# Supplementary material for: Investigation of early molecular alterations in tauopathy with generative adversarial networks
Source: Sci Rep. 2023 Jan 13;13:732. doi: 10.1038/s41598-023-28081-6 (PMC9839697; doi:10.1038/s41598-023-28081-6)
Supplement: Supplementary file 2 — Supplementary Table 1. [file 41598_2023_28081_MOESM2_ESM.xlsx]

## Sheet: AD6MvsWT6M_Up
ID	GeneRatio	BgRatio	EnrichmentRatio	pvalue	p.adjust	qvalue	Count	geneID
GOBP_MYELOID_LEUKOCYTE_ACTIVATION	156/1228	679/16223	3.035	4.52891e-38	2.07515e-34	1.51695e-34	156	Itgb2/Gm2a/Lgals9/Tcirg1/Nr1h3/Spi1/Lcp2/Adgre5/Relb/Ptpn6/Gab2/Cd33/Cnn2/Cd44/Ndrg1/Man2b1/Hmox1/Ampd3/Shpk/Tmbim1/Cyba/Ctsd/Mgst1/Ifi35/Csf1/H2-M3/Ctsz/Lamp2/Ghdc/Ctsa/Cyb5r3/Cd68/Ifngr1/Dock2/Stk10/Havcr2/Pik3cg/Npc2/Syk/Hexb/Plau/Vcl/Ctsb/Prkcd/Clu/Nckap1l/Naprt/Gsdmd/Trem2/C3/Sting1/Aif1/Cd74/Ostf1/Il33/Aldh3b1/Cd63/Gusb/Tmc6/Slc11a1/Ptprc/Nfasc/Tmem63a/Fcgr2b/Prdx6/Gsn/Stom/Nmi/Snap23/Pld1/…
GOBP_CELL_ACTIVATION_INVOLVED_IN_IMMUNE_RESPONSE	163/1228	738/16223	2.918	1.59011e-37	3.64294e-34	2.66301e-34	163	Itgb2/Gm2a/Loxl3/Lgals9/Tcirg1/Tgfb1/Adgre5/Relb/Stat3/Ptpn6/Gab2/Cd33/Cnn2/Cd44/Man2b1/Hmox1/Ampd3/Tmbim1/Cyba/Ctsd/Mgst1/Ifi35/H2-M3/Ctsz/Lamp2/Ghdc/Ctsa/Cyb5r3/Mfng/Cd68/Dock2/Stk10/Havcr2/Pik3cg/Npc2/Syk/Cd180/Hexb/Plau/Vcl/Ctsb/Prkcd/Lcp1/Nckap1l/Naprt/Gsdmd/Cd86/Parp3/Trem2/C3/Sting1/Cd74/Ostf1/Il33/Aldh3b1/Cd63/Gusb/Tmc6/Smad7/Slc11a1/Ptprc/Nfasc/Tmem63a/Fcgr2b/Prdx6/Apbb1ip/Gsn/Stom/Nmi/M…
GOBP_CYTOKINE_MEDIATED_SIGNALING_PATHWAY	166/1228	775/16223	2.83	1.86762e-36	2.85248e-33	2.08518e-33	166	Trim25/Itgb2/Il16/Nr1h3/Spi1/Stat6/Irf9/Axl/Tgfb1/Hck/Stat3/Ptpn6/Gab2/Cnn2/Cd44/Hmox1/Ifi35/Csf1/Lama5/Fcgr1/H2-M3/Il13ra1/Traf4/Irf1/Tnfaip3/Lims1/Ifngr1/Rsad2/Map3k14/Nfkbia/Ripk1/Syk/Il6st/Prkcd/Lcp1/Osmr/Psme1/Angpt1/Myc/Ciita/Cd86/Parp9/Runx1/Il10rb/Ifnar2/Cdkn1a/Il15ra/Mx2/Tnfrsf12a/Trem2/Pim1/Psmb8/Trim26/Cd74/Csf1r/Il33/Rela/Ifitm3/Irf7/Taldo1/Itgb1/Casp8/Il1r1/Stat1/Fn1/Sp100/Inpp5d/Ptp…
GOBP_CYTOKINE_PRODUCTION	161/1228	773/16223	2.752	8.52354e-34	9.76372e-31	7.13734e-31	161	Trim25/Icosl/Lgals9/Il16/Ltbp1/Stat6/Axl/Tgfb1/Relb/Homer3/Stat3/Ptpn6/Cd33/Hspb1/Hmox1/Cyba/Hfe/Sulf2/Pou2f2/Cd83/H2-M3/Cd274/Mapkapk2/Sulf1/Dhx58/Irf1/Tnfaip3/Ifngr1/Ddx21/Srgn/Vsir/Rel/Flt4/Havcr2/Pik3cg/Rsad2/Rnf135/Ripk1/Syk/Erbin/Il6st/Clu/Angpt1/Nckap1l/Litaf/Apod/Gsdmd/Cd86/Runx1/Trem2/Eif2ak2/C3/Sting1/Aif1/Cd74/Csf1r/Il33/Frmd8/Rela/Gpam/Afap1l2/Ddit3/Irf7/Smad7/Casp8/Il1r1/Stat1/Slc11a…
GOBP_MYELOID_LEUKOCYTE_MEDIATED_IMMUNITY	133/1228	565/16223	3.11	1.38651e-33	1.2706e-30	9.28819e-31	133	Itgb2/Gm2a/Lgals9/Tcirg1/Adgre5/Ptpn6/Gab2/Cd33/Cnn2/Cd44/Man2b1/Hmox1/Ampd3/Tmbim1/Cyba/Ctsd/Mgst1/H2-M3/Ctsz/Lamp2/Ghdc/Ctsa/Cyb5r3/Cd68/Ddx21/Dock2/Stk10/Pik3cg/Npc2/Syk/Hexb/Plau/Vcl/Ctsb/Prkcd/Nckap1l/Naprt/Gsdmd/C3/Sting1/Ostf1/Aldh3b1/Cd63/Gusb/Tmc6/Slc11a1/Ptprc/Nfasc/Tmem63a/Fcgr2b/Prdx6/Gsn/Stom/Snap23/Pld1/Nras/Stxbp3/S100a11/Tlr2/Nfkb1/Manba/Cpne3/B4galt1/Tnfrsf1b/Fuca1/Slc2a5/Anxa3/C…
GOBP_INNATE_IMMUNE_RESPONSE	185/1228	991/16223	2.466	2.64145e-32	2.01719e-29	1.47458e-29	185	Trim25/Lgals9/Nr1h3/Irf9/Axl/Relb/Hck/Ptpn6/Cd44/Cyba/Apobec3/Ifi35/Tnfaip8l2/Csf1/Fcgr1/Ncf1/H2-M3/Myo1c/Dhx58/H2bc4/Irf1/Cxcl16/Tnfaip3/Ifngr1/Ddx21/Rel/Havcr2/Pik3cg/Rsad2/Rnf135/Ly86/Syk/Erap1/Cd180/Prkcd/Clu/Psme1/Sla/Ciita/Gsdmd/Masp1/Parp9/Ifnar2/Serping1/Mx2/Trem2/Eif2ak2/C3/Psmb8/Sting1/Aif1/Aqp4/Trim26/Cd74/Csf1r/Rela/Ifitm3/Irf7/Stat1/Slc11a1/Sp100/Cfh/Ncf2/Fcgr2b/Mrc1/Vim/Gsn/Ifih1/Ca…
GOBP_EXOCYTOSIS	169/1228	908/16223	2.459	2.73833e-29	1.79243e-26	1.31028e-26	169	Itgb2/Gm2a/Lgals9/Tcirg1/Vwf/Tgfb1/Adgre5/Hck/Ptpn6/Ralb/Gab2/Cd33/Cnn2/Cd44/Man2b1/Hmox1/Ampd3/Tmbim1/Cyba/Ctsd/Mgst1/H2-M3/Ctsz/Lamp2/Sdc4/Ghdc/Ctsa/Cyb5r3/Sparc/Cd68/Srgn/Plek/Dock2/Stk10/Pik3cg/Itgb3/Npc2/Tnfaip2/Syk/Hexb/Plau/Vcl/Ctsb/Prkcd/Clu/Myh9/Nckap1l/Naprt/Gsdmd/Pros1/Serping1/C3/Sting1/Rab3il1/Ostf1/Aldh3b1/Fermt3/Cd63/Apool/Gusb/Tmc6/Slc11a1/Fn1/Ptprc/Nfasc/Tmem63a/Tagln2/Fcgr2b/Prd…
GOBP_RESPONSE_TO_INTERFERON_GAMMA	68/1228	193/16223	4.655	1.54169e-28	8.83005e-26	6.45483e-26	68	Trim25/Lgals9/Nr1h3/Irf9/Hck/Cd44/Fcgr1/H2-M3/Myo1c/Irf1/Cxcl16/Ifngr1/Prkcd/Ciita/Parp9/Aif1/Aqp4/Trim26/Cd74/Ifitm3/Irf7/Stat1/Slc11a1/Sp100/Mrc1/Vim/Gsn/Nmi/Stxbp3/Vcam1/Tlr2/Gbp3/Gbp2/Vamp3/Gbp9/Irf5/Trim30a/Trim21/Tlr3/Mt2/Ifi30/Oas2/Parp14/H2-Q4/H2-Aa/Pml/Icam1/Gbp7/Irf8/Bst2/Irgm1/Socs3/H2-T22/Ptafr/Trim12c/Trim30d/Trp53/H2-Eb1/B2m/H2-K1/H2-T23/Irgm2/H2-D1/H2-Ab1/Nlrc5/Ass1/Gbp4/Gbp5
GOBP_LEUKOCYTE_MEDIATED_IMMUNITY	169/1228	922/16223	2.422	1.76424e-28	8.98196e-26	6.56588e-26	169	Itgb2/Gm2a/Lgals9/Tcirg1/Tgfb1/Adgre5/Ptpn6/Gab2/Cd33/Cnn2/Cd44/Man2b1/Hmox1/Ampd3/Tmbim1/Cyba/Hfe/Ctsd/Mgst1/H2-M3/Ctsz/Lamp2/Ghdc/Ctsa/Cyb5r3/Cd68/Ddx21/Dock2/Stk10/Havcr2/Pik3cg/Rsad2/Npc2/Syk/Hexb/Plau/Vcl/Ctsb/Prkcd/Clu/Nckap1l/Naprt/Gsdmd/Serping1/Parp3/C3/Sting1/Cd74/Ostf1/Aldh3b1/Cd63/Irf7/Gusb/Tmc6/Smad7/Il1r1/Slc11a1/Inpp5d/Ptprc/Nfasc/Tmem63a/Fcgr2b/Prdx6/Gsn/Stom/Traf2/Snap23/Pld1/Nra…
GOBP_INFLAMMATORY_RESPONSE	146/1228	740/16223	2.606	5.37941e-28	2.46485e-25	1.80182e-25	146	Itgb2/Loxl3/Lgals9/Il16/Tcirg1/Nr1h3/Axl/Tgfb1/Adgre5/Relb/Hck/Stat3/Cd44/Hmox1/Shpk/Tek/Cyba/Hfe/Hyal1/Ifi35/Tnfaip8l2/Csf1/Nfe2l2/Plgrkt/Mapkapk2/Cd68/Tnfaip3/Rel/Havcr2/Pik3cg/Nfkbia/Ripk1/Ly86/Syk/Cd180/Il6st/Prkcd/Ednrb/Osmr/Ciita/Apod/Gsdmd/Il10rb/Trem2/C3/Sting1/Aif1/Csf1r/Lipa/Il33/Rela/Pik3ap1/Afap1l2/Itgb1/Il1r1/Slc11a1/Fn1/Ptprc/Fcgr2b/Notch1/Nmi/Mdk/Snap23/Tspan2/Il6ra/Vcam1/Tlr2/Ecm1…
GOBP_INTERFERON_GAMMA_MEDIATED_SIGNALING_PATHWAY	46/1228	94/16223	6.465	5.60328e-27	2.33402e-24	1.70619e-24	46	Trim25/Nr1h3/Irf9/Hck/Cd44/Fcgr1/H2-M3/Irf1/Ifngr1/Prkcd/Ciita/Parp9/Trim26/Irf7/Stat1/Sp100/Nmi/Vcam1/Gbp2/Irf5/Trim30a/Trim21/Mt2/Ifi30/Oas2/Parp14/H2-Q4/H2-Aa/Pml/Icam1/Irf8/Irgm1/Socs3/H2-T22/Ptafr/Trim12c/Trim30d/Trp53/H2-Eb1/B2m/H2-K1/H2-T23/Irgm2/H2-D1/H2-Ab1/Nlrc5
GOBP_REGULATION_OF_CELL_ADHESION	137/1228	729/16223	2.483	3.79356e-24	1.44851e-21	1.05887e-21	137	Itgb2/Itga5/Loxl3/Icosl/Mmp14/Lgals9/Rin2/Tgfb1/Ddr1/Ptpn6/Cd44/Tek/Hfe/Fxyd5/Hyal1/Tnfaip8l2/Piezo1/Csf1/Cd83/Lama5/H2-M3/Cd274/Sdc4/C1qtnf1/Erbb3/Irf1/Lims1/Vsir/Havcr2/Pik3cg/Sema4d/Syk/Il6st/Plau/Vcl/Prkcd/Angpt1/Nckap1l/Apod/Ccdc80/Cd86/Runx1/Aif1/Cd74/Efemp2/Rela/Fermt3/Gpam/Podxl/Nrp1/Smad7/Map4k4/Fn1/Ptprc/Fcgr2b/Rsu1/Apbb1ip/Gsn/Notch1/Itga6/Mdk/Efna1/Vcam1/Zbtb7b/Bcl10/Gbp2/Tnc/Laptm5/P…
GOBP_REGULATION_OF_IMMUNE_RESPONSE	165/1228	986/16223	2.211	2.75033e-23	9.69386e-21	7.08628e-21	165	Itgb2/Loxl3/Icosl/Lgals9/Nr1h3/Tgfb1/Lcp2/Adgre5/Relb/Hck/Ptpn6/Gab2/Cd33/Hmox1/Hfe/Vav2/Ifi35/Fcgr1/H2-M3/Cd274/Myo1c/Dhx58/Irf1/Tnfaip3/Ifngr1/Vsir/Havcr2/Rsad2/Rnf135/Syk/Erap1/Map3k1/Il6st/Prkcd/Clu/Fyb/Psme1/Nckap1l/Masp1/Cd86/Parp9/Pros1/Runx1/Ifnar2/Serping1/Parp3/Trem2/C3/Psmb8/Sting1/Cd74/Il33/Rela/Irf7/Itgb1/Smad7/Il1r1/Stat1/Slc11a1/Inpp5d/Cfh/Ptprc/Rab29/Fcgr2b/Card9/Traf2/Nmi/Ptpn1/N…
GOBP_RESPONSE_TO_VIRUS	85/1228	347/16223	3.236	6.40138e-23	2.03281e-20	1.486e-20	85	Lgals9/Mov10/Irf9/Hspb1/Pou2f2/Apobec3/Hyal1/Odc1/Dhx58/Irf1/Tnfaip3/Ifngr1/Ddx21/Rsad2/Rnf135/Map3k14/Npc2/Clu/Parp9/Il10rb/Ifnar2/Mx2/Eif2ak2/Sting1/Pmaip1/Il33/Fosl1/Rela/Gpam/Ifitm3/Irf7/Stat1/Ptprc/Ifih1/Card9/Nmi/Samhd1/Ifi44/Gbp2/Irf5/Herc6/Zc3hav1/Abcc9/Pycard/Trim30a/Flna/Tlr3/Birc3/Myd88/Oas2/Rtp4/Ifit1/Cxcl10/Slfn8/Isg15/Unc93b1/Pml/Mavs/Aim2/Ddx60/Fgl2/Stat2/Cdk6/Ddx58/Apobec1/Mill2/T…
GOBP_LEUKOCYTE_DIFFERENTIATION	109/1228	524/16223	2.748	6.65477e-23	2.03281e-20	1.486e-20	109	Loxl3/Mmp14/Lgals9/Tcirg1/Spi1/Axl/Tgfb1/Relb/Stat3/Ptpn6/Gab2/Csf1/Lrrk1/Cd83/H2-M3/Mfng/Ikzf1/Irf1/Vsir/Dock2/Rsad2/Zfp36l1/Ripk1/Syk/Ctsl/Myc/Myh9/Nckap1l/Hcls1/Cd86/Runx1/Lmbr1l/Tmem176a/Trem2/Cd74/Csf1r/Irf7/Itgb1/Smad7/Casp8/Inpp5d/Ptprc/Fcgr2b/Mdk/Rassf2/Nfatc2/Tspan2/Il6ra/Vcam1/Tlr2/Zbtb7b/Ezh2/Tmem176b/Lag3/Ltbr/Tyrobp/Il4ra/Dock11/Sash3/Tlr3/Mt2/Mt1/Jak3/Cbfb/Anxa2/Tgfbr2/Trf/Fanca/Atp…
GOBP_VASCULATURE_DEVELOPMENT	138/1228	760/16223	2.399	7.50735e-23	2.14992e-20	1.5716e-20	138	Itgb2/Itga5/Hk2/Mmp14/Col18a1/Fkbp10/Rin2/Spi1/Tgfb1/Angptl2/Hspb1/Hmox1/Tek/Tgfbr1/Elk3/Vav2/Hyal1/Prox1/Amotl1/Nfe2l2/Stard13/H2-M3/Sulf1/Sparc/Tnfaip3/Sgpl1/Flt4/Pik3cg/Itgb3/Zfp36l1/Vash1/Tnfaip2/Syk/Erap1/Angpt1/Myh9/Rapgef3/Apod/Adamts1/Runx1/Fmnl3/Thbs2/Tnfrsf12a/Xdh/C3/Efemp2/Fosl1/Lrp5/Sat1/Mmp19/Ddit3/Itgb1/Nrp1/Smad7/Casp8/Cflar/Stat1/Fn1/Sp100/Prrx1/Eng/Notch1/Mdk/Spint1/Nfatc2/Il6ra/…
GOBP_REGULATION_OF_RESPONSE_TO_EXTERNAL_STIMULUS	165/1228	1000/16223	2.18	1.28336e-22	3.45904e-20	2.52859e-20	165	Lgals9/Il16/Nr1h3/Tgfb1/Relb/Hck/Ptpn6/Hspb1/Shpk/Tek/Cyba/Met/Apobec3/Ifi35/Tnfaip8l2/Csf1/Cers2/Nfe2l2/H2-M3/C1qtnf1/Dhx58/Irf1/Tnfaip3/Ifngr1/Havcr2/Pik3cg/Rnf135/Nfkbia/Lgmn/Ripk1/Ly86/Sema4d/Syk/Erap1/Cd180/Il6st/Plau/Sema3g/Prkcd/Ednrb/Osmr/Psme1/Nckap1l/Parp9/Pros1/Ifnar2/Serping1/Trem2/C3/Psmb8/Sting1/Aif1/Cd74/Csf1r/Il33/Rela/Pik3ap1/Irf7/Nrp1/Il1r1/Stat1/Ptprc/Fcgr2b/Notch1/Card9/Nmi/Tf…
GOBP_T_CELL_ACTIVATION	99/1228	458/16223	2.856	3.70861e-22	9.44048e-20	6.90106e-20	99	Loxl3/Icosl/Lgals9/Tcirg1/Relb/Stat3/Ptpn6/Cd44/Hfe/Tnfaip8l2/Cd83/H2-M3/Cd274/Sdc4/Irf1/Vsir/Dock2/Havcr2/Pik3cg/Rsad2/Zfp36l1/Syk/Ctsl/Il6st/Lcp1/Myh9/Nckap1l/Cd86/Runx1/Lmbr1l/Aif1/Cd74/Gpam/Cd151/Smad7/Casp8/Slc11a1/Ptprc/Rab29/Fcgr2b/Apbb1ip/Gsn/Mdk/Nfatc2/Il6ra/Vcam1/Zbtb7b/Bcl10/Laptm5/Tnfrsf1b/Gpnmb/Lag3/Il4ra/Pycard/Sash3/Elf4/Msn/Jak3/Cbfb/Psmb10/Rab27a/Csk/Tgfbr2/Fanca/Rac2/Atp7a/Vav1/…
GOBP_POSITIVE_REGULATION_OF_INTRACELLULAR_SIGNAL_TRANSDUCTION	162/1228	986/16223	2.171	5.20513e-22	1.25526e-19	9.17602e-20	162	Trim25/Lgals9/Spi1/Rhoc/Axl/Tgfb1/Map3k11/Map3k20/Ptpn6/Cd44/Hmox1/Tek/Ptbp1/Tgfbr1/Met/Ifi35/Csf1/Lrrk1/Ncf1/Mapkapk2/Traf4/C1qtnf1/Dhx58/Erbb3/Lims1/Ddx21/Rel/Flt4/Havcr2/Igfbp3/Pik3cg/Ern1/Pik3r5/Map3k14/Ripk1/Sema4d/Gadd45g/Syk/Erbin/Sorbs3/Angpt1/Litaf/Hcls1/Cd86/Trip6/Trem2/Fgd2/Xdh/Eif2ak2/Hbegf/Pmaip1/Cd74/Csf1r/Rela/Plce1/Pik3ap1/Ddit3/Shisa5/Itgb1/Nrp1/Casp8/Cflar/Map4k4/Igfbp5/Fn1/Ptpr…
GOBP_POSITIVE_REGULATION_OF_LOCOMOTION	112/1228	563/16223	2.628	7.21692e-22	1.6534e-19	1.20864e-19	112	Itga5/Mmp14/Lgals9/Il16/Rin2/Rhoc/Tgfb1/Stat3/Cavin1/Hspb1/Hmox1/Tek/Tgfbr1/Met/Hyal1/Prox1/Csf1/Nfe2l2/Cd274/Myo1c/Pfn1/Sparc/Cxcl16/Vsir/Flt4/Pik3cg/Itgb3/Lgmn/Sema4d/Plau/Sema3g/Dab2/Angpt1/Nckap1l/Adamts1/Trip6/Trem2/Aif1/Hbegf/Cd74/Csf1r/Fermt3/Cd151/Podxl/Itgb1/Nrp1/Il1r1/Map4k4/Igfbp5/Fn1/Ptprc/Ddr2/Notch1/Itga6/Mdk/S100a11/Il6ra/Cpne3/Glipr2/Pdpn/P2rx4/Anxa3/Gpnmb/Iqgap1/Cib1/Itgax/Pycard…
GOBP_POSITIVE_REGULATION_OF_CYTOKINE_PRODUCTION	94/1228	426/16223	2.915	9.52042e-22	2.07726e-19	1.51849e-19	94	Lgals9/Il16/Stat6/Tgfb1/Stat3/Hspb1/Hmox1/Cyba/Sulf2/Pou2f2/Cd83/H2-M3/Cd274/Mapkapk2/Sulf1/Dhx58/Irf1/Ifngr1/Ddx21/Flt4/Havcr2/Rsad2/Rnf135/Ripk1/Syk/Il6st/Clu/Gsdmd/Cd86/Runx1/Trem2/Eif2ak2/C3/Sting1/Aif1/Cd74/Csf1r/Il33/Frmd8/Rela/Afap1l2/Ddit3/Irf7/Casp8/Il1r1/Stat1/Slc11a1/Ptprc/Ifih1/Card9/Traf2/Mdk/Il6ra/Tlr2/Nfkb1/Bcl10/Laptm5/P2rx7/Irf5/Tyrobp/Il4ra/Pycard/Sash3/Tlr3/Tirap/Myd88/Plcg2/Ma…
GOBP_RESPONSE_TO_WOUNDING	119/1228	636/16223	2.472	7.12009e-21	1.48292e-18	1.08403e-18	119	Itga5/Fkbp10/Vwf/Rhoc/Axl/Tgfb1/Lcp2/Ddr1/Ptpn6/Hspb1/Cd44/Hmox1/Sulf2/Clic1/Tgfbr1/Id3/Elk3/Vav2/Hps5/Cers2/Nfe2l2/Sdc4/C1qtnf1/Mafk/Erbb3/Sparc/Irf1/Tnfaip3/Plek/Pik3cg/Itgb3/Pik3r5/Zfp36l1/Vash1/Mtr/Syk/Plau/Vcl/Prkcd/Myh9/Apod/Pros1/Cdkn1a/Serping1/Tnfrsf12a/Myl12a/Hbegf/Fermt3/Cd151/Itgb1/Nrp1/Cflar/Slc11a1/Fn1/Gsn/Tfpi/Mdk/Anxa5/P2ry1/Stxbp3/Tnc/B4galt1/Tln1/Pdpn/Spp1/P2rx7/P2rx4/A2m/Itpr2/…
GOBP_IMMUNE_SYSTEM_DEVELOPMENT	158/1228	976/16223	2.139	8.29849e-21	1.6532e-18	1.2085e-18	158	Loxl3/Kat2b/Mmp14/Lgals9/Rarg/Tcirg1/Spi1/Mov10/Axl/Tgfb1/Relb/Stat3/Ptpn6/Gab2/Tek/Tgfbr1/Csf1/Lrrk1/Cd83/Nfe2l2/Fli1/H2-M3/Cd274/Mfng/Ikzf1/Irf1/Tnfaip3/Sgpl1/Vsir/Plek/Dock2/Flt4/Havcr2/Rsad2/Top2a/Nfkbia/Zfp36l1/Ripk1/Syk/Ctsl/Psme1/Angpt1/Myc/Myh9/Nckap1l/Hcls1/Cd86/Runx1/Lmbr1l/Parp3/Tmem176a/Trem2/Pim1/Eif2ak2/Psmb8/Cd74/Csf1r/Lrp5/Irf7/Itgb1/Smad7/Casp8/Stat1/Inpp5d/Ptprc/Fcgr2b/Notch1/Md…
GOBP_BLOOD_VESSEL_MORPHOGENESIS	120/1228	653/16223	2.428	2.24393e-20	4.28404e-18	3.13166e-18	120	Itgb2/Itga5/Hk2/Mmp14/Col18a1/Fkbp10/Rin2/Spi1/Tgfb1/Angptl2/Hspb1/Hmox1/Tek/Tgfbr1/Elk3/Vav2/Hyal1/Prox1/Amotl1/Nfe2l2/Stard13/H2-M3/Sulf1/Sparc/Tnfaip3/Sgpl1/Flt4/Pik3cg/Itgb3/Zfp36l1/Vash1/Tnfaip2/Syk/Erap1/Angpt1/Myh9/Rapgef3/Apod/Adamts1/Runx1/Fmnl3/Thbs2/Tnfrsf12a/Xdh/C3/Efemp2/Lrp5/Sat1/Mmp19/Itgb1/Nrp1/Smad7/Casp8/Stat1/Fn1/Sp100/Prrx1/Eng/Notch1/Mdk/Efna1/Ecm1/Col15a1/B4galt1/Hspg2/Wasf2…
GOBP_CELL_CELL_ADHESION	144/1228	861/16223	2.209	2.56606e-20	4.70307e-18	3.43797e-18	144	Itgb2/Itga5/Loxl3/Icosl/Lgals9/Tgfb1/Ptpn6/Cd33/Hspb1/Cd44/Nectin4/Hfe/Clic1/Fgfrl1/Fxyd5/Scarf2/Cdh23/Tnfaip8l2/Piezo1/Cd83/Lama5/H2-M3/Cd274/Sdc4/C1qtnf1/Irf1/Lims1/Vsir/Plek/Stk10/Havcr2/Pik3cg/Itgb3/Zfp36l1/Sema4d/Syk/Il6st/Vcl/Prkcd/Myh9/Nckap1l/Itgb5/Cd86/Runx1/Myl12a/Aif1/Cd74/Tjp2/Rela/Fermt3/Gpam/Itga7/Podxl/Itgb1/Smad7/Fn1/Ptprc/Fcgr2b/Notch1/Itga6/Mdk/Stxbp3/S100a11/Vcam1/Zbtb7b/Bcl10/…
GOBP_EXTERNAL_ENCAPSULATING_STRUCTURE_ORGANIZATION	89/1228	408/16223	2.882	2.73541e-20	4.82063e-18	3.52392e-18	89	Itgb2/Itga5/Loxl3/Mmp14/Col18a1/Fkbp10/Capns1/Vwf/Tgfb1/Ddr1/Col5a3/Plod3/Cd44/Adamts4/Sulf2/Tgfbr1/Lama5/Adamtsl4/Sulf1/Matn4/Sparc/Col6a2/Aebp1/Itgb3/Smoc1/Ctsl/Vcan/Nid2/Lcp1/Tgm1/Ccdc80/Itgb5/Adamts1/Adamts5/Runx1/Efemp2/Itga7/Mmp19/Itgb1/Cflar/Col5a2/Fn1/Ddr2/Eng/Notch1/Itga6/Spint1/Col9a3/Vcam1/Col15a1/Tnc/B4galt1/Pdpn/Tnfrsf1b/Hspg2/Spp1/Eln/A2m/Tnfrsf1a/Itgam/Itgax/Col4a5/Mmp2/Jam3/Ets1/M…
GOBP_MONONUCLEAR_CELL_DIFFERENTIATION	89/1228	409/16223	2.875	3.24829e-20	5.51247e-18	4.02965e-18	89	Loxl3/Mmp14/Lgals9/Tcirg1/Spi1/Axl/Relb/Stat3/Ptpn6/Csf1/Cd83/H2-M3/Mfng/Ikzf1/Irf1/Vsir/Dock2/Rsad2/Zfp36l1/Syk/Ctsl/Myc/Myh9/Nckap1l/Cd86/Runx1/Lmbr1l/Tmem176a/Trem2/Cd74/Csf1r/Irf7/Itgb1/Smad7/Inpp5d/Ptprc/Fcgr2b/Mdk/Nfatc2/Il6ra/Vcam1/Zbtb7b/Ezh2/Tmem176b/Lag3/Ltbr/Il4ra/Dock11/Sash3/Mt2/Mt1/Jak3/Cbfb/Tgfbr2/Fanca/Atp7a/Lyl1/Vav1/Foxj1/Plcg2/Nfkbiz/Tmem98/Dock10/Itpkb/Rbpj/Fgl2/Pik3cd/Cdk6/Cl…
GOBP_LYMPHOCYTE_ACTIVATION	133/1228	768/16223	2.288	3.81287e-20	6.23949e-18	4.56111e-18	133	Itgb2/Loxl3/Icosl/Mmp14/Lgals9/Tcirg1/Spi1/Axl/Tgfb1/Relb/Stat3/Ptpn6/Cd44/Hfe/Tnfaip8l2/Cd83/H2-M3/Cd274/Sdc4/Mfng/Ikzf1/Irf1/Tnfaip3/Vsir/Dock2/Havcr2/Pik3cg/Rsad2/Zfp36l1/Syk/Ctsl/Cd180/Il6st/Prkcd/Lcp1/Myh9/Nckap1l/Cd86/Runx1/Lmbr1l/Cdkn1a/Parp3/Aif1/Cd74/Gpam/Cd151/Itgb1/Smad7/Casp8/Slc11a1/Inpp5d/Ptprc/Rab29/Fcgr2b/Apbb1ip/Gsn/Mdk/Nfatc2/Il6ra/Vcam1/Zbtb7b/Bcl10/Laptm5/Tnfrsf1b/Cd38/Ezh2/Gp…
GOBP_POSITIVE_REGULATION_OF_RESPONSE_TO_EXTERNAL_STIMULUS	100/1228	499/16223	2.647	7.54801e-20	1.19259e-17	8.71789e-18	100	Lgals9/Il16/Tgfb1/Relb/Hck/Hspb1/Cyba/Met/Ifi35/Csf1/H2-M3/Dhx58/Havcr2/Pik3cg/Nfkbia/Lgmn/Ripk1/Ly86/Syk/Cd180/Il6st/Prkcd/Osmr/Psme1/Nckap1l/Parp9/Trem2/C3/Psmb8/Sting1/Aif1/Cd74/Csf1r/Il33/Rela/Irf7/Nrp1/Card9/Nmi/Mdk/Nras/Il6ra/Tlr2/Nfkb1/Bcl10/P2rx4/Lag3/Tnfrsf1a/Ctsc/Tyrobp/Nupr1/Pycard/Flna/Lamp1/Fgfr1/Tlr3/Psmb10/Ets1/Tirap/Rac2/Vav1/Plcg2/Grn/Cxcl10/Cebpa/Nfkbiz/P2ry12/Fgf2/Mavs/Cd81/Tgm…
GOBP_DEFENSE_RESPONSE_TO_VIRUS	66/1228	251/16223	3.474	8.60359e-20	1.31406e-17	9.60584e-18	66	Mov10/Irf9/Apobec3/Dhx58/Irf1/Tnfaip3/Ddx21/Rsad2/Rnf135/Map3k14/Parp9/Il10rb/Ifnar2/Mx2/Eif2ak2/Sting1/Pmaip1/Il33/Rela/Gpam/Ifitm3/Irf7/Stat1/Ptprc/Ifih1/Card9/Samhd1/Gbp2/Irf5/Herc6/Zc3hav1/Abcc9/Pycard/Trim30a/Flna/Tlr3/Birc3/Oas2/Rtp4/Ifit1/Cxcl10/Slfn8/Isg15/Unc93b1/Pml/Mavs/Aim2/Ddx60/Fgl2/Stat2/Ddx58/Apobec1/Mill2/Trim56/Tlr7/Tlr9/Ifit2/Bst2/Ticam1/Dtx3l/Vamp8/Trim12c/Trim30d/Ifi27/Nlrc5/…
GOBP_TUBE_MORPHOGENESIS	143/1228	876/16223	2.157	3.41031e-19	5.04066e-17	3.68475e-17	143	Itgb2/Itga5/Hk2/Mmp14/Rarg/Col18a1/Tulp3/Fkbp10/Rin2/Spi1/Tgfb1/Ddr1/Angptl2/Hspb1/Hmox1/Tek/Tgfbr1/Elk3/Met/Vav2/Hyal1/Prox1/Amotl1/Csf1/Lama5/Nfe2l2/Stard13/H2-M3/Sulf1/Sdc4/Sparc/Tnfaip3/Sgpl1/Flt4/Pik3cg/Itgb3/Zfp36l1/Vash1/Tnfaip2/Syk/Erap1/Angpt1/Myc/Myh9/Rapgef3/Apod/Adamts1/Runx1/Fmnl3/Thbs2/Tnfrsf12a/Xdh/C3/Csf1r/Efemp2/Lrp5/Sat1/Mmp19/Podxl/Itgb1/Nrp1/Smad7/Casp8/Stat1/Fn1/Sp100/Prrx1/E…
GOBP_POSITIVE_REGULATION_OF_HYDROLASE_ACTIVITY	125/1228	732/16223	2.256	1.868e-18	2.67475e-16	1.95526e-16	125	Gm2a/Lgals9/Rin2/Nr1h3/Rhoc/Stat3/Cd33/Myo9b/Rasa4/Ctsd/Stard13/Pfn1/Rcn3/Lims1/Vsir/Plek/Dock2/Adap2/Lgmn/Ripk1/Sema4d/Syk/Prkcd/Psme1/Myc/Sh3bp1/Rapgef3/Nckap1l/Cd86/Xdh/Arap3/Pmaip1/Arhgap19/Itgb1/Nrp1/Casp8/Cflar/Map4k4/Fn1/Ptprc/Tor1aip1/Rsu1/Gsn/Card9/Traf2/Itga6/Efna1/Bcl10/Anp32b/Laptm5/Rest/Ezh2/Arhgap25/Arhgdib/Iqgap1/Arhgap17/Pycard/Rgs10/Dock11/Arhgef6/Arhgap4/Rasa3/Fgfr1/Ctsh/Syde1/A…
GOBP_LEUKOCYTE_PROLIFERATION	71/1228	302/16223	3.106	2.87141e-18	3.98691e-16	2.91446e-16	71	Icosl/Lgals9/Tcirg1/Ptpn6/Csf1/H2-M3/Cd274/Sdc4/Irf1/Tnfaip3/Vsir/Dock2/Havcr2/Pik3cg/Syk/Cd180/Il6st/Prkcd/Clu/Nckap1l/Cd86/Lmbr1l/Cdkn1a/Trem2/Aif1/Cd74/Csf1r/Il33/Gpam/Cd151/Slc11a1/Inpp5d/Ptprc/Fcgr2b/Nfatc2/Vcam1/Zbtb7b/Tnfrsf1b/Cd38/Gpnmb/Tyrobp/Pycard/Sash3/Elf4/Msn/Jak3/Psmb10/Tirap/Tgfbr2/Myd88/Rac2/Ccnd3/Foxj1/Cd81/Igfbp2/Clcf1/Lyn/Tlr9/Bst2/Ticam1/Ccdc88b/Lgals3/Dock8/Rasal3/Cebpb/Trp5…
GOBP_LEUKOCYTE_CELL_CELL_ADHESION	78/1228	361/16223	2.854	1.16782e-17	1.57381e-15	1.15046e-15	78	Itgb2/Itga5/Loxl3/Icosl/Lgals9/Ptpn6/Cd44/Hfe/Tnfaip8l2/Cd83/H2-M3/Cd274/Sdc4/Irf1/Vsir/Stk10/Havcr2/Sema4d/Syk/Il6st/Nckap1l/Cd86/Runx1/Aif1/Cd74/Rela/Fermt3/Gpam/Itgb1/Smad7/Ptprc/Fcgr2b/Mdk/Vcam1/Zbtb7b/Bcl10/Laptm5/Gpnmb/Lag3/Il4ra/Pycard/Sash3/Msn/Jak3/Cbfb/Ets1/Csk/Tgfbr2/Rac2/Vav1/Foxj1/Nfkbiz/Icam1/Cd81/F11r/Gcnt1/Itpkb/Igfbp2/Cercam/Fgl2/Lyn/Wnk1/Ccdc88b/Selplg/Lgals3/Dock8/Rasal3/Cx3cr1…
GOBP_POSITIVE_REGULATION_OF_CELL_ADHESION	86/1228	425/16223	2.673	1.76933e-17	2.31631e-15	1.69324e-15	86	Itgb2/Itga5/Icosl/Lgals9/Rin2/Ptpn6/Cd44/Tek/Hyal1/Piezo1/Csf1/Cd83/H2-M3/Cd274/Sdc4/Lims1/Vsir/Havcr2/Syk/Il6st/Angpt1/Nckap1l/Ccdc80/Cd86/Runx1/Aif1/Cd74/Efemp2/Rela/Gpam/Podxl/Nrp1/Smad7/Map4k4/Fn1/Ptprc/Rsu1/Apbb1ip/Itga6/Mdk/Vcam1/Zbtb7b/Bcl10/Pdpn/Iqgap1/Cib1/Il4ra/Pycard/Sash3/Flna/Adgrg1/Jak3/Cbfb/Ets1/Csk/Tgfbr2/Triobp/Dnm2/Vav1/Nfkbiz/P2ry12/Icam1/Cd81/Tgm2/F11r/Rras/Itpkb/Zfhx3/Igfbp2/…
GOBP_REGULATION_OF_DEFENSE_RESPONSE	115/1228	667/16223	2.278	2.33308e-17	2.96949e-15	2.17072e-15	115	Lgals9/Il16/Nr1h3/Relb/Hck/Ptpn6/Shpk/Tek/Cyba/Apobec3/Ifi35/Tnfaip8l2/H2-M3/Dhx58/Irf1/Tnfaip3/Ifngr1/Havcr2/Pik3cg/Rnf135/Nfkbia/Ripk1/Syk/Erap1/Il6st/Prkcd/Ednrb/Osmr/Psme1/Parp9/Ifnar2/Serping1/Trem2/C3/Psmb8/Sting1/Il33/Rela/Pik3ap1/Irf7/Il1r1/Stat1/Ptprc/Fcgr2b/Card9/Nmi/Mdk/Ptpn1/Samhd1/Nras/Tlr2/Nfkb1/Bcl10/Tnfrsf1b/Herc6/Usp18/A2m/Lag3/Tnfrsf1a/Ctsc/Tyrobp/Nupr1/Pycard/Trim21/Lamp1/Tlr3/…
GOBP_RESPONSE_TO_TYPE_I_INTERFERON	38/1228	103/16223	4.874	2.71862e-17	3.36669e-15	2.46107e-15	38	Irf9/Ptpn6/Ifi35/H2-M3/Irf1/Rsad2/Ifnar2/Mx2/Psmb8/Ifitm3/Irf7/Stat1/Sp100/Ptpn1/Samhd1/Gbp2/Irf5/Usp18/Tyk2/Myd88/Oas2/Ifit1/Isg15/H2-Q4/Mavs/Stat2/Xaf1/Irf8/Trim56/Ifit2/Bst2/H2-T22/H2-K1/Ifi27/H2-T23/H2-D1/Nlrc5/Ifit3
GOBP_REGULATION_OF_LEUKOCYTE_MEDIATED_IMMUNITY	55/1228	214/16223	3.395	3.15089e-16	3.79931e-14	2.77733e-14	55	Itgb2/Lgals9/Tgfb1/Adgre5/Ptpn6/Gab2/Hmox1/Hfe/H2-M3/Ddx21/Havcr2/Rsad2/Syk/Parp3/C3/Smad7/Il1r1/Ptprc/Fcgr2b/Traf2/Tnfrsf1b/Lag3/Tyrobp/Il4ra/Itgam/Sash3/Lamp1/Tlr3/Jak3/Rac2/Vav1/Foxj1/H2-Q4/Icam1/Mavs/Cd81/Cd84/Ddx58/Pvr/Clcf1/Mill2/Lyn/Bst2/Ticam1/Vamp8/Fes/H2-T22/Ptafr/H2-Eb1/B2m/H2-K1/Nectin2/H2-T23/H2-D1/Clec7a
GOBP_AMEBOIDAL_TYPE_CELL_MIGRATION	85/1228	447/16223	2.512	1.33742e-15	1.5713e-13	1.14863e-13	85	Itgb2/Rin2/Tgfb1/Hspb1/Hmox1/Tek/Tgfbr1/Met/Hyal1/Prox1/Amotl1/Lama5/Nfe2l2/Stard13/Sdc4/Pfn1/Sparc/Sgpl1/Flt4/Pik3cg/Itgb3/Lgmn/Vash1/Sema4d/Sema3g/Ednrb/Angpt1/Sh3bp1/Myh9/Hbegf/Lrp5/Itgb1/Nrp1/Map4k4/Fn1/Sp100/Ddr2/Notch1/Rab13/Efna1/Glipr2/Wasf2/P2rx4/Anxa3/Pxn/Ephb4/Arhgdib/Cib1/Cln3/Arhgap4/Fgfr1/Ets1/Kank2/Ctsh/Tgfbr2/Amotl2/Kank1/Syde1/Prr5l/Sox10/Card10/Plcg2/Grn/Crb2/P2ry12/Gadd45a/Anln…
GOBP_RESPONSE_TO_MOLECULE_OF_BACTERIAL_ORIGIN	72/1228	345/16223	2.757	1.49916e-15	1.71729e-13	1.25535e-13	72	Lgals9/Nr1h3/Axl/Tgfb1/Hck/Shpk/Cnp/Mgst1/Cd274/Mapkapk2/Sparc/Cd68/Tnfaip3/Havcr2/Cmpk2/Nfkbia/Ly86/Cd180/Erbin/Ednrb/Litaf/Cd86/Trem2/Rela/Casp8/Slc11a1/Fcgr2b/Mrc1/Vim/Notch1/Card9/Tfpi/Vcam1/Tlr2/Nfkb1/Bcl10/Tnfrsf1b/Irf5/Pycard/Hpgd/Tirap/Il10ra/Plscr4/Myd88/Mapkapk3/Plcg2/Cxcl10/Ssc5d/Sbno2/Icam1/Akap12/Fmo1/Irf8/Inava/Tspo/Lyn/Zfp36/Tlr9/Irgm1/Ticam1/Ptges/Cd14/Cx3cr1/Adam17/Cebpb/Ptafr/Tr…
GOBP_WOUND_HEALING	93/1228	519/16223	2.367	2.81561e-15	3.14662e-13	2.3002e-13	93	Itga5/Fkbp10/Vwf/Rhoc/Axl/Tgfb1/Lcp2/Ddr1/Ptpn6/Hspb1/Cd44/Hmox1/Clic1/Tgfbr1/Elk3/Vav2/Hps5/Nfe2l2/Sdc4/C1qtnf1/Mafk/Erbb3/Sparc/Irf1/Tnfaip3/Plek/Pik3cg/Itgb3/Pik3r5/Syk/Plau/Vcl/Prkcd/Myh9/Pros1/Cdkn1a/Serping1/Tnfrsf12a/Myl12a/Hbegf/Fermt3/Cd151/Itgb1/Cflar/Slc11a1/Fn1/Gsn/Tfpi/Anxa5/P2ry1/Stxbp3/Tnc/B4galt1/Tln1/Pdpn/P2rx7/P2rx4/A2m/Itpr2/Cd9/Dock11/Flna/Plat/Ets1/Rab27a/Tgfbr2/Kank1/Vav1/Pl…
GOBP_POSITIVE_REGULATION_OF_TUMOR_NECROSIS_FACTOR_SUPERFAMILY_CYTOKINE_PRODUCTION	33/1228	90/16223	4.844	4.17817e-15	4.55819e-13	3.33207e-13	33	Lgals9/Stat3/Hspb1/Cyba/Mapkapk2/Ifngr1/Havcr2/Ripk1/Syk/Clu/Cd86/Il33/Frmd8/Ptprc/Ifih1/Card9/Tlr2/Bcl10/Tyrobp/Pycard/Sash3/Tlr3/Tirap/Myd88/Mavs/Nod1/Ddx58/Tlr9/Ticam1/Cd14/Ptafr/H2-T23/Clec7a
GOBP_POSITIVE_REGULATION_OF_CELL_POPULATION_PROLIFERATION	138/1228	929/16223	1.962	4.8701e-15	5.18949e-13	3.79355e-13	138	Ccnd2/Icosl/S100a6/Lgals9/Rarg/Tcirg1/Capns1/Tgfb1/Hck/Ptpn6/Gab2/Nes/Mlxipl/Hmox1/Rps9/Tek/Tgfbr1/Hyal1/Prox1/Csf1/Cd274/Il13ra1/Erbb3/Tnfaip3/Mdm2/Flt4/Havcr2/Itgb3/Ern1/Lgmn/Syk/Il6st/Ednrb/Osmr/Tgm1/Myc/Nckap1l/Hcls1/Adamts1/Cd86/Cdkn1a/Pim1/Aif1/Hbegf/Cd74/Csf1r/Fosl1/Lrp5/Rela/Gpam/Cdk2/Nrp1/Cflar/Stat1/Igfbp5/Fn1/Ptprc/Prrx1/Ddr2/Notch1/Mdk/Nfatc2/Wwtr1/Nras/Il6ra/Vcam1/Ecm1/Tnc/B4galt1/Cd…
GOBP_REGULATION_OF_IMMUNE_EFFECTOR_PROCESS	90/1228	499/16223	2.383	5.3987e-15	5.62201e-13	4.10973e-13	90	Itgb2/Loxl3/Lgals9/Tgfb1/Adgre5/Ptpn6/Gab2/Hmox1/Hfe/Apobec3/H2-M3/Dhx58/Tnfaip3/Ddx21/Havcr2/Rsad2/Syk/Clu/Angpt1/Cd86/Parp9/Pros1/Serping1/Parp3/C3/Sting1/Cd74/Il33/Smad7/Il1r1/Stat1/Cfh/Ptprc/Fcgr2b/Traf2/Zbtb7b/Bcl10/Laptm5/Tnfrsf1b/Herc6/A2m/Lag3/Tyrobp/Il4ra/Itgam/Pycard/Sash3/Lamp1/Tlr3/Jak3/Rac2/Vav1/Foxj1/Ifit1/Grn/Nfkbiz/H2-Q4/C1qa/C1qc/C1qb/Icam1/Mavs/Cd81/Aim2/Ddx60/Cd84/Fgl2/Ddx58/Pv…
GOBP_POSITIVE_REGULATION_OF_PHOSPHORUS_METABOLIC_PROCESS	141/1228	961/16223	1.938	6.59657e-15	6.71678e-13	4.91001e-13	141	Ccnd2/Itga5/Axl/Tgfb1/Lcp2/Ddr1/Stat3/Map3k11/Map3k20/Ralb/Cd33/Cd44/Mlxipl/Tek/Ptbp1/Hfe/Tgfbr1/Met/Vav2/Prox1/Csf1/Lrrk1/Fcgr1/Ncf1/Mapkapk2/Sdc4/Traf4/Erbb3/Plek/Flt4/Pik3cg/Itgb3/Ern1/Pik3r5/Map3k14/Ripk1/Sema4d/Gadd45g/Syk/Map3k1/Il6st/Prkcd/Clu/Ednrb/Dab2/Adcy4/Angpt1/Rapgef3/Nckap1l/Hcls1/Cd86/Parp9/Cdkn1a/Trem2/Fgd2/Eif2ak2/C3/Hbegf/Cd74/Csf1r/Plce1/Afap1l2/Pfkfb4/Nrp1/Map4k4/Slc11a1/Ptpr…
GOBP_REGULATION_OF_CELL_ACTIVATION	109/1228	666/16223	2.162	7.06789e-15	7.04023e-13	5.14646e-13	109	Itgb2/Loxl3/Icosl/Mmp14/Lgals9/Nr1h3/Axl/Tgfb1/Adgre5/Rps6ka1/Ptpn6/Gab2/Cd33/Hmox1/Shpk/Hfe/Tnfaip8l2/Cd83/H2-M3/Cd274/Sdc4/C1qtnf1/Irf1/Tnfaip3/Vsir/Plek/Havcr2/Zfp36l1/Syk/Il6st/Prkcd/Nckap1l/Cd86/Runx1/Cdkn1a/Parp3/Trem2/Aif1/Cd74/Il33/Gpam/Smad7/Inpp5d/Ptprc/Fcgr2b/Mdk/Nfatc2/Vcam1/Zbtb7b/Bcl10/Laptm5/Pdpn/Tnfrsf1b/Cd38/Gpnmb/Lag3/Cd9/Ctsc/Tyrobp/Il4ra/Itgam/Pycard/Sash3/Lamp1/Jak3/Cbfb/Tira…
GOBP_GLIOGENESIS	62/1228	281/16223	2.915	9.93443e-15	9.68501e-13	7.07981e-13	62	Mmp14/Tgfb1/Stat3/Ndrg1/Cnp/Csf1/Cers2/Erbb3/Ifngr1/Hexb/Il6st/Clu/Trem2/Csf1r/Il33/Rela/Vim/Gsn/Notch1/Mdk/Spint1/P2ry1/Tspan2/Tlr2/Tnfrsf1b/Mxra8/P2rx4/Ezh2/Cd9/Plp1/Adgrg1/Csk/Mobp/Cspg4/Sox10/Fa2h/Grn/Tmem98/Myrf/P2ry12/Lgi4/Mag/C1qa/Lpar1/Adgrg6/Olig2/Cdk6/Clcf1/Nkx6-2/Atp1b2/Tspo/Lyn/Zfp488/Gpr157/Opalin/Gpr17/Cx3cr1/Nrros/Lamb2/Erbb2/Syne2/Arhgef10
GOBP_NEGATIVE_REGULATION_OF_CELL_ADHESION	63/1228	292/16223	2.85	1.82647e-14	1.74352e-12	1.27452e-12	63	Loxl3/Mmp14/Lgals9/Tgfb1/Ptpn6/Hfe/Fxyd5/Tnfaip8l2/H2-M3/Cd274/Sdc4/C1qtnf1/Erbb3/Irf1/Vsir/Havcr2/Sema4d/Prkcd/Angpt1/Apod/Cd86/Runx1/Cd74/Podxl/Smad7/Map4k4/Ptprc/Fcgr2b/Notch1/Mdk/Zbtb7b/Gbp2/Tnc/Laptm5/Gpnmb/Lag3/Arhgdib/Cd9/Pde3b/Il4ra/Plxnb3/Jak3/Cbfb/Jam3/Kank1/Foxj1/Tgfbi/Plxnb2/Acer2/Akna/Cdsn/Fgl2/Fzd7/Mbp/Wnk1/Lgals3/Cebpb/Sipa1/H2-Eb1/Erbb2/Lgals1/Ass1/Zfp703
GOBP_CELL_SUBSTRATE_ADHESION	71/1228	355/16223	2.642	2.31535e-14	2.16509e-12	1.5827e-12	71	Itgb2/Itga5/Mmp14/Rin2/Vwf/Axl/Ddr1/Col5a3/Cd44/Tek/Csf1/Lama5/Sdc4/Lims1/Itgb3/Nid2/Plau/Vcl/Sorbs3/Angpt1/Parvb/Parvg/Apod/Ccdc80/Itgb5/Trip6/Efemp2/Fermt3/Sorbs1/Itga7/Cd63/Itgb1/Nrp1/Map4k4/Fn1/Rsu1/Notch1/Itga6/Mdk/Efna1/Vcam1/Thbs3/Gbp2/Pdpn/Vamp3/Pxn/Iqgap1/Cib1/Flna/Thsd1/Jam3/Kank1/Triobp/Rac2/Dnm2/Antxr1/Micall2/Acer2/Rras/Cdk6/Col16a1/Fzd7/Atp1b2/S100a10/Itga1/Id1/Dock5/Lamb2/Dock1/Col…
GOBP_TUMOR_NECROSIS_FACTOR_SUPERFAMILY_CYTOKINE_PRODUCTION	44/1228	161/16223	3.61	2.79471e-14	2.56107e-12	1.87216e-12	44	Lgals9/Axl/Stat3/Ptpn6/Cd33/Hspb1/Cyba/Cd274/Mapkapk2/Tnfaip3/Ifngr1/Vsir/Havcr2/Ripk1/Syk/Clu/Angpt1/Cd86/Trem2/Il33/Frmd8/Ptprc/Ifih1/Card9/Tlr2/Bcl10/Tyrobp/Pycard/Sash3/Tlr3/Tirap/Myd88/Mavs/Nod1/Ddx58/Tspo/Zfp36/Tlr9/Ticam1/Cd14/Cx3cr1/Ptafr/H2-T23/Clec7a
GOBP_REGULATION_OF_LEUKOCYTE_PROLIFERATION	55/1228	236/16223	3.079	2.90188e-14	2.60714e-12	1.90584e-12	55	Icosl/Lgals9/Ptpn6/Csf1/H2-M3/Cd274/Sdc4/Irf1/Tnfaip3/Vsir/Havcr2/Syk/Il6st/Nckap1l/Cd86/Cdkn1a/Aif1/Cd74/Csf1r/Il33/Gpam/Inpp5d/Ptprc/Fcgr2b/Nfatc2/Vcam1/Zbtb7b/Tnfrsf1b/Cd38/Gpnmb/Tyrobp/Pycard/Sash3/Jak3/Tirap/Tgfbr2/Myd88/Rac2/Foxj1/Cd81/Igfbp2/Clcf1/Lyn/Tlr9/Bst2/Ticam1/Ccdc88b/Lgals3/Rasal3/Cebpb/H2-Eb1/Erbb2/H2-T23/H2-D1/Flt3l
GOBP_SMALL_GTPASE_MEDIATED_SIGNAL_TRANSDUCTION	87/1228	491/16223	2.341	4.53049e-14	3.99206e-12	2.91822e-12	87	Rin2/Rhoc/Ralb/Myo9b/Grap/Rasa4/Hmox1/Met/Vav2/Csf1/Abca1/Stard13/Cyth4/Rhobtb1/Dock2/Pik3cg/Erbin/Sh3bp1/Rapgef3/Cdkn1a/Fgd2/Aif1/Arap3/Plce1/Arhgap19/Cdk2/Nrp1/Map4k4/Notch1/Pld1/Nras/Pdpn/Wasf2/Arhgap25/A2m/Arhgdib/Arhgap17/Dock11/Arhgef6/Arhgap4/Rasa3/Adgrg1/Kank2/Cgnl1/Kank1/Syde1/Arap1/Rac2/Dnm2/Lpar6/Arhgef5/Vav1/Arhgap45/Gmip/Arhgef26/Spry1/Fgf2/Plekhg2/Fgd3/F11r/Rras/Dock10/Lpar1/Itpkb/A…
GOBP_REGULATION_OF_RESPONSE_TO_BIOTIC_STIMULUS	77/1228	411/16223	2.475	6.94768e-14	6.00646e-12	4.39077e-12	77	Lgals9/Nr1h3/Relb/Hck/Ptpn6/Cyba/Apobec3/Ifi35/H2-M3/Cd274/Dhx58/Irf1/Tnfaip3/Ifngr1/Havcr2/Rnf135/Ly86/Syk/Erap1/Cd180/Prkcd/Psme1/Parp9/Ifnar2/Serping1/Trem2/Psmb8/Sting1/Rela/Irf7/Stat1/Fcgr2b/Card9/Nmi/Ptpn1/Samhd1/Nras/Nfkb1/Bcl10/Herc6/Usp18/A2m/Lag3/Tyrobp/Pycard/Trim21/Lamp1/Psmb10/Birc3/Tirap/Vav1/Plcg2/Parp14/Ifit1/Grn/Mavs/Aim2/Ddx60/Nod1/Fgl2/Ddx58/Pvr/Mill2/Lyn/Irgm1/Dtx3l/Socs3/Trim…
GOBP_ACTIN_FILAMENT_BASED_PROCESS	119/1228	782/16223	2.01	8.08695e-14	6.75659e-12	4.93911e-12	119	Rhoc/Hck/Cnn2/Myo9b/Tek/Tgfbr1/Met/Prox1/Amotl1/Fhod1/Stard13/Sdc4/Myo1c/Pfn1/Rhobtb1/Epb41l2/Plek/Dock2/Pdlim4/Smtn/Prkcd/Lcp1/Pdlim2/Sorbs3/Sh3bp1/Parvb/Parvg/Myh9/Rapgef3/Nckap1l/Itgb5/Hcls1/Fmnl3/Lima1/Fgd2/Svil/Myo1f/Aif1/Csf1r/Cdc42bpg/Sorbs1/Add3/Nrp1/Cflar/Tnni1/Vim/Ermn/Gsn/Mdk/Ptpn1/Rab13/Pdlim5/Tln1/Pdpn/Wasf2/Shroom3/Pxn/Arpc1b/Eln/Arhgap25/Arhgdib/Vasp/Iqgap1/Tyrobp/Arhgap17/Pycard/F…
GOBP_PATTERN_RECOGNITION_RECEPTOR_SIGNALING_PATHWAY	50/1228	206/16223	3.207	8.11027e-14	6.75659e-12	4.93911e-12	50	Itgb2/Nr1h3/Cyba/Ifi35/Mapkapk2/Dhx58/Irf1/Tnfaip3/Havcr2/Rsad2/Rnf135/Nfkbia/Lgmn/Ripk1/Ctsl/Erbin/Map3k1/Ctsb/Rela/Pik3ap1/Irf7/Casp8/Ifih1/Nmi/Tlr2/Bcl10/Itgam/Tlr3/Birc3/Tirap/Myd88/Mapkapk3/Unc93b1/Ddx60/Nod1/Ctss/Rftn1/Ddx58/Inava/Lyn/S100a1/Lacc1/Tlr7/Tlr9/Tifa/Irgm1/Ticam1/Cd14/Irak4/Irgm2
GOBP_I_KAPPAB_KINASE_NF_KAPPAB_SIGNALING	60/1228	279/16223	2.841	9.02008e-14	7.38036e-12	5.39509e-12	60	Trim25/Lgals9/Rhoc/Relb/Hspb1/Hmox1/Traf4/Tnfaip3/Ddx21/Rel/Map3k14/Nfkbia/Ripk1/Angpt1/Litaf/Cd74/Rela/Shisa5/Casp8/Cflar/Stat1/Nek6/Card9/Traf2/Tlr2/Ecm1/Bcl10/Ltbr/Tnfrsf1a/Pycard/Trim30a/Trim21/Flna/Tlr3/Birc3/Tirap/Myd88/Mavs/Tgm2/Card19/Nod1/Lpar1/Tnfsf10/Inava/S100a13/Tlr7/Tlr9/Tifa/Bst2/Ticam1/Tifab/Cd14/Cx3cr1/Trim12c/Trim30d/Irak4/H2-Eb1/Akap13/Lgals1/Capn3
GOBP_POSITIVE_REGULATION_OF_IMMUNE_RESPONSE	117/1228	765/16223	2.02	9.35364e-14	7.51902e-12	5.49645e-12	117	Itgb2/Icosl/Lgals9/Tgfb1/Lcp2/Relb/Hck/Ptpn6/Gab2/Vav2/Ifi35/Fcgr1/H2-M3/Cd274/Myo1c/Havcr2/Rsad2/Syk/Il6st/Prkcd/Clu/Fyb/Psme1/Nckap1l/Masp1/Cd86/Parp9/Pros1/Runx1/Serping1/C3/Psmb8/Sting1/Cd74/Il33/Rela/Irf7/Il1r1/Slc11a1/Inpp5d/Cfh/Ptprc/Rab29/Fcgr2b/Card9/Traf2/Nmi/Nfatc2/Nras/Nfkb1/Bcl10/Gbp2/Laptm5/Wasf2/Cd38/Arpc1b/A2m/Lag3/Tyrobp/Il4ra/Itgam/Pycard/Sash3/Lamp1/Cbfb/Psmb10/Csk/Vav1/Plcg2/N…
GOBP_REGULATION_OF_CELL_CELL_ADHESION	79/1228	431/16223	2.421	1.09907e-13	8.68263e-12	6.34707e-12	79	Itgb2/Loxl3/Icosl/Lgals9/Tgfb1/Ptpn6/Cd44/Hfe/Fxyd5/Tnfaip8l2/Piezo1/Cd83/H2-M3/Cd274/Sdc4/C1qtnf1/Irf1/Vsir/Havcr2/Syk/Il6st/Prkcd/Nckap1l/Cd86/Runx1/Aif1/Cd74/Rela/Fermt3/Gpam/Podxl/Smad7/Ptprc/Fcgr2b/Notch1/Mdk/Vcam1/Zbtb7b/Bcl10/Laptm5/Pdpn/Gpnmb/Lag3/Cd9/Il4ra/Pycard/Sash3/Jak3/Cbfb/Ets1/Csk/Tgfbr2/Vav1/Foxj1/Nfkbiz/Icam1/Cd81/F11r/Itpkb/Akna/Igfbp2/Cdsn/Fgl2/Mbp/Lyn/Wnk1/Ccdc88b/Lgals3/Dock…
GOBP_REGULATION_OF_INNATE_IMMUNE_RESPONSE	64/1228	311/16223	2.719	1.15466e-13	8.96723e-12	6.5551e-12	64	Lgals9/Nr1h3/Relb/Hck/Ptpn6/Ifi35/H2-M3/Dhx58/Irf1/Tnfaip3/Ifngr1/Havcr2/Rnf135/Syk/Erap1/Prkcd/Psme1/Parp9/Ifnar2/Serping1/Trem2/Psmb8/Sting1/Rela/Irf7/Stat1/Fcgr2b/Card9/Nmi/Ptpn1/Samhd1/Nras/Nfkb1/Bcl10/Usp18/A2m/Lag3/Tyrobp/Pycard/Trim21/Lamp1/Psmb10/Birc3/Tirap/Vav1/Plcg2/Parp14/Grn/Mavs/Aim2/Pvr/Mill2/Lyn/Irgm1/Socs3/Trim12c/Fcer1g/Nectin2/H2-T23/Irgm2/H2-D1/Nlrc5/Psme2/Gbp5
GOBP_RESPONSE_TO_BACTERIUM	116/1228	760/16223	2.016	1.38822e-13	1.06014e-11	7.7497e-12	116	Lgals9/Nr1h3/Axl/Tgfb1/Hck/Shpk/Cyba/Cnp/Mgst1/H2-M3/Cd274/Mapkapk2/Dhx58/H2bc4/Sparc/Cd68/Tnfaip3/Havcr2/Cmpk2/Nfkbia/Ly86/Syk/Erap1/Cd180/Erbin/Prkcd/Ednrb/Litaf/Gsdmd/Ccdc80/Adamts5/Cd86/Trem2/C3/Cep192/Rela/Casp8/Slc11a1/Rab29/Fcgr2b/Mrc1/Vim/Notch1/Card9/Tfpi/Il6ra/Vcam1/Tlr2/Ifi44/Nfkb1/Bcl10/Gbp3/Gbp2/Tnfrsf1b/Gbp9/Anxa3/Irf5/Tnfrsf1a/Pglyrp1/Pycard/Hpgd/Tlr3/Tirap/Il10ra/Plscr4/Myd88/Trf/…
GOBP_TYPE_I_INTERFERON_PRODUCTION	38/1228	130/16223	3.862	1.58185e-13	1.1882e-11	8.68583e-12	38	Trim25/Stat6/Relb/Dhx58/Irf1/Tnfaip3/Rel/Havcr2/Rnf135/Syk/Sting1/Rela/Irf7/Stat1/Ifih1/Nmi/Ube2l6/Tlr2/Nfkb1/Irf5/Herc6/Pycard/Trim21/Tlr3/Tirap/Myd88/Uba7/Plcg2/Isg15/Mavs/Ddx58/Irf8/Trim56/Tlr7/Tlr9/Ticam1/Cd14/Nlrc5
GOBP_INTERLEUKIN_6_PRODUCTION	43/1228	162/16223	3.507	1.66728e-13	1.23218e-11	9.00729e-12	43	Lgals9/Il16/Stat3/Ptpn6/Cyba/Pou2f2/H2-M3/Mapkapk2/Tnfaip3/Havcr2/Syk/Nckap1l/Trem2/Aif1/Cd74/Il33/Afap1l2/Inpp5d/Ifih1/Card9/Il6ra/Tlr2/Bcl10/Tyrobp/Pycard/Tlr3/Tirap/Csk/Myd88/Foxj1/Mavs/Nod1/Ddx58/Inava/Mbp/Tlr7/Tlr9/Ticam1/Cebpb/Ptafr/H2-T23/H2-D1/Clec7a
GOBP_T_CELL_PROLIFERATION	47/1228	189/16223	3.285	1.73975e-13	1.26533e-11	9.24962e-12	47	Icosl/Lgals9/Ptpn6/H2-M3/Cd274/Sdc4/Irf1/Vsir/Dock2/Havcr2/Pik3cg/Syk/Il6st/Nckap1l/Cd86/Lmbr1l/Aif1/Gpam/Cd151/Slc11a1/Ptprc/Vcam1/Zbtb7b/Tnfrsf1b/Gpnmb/Pycard/Sash3/Elf4/Msn/Jak3/Psmb10/Tgfbr2/Rac2/Ccnd3/Foxj1/Cd81/Igfbp2/Ccdc88b/Lgals3/Dock8/Rasal3/Cebpb/Trp53/H2-Eb1/Erbb2/H2-T23/H2-D1
GOBP_ANTIGEN_PROCESSING_AND_PRESENTATION	52/1228	225/16223	3.053	2.0994e-13	1.50304e-11	1.09873e-11	52	Relb/Cyba/Hfe/Ctsd/Fcgr1/Ncf1/H2-M3/Cd68/Lgmn/Ctsl/Erap1/Psme1/Itgb5/Trem2/Tapbp/Psmb8/Tap2/Cd74/Slc11a1/Ncf2/Fcgr2b/Snap23/Vamp3/Lag3/Pycard/Ifi30/Psmb10/Rab27a/Ctsh/Dnm2/H2-Q4/H2-Aa/Tap1/Icam1/H2-DMa/Nod1/Tapbpl/Ctss/Rftn1/Fgl2/Vamp8/Wdfy4/H2-T22/Fcer1g/H2-Eb1/B2m/H2-K1/H2-T23/Capza1/H2-D1/H2-Ab1/Psme2
GOBP_NEGATIVE_REGULATION_OF_CYTOKINE_PRODUCTION	67/1228	339/16223	2.611	2.2871e-13	1.61223e-11	1.17855e-11	67	Trim25/Lgals9/Axl/Tgfb1/Relb/Homer3/Ptpn6/Cd33/Hmox1/Hfe/Cd83/H2-M3/Cd274/Dhx58/Tnfaip3/Srgn/Vsir/Rel/Havcr2/Rnf135/Erbin/Angpt1/Nckap1l/Apod/Trem2/Il33/Ddit3/Smad7/Slc11a1/Fn1/Inpp5d/Ptprc/Fcgr2b/Ifih1/Nmi/Ube2l6/Nfkb1/Gbp2/Laptm5/Herc6/Gpnmb/Anxa4/Lag3/Tyrobp/Pycard/Adcy7/Jak3/Csk/Uba7/Foxj1/Ssc5d/Isg15/Pml/Mavs/Cd84/Ddx58/Tspo/Cmklr1/Zfp36/Tlr9/Bst2/Tmsb4x/Cx3cr1/H2-Eb1/H2-T23/H2-D1/Nlrc5
GOBP_POSITIVE_REGULATION_OF_IMMUNE_EFFECTOR_PROCESS	51/1228	220/16223	3.063	3.15571e-13	2.19082e-11	1.60151e-11	51	Itgb2/Lgals9/Tgfb1/Adgre5/Gab2/Hmox1/H2-M3/Dhx58/Ddx21/Rsad2/Syk/Cd86/C3/Cd74/Il33/Il1r1/Ptprc/Traf2/Bcl10/Laptm5/Lag3/Tyrobp/Il4ra/Itgam/Sash3/Lamp1/Rac2/Vav1/Nfkbiz/H2-Q4/Mavs/Cd81/Ddx60/Cd84/Ddx58/Pvr/Clcf1/Lyn/Tlr9/Ticam1/Vamp8/Fes/H2-T22/Ptafr/H2-Eb1/B2m/H2-K1/Nectin2/H2-T23/H2-D1/Clec7a
GOBP_POSITIVE_REGULATION_OF_PROTEIN_PHOSPHORYLATION	120/1228	808/16223	1.962	3.57594e-13	2.44551e-11	1.78769e-11	120	Ccnd2/Itga5/Tgfb1/Lcp2/Stat3/Map3k11/Map3k20/Ralb/Cd44/Tek/Hfe/Tgfbr1/Prox1/Csf1/Lrrk1/Fcgr1/Ncf1/Mapkapk2/Sdc4/Traf4/Erbb3/Flt4/Pik3cg/Itgb3/Ern1/Pik3r5/Map3k14/Ripk1/Sema4d/Gadd45g/Syk/Map3k1/Il6st/Prkcd/Clu/Ednrb/Dab2/Adcy4/Angpt1/Rapgef3/Nckap1l/Hcls1/Cd86/Parp9/Cdkn1a/Trem2/Fgd2/Eif2ak2/C3/Hbegf/Cd74/Csf1r/Plce1/Afap1l2/Nrp1/Map4k4/Slc11a1/Ptprc/Ddr2/Eng/Traf2/Ehd4/Rassf2/Tpx2/Ptpn1/P2ry1/Il…
GOBP_POSITIVE_REGULATION_OF_I_KAPPAB_KINASE_NF_KAPPAB_SIGNALING	45/1228	182/16223	3.266	7.10255e-13	4.78587e-11	3.4985e-11	45	Trim25/Lgals9/Rhoc/Hmox1/Ddx21/Rel/Map3k14/Ripk1/Litaf/Cd74/Rela/Shisa5/Casp8/Cflar/Nek6/Card9/Traf2/Ecm1/Bcl10/Ltbr/Tnfrsf1a/Trim30a/Trim21/Flna/Tlr3/Birc3/Tirap/Myd88/Mavs/Tgm2/Nod1/Lpar1/Tnfsf10/Inava/S100a13/Tlr9/Tifa/Bst2/Ticam1/Trim12c/Trim30d/Irak4/H2-Eb1/Akap13/Lgals1
GOBP_CELLULAR_RESPONSE_TO_BIOTIC_STIMULUS	52/1228	235/16223	2.923	1.28749e-12	8.54967e-11	6.24987e-11	52	Nr1h3/Axl/Tgfb1/Hck/Shpk/Cd274/Cd68/Tnfaip3/Havcr2/Cmpk2/Nfkbia/Ly86/Syk/Cd180/Ednrb/Litaf/Cd86/Trem2/Rela/Ddit3/Fcgr2b/Mrc1/Vim/Tfpi/Tlr2/Nfkb1/Bcl10/Tnfrsf1b/Pycard/Tirap/Plscr4/Myd88/Cxcl10/Sbno2/Icam1/Txnip/Irf8/Tspo/Lyn/Zfp36/Irgm1/Ticam1/Cd14/Cx3cr1/Cebpb/Ptafr/Trim12c/Trp53/Irgm2/Ass1/Ccr5/Clec7a
GOBP_REGULATION_OF_LEUKOCYTE_DIFFERENTIATION	59/1228	289/16223	2.697	1.52475e-12	9.98057e-11	7.29587e-11	59	Loxl3/Mmp14/Lgals9/Axl/Tgfb1/Ptpn6/Csf1/Cd83/H2-M3/Irf1/Vsir/Zfp36l1/Ripk1/Syk/Myc/Nckap1l/Hcls1/Cd86/Runx1/Tmem176a/Trem2/Cd74/Irf7/Smad7/Casp8/Inpp5d/Ptprc/Fcgr2b/Mdk/Rassf2/Nfatc2/Zbtb7b/Tmem176b/Lag3/Tyrobp/Il4ra/Sash3/Tlr3/Jak3/Cbfb/Tgfbr2/Fanca/Foxj1/Nfkbiz/C1qc/Itpkb/Fgl2/Cdk6/Lyn/Tlr9/Zfp36l2/Fes/Cebpb/Nfam1/H2-Eb1/Erbb2/H2-T23/H2-D1/Mafb
GOBP_POSITIVE_REGULATION_OF_DEFENSE_RESPONSE	67/1228	354/16223	2.5	1.87748e-12	1.21163e-10	8.85713e-11	67	Il16/Relb/Hck/Cyba/Ifi35/H2-M3/Havcr2/Pik3cg/Nfkbia/Ripk1/Syk/Il6st/Prkcd/Osmr/Psme1/Parp9/Trem2/C3/Psmb8/Sting1/Il33/Rela/Irf7/Card9/Nmi/Mdk/Nras/Tlr2/Nfkb1/Bcl10/Lag3/Tnfrsf1a/Ctsc/Tyrobp/Nupr1/Pycard/Lamp1/Tlr3/Psmb10/Ets1/Vav1/Plcg2/Grn/Cebpa/Nfkbiz/Mavs/Cd81/Tgm2/Aim2/Nod1/Pvr/Lyn/Tlr7/Tlr9/Irgm1/Vamp8/Cebpb/Trim12c/Fcer1g/Nectin2/H2-T23/Irgm2/H2-D1/Nlrc5/Psme2/Neat1/Gbp5
GOBP_POSITIVE_REGULATION_OF_INTERLEUKIN_6_PRODUCTION	29/1228	86/16223	4.455	2.25237e-12	1.43338e-10	1.04781e-10	29	Lgals9/Il16/Stat3/Cyba/Pou2f2/Syk/Aif1/Cd74/Il33/Ifih1/Card9/Il6ra/Tlr2/Bcl10/Tyrobp/Pycard/Tlr3/Tirap/Myd88/Mavs/Nod1/Ddx58/Inava/Mbp/Tlr7/Tlr9/Ticam1/Ptafr/Clec7a
GOBP_LEUKOCYTE_MIGRATION	86/1228	517/16223	2.198	2.36457e-12	1.48417e-10	1.08494e-10	86	Itgb2/Itga5/Mmp14/Slc7a7/Lgals9/Il16/Tgfb1/Adgre5/Hck/Ptpn6/Cd44/Hmox1/Tek/Csf1/Sdc4/Cxcl16/Stk10/Pik3cg/Itgb3/Lgmn/Syk/Ednrb/Angpt1/Myh9/Nckap1l/Apod/Pros1/Trem2/Aif1/Cd74/Csf1r/Il33/Itgb1/Il1r1/Fn1/Inpp5d/Itga6/Mdk/Il6ra/Vcam1/Ecm1/B4galt1/Csf3r/P2rx4/Itgam/Itgax/Pycard/Msn/Jam3/Tirap/Myd88/Slc8b1/Slc16a1/Rac2/Vav1/Foxj1/Plvap/Cxcl10/P2ry12/Mag/Icam1/Cd81/Cd84/F11r/Gcnt1/Pik3cd/C3ar1/Atp1b2/Cmk…
GOBP_INTEGRIN_MEDIATED_SIGNALING_PATHWAY	32/1228	105/16223	4.026	3.76162e-12	2.32916e-10	1.70263e-10	32	Itgb2/Itga5/Loxl3/Hck/Lama5/Lims1/Plek/Itgb3/Syk/Erbin/Fyb/Myh9/Itgb5/Adamts1/Fermt3/Itga7/Cd63/Itgb1/Nrp1/Fn1/Itga6/Tln1/Itgam/Itgax/Flna/Vav1/Isg15/Ctnna1/Col16a1/Itga1/Dock1/Phactr4
GOBP_REGULATION_OF_MYELOID_LEUKOCYTE_MEDIATED_IMMUNITY	22/1228	52/16223	5.589	5.42883e-12	3.31665e-10	2.4245e-10	22	Itgb2/Lgals9/Adgre5/Gab2/Hmox1/Ddx21/Syk/C3/Fcgr2b/Tyrobp/Il4ra/Itgam/Rac2/Mavs/Cd84/Ddx58/Lyn/Ticam1/Vamp8/Fes/Ptafr/H2-T23
GOBP_REGULATION_OF_SMALL_GTPASE_MEDIATED_SIGNAL_TRANSDUCTION	61/1228	315/16223	2.558	6.8603e-12	4.13604e-10	3.02347e-10	61	Rhoc/Myo9b/Rasa4/Met/Vav2/Csf1/Abca1/Stard13/Cyth4/Rhobtb1/Pik3cg/Erbin/Sh3bp1/Fgd2/Arap3/Plce1/Arhgap19/Nrp1/Map4k4/Notch1/Arhgap25/A2m/Arhgdib/Arhgap17/Arhgef6/Arhgap4/Rasa3/Adgrg1/Kank2/Cgnl1/Kank1/Syde1/Arap1/Rac2/Dnm2/Lpar6/Arhgef5/Vav1/Arhgap45/Gmip/Arhgef26/Spry1/Plekhg2/Fgd3/F11r/Lpar1/Itpkb/Arhgap18/Arhgap11a/Lyn/Shc1/Rhoj/Arhgap30/Rasal3/Gpr17/Sipa1/Arhgap22/Akap13/Arhgef10/Rhog/Heg1
GOBP_NEGATIVE_REGULATION_OF_CELL_ACTIVATION	47/1228	208/16223	2.985	7.11648e-12	4.23477e-10	3.09565e-10	47	Loxl3/Lgals9/Nr1h3/Axl/Ptpn6/Hmox1/Hfe/Tnfaip8l2/H2-M3/Cd274/Sdc4/C1qtnf1/Irf1/Tnfaip3/Vsir/Havcr2/Prkcd/Cd86/Runx1/Parp3/Cd74/Smad7/Inpp5d/Ptprc/Fcgr2b/Mdk/Zbtb7b/Laptm5/Gpnmb/Lag3/Cd9/Tyrobp/Il4ra/Jak3/Cbfb/Foxj1/Grn/Cd84/Fgl2/Mill2/Lyn/Lgals3/Cebpb/H2-Eb1/Erbb2/H2-T23/H2-D1
GOBP_ENSHEATHMENT_OF_NEURONS	35/1228	126/16223	3.67	7.3065e-12	4.2921e-10	3.13756e-10	35	Rarg/Ndrg1/Bcas1/Pmp22/Hexb/Clu/Nfasc/Mal/Tspan2/Tlr2/Tnfrsf1b/Cd9/Ctsc/Itgax/Plp1/Pllp/Jam3/Mobp/Ugt8a/Sox10/Fa2h/Tmem98/Myrf/Lgi4/Mag/Cldn11/Lpar1/Adgrg6/Olig2/Nkx6-2/Mbp/Klk6/Jam2/Erbb2/Arhgef10
GOBP_REGULATION_OF_ADAPTIVE_IMMUNE_RESPONSE	42/1228	175/16223	3.171	1.18279e-11	6.86019e-10	5.01485e-10	42	Loxl3/Tgfb1/Ptpn6/Hfe/H2-M3/Cd274/Irf1/Tnfaip3/Havcr2/Rsad2/Il6st/Parp3/C3/Il33/Irf7/Smad7/Il1r1/Slc11a1/Ptprc/Fcgr2b/Traf2/Zbtb7b/Tnfrsf1b/Il4ra/Pycard/Sash3/Adcy7/Jak3/Foxj1/Nfkbiz/H2-Q4/Cd81/Pvr/Clcf1/H2-T22/Pla2g4a/H2-Eb1/B2m/H2-K1/Nectin2/H2-T23/H2-D1
GOBP_CELLULAR_RESPONSE_TO_MOLECULE_OF_BACTERIAL_ORIGIN	47/1228	211/16223	2.943	1.21751e-11	6.9717e-10	5.09636e-10	47	Nr1h3/Axl/Tgfb1/Hck/Shpk/Cd274/Cd68/Tnfaip3/Havcr2/Cmpk2/Nfkbia/Ly86/Cd180/Ednrb/Litaf/Cd86/Trem2/Rela/Fcgr2b/Mrc1/Vim/Tfpi/Tlr2/Nfkb1/Bcl10/Tnfrsf1b/Pycard/Tirap/Plscr4/Myd88/Cxcl10/Sbno2/Icam1/Irf8/Tspo/Lyn/Zfp36/Irgm1/Ticam1/Cd14/Cx3cr1/Cebpb/Ptafr/Trim12c/Irgm2/Ass1/Ccr5
GOBP_REGULATION_OF_HEMOPOIESIS	73/1228	419/16223	2.302	1.23245e-11	6.9717e-10	5.09636e-10	73	Loxl3/Kat2b/Mmp14/Lgals9/Rarg/Spi1/Mov10/Axl/Tgfb1/Stat3/Ptpn6/Csf1/Cd83/H2-M3/Irf1/Vsir/Nfkbia/Zfp36l1/Ripk1/Syk/Myc/Nckap1l/Hcls1/Cd86/Runx1/Tmem176a/Trem2/Cd74/Irf7/Smad7/Casp8/Stat1/Inpp5d/Ptprc/Fcgr2b/Mdk/Rassf2/Nfatc2/Zbtb7b/Csf3r/Tmem176b/Lag3/Cib1/Tyrobp/Il4ra/Sash3/Tlr3/Jak3/Cbfb/Ets1/Tgfbr2/Fanca/Foxj1/Nfkbiz/Isg15/C1qc/Itpkb/Fgl2/Cdk6/Lyn/Zfp36/Tlr9/Zfp36l2/Lgals3/Fes/Cebpb/Nfam1/H2-Eb…
GOBP_POSITIVE_REGULATION_OF_PROTEIN_KINASE_ACTIVITY	85/1228	524/16223	2.143	1.25409e-11	7.00762e-10	5.12262e-10	85	Ccnd2/Tgfb1/Lcp2/Map3k11/Map3k20/Ralb/Tgfbr1/Prox1/Csf1/Fcgr1/Ncf1/Mapkapk2/Sdc4/Traf4/Erbb3/Pik3cg/Itgb3/Ern1/Pik3r5/Map3k14/Ripk1/Gadd45g/Syk/Map3k1/Prkcd/Clu/Adcy4/Angpt1/Nckap1l/Cd86/Cdkn1a/Fgd2/Eif2ak2/Hbegf/Cd74/Csf1r/Plce1/Afap1l2/Map4k4/Slc11a1/Ptprc/Ddr2/Traf2/Rassf2/Tpx2/Ptpn1/Il6ra/Efna1/Map3k6/Ezh2/Iqgap1/Cib1/Pak4/Fgfr1/Tlr3/Adcy7/Tirap/Csk/Tgfbr2/Trf/Mapkapk3/Cspg4/Card10/Arhgef5/Cc…
GOBP_POSITIVE_REGULATION_OF_CHEMOKINE_PRODUCTION	23/1228	59/16223	5.15	1.3799e-11	7.61771e-10	5.5686e-10	23	Lgals9/Hmox1/Havcr2/Syk/Eif2ak2/Aif1/Cd74/Csf1r/Il33/Il6ra/Tlr2/Il4ra/Pycard/Tlr3/Tirap/Myd88/Mavs/Mbp/Tlr7/Tlr9/Ticam1/Adam17/Clec7a
GOBP_NEGATIVE_REGULATION_OF_IMMUNE_SYSTEM_PROCESS	71/1228	404/16223	2.322	1.56675e-11	8.54625e-10	6.24737e-10	71	Loxl3/Lgals9/Nr1h3/Axl/Tgfb1/Ptpn6/Hmox1/Hfe/Tnfaip8l2/H2-M3/Cd274/Sdc4/Dhx58/Cd68/Irf1/Tnfaip3/Vsir/Havcr2/Angpt1/Myc/Apod/Cd86/Runx1/Serping1/Parp3/Tmem176a/Cd74/Il33/Gpam/Smad7/Inpp5d/Ptprc/Fcgr2b/Nmi/Mdk/Samhd1/Zbtb7b/Gbp2/Laptm5/Tmem176b/Gpnmb/A2m/Lag3/Tyrobp/Il4ra/Trim21/Tlr3/Jak3/Cbfb/Foxj1/Parp14/Grn/C1qc/Cd84/Tapbpl/Fgl2/Cdk6/Mill2/Lyn/Rin3/Bst2/Lgals3/Gpr17/Cebpb/H2-Eb1/Erbb2/Gpx1/H2-T2…
GOBP_POSITIVE_REGULATION_OF_TRANSFERASE_ACTIVITY	100/1228	671/16223	1.969	3.11007e-11	1.67651e-09	1.22554e-09	100	Ccnd2/Axl/Tgfb1/Lcp2/Ddr1/Map3k11/Map3k20/Ralb/Tek/Tgfbr1/Met/Vav2/Prox1/Csf1/Fcgr1/Ncf1/Mapkapk2/Sdc4/Traf4/Erbb3/Flt4/Pik3cg/Itgb3/Ern1/Pik3r5/Map3k14/Ripk1/Gadd45g/Syk/Map3k1/Prkcd/Clu/Adcy4/Angpt1/Myc/Nckap1l/Cd86/Cdkn1a/Fgd2/Eif2ak2/Hbegf/Cd74/Csf1r/Plce1/Afap1l2/Map4k4/Slc11a1/Dbi/Ptprc/Ddr2/Traf2/Rassf2/Tpx2/Ptpn1/Il6ra/Efna1/Bcl10/Map3k6/Ezh2/Ephb4/Iqgap1/Cib1/Pak4/Fgfr1/Tlr3/Adcy7/Tirap/…
GOBP_POSITIVE_REGULATION_OF_INTERLEUKIN_8_PRODUCTION	22/1228	56/16223	5.19	3.20279e-11	1.70642e-09	1.2474e-09	22	Lgals9/Stat3/Ripk1/Syk/Cd74/Rela/Afap1l2/Ddit3/Tlr2/Bcl10/Pycard/Tlr3/Tirap/Myd88/Mavs/Nod1/Ddx58/Prkd2/Tlr7/Tlr9/Cd14/Clec7a
GOBP_REGULATION_OF_BODY_FLUID_LEVELS	80/1228	489/16223	2.161	3.34275e-11	1.76052e-09	1.28695e-09	80	Hk2/Lsr/Vwf/Nr1h3/Axl/Lcp2/Ddr1/Ptpn6/Hspb1/Elovl1/Clic1/Met/Vav2/Hps5/Nfe2l2/Fli1/C1qtnf1/Mafk/Irf1/Plek/Slc22a4/Pik3cg/Itgb3/Pik3r5/Syk/Plau/Vcl/Prkcd/Ednrb/Adcy4/Myh9/Pros1/Serping1/Myl12a/Xdh/Aqp4/Fermt3/Fn1/Tfpi/Anxa5/P2ry1/Stxbp3/Zbtb7b/Tln1/Pdpn/P2rx7/P2rx4/A2m/Itpr2/Cd9/Dock11/Flna/Plat/Adcy7/Rab27a/Gnai2/Oas2/Fa2h/Atp7a/Vav1/Plcg2/Gna15/P2ry12/F11r/Lyn/Hps4/Itpr3/Entpd1/Tifab/Vamp8/Dock8…
GOBP_MAPK_CASCADE	123/1228	895/16223	1.816	3.83009e-11	1.99426e-09	1.45781e-09	123	Lgals9/Spi1/Tgfb1/Map3k11/Map3k20/Ptpn6/Rasa4/Cd44/Tek/Met/Cilk1/Ncf1/Mapkapk2/Traf4/C1qtnf1/Erbb3/Flt4/Havcr2/Igfbp3/Pik3cg/Ern1/Pik3r5/Map3k14/Zfp36l1/Ripk1/Gadd45g/Syk/Map3k1/Prkcd/Sorbs3/Psme1/Angpt1/Myc/Trem2/Fgd2/Lbh/Xdh/Eif2ak2/Psmb8/Hbegf/Cd74/Csf1r/Plce1/Nrp1/Cflar/Map4k4/Fn1/Ptprc/Fcgr2b/Notch1/Card9/Traf2/Rassf2/Ptpn1/P2ry1/Nras/Efna1/Nfkb1/Gbp2/Glipr2/Laptm5/Map3k6/P2rx7/Ezh2/Gpnmb/Lt…
GOBP_ANTIGEN_PROCESSING_AND_PRESENTATION_OF_PEPTIDE_ANTIGEN	43/1228	189/16223	3.006	4.40188e-11	2.24105e-09	1.63822e-09	43	Cyba/Hfe/Ctsd/Fcgr1/Ncf1/H2-M3/Lgmn/Ctsl/Erap1/Psme1/Itgb5/Trem2/Tapbp/Psmb8/Tap2/Cd74/Slc11a1/Ncf2/Fcgr2b/Snap23/Vamp3/Lag3/Pycard/Ifi30/Psmb10/Dnm2/H2-Q4/H2-Aa/Tap1/H2-DMa/Tapbpl/Ctss/Vamp8/H2-T22/Fcer1g/H2-Eb1/B2m/H2-K1/H2-T23/Capza1/H2-D1/H2-Ab1/Psme2
GOBP_NEGATIVE_REGULATION_OF_CELL_CELL_ADHESION	43/1228	189/16223	3.006	4.40188e-11	2.24105e-09	1.63822e-09	43	Loxl3/Lgals9/Tgfb1/Ptpn6/Hfe/Fxyd5/Tnfaip8l2/H2-M3/Cd274/Sdc4/C1qtnf1/Irf1/Vsir/Havcr2/Prkcd/Cd86/Runx1/Cd74/Podxl/Smad7/Fcgr2b/Notch1/Mdk/Zbtb7b/Laptm5/Gpnmb/Lag3/Cd9/Il4ra/Jak3/Cbfb/Foxj1/Akna/Cdsn/Fgl2/Mbp/Wnk1/Lgals3/Cebpb/H2-Eb1/Erbb2/Ass1/Zfp703
GOBP_POSITIVE_REGULATION_OF_MAPK_CASCADE	82/1228	510/16223	2.124	4.62804e-11	2.33029e-09	1.70346e-09	82	Lgals9/Spi1/Tgfb1/Map3k11/Map3k20/Cd44/Tek/Ncf1/Mapkapk2/Traf4/C1qtnf1/Flt4/Havcr2/Igfbp3/Pik3cg/Ern1/Pik3r5/Ripk1/Gadd45g/Syk/Sorbs3/Angpt1/Trem2/Fgd2/Xdh/Eif2ak2/Cd74/Csf1r/Plce1/Nrp1/Cflar/Ptprc/Fcgr2b/Notch1/Card9/Traf2/Rassf2/Ptpn1/P2ry1/Efna1/Glipr2/Laptm5/Map3k6/Ezh2/Gpnmb/Ltbr/Iqgap1/Cib1/Pycard/Fgfr1/Tlr3/Tirap/Csk/Myd88/Trf/Gnai2/Mapkapk3/Cspg4/Arhgef5/Gadd45a/Fgf2/Icam1/Cd81/Nod1/Akap1…
GOBP_NEGATIVE_REGULATION_OF_LYMPHOCYTE_ACTIVATION	39/1228	161/16223	3.2	4.74158e-11	2.36151e-09	1.72628e-09	39	Loxl3/Lgals9/Axl/Ptpn6/Hfe/Tnfaip8l2/H2-M3/Cd274/Sdc4/Irf1/Tnfaip3/Vsir/Havcr2/Cd86/Runx1/Parp3/Cd74/Smad7/Inpp5d/Fcgr2b/Mdk/Zbtb7b/Laptm5/Gpnmb/Lag3/Tyrobp/Il4ra/Jak3/Cbfb/Foxj1/Fgl2/Mill2/Lyn/Lgals3/Cebpb/H2-Eb1/Erbb2/H2-T23/H2-D1
GOBP_ALPHA_BETA_T_CELL_ACTIVATION	37/1228	149/16223	3.281	6.86305e-11	3.38134e-09	2.47179e-09	37	Loxl3/Lgals9/Tcirg1/Relb/Stat3/Hfe/Cd83/Cd274/Irf1/Vsir/Dock2/Rsad2/Syk/Ctsl/Nckap1l/Cd86/Runx1/Smad7/Ptprc/Il6ra/Zbtb7b/Il4ra/Sash3/Elf4/Jak3/Cbfb/Tgfbr2/Atp7a/Nfkbiz/Tmem98/Cd81/Itpkb/Wdfy4/Rasal3/H2-Eb1/H2-T23/H2-D1
GOBP_REGULATION_OF_T_CELL_ACTIVATION	60/1228	325/16223	2.439	7.90651e-11	3.854e-09	2.8173e-09	60	Loxl3/Icosl/Lgals9/Ptpn6/Hfe/Tnfaip8l2/Cd83/H2-M3/Cd274/Sdc4/Irf1/Vsir/Havcr2/Syk/Il6st/Nckap1l/Cd86/Runx1/Aif1/Cd74/Gpam/Smad7/Ptprc/Fcgr2b/Mdk/Nfatc2/Vcam1/Zbtb7b/Bcl10/Laptm5/Tnfrsf1b/Gpnmb/Lag3/Il4ra/Pycard/Sash3/Jak3/Cbfb/Csk/Tgfbr2/Fanca/Rac2/Vav1/Foxj1/Nfkbiz/Cd81/Itpkb/Igfbp2/Fgl2/Lyn/Ccdc88b/Lgals3/Dock8/Rasal3/Cebpb/H2-Eb1/Erbb2/H2-T23/Lgals1/H2-D1
GOBP_ENTRY_INTO_HOST	39/1228	164/16223	3.142	8.61834e-11	4.15676e-09	3.03862e-09	39	Trim25/Itga5/Lgals9/Slc1a5/Axl/Nectin4/Met/Hyal1/Itgb3/Ctsl/Ciita/Ly6e/Itgb5/Cd86/Trim26/Cd74/Ifitm3/Itgb1/Nrp1/Mrc1/Gsn/Clec5a/Trim30a/Trim21/Lamp1/Icam1/Cd81/F11r/Pvr/Selplg/Tpcn2/Vamp8/Trim12c/Trim30d/H2-Eb1/Nectin2/Lgals1/Mog/Ccr5
GOBP_SUPRAMOLECULAR_FIBER_ORGANIZATION	102/1228	703/16223	1.917	9.4644e-11	4.51728e-09	3.30216e-09	102	Loxl3/Fkbp10/Rhoc/Hck/Col5a3/Plod3/Tgfbr1/Met/Kif19a/Prox1/Fhod1/Tppp3/Sdc4/Myo1c/Pfn1/Rhobtb1/Plek/Mdm2/Aebp1/Gfap/Ripk1/Prkcd/Lcp1/Clu/Sorbs3/Sh3bp1/Rapgef3/Nckap1l/Itgb5/Hcls1/Lima1/Svil/Myo1f/Aif1/Cep192/Efemp2/Sorbs1/Add3/Nrp1/Cflar/Col5a2/Ddr2/Vim/Ermn/Gsn/Tpx2/Wasf2/Shroom3/Pxn/Arpc1b/Eln/Arhgap25/Vasp/Cib1/Arhgap17/Pycard/Flna/Tpm4/Cotl1/Cryab/Myo1e/Cgnl1/Crtap/Trf/Bfsp2/Kank1/Arap1/Triob…
GOBP_NEGATIVE_REGULATION_OF_IMMUNE_RESPONSE	38/1228	158/16223	3.177	1.05242e-10	4.97134e-09	3.63408e-09	38	Loxl3/Lgals9/Nr1h3/Ptpn6/Hmox1/Hfe/H2-M3/Dhx58/Tnfaip3/Havcr2/Serping1/Parp3/Il33/Smad7/Inpp5d/Ptprc/Fcgr2b/Nmi/Samhd1/Zbtb7b/A2m/Il4ra/Trim21/Jak3/Foxj1/Parp14/Grn/Cd84/Fgl2/Mill2/Lyn/Lgals3/Gpr17/H2-Eb1/Gpx1/H2-T23/H2-D1/Nlrc5
GOBP_POSITIVE_REGULATION_OF_LEUKOCYTE_PROLIFERATION	36/1228	145/16223	3.28	1.2467e-10	5.82898e-09	4.26102e-09	36	Icosl/Lgals9/Csf1/Cd274/Havcr2/Syk/Il6st/Nckap1l/Cd86/Cdkn1a/Aif1/Cd74/Csf1r/Gpam/Ptprc/Nfatc2/Vcam1/Cd38/Pycard/Sash3/Jak3/Tirap/Tgfbr2/Myd88/Cd81/Igfbp2/Clcf1/Lyn/Tlr9/Bst2/Ticam1/Ccdc88b/Rasal3/H2-T23/H2-D1/Flt3l
GOBP_INTERLEUKIN_8_PRODUCTION	28/1228	94/16223	3.935	1.51739e-10	6.99922e-09	5.11648e-09	28	Lgals9/Stat3/Cd33/Ripk1/Syk/Cd74/Rela/Afap1l2/Ddit3/Ptprc/Tlr2/Bcl10/Anxa4/Pycard/Tlr3/Tirap/Myd88/Ssc5d/Mavs/Nod1/Ddx58/Prkd2/Tlr7/Tlr9/Tmsb4x/Cd14/Chil1/Clec7a
GOBP_REGULATION_OF_LEUKOCYTE_MIGRATION	43/1228	196/16223	2.898	1.52755e-10	6.99922e-09	5.11648e-09	43	Mmp14/Lgals9/Hmox1/Csf1/Stk10/Lgmn/Nckap1l/Apod/Trem2/Aif1/Cd74/Csf1r/Il33/Il1r1/Mdk/Il6ra/Ecm1/P2rx4/Pycard/Msn/Jam3/Tirap/Myd88/Slc8b1/Rac2/Plvap/Cxcl10/P2ry12/Icam1/Cd81/C3ar1/Cmklr1/Lyn/Rin3/Wnk1/Lgals3/Dock8/Cx3cr1/Adam17/Jam2/Ptafr/Ano6/Rhog
GOBP_GLIAL_CELL_DIFFERENTIATION	45/1228	211/16223	2.817	1.5441e-10	7.00499e-09	5.1207e-09	45	Tgfb1/Stat3/Ndrg1/Cnp/Erbb3/Ifngr1/Il6st/Clu/Trem2/Rela/Vim/Gsn/Notch1/Mdk/Spint1/Tspan2/Tlr2/Tnfrsf1b/Mxra8/Plp1/Csk/Mobp/Sox10/Fa2h/Grn/Tmem98/Myrf/Lgi4/Mag/C1qa/Lpar1/Adgrg6/Olig2/Cdk6/Clcf1/Nkx6-2/Lyn/Zfp488/Gpr157/Opalin/Gpr17/Nrros/Lamb2/Erbb2/Arhgef10
GOBP_TOLL_LIKE_RECEPTOR_SIGNALING_PATHWAY	37/1228	153/16223	3.195	1.56303e-10	7.02135e-09	5.13266e-09	37	Itgb2/Nr1h3/Cyba/Ifi35/Mapkapk2/Irf1/Tnfaip3/Havcr2/Rsad2/Nfkbia/Lgmn/Ripk1/Ctsl/Map3k1/Ctsb/Pik3ap1/Irf7/Casp8/Nmi/Tlr2/Bcl10/Itgam/Tlr3/Birc3/Tirap/Myd88/Mapkapk3/Unc93b1/Ctss/Rftn1/Lyn/S100a1/Tlr7/Tlr9/Ticam1/Cd14/Irak4
GOBP_ADAPTIVE_IMMUNE_RESPONSE	94/1228	634/16223	1.959	1.66816e-10	7.41155e-09	5.41789e-09	94	Loxl3/Icosl/Tcirg1/Tgfb1/Relb/Stat3/Ptpn6/Adgre1/Hfe/Fcgr1/H2-M3/Cd274/Irf1/Tnfaip3/Havcr2/Pik3cg/Rsad2/Syk/Ctsl/Erap1/Il6st/Prkcd/Clu/Cd86/Serping1/Parp3/Tfeb/C3/Tap2/Cd74/Il33/Irf7/Smad7/Il1r1/Slc11a1/Inpp5d/Ptprc/Fcgr2b/Traf2/Il6ra/Zbtb7b/Bcl10/Tnfrsf1b/Lag3/Ctsc/Il4ra/Pycard/Sash3/Adcy7/Jak3/Jam3/Rab27a/Csk/Ctsh/Myd88/Foxj1/Nfkbiz/Tmem98/H2-Q4/H2-Aa/C1qa/C1qc/C1qb/Unc93b1/Tap1/Icam1/H2-DMa/Cd…
GOBP_T_CELL_DIFFERENTIATION	50/1228	250/16223	2.642	1.68224e-10	7.41155e-09	5.41789e-09	50	Loxl3/Lgals9/Tcirg1/Relb/Stat3/Cd83/H2-M3/Irf1/Vsir/Dock2/Rsad2/Zfp36l1/Syk/Ctsl/Nckap1l/Cd86/Runx1/Lmbr1l/Cd74/Smad7/Ptprc/Mdk/Nfatc2/Il6ra/Zbtb7b/Lag3/Il4ra/Sash3/Jak3/Cbfb/Tgfbr2/Fanca/Atp7a/Vav1/Foxj1/Nfkbiz/Tmem98/Itpkb/Fgl2/Pik3cd/Fzd7/Chd7/Zfp36l2/Adam17/Fcer1g/Trp53/H2-Eb1/B2m/Erbb2/Mafb
GOBP_MACROPHAGE_ACTIVATION	29/1228	101/16223	3.793	1.90974e-10	8.33376e-09	6.09204e-09	29	Itgb2/Nr1h3/Shpk/Ifi35/Ifngr1/Havcr2/Syk/Clu/Trem2/Aif1/Cd74/Il33/Slc11a1/Ptprc/Fcgr2b/Nmi/Tlr2/Ctsc/Tyrobp/Il4ra/Itgam/Tlr3/Grn/Cebpa/Sbno2/C1qa/Tlr7/Ticam1/Pla2g4a
GOBP_TRANSMEMBRANE_RECEPTOR_PROTEIN_TYROSINE_KINASE_SIGNALING_PATHWAY	103/1228	722/16223	1.885	2.0369e-10	8.74357e-09	6.39161e-09	103	Itga5/Tcirg1/Stat6/Axl/Tgfb1/Lcp2/Hck/Ddr1/Stat3/Gab2/Hspb1/Tek/Ptbp1/Cyba/Sulf2/Fgfrl1/Met/Vav2/Csf1/Ncf1/Mapkapk2/Sulf1/Myo1c/Erbb3/Sgpl1/Rhbdf1/Flt4/Igfbp3/Efemp1/Itgb3/Lgmn/Syk/Erbin/Prkcd/Slc39a14/Angpt1/Sla/Nckap1l/Apod/Xdh/Hbegf/Csf1r/Rela/Plce1/Sorbs1/Afap1l2/Cd63/Nrp1/Igfbp5/Ncf2/Mpzl1/Ddr2/Rassf2/Snx5/Ptpn1/Efna1/Zbtb7b/Cpne3/Wasf2/Pxn/Arpc1b/Tspan12/Ephb4/Iqgap1/Mvp/Col4a5/Plat/Fgfr1/M…
GOBP_POSITIVE_REGULATION_OF_LEUKOCYTE_CELL_CELL_ADHESION	47/1228	228/16223	2.723	2.05094e-10	8.74357e-09	6.39161e-09	47	Itgb2/Icosl/Lgals9/Ptpn6/Cd44/Cd83/H2-M3/Cd274/Vsir/Havcr2/Syk/Il6st/Nckap1l/Cd86/Runx1/Aif1/Cd74/Rela/Gpam/Ptprc/Mdk/Vcam1/Zbtb7b/Bcl10/Il4ra/Pycard/Sash3/Jak3/Cbfb/Ets1/Csk/Tgfbr2/Vav1/Nfkbiz/Icam1/Cd81/Itpkb/Igfbp2/Lyn/Ccdc88b/Dock8/Rasal3/Ptafr/H2-Eb1/H2-T23/Lgals1/H2-D1
GOBP_REGULATION_OF_RESPONSE_TO_CYTOKINE_STIMULUS	41/1228	183/16223	2.96	2.0609e-10	8.74357e-09	6.39161e-09	41	Nr1h3/Axl/Ptpn6/Csf1/Tnfaip3/Ifngr1/Ripk1/Syk/Angpt1/Parp9/Runx1/Ifnar2/Trem2/Cd74/Irf7/Casp8/Il1r1/Stat1/Ptprc/Ifih1/Traf2/Ptpn1/Samhd1/Tlr2/Ecm1/Laptm5/Usp18/Tnfrsf1a/Pycard/Cbfb/Birc3/Parp14/Elf1/Mavs/Ddx58/Irgm1/Adam17/Socs3/Vrk2/Irgm2/Nlrc5
GOBP_CELL_ADHESION_MEDIATED_BY_INTEGRIN	24/1228	72/16223	4.404	2.32725e-10	9.76522e-09	7.13844e-09	24	Itgb2/Itga5/Ptpn6/Piezo1/Pik3cg/Itgb3/Syk/Plau/Nckap1l/Itgb5/Fermt3/Podxl/Itgb1/Efna1/Cib1/Pde3b/Jam3/P2ry12/Icam1/Acer2/Col16a1/Lyn/Wnk1/Adam17
GOBP_MYELOID_LEUKOCYTE_DIFFERENTIATION	44/1228	206/16223	2.822	2.34433e-10	9.76522e-09	7.13844e-09	44	Tcirg1/Spi1/Tgfb1/Relb/Gab2/Csf1/Lrrk1/Zfp36l1/Ripk1/Myc/Myh9/Hcls1/Runx1/Trem2/Cd74/Csf1r/Irf7/Casp8/Inpp5d/Rassf2/Tspan2/Tlr2/Ltbr/Tyrobp/Tlr3/Mt2/Mt1/Anxa2/Tgfbr2/Trf/Cebpa/Sbno2/C1qc/Cd81/Rbpj/Pik3cd/Cdk6/Lyn/Cd109/Nrros/Fes/Cebpb/H2-Eb1/Mafb
GOBP_POSITIVE_REGULATION_OF_CELL_CELL_ADHESION	52/1228	269/16223	2.554	2.64967e-10	1.09377e-08	7.9955e-09	52	Itgb2/Icosl/Lgals9/Ptpn6/Cd44/Piezo1/Cd83/H2-M3/Cd274/Vsir/Havcr2/Syk/Il6st/Nckap1l/Cd86/Runx1/Aif1/Cd74/Rela/Gpam/Podxl/Smad7/Ptprc/Mdk/Vcam1/Zbtb7b/Bcl10/Pdpn/Il4ra/Pycard/Sash3/Jak3/Cbfb/Ets1/Csk/Tgfbr2/Vav1/Nfkbiz/Icam1/Cd81/F11r/Itpkb/Igfbp2/Lyn/Ccdc88b/Dock8/Rasal3/Ptafr/H2-Eb1/H2-T23/Lgals1/H2-D1
GOBP_REGULATION_OF_INFLAMMATORY_RESPONSE	61/1228	344/16223	2.343	2.99419e-10	1.22495e-08	8.95444e-09	61	Il16/Nr1h3/Hck/Shpk/Tek/Ifi35/Tnfaip8l2/Tnfaip3/Pik3cg/Nfkbia/Ripk1/Il6st/Prkcd/Ednrb/Osmr/Trem2/C3/Sting1/Il33/Rela/Pik3ap1/Il1r1/Ptprc/Fcgr2b/Nmi/Mdk/Tlr2/Nfkb1/Tnfrsf1b/Usp18/Tnfrsf1a/Ctsc/Nupr1/Pycard/Tlr3/Birc3/Ets1/Myd88/Fanca/Grn/Cebpa/Nfkbiz/Sbno2/Cd81/Tgm2/Akna/Lyn/Lacc1/Tlr7/Tlr9/Tmsb4x/Vamp8/Ptges/Gpr17/Socs3/Tnfaip6/Cebpb/H2-Eb1/Gpx1/H2-T23/Neat1
GOBP_PLATELET_AGGREGATION	22/1228	62/16223	4.688	3.2988e-10	1.3343e-08	9.7538e-09	22	Ptpn6/Hspb1/Clic1/C1qtnf1/Plek/Pik3cg/Itgb3/Syk/Vcl/Prkcd/Myh9/Myl12a/Fermt3/Fn1/Stxbp3/Tln1/Pdpn/Cd9/Flna/P2ry12/F11r/Lyn
GOBP_REGULATION_OF_GTPASE_ACTIVITY	73/1228	449/16223	2.148	3.31973e-10	1.3343e-08	9.7538e-09	73	Rin2/Myo9b/Rasa4/Met/Vav2/Stard13/Lims1/Dock2/Adap2/Sema4d/Sh3bp1/Rapgef3/Nckap1l/Fgd2/Arap3/Arhgap19/Itgb1/Nrp1/Map4k4/Rsu1/Itga6/Ezh2/Arhgap25/Arhgdib/Iqgap1/Arhgap17/Pycard/Rgs10/Dock11/Arhgef6/Plxnb3/Arhgap4/Rasa3/Syde1/Arap1/Arhgef5/Fgd5/Vav1/Foxj1/Tbc1d10a/Arhgap45/Gmip/Plxnb2/Arhgef26/Asap3/Spry1/Icam1/Fgd3/F11r/Grtp1/Dock10/Arhgap18/Rgl3/Arhgap11a/S100a10/Snx18/Pbxip1/Als2cl/Dock5/Rin3/Wn…
GOBP_MYELOID_CELL_DIFFERENTIATION	69/1228	415/16223	2.197	3.81512e-10	1.52008e-08	1.11119e-08	69	Kat2b/Rarg/Tcirg1/Spi1/Mov10/Tgfb1/Relb/Stat3/Ptpn6/Gab2/Csf1/Lrrk1/Fli1/Ikzf1/Nfkbia/Zfp36l1/Ripk1/Myc/Myh9/Nckap1l/Hcls1/Runx1/Trem2/Cd74/Csf1r/Irf7/Casp8/Stat1/Inpp5d/Rassf2/Tspan2/Tlr2/Ptbp3/Csf3r/Wasf2/Ltbr/Cib1/Tyrobp/Tlr3/Mt2/Mt1/Jak3/Cbfb/Ets1/Tirap/Anxa2/Tgfbr2/Trf/Cebpa/Sbno2/Isg15/C1qc/Pml/Cd81/Itpkb/Rbpj/Pik3cd/Cdk6/Irf8/Lyn/Zfp36/Cd109/Lgals3/Nrros/Fes/Cebpb/H2-Eb1/B2m/Mafb
GOBP_INTERFERON_BETA_PRODUCTION	20/1228	52/16223	5.081	3.96068e-10	1.56447e-08	1.14364e-08	20	Relb/Dhx58/Irf1/Rel/Rnf135/Sting1/Irf7/Ifih1/Nmi/Tlr2/Irf5/Pycard/Tlr3/Tirap/Mavs/Ddx58/Trim56/Tlr7/Tlr9/Ticam1
GOBP_POSITIVE_REGULATION_OF_EPITHELIAL_CELL_MIGRATION	38/1228	165/16223	3.043	4.0663e-10	1.59246e-08	1.1641e-08	38	Rin2/Tgfb1/Hspb1/Hmox1/Tek/Met/Hyal1/Prox1/Nfe2l2/Pfn1/Sparc/Flt4/Pik3cg/Itgb3/Lgmn/Angpt1/Hbegf/Nrp1/Map4k4/Glipr2/P2rx4/Anxa3/Cib1/Fgfr1/Ets1/Ctsh/Tgfbr2/Plcg2/Grn/Fgf2/Rras/Pik3cd/Prkd2/Dock5/Rhoj/Tmsb4x/Adam17/Dock1
GOBP_LYMPHOCYTE_ACTIVATION_INVOLVED_IN_IMMUNE_RESPONSE	42/1228	195/16223	2.845	4.56977e-10	1.77447e-08	1.29715e-08	42	Loxl3/Lgals9/Tgfb1/Relb/Stat3/H2-M3/Mfng/Havcr2/Cd180/Lcp1/Cd86/Parp3/Cd74/Smad7/Slc11a1/Ptprc/Fcgr2b/Apbb1ip/Mdk/Il6ra/Zbtb7b/Il4ra/Dock11/Lamp1/Jak3/Rab27a/Atp7a/Plcg2/Nfkbiz/Tmem98/Icam1/Cd81/Dock10/Fgl2/Clcf1/Lgals3/Fcer1g/Trp53/H2-Eb1/H2-T23/Lgals1/H2-D1
GOBP_TISSUE_MIGRATION	60/1228	340/16223	2.331	5.10635e-10	1.96616e-08	1.43727e-08	60	Itgb2/Rin2/Tgfb1/Hspb1/Hmox1/Tek/Tgfbr1/Met/Hyal1/Prox1/Nfe2l2/Stard13/Pfn1/Sparc/Flt4/Pik3cg/Itgb3/Lgmn/Vash1/Angpt1/Sh3bp1/Myh9/Hbegf/Nrp1/Map4k4/Sp100/Notch1/Rab13/Efna1/Glipr2/P2rx4/Anxa3/Pxn/Ephb4/Cib1/Fgfr1/Ets1/Kank2/Ctsh/Tgfbr2/Kank1/Card10/Plcg2/Grn/Gadd45a/Anln/Fgf2/Rras/Pik3cd/Prkd2/Mmrn2/Id1/Dock5/Rhoj/Tmsb4x/Adam17/Lgals8/Dock1/Prcp/Gpx1
GOBP_REGULATION_OF_ANATOMICAL_STRUCTURE_MORPHOGENESIS	128/1228	989/16223	1.71	8.05921e-10	3.07727e-08	2.24951e-08	128	Itgb2/Itga5/Hk2/Mov10/Rhoc/Tgfb1/Hck/Hspb1/Cd44/Hmox1/Tmbim1/Tek/Hyal1/Csf1/Nfe2l2/H2-M3/Sulf1/Pfn1/Sparc/Tnfaip3/Lims1/Rhobtb1/Flt4/Vash1/Sema4d/Hexb/Sema3g/Dab2/Psme1/Parvb/Myh9/Rapgef3/Adamts1/Runx1/Fmnl3/Thbs2/Fgd2/C3/Psmb8/Csf1r/Atp10a/Itga7/Itgb1/Nrp1/Stat1/Fn1/Sp100/Eng/Ermn/Notch1/Mdk/P2ry1/Efna1/Sh3d19/Ecm1/Gbp2/Pdlim5/Pdpn/Hspg2/Spp1/Shroom3/Anxa3/Tspan12/Gpnmb/Cib1/Pak4/Pde3b/Itgax/Msn…
GOBP_REGULATION_OF_CYTOSKELETON_ORGANIZATION	78/1228	504/16223	2.045	8.76352e-10	3.31855e-08	2.42588e-08	78	Kat2b/Rhoc/Hck/Nes/Tek/Tgfbr1/Met/Prox1/Fhod1/Sdc4/Myo1c/Pfn1/Rhobtb1/Plek/Prkcd/Sorbs3/Sh3bp1/Rapgef3/Nckap1l/Hcls1/Lima1/Parp3/Svil/Csf1r/Cdk2ap2/Add3/Nrp1/Gsn/Mdk/Tpx2/Wasf2/P2rx7/Pxn/Arpc1b/Eln/Arhgdib/Vasp/Iqgap1/Cib1/Cln3/Arhgap17/Pycard/Flna/Cotl1/Jam3/Cgnl1/Kank1/Syde1/Arap1/Triobp/Rac2/Arhgef5/Asap3/Clic4/Tacc3/Icam1/Plekhg2/F11r/Lpar1/Arhgap18/Cdk5rap2/S100a10/Id1/Bst2/Phldb1/Cdc42ep1/T…
GOBP_REGULATION_OF_CELL_SHAPE	35/1228	148/16223	3.124	9.32017e-10	3.50041e-08	2.55882e-08	35	Itgb2/Rhoc/Hck/Rhobtb1/Sema4d/Hexb/Parvb/Myh9/Fmnl3/Fgd2/Csf1r/Atp10a/Itga7/Fn1/Ermn/P2ry1/Pdpn/Shroom3/Msn/Plxnb3/Arap1/Rac2/Fgd5/Plxnb2/Icam1/Fgd3/F11r/Lpar1/Arhgap18/S100a13/Rhoj/Cdc42ep1/Fes/Gm14137/Rhog
GOBP_POSITIVE_REGULATION_OF_CELL_ACTIVATION	71/1228	442/16223	2.122	1.00031e-09	3.72637e-08	2.724e-08	71	Itgb2/Icosl/Mmp14/Lgals9/Axl/Tgfb1/Rps6ka1/Ptpn6/Gab2/Cd83/H2-M3/Cd274/Vsir/Plek/Havcr2/Syk/Il6st/Nckap1l/Cd86/Runx1/Cdkn1a/Trem2/Aif1/Cd74/Il33/Gpam/Inpp5d/Ptprc/Mdk/Nfatc2/Vcam1/Zbtb7b/Bcl10/Cd38/Ctsc/Tyrobp/Il4ra/Itgam/Pycard/Sash3/Lamp1/Jak3/Cbfb/Tirap/Csk/Tgfbr2/Myd88/Vav1/Cebpa/Nfkbiz/Cd81/Itpkb/Igfbp2/Clcf1/Lyn/Tlr9/Ticam1/Ccdc88b/Vamp8/Dock8/Rasal3/Pla2g4a/Ptafr/H2-Eb1/Nectin2/H2-T23/Lgal…
GOBP_MOVEMENT_IN_HOST_ENVIRONMENT	40/1228	185/16223	2.856	1.05029e-09	3.88098e-08	2.83702e-08	40	Trim25/Itga5/Lgals9/Slc1a5/Axl/Nectin4/Met/Hyal1/Itgb3/Ctsl/Ciita/Ly6e/Itgb5/Cd86/Trim26/Cd74/Ifitm3/Itgb1/Nrp1/Mrc1/Gsn/Clec5a/Trim30a/Trim21/Lamp1/Pml/Icam1/Cd81/F11r/Pvr/Selplg/Tpcn2/Vamp8/Trim12c/Trim30d/H2-Eb1/Nectin2/Lgals1/Mog/Ccr5
GOBP_EPITHELIAL_CELL_DEVELOPMENT	43/1228	208/16223	2.731	1.09907e-09	4.02877e-08	2.94506e-08	43	Rarg/Col18a1/Plod3/Met/Prox1/Adamtsl4/Il6st/Vcl/Rapgef3/Cdkn1a/Tjp2/Podxl/Tfcp2l1/Vim/Eng/Notch1/Rab13/Col15a1/B4galt1/Shroom3/Tnfrsf1a/Iqgap1/Msn/Flna/Robo4/Myo1e/Myd88/Bfsp2/Triobp/Foxj1/Arhgef26/Clic4/Icam1/F11r/Cdsn/Cdk6/S1pr2/Tprn/Lamb2/Palld/Gpx1/S1pr3/Heg1
GOBP_HOMOTYPIC_CELL_CELL_ADHESION	25/1228	83/16223	3.979	1.12118e-09	4.07718e-08	2.98045e-08	25	Ptpn6/Hspb1/Clic1/C1qtnf1/Plek/Pik3cg/Itgb3/Syk/Vcl/Prkcd/Myh9/Myl12a/Tjp2/Fermt3/Fn1/Stxbp3/Tln1/Pdpn/Cd9/Flna/P2ry12/F11r/Lyn/Lgals1/Zfp703
GOBP_REGULATION_OF_ACTIN_FILAMENT_BASED_PROCESS	64/1228	382/16223	2.213	1.21702e-09	4.39084e-08	3.20973e-08	64	Rhoc/Hck/Cnn2/Tek/Tgfbr1/Met/Prox1/Fhod1/Sdc4/Myo1c/Pfn1/Rhobtb1/Plek/Prkcd/Sorbs3/Sh3bp1/Myh9/Rapgef3/Nckap1l/Hcls1/Lima1/Svil/Csf1r/Add3/Nrp1/Gsn/Mdk/Pdpn/Wasf2/Pxn/Arpc1b/Eln/Arhgdib/Vasp/Iqgap1/Arhgap17/Pycard/Flna/Cotl1/Jam3/Cgnl1/Kank1/Arap1/Triobp/Rac2/Arhgef5/Asap3/Icam1/Plekhg2/F11r/Lpar1/Arhgap18/S100a10/Id1/Bst2/Cdc42ep1/Tmsb4x/Synpo2/Fes/Gm14137/Akap13/Capza1/Arhgef10/Rhog
GOBP_ANTIGEN_PROCESSING_AND_PRESENTATION_OF_ENDOGENOUS_ANTIGEN	14/1228	27/16223	6.85	1.48241e-09	5.30657e-08	3.87914e-08	14	Hfe/H2-M3/Erap1/Tapbp/Tap2/Cd74/H2-Q4/Tap1/H2-T22/H2-Eb1/B2m/H2-K1/H2-T23/H2-D1
GOBP_CYTOKINE_PRODUCTION_INVOLVED_IN_IMMUNE_RESPONSE	28/1228	103/16223	3.591	1.55843e-09	5.49862e-08	4.01953e-08	28	Tgfb1/Hmox1/Hfe/H2-M3/Ddx21/Rsad2/Angpt1/Cd74/Smad7/Il1r1/Traf2/Bcl10/Laptm5/Tnfrsf1b/Sash3/Tlr3/Jak3/Mavs/Cd81/Ddx58/Inava/Lacc1/Bst2/Ticam1/B2m/H2-T23/H2-D1/Clec7a
GOBP_REGULATION_OF_LYMPHOCYTE_ACTIVATION	81/1228	538/16223	1.989	1.56006e-09	5.49862e-08	4.01953e-08	81	Loxl3/Icosl/Mmp14/Lgals9/Axl/Tgfb1/Ptpn6/Hfe/Tnfaip8l2/Cd83/H2-M3/Cd274/Sdc4/Irf1/Tnfaip3/Vsir/Havcr2/Zfp36l1/Syk/Il6st/Nckap1l/Cd86/Runx1/Cdkn1a/Parp3/Aif1/Cd74/Gpam/Smad7/Inpp5d/Ptprc/Fcgr2b/Mdk/Nfatc2/Vcam1/Zbtb7b/Bcl10/Laptm5/Tnfrsf1b/Cd38/Gpnmb/Lag3/Tyrobp/Il4ra/Pycard/Sash3/Lamp1/Jak3/Cbfb/Tirap/Csk/Tgfbr2/Myd88/Fanca/Rac2/Vav1/Foxj1/Nfkbiz/Cd81/Itpkb/Igfbp2/Fgl2/Clcf1/Mill2/Lyn/Tlr9/Zfp36l…
GOBP_POSITIVE_REGULATION_OF_PEPTIDASE_ACTIVITY	41/1228	195/16223	2.778	1.57731e-09	5.51699e-08	4.03296e-08	41	Lgals9/Stat3/Ctsd/Rcn3/Vsir/Lgmn/Ripk1/Syk/Psme1/Myc/Xdh/Pmaip1/Casp8/Cflar/Fn1/Gsn/Card9/Traf2/Efna1/Bcl10/Anp32b/Laptm5/Rest/Pycard/Ctsh/Antxr1/St18/Tbc1d10a/Uaca/Grn/Rps27l/Pml/Aim2/Acer2/Nod1/Dap/Tnfsf10/Mbp/Lyn/Psme2/Clec7a
GOBP_CHEMOKINE_PRODUCTION	26/1228	91/16223	3.775	1.85718e-09	6.44665e-08	4.71255e-08	26	Lgals9/Hmox1/Havcr2/Syk/Erbin/Apod/Trem2/Eif2ak2/Aif1/Cd74/Csf1r/Il33/Il6ra/Tlr2/Il4ra/Pycard/Tlr3/Tirap/Myd88/Mavs/Mbp/Tlr7/Tlr9/Ticam1/Adam17/Clec7a
GOBP_CELL_CHEMOTAXIS	53/1228	292/16223	2.398	1.89494e-09	6.52827e-08	4.77221e-08	53	Itgb2/Lgals9/Il16/Adgre5/Hspb1/Met/Csf1/Cxcl16/Pik3cg/Lgmn/Syk/Prkcd/Ednrb/Nckap1l/Aif1/Hbegf/Cd74/Csf1r/Nrp1/Notch1/Mdk/Rab13/Il6ra/Vcam1/Csf3r/P2rx4/Plxnb3/Fgfr1/Jam3/Tirap/Slc8b1/Rac2/Vav1/Cxcl10/Fgf2/Lpar1/Pik3cd/C3ar1/Prkd2/Cmklr1/Lyn/Itga1/Rin3/Wnk1/Tmsb4x/Lgals3/Cx3cr1/Adam17/Fcer1g/Ano6/Rhog/Ccr5/Bin2
GOBP_POSITIVE_REGULATION_OF_CELL_DEATH	91/1228	635/16223	1.893	1.9431e-09	6.64423e-08	4.85698e-08	91	Itgb2/Lgals9/Rarg/Nqo1/Map3k11/Map3k20/Hmox1/Tgfbr1/Id3/Ctsd/Vav2/Adamtsl4/H2-M3/Cd274/Igfbp3/Top2a/Ripk1/Gadd45g/Syk/Prkcd/Lats2/Clu/Cdkn1a/Tnfrsf12a/Fgd2/Pmaip1/Fosl1/Ddit3/Itgb1/Casp8/Inpp5d/Ptprc/Fcgr2b/Gsn/Notch1/Traf2/Itga6/Rassf2/Bcl10/Trp53inp1/B4galt1/Laptm5/Tnfrsf1b/Rest/Irf5/Ltbr/Tnfrsf1a/Ctsc/Tyrobp/Nupr1/Itgam/Pycard/Arhgef6/Hpgd/Tlr3/Dnm2/Arhgef5/Ucp2/Vav1/Grn/Gadd45a/Btg1/Arhgef26/…
GOBP_REGULATION_OF_LEUKOCYTE_DEGRANULATION	19/1228	51/16223	4.922	2.05188e-09	6.96422e-08	5.0909e-08	19	Itgb2/Lgals9/Adgre5/Gab2/Hmox1/H2-M3/Syk/Fcgr2b/Il4ra/Itgam/Lamp1/Rac2/Cd84/Lyn/Vamp8/Fes/Ptafr/H2-T23/H2-D1
GOBP_T_CELL_ACTIVATION_INVOLVED_IN_IMMUNE_RESPONSE	28/1228	105/16223	3.523	2.50841e-09	8.45112e-08	6.17782e-08	28	Loxl3/Lgals9/Relb/Stat3/Havcr2/Lcp1/Cd86/Cd74/Smad7/Slc11a1/Fcgr2b/Apbb1ip/Mdk/Il6ra/Zbtb7b/Il4ra/Jak3/Rab27a/Atp7a/Nfkbiz/Tmem98/Icam1/Cd81/Fgl2/Lgals3/Fcer1g/Trp53/H2-Eb1
GOBP_POSITIVE_REGULATION_OF_REACTIVE_OXYGEN_SPECIES_METABOLIC_PROCESS	27/1228	99/16223	3.603	2.81708e-09	9.42181e-08	6.88741e-08	27	Itgb2/Tgfb1/Cyba/Ddah2/Nfe2l2/Ripk1/Syk/Prkcd/Clu/Cdkn1a/Xdh/P2rx4/Tyrobp/Itgam/Rab27a/Tgfbr2/Gnai2/Dnm2/Gadd45a/Icam1/Tspo/Ticam1/Trp53/Hvcn1/Ass1/Clec7a/Slc5a3
GOBP_ANTIGEN_PROCESSING_AND_PRESENTATION_OF_ENDOGENOUS_PEPTIDE_ANTIGEN	13/1228	24/16223	7.156	2.85444e-09	9.47758e-08	6.92818e-08	13	Hfe/H2-M3/Erap1/Tapbp/Tap2/H2-Q4/Tap1/H2-T22/H2-Eb1/B2m/H2-K1/H2-T23/H2-D1
GOBP_COAGULATION	58/1228	338/16223	2.267	2.95094e-09	9.72749e-08	7.11086e-08	58	Vwf/Axl/Lcp2/Ptpn6/Hspb1/Clic1/Vav2/Hps5/Nfe2l2/C1qtnf1/Mafk/Irf1/Plek/Pik3cg/Itgb3/Pik3r5/Syk/Plau/Vcl/Prkcd/Myh9/Pros1/Serping1/Myl12a/Fermt3/Fn1/Tfpi/Anxa5/P2ry1/Stxbp3/Tln1/Pdpn/P2rx7/P2rx4/A2m/Itpr2/Cd9/Dock11/Flna/Plat/Rab27a/Vav1/Plcg2/Gna15/P2ry12/F11r/Lyn/Hps4/Itpr3/Entpd1/Dock8/Pla2g4a/Dock1/Fcer1g/Prcp/Ano6/Capza1/Ehd2
GOBP_REACTIVE_OXYGEN_SPECIES_METABOLIC_PROCESS	49/1228	264/16223	2.452	3.60455e-09	1.17972e-07	8.62382e-08	49	Itgb2/Hk2/Tgfb1/Nqo1/Cyba/Ddah2/Nfe2l2/Ncf1/Cyb5r3/Ripk1/Syk/Prkcd/Clu/Cdkn1a/Xdh/Pmaip1/Cflar/Ncf2/Prdx6/Tlr2/Sesn2/P2rx4/Tyrobp/Itgam/Cryab/Bco2/Rab27a/Tgfbr2/Gnai2/Rac2/Dnm2/Atp7a/Vav1/Gadd45a/Icam1/Sh3pxd2b/Inava/Tspo/Ticam1/Cx3cr1/Nrros/Trp53/Prcp/Gpx1/Hvcn1/Sod3/Ass1/Clec7a/Slc5a3
GOBP_POSITIVE_REGULATION_OF_LEUKOCYTE_MEDIATED_IMMUNITY	31/1228	127/16223	3.225	3.72839e-09	1.20652e-07	8.81975e-08	31	Itgb2/Tgfb1/H2-M3/Ddx21/Rsad2/C3/Il1r1/Ptprc/Traf2/Lag3/Tyrobp/Itgam/Sash3/Lamp1/Vav1/H2-Q4/Mavs/Cd81/Ddx58/Pvr/Clcf1/Ticam1/H2-T22/Ptafr/H2-Eb1/B2m/H2-K1/Nectin2/H2-T23/H2-D1/Clec7a
GOBP_ENDOTHELIUM_DEVELOPMENT	32/1228	134/16223	3.155	3.75463e-09	1.20652e-07	8.81975e-08	32	Col18a1/Plod3/Met/Prox1/Stard13/Vcl/Rapgef3/Xdh/Tjp2/Nrp1/Eng/Notch1/Col15a1/Pdpn/Tnfrsf1a/Itgax/Msn/Robo4/Myd88/Cxcl10/Btg1/Arhgef26/Clic4/Icam1/F11r/Rbpj/Prkd2/Id1/S1pr2/Gpx1/S1pr3/Heg1
GOBP_POSITIVE_REGULATION_OF_GTPASE_ACTIVITY	62/1228	375/16223	2.184	3.76544e-09	1.20652e-07	8.81975e-08	62	Rin2/Myo9b/Rasa4/Stard13/Lims1/Dock2/Adap2/Sema4d/Sh3bp1/Rapgef3/Nckap1l/Arap3/Arhgap19/Itgb1/Nrp1/Map4k4/Rsu1/Itga6/Ezh2/Arhgap25/Arhgdib/Iqgap1/Arhgap17/Rgs10/Dock11/Arhgef6/Arhgap4/Rasa3/Syde1/Arap1/Arhgef5/Vav1/Foxj1/Tbc1d10a/Arhgap45/Gmip/Arhgef26/Asap3/Icam1/F11r/Grtp1/Dock10/Arhgap18/Rgl3/Arhgap11a/S100a10/Snx18/Als2cl/Dock5/Rin3/Arhgap30/Dock8/Rasal3/Aldh1a1/Sipa1/Dock1/Rp2/Erbb2/Arhgap22…
GOBP_ADAPTIVE_IMMUNE_RESPONSE_BASED_ON_SOMATIC_RECOMBINATION_OF_IMMUNE_RECEPTORS_BUILT_FROM_IMMUNOGLOBULIN_SUPERFAMILY_DOMAINS	65/1228	402/16223	2.136	3.94709e-09	1.25594e-07	9.18103e-08	65	Loxl3/Tcirg1/Tgfb1/Relb/Stat3/Ptpn6/Hfe/H2-M3/Cd274/Tnfaip3/Havcr2/Rsad2/Prkcd/Clu/Serping1/Parp3/C3/Cd74/Il33/Irf7/Smad7/Il1r1/Slc11a1/Inpp5d/Ptprc/Fcgr2b/Traf2/Il6ra/Zbtb7b/Bcl10/Tnfrsf1b/Ctsc/Il4ra/Sash3/Jak3/Rab27a/Ctsh/Myd88/Foxj1/Nfkbiz/Tmem98/H2-Q4/C1qa/C1qc/C1qb/Icam1/Cd81/Rftn1/Pvr/Clcf1/Mill2/Klhl6/Adam17/H2-T22/Pla2g4a/Fcer1g/H2-Eb1/B2m/H2-K1/Nectin2/H2-T23/Il18bp/H2-D1/C4b/H2-Ab1
GOBP_POSITIVE_REGULATION_OF_LEUKOCYTE_MIGRATION	31/1228	128/16223	3.2	4.56883e-09	1.44375e-07	1.05539e-07	31	Mmp14/Lgals9/Csf1/Lgmn/Nckap1l/Trem2/Aif1/Cd74/Csf1r/Il1r1/Mdk/Il6ra/P2rx4/Pycard/Jam3/Tirap/Rac2/Plvap/Cxcl10/P2ry12/Icam1/C3ar1/Cmklr1/Wnk1/Lgals3/Dock8/Cx3cr1/Adam17/Jam2/Ptafr/Ano6
GOBP_PLATELET_ACTIVATION	35/1228	157/16223	2.945	4.95609e-09	1.5554e-07	1.13701e-07	35	Vwf/Axl/Lcp2/Ptpn6/Hspb1/Clic1/Vav2/C1qtnf1/Plek/Pik3cg/Itgb3/Pik3r5/Syk/Vcl/Prkcd/Myh9/Myl12a/Fermt3/Fn1/P2ry1/Stxbp3/Tln1/Pdpn/Itpr2/Cd9/Flna/Vav1/Plcg2/Gna15/P2ry12/F11r/Lyn/Itpr3/Pla2g4a/Fcer1g
GOBP_SUBSTRATE_ADHESION_DEPENDENT_CELL_SPREADING	28/1228	108/16223	3.425	4.99353e-09	1.55649e-07	1.1378e-07	28	Axl/Tek/Lama5/Lims1/Itgb3/Parvb/Parvg/Fermt3/Nrp1/Fn1/Mdk/Efna1/Gbp2/Pdpn/Vamp3/Pxn/Cib1/Flna/Kank1/Triobp/Dnm2/Antxr1/Micall2/Fzd7/S100a10/Dock5/Lamb2/Dock1
GOBP_REGULATION_OF_TRANSFERASE_ACTIVITY	126/1228	999/16223	1.666	5.48745e-09	1.69054e-07	1.2358e-07	126	Ccnd2/Kat2b/Axl/Tgfb1/Lcp2/Ddr1/Map3k11/Map3k20/Ptpn6/Ralb/Hspb1/Tek/Tgfbr1/Met/Vav2/Prox1/Csf1/Fcgr1/Ncf1/Mapkapk2/Sdc4/Traf4/Dbndd2/Erbb3/Tnfaip3/Flt4/Pik3cg/Itgb3/Ern1/Pik3r5/Map3k14/Ripk1/Gadd45g/Syk/Map3k1/Prkcd/Lats2/Clu/Adcy4/Angpt1/Myc/Nckap1l/Cd86/Cdkn1a/Parp3/Fgd2/Eif2ak2/Hbegf/Cd74/Csf1r/Lrp5/Plce1/Afap1l2/Smad7/Map4k4/Slc11a1/Dbi/Ptprc/Ddr2/Traf2/Rassf2/Tpx2/Ptpn1/Rbl1/Wwtr1/Il6ra/Efn…
GOBP_POSITIVE_REGULATION_OF_PROTEOLYSIS	60/1228	361/16223	2.196	5.4974e-09	1.69054e-07	1.2358e-07	60	Mmp14/Lgals9/Stat3/Ctsd/Nfe2l2/Plgrkt/Rcn3/Vsir/Mdm2/Lgmn/Ripk1/Syk/Clu/Dab2/Psme1/Myc/Myh9/Trem2/Xdh/Pmaip1/Il33/Smad7/Casp8/Cflar/Rhbdd1/Fn1/Gsn/Card9/Traf2/Efna1/Sh3d19/Bcl10/Anp32b/Laptm5/Tnfrsf1b/Rest/Ctsc/Nupr1/Pycard/Ctsh/Snx33/Antxr1/St18/Tbc1d10a/Uaca/Grn/Cebpa/Rps27l/Pml/Aim2/Acer2/Nod1/Dap/Tnfsf10/Mbp/Lyn/Ecscr/Capn3/Psme2/Clec7a
GOBP_PLATELET_DEGRANULATION	31/1228	129/16223	3.175	5.58491e-09	1.706e-07	1.2471e-07	31	Vwf/Tgfb1/Lamp2/Sparc/Srgn/Plek/Itgb3/Syk/Vcl/Clu/Pros1/Serping1/Fermt3/Cd63/Apool/Fn1/Tagln2/Anxa5/Ecm1/Tln1/A2m/Cd9/Flna/Trf/Abcc4/Lgals3bp/Lyn/Lhfpl2/Cd109/Tmsb4x/Tor4a
GOBP_ENDOTHELIAL_CELL_MIGRATION	47/1228	252/16223	2.464	6.39259e-09	1.93979e-07	1.418e-07	47	Itgb2/Rin2/Tgfb1/Hspb1/Hmox1/Tek/Tgfbr1/Met/Prox1/Nfe2l2/Stard13/Sparc/Flt4/Pik3cg/Itgb3/Lgmn/Vash1/Angpt1/Sh3bp1/Myh9/Nrp1/Sp100/Notch1/Rab13/Efna1/P2rx4/Anxa3/Pxn/Ephb4/Cib1/Fgfr1/Ets1/Card10/Grn/Gadd45a/Fgf2/Rras/Pik3cd/Prkd2/Mmrn2/Id1/Rhoj/Tmsb4x/Adam17/Lgals8/Prcp/Gpx1
GOBP_REGULATION_OF_DNA_BINDING_TRANSCRIPTION_FACTOR_ACTIVITY	68/1228	434/16223	2.07	6.4847e-09	1.95479e-07	1.42897e-07	68	Trim25/Itgb2/Lgals9/Hck/Stat3/Hmox1/Id3/Prox1/Tnfaip3/Havcr2/Nfkbia/Ripk1/Syk/Erbin/Clu/Hcls1/Nfkbie/Pim1/Eif2ak2/Sting1/Trim26/Fosl1/Lrp5/Rela/Ddit3/Smad7/Cflar/Sp100/Ddr2/Traf2/Tlr2/Nfkb1/Bcl10/Anxa3/Ezh2/Anxa4/Cib1/Nupr1/Pycard/Trim30a/Trim21/Flna/Tlr3/Tirap/Myd88/Fanca/Arhgef5/Foxj1/Icam1/Mavs/Rtkn2/Aim2/Nod1/Dap/Ddx58/Prkd2/Cmklr1/Id1/Tlr9/Ticam1/Tmsb4x/Cx3cr1/Trim12c/Trim30d/Nfam1/Parp10/Nl…
GOBP_ANTIGEN_PROCESSING_AND_PRESENTATION_OF_PEPTIDE_ANTIGEN_VIA_MHC_CLASS_I	27/1228	103/16223	3.463	7.22517e-09	2.16377e-07	1.58173e-07	27	Cyba/Hfe/Fcgr1/Ncf1/H2-M3/Erap1/Psme1/Itgb5/Tapbp/Psmb8/Tap2/Ncf2/Snap23/Vamp3/Ifi30/Psmb10/H2-Q4/Tap1/Tapbpl/Vamp8/H2-T22/Fcer1g/B2m/H2-K1/H2-T23/H2-D1/Psme2
GOBP_NEGATIVE_REGULATION_OF_LEUKOCYTE_CELL_CELL_ADHESION	32/1228	138/16223	3.063	8.12834e-09	2.41844e-07	1.7679e-07	32	Loxl3/Lgals9/Ptpn6/Hfe/Tnfaip8l2/H2-M3/Cd274/Sdc4/Irf1/Vsir/Havcr2/Cd86/Runx1/Cd74/Smad7/Fcgr2b/Mdk/Zbtb7b/Laptm5/Gpnmb/Lag3/Il4ra/Jak3/Cbfb/Foxj1/Fgl2/Wnk1/Lgals3/Cebpb/H2-Eb1/Erbb2/Ass1
GOBP_CD4_POSITIVE_ALPHA_BETA_T_CELL_ACTIVATION	26/1228	97/16223	3.541	8.23024e-09	2.43297e-07	1.77852e-07	26	Loxl3/Lgals9/Tcirg1/Relb/Stat3/Cd83/Cd274/Vsir/Rsad2/Ctsl/Nckap1l/Cd86/Runx1/Smad7/Il6ra/Zbtb7b/Il4ra/Sash3/Jak3/Cbfb/Tgfbr2/Atp7a/Nfkbiz/Tmem98/Cd81/H2-Eb1
GOBP_ACTIN_FILAMENT_ORGANIZATION	67/1228	428/16223	2.068	8.70449e-09	2.55666e-07	1.86894e-07	67	Rhoc/Hck/Tgfbr1/Met/Prox1/Fhod1/Sdc4/Myo1c/Pfn1/Rhobtb1/Plek/Prkcd/Lcp1/Sorbs3/Sh3bp1/Rapgef3/Nckap1l/Itgb5/Hcls1/Lima1/Svil/Myo1f/Aif1/Sorbs1/Add3/Nrp1/Ermn/Gsn/Wasf2/Shroom3/Pxn/Arpc1b/Eln/Arhgap25/Vasp/Arhgap17/Pycard/Flna/Tpm4/Cotl1/Myo1e/Cgnl1/Trf/Kank1/Arap1/Triobp/Rac2/Arhgef5/Myo1d/Micall2/Asap3/Icam1/Plekhg2/Ctnna1/F11r/Lpar1/Arhgap18/S100a10/Id1/Cdc42ep1/Tmsb4x/Synpo2/Gm14137/Capza1/Arh…
GOBP_VIRAL_LIFE_CYCLE	58/1228	349/16223	2.196	9.92731e-09	2.89588e-07	2.1169e-07	58	Trim25/Itga5/Lgals9/Slc1a5/Axl/Nectin4/Apobec3/Hyal1/Prox1/Rsad2/Itgb3/Top2a/Ctsl/Pabpc1/Ciita/Ly6e/Itgb5/Cd86/Mx2/Eif2ak2/Trim26/Cd74/Fam111a/Ifitm3/Itgb1/Nrp1/Rab29/Mrc1/Gsn/Stom/Notch1/Zc3hav1/Clec5a/Trim30a/Trim21/Lamp1/Oas2/Resf1/Isg15/Pml/Icam1/Mavs/Cd81/F11r/Pvr/Bst2/Selplg/Tpcn2/Vamp8/Trim12c/Trim30d/H2-Eb1/Nectin2/Parp10/Ifi27/Lgals1/Mog/Ccr5
GOBP_BIOLOGICAL_PROCESS_INVOLVED_IN_INTERACTION_WITH_HOST	44/1228	231/16223	2.516	1.0033e-08	2.89588e-07	2.1169e-07	44	Trim25/Itga5/Lgals9/Slc1a5/Axl/Nectin4/Met/Hyal1/Itgb3/Ctsl/Ciita/Ly6e/Itgb5/Cd86/Eif2ak2/Trim26/Cd74/Ifitm3/Itgb1/Nrp1/Casp8/Mrc1/Gsn/Clec5a/Trim30a/Trim21/Lamp1/Pml/Icam1/Cd81/F11r/Pvr/Irgm1/Selplg/Tpcn2/Vamp8/Trim12c/Trim30d/H2-Eb1/Nectin2/Lgals1/Irgm2/Mog/Ccr5
GOBP_ANTIGEN_PROCESSING_AND_PRESENTATION_OF_EXOGENOUS_PEPTIDE_ANTIGEN_VIA_MHC_CLASS_I	24/1228	85/16223	3.73	1.0049e-08	2.89588e-07	2.1169e-07	24	Cyba/Fcgr1/Ncf1/H2-M3/Psme1/Itgb5/Tapbp/Psmb8/Tap2/Ncf2/Snap23/Vamp3/Ifi30/Psmb10/H2-Q4/Tap1/Vamp8/H2-T22/Fcer1g/B2m/H2-K1/H2-T23/H2-D1/Psme2
GOBP_POSITIVE_REGULATION_OF_RESPONSE_TO_BIOTIC_STIMULUS	47/1228	256/16223	2.425	1.0745e-08	3.0771e-07	2.24938e-07	47	Relb/Hck/Cyba/Ifi35/H2-M3/Cd274/Dhx58/Havcr2/Ly86/Syk/Cd180/Prkcd/Psme1/Parp9/Psmb8/Sting1/Rela/Irf7/Card9/Nmi/Nras/Nfkb1/Bcl10/Lag3/Tyrobp/Pycard/Lamp1/Psmb10/Vav1/Plcg2/Grn/Mavs/Aim2/Ddx60/Pvr/Lyn/Irgm1/Trim12c/Fcer1g/H2-Eb1/Nectin2/H2-T23/Irgm2/H2-D1/Nlrc5/Psme2/Gbp5
GOBP_POSITIVE_REGULATION_OF_RESPONSE_TO_CYTOKINE_STIMULUS	19/1228	56/16223	4.482	1.24753e-08	3.55041e-07	2.59537e-07	19	Axl/Csf1/Ripk1/Parp9/Trem2/Cd74/Irf7/Il1r1/Ifih1/Traf2/Tlr2/Laptm5/Parp14/Mavs/Ddx58/Irgm1/Adam17/Irgm2/Nlrc5
GOBP_REGULATION_OF_PROTEIN_KINASE_ACTIVITY	104/1228	788/16223	1.744	1.26045e-08	3.56504e-07	2.60607e-07	104	Ccnd2/Kat2b/Tgfb1/Lcp2/Map3k11/Map3k20/Ptpn6/Ralb/Hspb1/Tgfbr1/Prox1/Csf1/Fcgr1/Ncf1/Mapkapk2/Sdc4/Traf4/Dbndd2/Erbb3/Tnfaip3/Pik3cg/Itgb3/Ern1/Pik3r5/Map3k14/Ripk1/Gadd45g/Syk/Map3k1/Prkcd/Lats2/Clu/Adcy4/Angpt1/Nckap1l/Cd86/Cdkn1a/Fgd2/Eif2ak2/Hbegf/Cd74/Csf1r/Lrp5/Plce1/Afap1l2/Map4k4/Slc11a1/Ptprc/Ddr2/Traf2/Rassf2/Tpx2/Ptpn1/Wwtr1/Il6ra/Efna1/Map3k6/Sesn2/Ezh2/Herc6/Iqgap1/Cib1/Pak4/Mvp/Pyca…
GOBP_REGULATION_OF_VIRAL_LIFE_CYCLE	33/1228	148/16223	2.946	1.34773e-08	3.78853e-07	2.76944e-07	33	Trim25/Lgals9/Axl/Apobec3/Prox1/Rsad2/Top2a/Pabpc1/Ciita/Ly6e/Mx2/Eif2ak2/Trim26/Cd74/Fam111a/Ifitm3/Gsn/Notch1/Zc3hav1/Trim30a/Trim21/Oas2/Resf1/Isg15/Pml/Mavs/Bst2/Trim12c/Trim30d/H2-Eb1/Nectin2/Parp10/Lgals1
GOBP_REGULATION_OF_LYMPHOCYTE_DIFFERENTIATION	37/1228	178/16223	2.746	1.35742e-08	3.79249e-07	2.77233e-07	37	Loxl3/Mmp14/Lgals9/Axl/Ptpn6/Cd83/H2-M3/Irf1/Vsir/Zfp36l1/Syk/Nckap1l/Cd86/Runx1/Cd74/Smad7/Inpp5d/Ptprc/Mdk/Nfatc2/Zbtb7b/Lag3/Il4ra/Sash3/Jak3/Cbfb/Tgfbr2/Fanca/Foxj1/Nfkbiz/Itpkb/Fgl2/Tlr9/Zfp36l2/Nfam1/H2-Eb1/Erbb2
GOBP_GLIAL_CELL_DEVELOPMENT	28/1228	113/16223	3.274	1.47686e-08	4.10121e-07	2.99801e-07	28	Ndrg1/Ifngr1/Clu/Trem2/Vim/Gsn/Mdk/Tspan2/Tlr2/Mxra8/Plp1/Mobp/Sox10/Fa2h/Grn/Myrf/Lgi4/Mag/C1qa/Lpar1/Adgrg6/Cdk6/Nkx6-2/Lyn/Zfp488/Nrros/Lamb2/Arhgef10
GOBP_REGULATION_OF_MAPK_CASCADE	94/1228	692/16223	1.795	1.60917e-08	4.44169e-07	3.2469e-07	94	Lgals9/Spi1/Tgfb1/Map3k11/Map3k20/Ptpn6/Cd44/Tek/Ncf1/Mapkapk2/Traf4/C1qtnf1/Flt4/Havcr2/Igfbp3/Pik3cg/Ern1/Pik3r5/Ripk1/Gadd45g/Syk/Prkcd/Sorbs3/Angpt1/Myc/Trem2/Fgd2/Lbh/Xdh/Eif2ak2/Cd74/Csf1r/Plce1/Nrp1/Cflar/Map4k4/Fn1/Ptprc/Fcgr2b/Notch1/Card9/Traf2/Rassf2/Ptpn1/P2ry1/Efna1/Gbp2/Glipr2/Laptm5/Map3k6/P2rx7/Ezh2/Gpnmb/Ltbr/Iqgap1/Cib1/Pycard/Fgfr1/Tlr3/Tirap/Csk/Myd88/Trf/Gnai2/Mapkapk3/Cspg4/…
GOBP_REGULATION_OF_VASCULATURE_DEVELOPMENT	55/1228	328/16223	2.215	1.74073e-08	4.77606e-07	3.49133e-07	55	Itgb2/Itga5/Hk2/Hspb1/Hmox1/Tek/Hyal1/Nfe2l2/H2-M3/Sulf1/Sparc/Tnfaip3/Vash1/Rapgef3/Adamts1/Runx1/Thbs2/C3/Itgb1/Stat1/Sp100/Eng/Mdk/Efna1/Ecm1/Hspg2/Anxa3/Tspan12/Gpnmb/Pak4/Pde3b/Itgax/Tlr3/Ets1/Ctsh/Tgfbr2/Grn/Cxcl10/Gadd45a/Btg1/Hspb6/Pml/Fgf2/Rras/Pik3cd/C3ar1/Prkd2/Stab1/Id1/S100a1/Rhoj/Cx3cr1/Erbb2/Chil1/Ecscr
GOBP_REGULATION_OF_SUPRAMOLECULAR_FIBER_ORGANIZATION	59/1228	364/16223	2.141	1.89433e-08	5.16656e-07	3.77679e-07	59	Rhoc/Hck/Tgfbr1/Met/Prox1/Fhod1/Sdc4/Myo1c/Pfn1/Plek/Aebp1/Prkcd/Clu/Sorbs3/Sh3bp1/Rapgef3/Nckap1l/Hcls1/Lima1/Svil/Efemp2/Add3/Nrp1/Gsn/Tpx2/Wasf2/Pxn/Arpc1b/Eln/Vasp/Cib1/Pycard/Flna/Cotl1/Cryab/Cgnl1/Kank1/Arap1/Triobp/Arhgef5/Asap3/Icam1/Plekhg2/F11r/Lpar1/Arhgap18/Cdk5rap2/S100a10/Id1/Cdc42ep1/Tmsb4x/Synpo2/Fes/Gm14137/Gpx1/Akap13/Psrc1/Capza1/Arhgef10
GOBP_REGULATION_OF_ALPHA_BETA_T_CELL_ACTIVATION	26/1228	101/16223	3.401	2.05841e-08	5.54801e-07	4.05563e-07	26	Loxl3/Lgals9/Hfe/Cd83/Cd274/Irf1/Vsir/Syk/Nckap1l/Cd86/Runx1/Smad7/Ptprc/Zbtb7b/Il4ra/Sash3/Jak3/Cbfb/Tgfbr2/Nfkbiz/Cd81/Itpkb/Rasal3/H2-Eb1/H2-T23/H2-D1
GOBP_REGULATION_OF_CELL_KILLING	26/1228	101/16223	3.401	2.05841e-08	5.54801e-07	4.05563e-07	26	Lgals9/H2-M3/Havcr2/Syk/Casp8/Cfh/Ptprc/Fcgr2b/P2rx7/Lag3/Tyrobp/Itgam/Lamp1/Vav1/H2-Q4/Icam1/Pvr/Mill2/H2-T22/H2-Eb1/B2m/H2-K1/Nectin2/H2-T23/H2-D1/Clec7a
GOBP_REGULATION_OF_PROTEOLYSIS	95/1228	706/16223	1.778	2.15402e-08	5.77177e-07	4.21921e-07	95	Mmp14/Lgals9/Rps6ka1/Stat3/Cd44/Hfe/Ctsd/Nfe2l2/Ctsz/Plgrkt/Rcn3/Vsir/Mdm2/Rhbdf1/Lgmn/Ripk1/Syk/Clu/Dab2/Psme1/Myc/Myh9/Pros1/Runx1/Serping1/Trem2/Xdh/C3/Psmb8/Pmaip1/Il33/Itih5/Smad7/Casp8/Cflar/Rhbdd1/Fn1/Gsn/Card9/Traf2/Tfpi/Spint1/Efna1/Sh3d19/Ecm1/Bcl10/Anp32b/Laptm5/Tnfrsf1b/Rest/Sspo/A2m/Ctsc/Nupr1/Cln3/Pycard/Trim21/Renbp/Plat/Birc3/Cryab/Anxa2/Ctsh/Snx33/Antxr1/St18/Tbc1d10a/Uaca/Grn/Ce…
GOBP_REGULATION_OF_EPITHELIAL_CELL_MIGRATION	48/1228	270/16223	2.349	2.17618e-08	5.79725e-07	4.23783e-07	48	Rin2/Tgfb1/Hspb1/Hmox1/Tek/Met/Hyal1/Prox1/Nfe2l2/Stard13/Pfn1/Sparc/Flt4/Pik3cg/Itgb3/Lgmn/Vash1/Angpt1/Sh3bp1/Hbegf/Nrp1/Map4k4/Sp100/Notch1/Efna1/Glipr2/P2rx4/Anxa3/Cib1/Fgfr1/Ets1/Ctsh/Tgfbr2/Card10/Plcg2/Grn/Gadd45a/Fgf2/Rras/Pik3cd/Prkd2/Mmrn2/Dock5/Rhoj/Tmsb4x/Adam17/Dock1/Prcp
GOBP_REGENERATION	38/1228	190/16223	2.642	2.6059e-08	6.90186e-07	5.04531e-07	38	Axl/Hmox1/Hfe/Sulf2/Cers2/Mtr/Lcp1/Apod/Runx1/Cdkn1a/Cflar/Prrx1/Gsn/Notch1/Mdk/Tnc/Spp1/Anxa3/Ezh2/Cd9/Flna/Jam3/Tgfbr2/Ucp2/Grn/Mag/Cd81/Ctnna1/Scarf1/Cpq/Fzd7/Tspo/Klk6/Lamb2/Cebpb/Gpx1/Ccnd1/Capn3
GOBP_RAS_PROTEIN_SIGNAL_TRANSDUCTION	55/1228	332/16223	2.189	2.67744e-08	7.05058e-07	5.15402e-07	55	Ralb/Myo9b/Grap/Rasa4/Met/Csf1/Abca1/Stard13/Cyth4/Pik3cg/Erbin/Sh3bp1/Rapgef3/Cdkn1a/Aif1/Plce1/Cdk2/Nrp1/Map4k4/Notch1/Pld1/Nras/Pdpn/Wasf2/Arhgdib/Arhgap17/Arhgap4/Rasa3/Adgrg1/Kank2/Kank1/Rac2/Dnm2/Lpar6/Vav1/Spry1/Fgf2/F11r/Rras/Lpar1/Itpkb/Lyn/Shc1/Rhoj/Cdc42ep1/Rasal3/Gpr17/Gm14137/Trp53/Phactr4/Akap13/Rasgrp3/Arhgef10/Rhog/Heg1
GOBP_NEGATIVE_REGULATION_OF_VIRAL_PROCESS	24/1228	89/16223	3.562	2.69984e-08	7.05767e-07	5.15921e-07	24	Trim25/Apobec3/Prox1/Rsad2/Ciita/Ly6e/Mx2/Eif2ak2/Trim26/Fam111a/Ifitm3/Stat1/Gsn/Zc3hav1/Trim21/Oas2/Resf1/Isg15/Pml/Mavs/Zfp36/Bst2/Trim12c/Parp10
GOBP_REGULATION_OF_PEPTIDASE_ACTIVITY	66/1228	431/16223	2.023	2.71093e-08	7.05767e-07	5.15921e-07	66	Lgals9/Rps6ka1/Stat3/Cd44/Ctsd/Rcn3/Vsir/Lgmn/Ripk1/Syk/Psme1/Myc/Pros1/Serping1/Xdh/C3/Psmb8/Pmaip1/Itih5/Casp8/Cflar/Fn1/Gsn/Card9/Traf2/Tfpi/Spint1/Efna1/Ecm1/Bcl10/Anp32b/Laptm5/Rest/Sspo/A2m/Pycard/Renbp/Birc3/Cryab/Anxa2/Ctsh/Antxr1/St18/Tbc1d10a/Uaca/Grn/Crb2/Rps27l/Pml/Aim2/Acer2/Nod1/Dap/Tnfsf10/Mbp/Lyn/Cd109/Bst2/Lxn/Col6a3/Gpx1/Serpinh1/C4b/Naip2/Psme2/Clec7a
GOBP_NIK_NF_KAPPAB_SIGNALING	36/1228	175/16223	2.718	2.82339e-08	7.30891e-07	5.34286e-07	36	Lgals9/Relb/Ifi35/Traf4/Lims1/Rel/Havcr2/Map3k14/Nfkbia/Psme1/Litaf/Cd86/Trip6/Trem2/Eif2ak2/Psmb8/Rela/Traf2/Nmi/Rassf2/Tlr2/Laptm5/Tlr3/Psmb10/Birc3/Tirap/Card10/Uaca/Rtkn2/Nod1/Tlr7/Tlr9/Tmsb4x/Cd14/Chil1/Psme2
GOBP_POSITIVE_REGULATION_OF_TYPE_I_INTERFERON_PRODUCTION	22/1228	77/16223	3.775	3.24883e-08	8.363e-07	6.11341e-07	22	Stat6/Dhx58/Irf1/Rnf135/Syk/Sting1/Rela/Irf7/Stat1/Ifih1/Tlr2/Nfkb1/Irf5/Tlr3/Myd88/Plcg2/Mavs/Ddx58/Tlr7/Tlr9/Ticam1/Cd14
GOBP_REGULATION_OF_VESICLE_MEDIATED_TRANSPORT	75/1228	518/16223	1.913	3.47812e-08	8.90322e-07	6.50832e-07	75	Itgb2/Lgals9/Nr1h3/Axl/Adgre5/Hck/Gab2/Hmox1/Cyba/Hfe/H2-M3/Sdc4/Dock2/Itgb3/Syk/Clu/Dab2/Angpt1/Nckap1l/Il15ra/Trem2/C3/Cd63/Cd151/Nrp1/Slc11a1/Ptprc/Rab29/Fcgr2b/Notch1/Ehd4/Ptpn1/Pld1/P2ry1/Stxbp3/Rab13/Tlr2/Rest/Cln3/Il4ra/Itgam/Pycard/Msn/Lamp1/Rab27a/Anxa2/Csk/Trf/Gnai2/Snx33/Rac2/Dnm2/Ston1/Plcg2/Bmp2k/Ldlrap1/Cd84/Syt15/Ankrd13a/Lyn/Rin3/Lgals3/Vamp8/Cd14/Fes/Rab31/Ptafr/Fcer1g/B2m/Ano6/H…
GOBP_NEGATIVE_REGULATION_OF_TYPE_I_INTERFERON_PRODUCTION	17/1228	48/16223	4.679	3.50701e-08	8.92729e-07	6.52591e-07	17	Trim25/Relb/Dhx58/Tnfaip3/Rel/Havcr2/Rnf135/Ifih1/Nmi/Ube2l6/Herc6/Pycard/Uba7/Isg15/Mavs/Ddx58/Nlrc5
GOBP_REGULATION_OF_PRODUCTION_OF_MOLECULAR_MEDIATOR_OF_IMMUNE_RESPONSE	33/1228	154/16223	2.831	3.77454e-08	9.55521e-07	6.98493e-07	33	Tgfb1/Hmox1/Hfe/H2-M3/Ddx21/Rsad2/Angpt1/Parp3/Cd74/Il33/Smad7/Il1r1/Ptprc/Fcgr2b/Traf2/Bcl10/Laptm5/Tnfrsf1b/Il4ra/Sash3/Tlr3/Jak3/Mavs/Cd81/Ddx58/Clcf1/Tlr9/Bst2/Ticam1/B2m/H2-T23/H2-D1/Clec7a
GOBP_PEPTIDYL_TYROSINE_MODIFICATION	59/1228	371/16223	2.101	3.82437e-08	9.62817e-07	7.03826e-07	59	Itgb2/Itga5/Axl/Tgfb1/Hck/Ddr1/Stat3/Ptpn6/Cd44/Tek/Met/Lrrk1/Fcgr1/Ncf1/Erbb3/Flt4/Efemp1/Itgb3/Sema4d/Syk/Il6st/Prkcd/Angpt1/Hcls1/Parp9/Trem2/Eif2ak2/Hbegf/Cd74/Csf1r/Afap1l2/Nrp1/Ptprc/Ddr2/Ehd4/Ptpn1/Il6ra/Efna1/Ephb4/Tnfrsf1a/Iqgap1/Mvp/Fgfr1/Jak3/Tyk2/Csk/Cspg4/Parp14/Icam1/Cd81/Clcf1/Lyn/Shc1/Adam17/Socs3/Fes/Trp53/Erbb2/Clec7a
GOBP_REGULATION_OF_CELL_MORPHOGENESIS	51/1228	301/16223	2.238	4.06803e-08	1.01856e-06	7.44577e-07	51	Itgb2/Mov10/Rhoc/Hck/Cd44/Sparc/Lims1/Rhobtb1/Sema4d/Hexb/Parvb/Myh9/Fmnl3/Fgd2/Csf1r/Atp10a/Itga7/Nrp1/Fn1/Ermn/Mdk/P2ry1/Sh3d19/Gbp2/Pdpn/Shroom3/Cib1/Msn/Flna/Plxnb3/Kank1/Arap1/Triobp/Rac2/Dnm2/Fgd5/Plxnb2/Icam1/Fgd3/F11r/Lpar1/Arhgap18/S100a10/S100a13/Dock5/Rhoj/Cdc42ep1/Fes/Gm14137/Dock1/Rhog
GOBP_REGULATION_OF_ACTIN_FILAMENT_ORGANIZATION	47/1228	267/16223	2.326	4.17559e-08	1.03981e-06	7.60111e-07	47	Rhoc/Hck/Tgfbr1/Met/Fhod1/Sdc4/Myo1c/Pfn1/Plek/Prkcd/Sorbs3/Sh3bp1/Rapgef3/Nckap1l/Hcls1/Lima1/Svil/Add3/Nrp1/Gsn/Wasf2/Pxn/Arpc1b/Eln/Vasp/Pycard/Flna/Cotl1/Cgnl1/Kank1/Arap1/Triobp/Arhgef5/Asap3/Icam1/Plekhg2/F11r/Lpar1/Arhgap18/S100a10/Id1/Cdc42ep1/Tmsb4x/Synpo2/Gm14137/Capza1/Arhgef10
GOBP_ENDOTHELIAL_CELL_DEVELOPMENT	20/1228	66/16223	4.003	4.58443e-08	1.12935e-06	8.2556e-07	20	Col18a1/Plod3/Met/Vcl/Rapgef3/Tjp2/Eng/Col15a1/Tnfrsf1a/Msn/Robo4/Myd88/Arhgef26/Clic4/Icam1/F11r/S1pr2/Gpx1/S1pr3/Heg1
GOBP_INTERLEUKIN_12_PRODUCTION	20/1228	66/16223	4.003	4.58443e-08	1.12935e-06	8.2556e-07	20	Lgals9/Il16/H2-M3/Irf1/Syk/Rela/Mdk/Tlr2/Nfkb1/Laptm5/Irf5/Tlr3/Jak3/Tirap/Irf8/Cmklr1/Tlr9/H2-T23/H2-D1/Clec7a
GOBP_RESPONSE_TO_PEPTIDE	74/1228	512/16223	1.909	4.62998e-08	1.13447e-06	8.29304e-07	74	Kat2b/Tcirg1/Stat6/Stat3/Tek/Nfe2l2/Myo1c/Sparc/Tnfaip3/Mdm2/Nfkbia/Zfp36l1/Lgmn/Srd5a1/Erbin/Prkcd/Slc39a14/Ednrb/Adcy4/Trem2/Lrp5/Rela/Sorbs1/Cflar/Stat1/Igfbp5/Fcgr2b/Vim/Notch1/Card9/Snx5/Ptpn1/Stxbp3/Rab13/Vcam1/Tlr2/Zbtb7b/Nfkb1/Slc2a1/Sesn2/Agtrap/Khk/Klf3/Pxn/Irf5/Iqgap1/Pde3b/Ano1/Adcy7/Mmp2/Jak3/Csk/Gnai2/Kank1/Ucp2/Ccnd3/Leprot/Icam1/Atp6v0a2/Nod1/Gcnt1/Tnfsf10/Timeless/Stat2/Apobec1/I…
GOBP_POSITIVE_REGULATION_OF_PEPTIDYL_TYROSINE_PHOSPHORYLATION	38/1228	194/16223	2.588	4.66748e-08	1.13757e-06	8.31574e-07	38	Itga5/Tgfb1/Stat3/Cd44/Lrrk1/Fcgr1/Ncf1/Erbb3/Itgb3/Sema4d/Syk/Il6st/Angpt1/Hcls1/Parp9/Trem2/Hbegf/Cd74/Csf1r/Afap1l2/Nrp1/Ptprc/Ehd4/Ptpn1/Il6ra/Efna1/Tnfrsf1a/Iqgap1/Cspg4/Parp14/Icam1/Cd81/Clcf1/Lyn/Adam17/Socs3/Trp53/Clec7a
GOBP_MAST_CELL_ACTIVATION	19/1228	61/16223	4.115	6.05535e-08	1.46802e-06	1.07313e-06	19	Lgals9/Lcp2/Adgre5/Gab2/Ndrg1/Hmox1/Pik3cg/Syk/Snap23/Il4ra/Rac2/Cd84/Pik3cd/Lat2/Lyn/S100a13/Vamp8/Fes/Nectin2
GOBP_POSITIVE_REGULATION_OF_CHEMOTAXIS	30/1228	135/16223	2.936	6.60419e-08	1.59265e-06	1.16424e-06	30	Lgals9/Il16/Tgfb1/Hspb1/Met/Csf1/Lgmn/Nckap1l/Trem2/Aif1/Cd74/Csf1r/Nrp1/Mdk/Il6ra/P2rx4/Fgfr1/Tirap/Rac2/Cxcl10/P2ry12/Fgf2/Lpar1/C3ar1/Prkd2/Cmklr1/Wnk1/Tmsb4x/Adam17/Ano6
GOBP_POSITIVE_REGULATION_OF_INFLAMMATORY_RESPONSE	29/1228	128/16223	2.993	6.96154e-08	1.67004e-06	1.22081e-06	29	Il16/Ifi35/Pik3cg/Nfkbia/Ripk1/Il6st/Osmr/Trem2/C3/Il33/Nmi/Mdk/Tlr2/Tnfrsf1a/Ctsc/Nupr1/Tlr3/Ets1/Grn/Cebpa/Nfkbiz/Cd81/Tgm2/Tlr7/Tlr9/Vamp8/Cebpb/H2-T23/Neat1
GOBP_POSITIVE_REGULATION_OF_MYELOID_LEUKOCYTE_MEDIATED_IMMUNITY	10/1228	17/16223	7.771	7.08144e-08	1.68996e-06	1.23537e-06	10	Itgb2/Ddx21/C3/Tyrobp/Itgam/Mavs/Ddx58/Ticam1/Ptafr/H2-T23
GOBP_TAXIS	86/1228	635/16223	1.789	7.70293e-08	1.82875e-06	1.33683e-06	86	Itgb2/Lgals9/Il16/Tgfb1/Adgre5/Gab2/Hspb1/Met/Csf1/Lama5/Plgrkt/Cxcl16/Dock2/Pik3cg/Itgb3/Lgmn/Sema4d/Syk/Plau/Sema3g/Prkcd/Ednrb/Angpt1/Nckap1l/Trem2/Aif1/Hbegf/Cd74/Csf1r/Fosl1/Nrp1/Nfasc/Notch1/Mdk/Pld1/Rab13/Il6ra/Efna1/Vcam1/Csf3r/P2rx4/Ephb4/Gpnmb/Vasp/Plp2/Plxnb3/Fgfr1/Cmtm3/Jam3/Tirap/Robo4/Slc8b1/Rac2/Vav1/Cxcl10/P2ry12/Plxnb2/Fgf2/Notch3/Lpar1/Pik3cd/Sema3d/C3ar1/Prkd2/Cmklr1/Lyn/Itga1/…
GOBP_TISSUE_REMODELING	35/1228	174/16223	2.657	7.90636e-08	1.86737e-06	1.36506e-06	35	Mmp14/Tcirg1/Axl/Tgfb1/Tmbim1/Lrrk1/Tnfaip3/Flt4/Itgb3/Syk/Runx1/Csf1r/Lipa/Lrp5/Igfbp5/Inpp5d/Ddr2/Mdk/Rassf2/Cd38/Spp1/P2rx7/Gpnmb/Flna/Mmp2/Csk/Trf/Cspg4/Rac2/Atp7a/Tgm2/Rbpj/Chd7/Tmem119/Trp53
GOBP_OLIGODENDROCYTE_DIFFERENTIATION	24/1228	94/16223	3.373	8.47669e-08	1.99181e-06	1.45602e-06	24	Cnp/Clu/Gsn/Notch1/Mdk/Tspan2/Tlr2/Tnfrsf1b/Plp1/Csk/Mobp/Sox10/Fa2h/Tmem98/Myrf/Mag/Lpar1/Olig2/Nkx6-2/Lyn/Zfp488/Opalin/Gpr17/Erbb2
GOBP_POSITIVE_REGULATION_OF_ENDOTHELIAL_CELL_MIGRATION	28/1228	122/16223	3.032	8.71318e-08	2.03693e-06	1.48901e-06	28	Rin2/Tgfb1/Hspb1/Hmox1/Tek/Met/Prox1/Nfe2l2/Sparc/Flt4/Pik3cg/Itgb3/Lgmn/Angpt1/Nrp1/P2rx4/Anxa3/Cib1/Fgfr1/Ets1/Grn/Fgf2/Rras/Pik3cd/Prkd2/Rhoj/Tmsb4x/Adam17
GOBP_POSITIVE_REGULATION_OF_INTERLEUKIN_12_PRODUCTION	15/1228	40/16223	4.954	9.30575e-08	2.16441e-06	1.5822e-06	15	Lgals9/Il16/H2-M3/Irf1/Syk/Rela/Mdk/Tlr2/Laptm5/Irf5/Tlr3/Tirap/Irf8/Tlr9/Clec7a
GOBP_MYELOID_LEUKOCYTE_MIGRATION	38/1228	199/16223	2.523	9.40511e-08	2.17647e-06	1.59102e-06	38	Itgb2/Mmp14/Adgre5/Csf1/Pik3cg/Lgmn/Syk/Ednrb/Nckap1l/Trem2/Aif1/Cd74/Csf1r/Il1r1/Mdk/Il6ra/Csf3r/P2rx4/Jam3/Tirap/Myd88/Rac2/Vav1/Cxcl10/P2ry12/Cd81/Pik3cd/C3ar1/Cmklr1/Lyn/Itga1/Rin3/Lgals3/Cx3cr1/Fcer1g/Irak4/Ano6/Rhog
GOBP_RESPONSE_TO_LIPID	108/1228	862/16223	1.655	1.03945e-07	2.39334e-06	1.74955e-06	108	Trim25/Lgals9/Rarg/Nr1h3/Axl/Tgfb1/Hck/Nqo1/Stat3/Shpk/Cnp/Tgfbr1/Id3/Mgst1/Cd274/Mapkapk2/Sparc/Cd68/Tnfaip3/Havcr2/Cmpk2/Nfkbia/Zfp36l1/Ly86/Srd5a1/Cd180/Erbin/Clu/Ednrb/Dab2/Litaf/Cd86/Runx1/Cdkn1a/Trem2/Pim1/Fosl1/Rela/Gpam/Casp8/Cflar/Slc11a1/Mrc1/Vim/Eng/Notch1/Tfpi/Vcam1/Tlr2/Nfkb1/Bcl10/Tnc/Tnfrsf1b/Cd38/Rest/Spp1/Anxa3/Arpc1b/Ezh2/Pycard/Msn/Hpgd/Cbfb/Ets1/Tirap/Cryab/Il10ra/Kank2/Ctsh/P…
GOBP_T_CELL_MEDIATED_IMMUNITY	26/1228	109/16223	3.151	1.09944e-07	2.51882e-06	1.84128e-06	26	Hfe/H2-M3/Rsad2/Smad7/Il1r1/Ptprc/Fcgr2b/Traf2/Tnfrsf1b/Ctsc/Sash3/Rab27a/Ctsh/H2-Q4/Icam1/Cd81/Rftn1/Pvr/Mill2/H2-T22/H2-Eb1/B2m/H2-K1/Nectin2/H2-T23/H2-D1
GOBP_ACTIN_CYTOSKELETON_REORGANIZATION	25/1228	103/16223	3.207	1.33833e-07	3.05086e-06	2.2302e-06	25	Hck/Tek/Plek/Pdlim4/Parvb/Parvg/Myh9/Rapgef3/Hcls1/Csf1r/Cdc42bpg/Nrp1/Gsn/Mdk/Ptpn1/Arhgdib/Flna/Syde1/Arap1/Antxr1/Micall2/F11r/Shc1/S1pr2/Fes
GOBP_RESPONSE_TO_MECHANICAL_STIMULUS	38/1228	202/16223	2.485	1.41174e-07	3.20228e-06	2.34089e-06	38	Mmp14/Cnn2/Piezo1/Irf1/Map3k14/Nfkbia/Map3k1/Fosl1/Rela/Casp8/Eng/Gsn/Mdk/P2ry1/Nfkb1/Bcl10/Tnc/Slc2a1/Ltbr/Tnfrsf1a/Bag3/Tlr3/Ets1/Tgfbr2/Myd88/Cxcl10/Gadd45a/Mag/F11r/Txnip/Igfbp2/Ppl/Usp53/Piezo2/Tlr7/Tifab/Chil1/Adgrv1
GOBP_PINOCYTOSIS	11/1228	22/16223	6.605	1.4468e-07	3.26564e-06	2.38721e-06	11	Nr1h3/Axl/Mapkapk2/Dock2/Ehd4/Snx5/Cln3/Pycard/Mapkapk3/Snx33/Dnm2
GOBP_MACROPHAGE_ACTIVATION_INVOLVED_IN_IMMUNE_RESPONSE	10/1228	18/16223	7.339	1.48495e-07	3.3353e-06	2.43813e-06	10	Ifi35/Havcr2/Syk/Trem2/Il33/Nmi/Tyrobp/Grn/Sbno2/Ticam1
GOBP_MAST_CELL_ACTIVATION_INVOLVED_IN_IMMUNE_RESPONSE	16/1228	47/16223	4.497	1.67328e-07	3.73999e-06	2.73396e-06	16	Lgals9/Adgre5/Gab2/Hmox1/Pik3cg/Syk/Snap23/Il4ra/Rac2/Cd84/Pik3cd/Lat2/Lyn/S100a13/Vamp8/Fes
GOBP_NEGATIVE_REGULATION_OF_IMMUNE_EFFECTOR_PROCESS	29/1228	133/16223	2.881	1.68183e-07	3.74085e-06	2.73459e-06	29	Loxl3/Lgals9/Tgfb1/Ptpn6/Hmox1/Hfe/H2-M3/Dhx58/Havcr2/Angpt1/Serping1/Parp3/Il33/Smad7/Ptprc/Fcgr2b/Zbtb7b/A2m/Il4ra/Jak3/Foxj1/Grn/Cd84/Fgl2/Mill2/Bst2/Lgals3/H2-T23/H2-D1
GOBP_DENDRITIC_CELL_DIFFERENTIATION	17/1228	53/16223	4.237	1.85628e-07	4.10893e-06	3.00366e-06	17	Lgals9/Spi1/Axl/Relb/H2-M3/Tmem176a/Trem2/Fcgr2b/Tmem176b/Ltbr/Tgfbr2/Rbpj/Irf8/Lyn/Cebpb/H2-T23/H2-D1
GOBP_POSITIVE_REGULATION_OF_ADAPTIVE_IMMUNE_RESPONSE	25/1228	105/16223	3.145	1.99599e-07	4.39694e-06	3.2142e-06	25	Tgfb1/H2-M3/Cd274/Rsad2/Il6st/C3/Il1r1/Slc11a1/Ptprc/Traf2/Pycard/Sash3/Nfkbiz/H2-Q4/Cd81/Pvr/Clcf1/H2-T22/Pla2g4a/H2-Eb1/B2m/H2-K1/Nectin2/H2-T23/H2-D1
GOBP_POSITIVE_REGULATION_OF_TRANSPORT	109/1228	886/16223	1.625	2.30146e-07	5.04559e-06	3.68836e-06	109	Itgb2/Nr1h3/Axl/Tgfb1/Gab2/Cd33/Cyba/Hfe/Abca1/Nfe2l2/H2-M3/Sdc4/C1qtnf1/Myo1c/Dock2/Nfkbia/Syk/Prkcd/Clu/Ednrb/Dab2/Angpt1/Rapgef3/Nckap1l/Hcls1/Il15ra/Trem2/Myom1/C3/Pmaip1/Sorbs1/Cd63/Cd151/Itgb1/Casp8/Slc11a1/Dbi/Ptprc/Rab29/Fcgr2b/Frmd4a/Stom/Snx5/P2ry1/Tlr2/Anp32b/Cd38/Spp1/P2rx7/P2rx4/Edem1/Cib1/Cln3/Il4ra/Itgam/Pycard/Bag3/Ano1/Msn/Flna/Plp1/Lamp1/Rab27a/Anxa2/Trf/Gnai2/Prr5l/Rac2/Dnm2/Ar…
GOBP_REGULATION_OF_CELL_ADHESION_MEDIATED_BY_INTEGRIN	16/1228	48/16223	4.404	2.33458e-07	5.09382e-06	3.72362e-06	16	Ptpn6/Piezo1/Pik3cg/Syk/Plau/Nckap1l/Fermt3/Podxl/Efna1/Cib1/Pde3b/Jam3/P2ry12/Acer2/Lyn/Wnk1
GOBP_ACTIVATION_OF_IMMUNE_RESPONSE	79/1228	582/16223	1.793	2.40829e-07	5.22976e-06	3.82299e-06	79	Icosl/Lcp2/Relb/Hck/Ptpn6/Vav2/Fcgr1/Myo1c/Syk/Prkcd/Clu/Fyb/Psme1/Nckap1l/Masp1/Pros1/Runx1/Serping1/C3/Psmb8/Sting1/Rela/Inpp5d/Cfh/Ptprc/Rab29/Fcgr2b/Card9/Nfatc2/Nras/Nfkb1/Bcl10/Gbp2/Laptm5/Wasf2/Cd38/Arpc1b/A2m/Tyrobp/Pycard/Cbfb/Psmb10/Csk/Vav1/Plcg2/Nfkbiz/Elf1/H2-Aa/C1qa/C1qc/C1qb/Mavs/Cd81/Aim2/Rftn1/Pik3cd/C3ar1/Lat2/Mill2/Prkd2/Cmklr1/Lyn/Klhl6/Wnk1/Lgals3/Trim12c/Nfam1/Dock1/Fcer1g/F…
GOBP_ALPHA_BETA_T_CELL_DIFFERENTIATION	25/1228	106/16223	3.116	2.42679e-07	5.24506e-06	3.83418e-06	25	Loxl3/Lgals9/Relb/Stat3/Cd83/Irf1/Rsad2/Syk/Ctsl/Nckap1l/Cd86/Runx1/Smad7/Il6ra/Zbtb7b/Il4ra/Sash3/Jak3/Cbfb/Tgfbr2/Atp7a/Nfkbiz/Tmem98/Itpkb/H2-Eb1
GOBP_POSITIVE_REGULATION_OF_VASCULATURE_DEVELOPMENT	33/1228	166/16223	2.626	2.46236e-07	5.29696e-06	3.87212e-06	33	Itgb2/Itga5/Hk2/Hspb1/Hmox1/Tek/Hyal1/Nfe2l2/Rapgef3/Runx1/C3/Itgb1/Eng/Mdk/Ecm1/Anxa3/Pak4/Itgax/Tlr3/Ets1/Ctsh/Tgfbr2/Grn/Btg1/Hspb6/Fgf2/Rras/Pik3cd/C3ar1/Prkd2/S100a1/Cx3cr1/Chil1
GOBP_REGULATION_OF_ENDOTHELIAL_CELL_MIGRATION	38/1228	207/16223	2.425	2.71603e-07	5.81534e-06	4.25106e-06	38	Rin2/Tgfb1/Hspb1/Hmox1/Tek/Met/Prox1/Nfe2l2/Stard13/Sparc/Flt4/Pik3cg/Itgb3/Lgmn/Vash1/Angpt1/Sh3bp1/Nrp1/Sp100/Notch1/Efna1/P2rx4/Anxa3/Cib1/Fgfr1/Ets1/Card10/Grn/Gadd45a/Fgf2/Rras/Pik3cd/Prkd2/Mmrn2/Rhoj/Tmsb4x/Adam17/Prcp
GOBP_LEUKOCYTE_MEDIATED_CYTOTOXICITY	26/1228	114/16223	3.013	2.85081e-07	6.07555e-06	4.44127e-06	26	Lgals9/Ptpn6/H2-M3/Havcr2/Ptprc/Fcgr2b/Lag3/Clec2d/Ctsc/Tyrobp/Itgam/Lamp1/Rab27a/Ctsh/Vav1/H2-Q4/Icam1/Pvr/Mill2/H2-T22/H2-Eb1/B2m/H2-K1/Nectin2/H2-T23/H2-D1
GOBP_CELLULAR_RESPONSE_TO_MECHANICAL_STIMULUS	20/1228	73/16223	3.619	2.90499e-07	6.16234e-06	4.50471e-06	20	Cnn2/Piezo1/Irf1/Map3k14/Map3k1/Casp8/Eng/Nfkb1/Bcl10/Slc2a1/Ltbr/Tnfrsf1a/Bag3/Tlr3/Myd88/Gadd45a/Mag/F11r/Piezo2/Tlr7
GOBP_REGULATION_OF_CELL_SUBSTRATE_ADHESION	39/1228	216/16223	2.385	2.97265e-07	6.27681e-06	4.58839e-06	39	Itga5/Mmp14/Rin2/Ddr1/Tek/Csf1/Sdc4/Lims1/Plau/Vcl/Apod/Ccdc80/Efemp2/Nrp1/Map4k4/Fn1/Rsu1/Notch1/Itga6/Mdk/Gbp2/Pdpn/Iqgap1/Cib1/Flna/Kank1/Triobp/Rac2/Dnm2/Acer2/Rras/Cdk6/Col16a1/Fzd7/S100a10/Dock5/Dock1/Col8a1/Lgals1
GOBP_T_CELL_MEDIATED_CYTOTOXICITY	16/1228	49/16223	4.314	3.22438e-07	6.77712e-06	4.95412e-06	16	H2-M3/Ptprc/Fcgr2b/Ctsc/Rab27a/Ctsh/H2-Q4/Pvr/Mill2/H2-T22/H2-Eb1/B2m/H2-K1/Nectin2/H2-T23/H2-D1
GOBP_CD4_POSITIVE_ALPHA_BETA_T_CELL_DIFFERENTIATION	21/1228	80/16223	3.468	3.25451e-07	6.80922e-06	4.97758e-06	21	Loxl3/Lgals9/Relb/Stat3/Cd83/Rsad2/Ctsl/Nckap1l/Cd86/Runx1/Smad7/Il6ra/Zbtb7b/Il4ra/Sash3/Jak3/Cbfb/Atp7a/Nfkbiz/Tmem98/H2-Eb1
GOBP_INTERLEUKIN_10_PRODUCTION	18/1228	61/16223	3.898	3.35842e-07	6.97645e-06	5.09983e-06	18	Lgals9/Stat3/Cd83/Cd274/Vsir/Syk/Trem2/Fcgr2b/Tlr2/Tyrobp/Pycard/Sash3/Jak3/Isg15/Inava/Tlr9/H2-Eb1/Clec7a
GOBP_REGULATION_OF_CHEMOTAXIS	39/1228	217/16223	2.374	3.3649e-07	6.97645e-06	5.09983e-06	39	Lgals9/Il16/Tgfb1/Hspb1/Met/Csf1/Lgmn/Sema4d/Sema3g/Nckap1l/Trem2/Aif1/Cd74/Csf1r/Nrp1/Notch1/Mdk/Il6ra/P2rx4/Fgfr1/Jam3/Tirap/Slc8b1/Rac2/Cxcl10/P2ry12/Fgf2/Lpar1/Sema3d/C3ar1/Prkd2/Cmklr1/Lyn/Rin3/Tubb2b/Wnk1/Tmsb4x/Adam17/Ano6
GOBP_POSITIVE_REGULATION_OF_INTERFERON_BETA_PRODUCTION	13/1228	33/16223	5.204	3.43641e-07	7.09263e-06	5.18476e-06	13	Dhx58/Irf1/Rnf135/Irf7/Ifih1/Tlr2/Irf5/Tlr3/Mavs/Ddx58/Tlr7/Tlr9/Ticam1
GOBP_POSITIVE_REGULATION_OF_CYSTEINE_TYPE_ENDOPEPTIDASE_ACTIVITY	30/1228	145/16223	2.733	3.48853e-07	7.16752e-06	5.23951e-06	30	Lgals9/Ctsd/Lgmn/Ripk1/Syk/Myc/Xdh/Pmaip1/Casp8/Cflar/Gsn/Card9/Traf2/Bcl10/Anp32b/Laptm5/Rest/Pycard/Ctsh/St18/Tbc1d10a/Uaca/Rps27l/Pml/Aim2/Acer2/Nod1/Dap/Tnfsf10/Clec7a
GOBP_REGULATION_OF_CELLULAR_COMPONENT_BIOGENESIS	114/1228	946/16223	1.592	3.50398e-07	7.16752e-06	5.23951e-06	114	Kat2b/Mmp14/Rhoc/Tgfb1/Hck/Ralb/Tek/Tgfbr1/Met/Hyal1/Piezo1/Fhod1/Tppp3/Abca1/Sdc4/Myo1c/Pfn1/Lims1/Plek/Gfap/Sema4d/Syk/Vcl/Prkcd/Lcp1/Clu/Sorbs3/Rapgef3/Nckap1l/Apod/Hcls1/Runx1/Eif2ak2/Svil/Plce1/Add3/Podxl/Nrp1/Map4k4/Gsn/Notch1/Traf2/Pld1/Tlr2/Pdlim5/Wasf2/Rest/P2rx7/Pxn/Arpc1b/Eln/Tnfrsf1a/Vasp/Iqgap1/Nupr1/Pycard/Dock11/Msn/Flna/Plxnb3/Eif4ebp1/Cotl1/Cbfb/Jam3/Tirap/Cryab/Cgnl1/Amigo3/Kank…
GOBP_PHAGOCYTOSIS	61/1228	414/16223	1.947	3.63477e-07	7.38714e-06	5.40005e-06	61	Itgb2/Nr1h3/Axl/Hck/Cyba/Met/Vav2/Fcgr1/Myo1c/Rhobtb1/Dock2/Itgb3/Syk/Prkcd/Sh3bp1/Myh9/Nckap1l/Il15ra/Trem2/C3/Aif1/Itgb1/Slc11a1/Ptprc/Ncf2/Fcgr2b/Gsn/Tlr2/Wasf2/Anxa3/Arpc1b/Arhgap25/Tyrobp/Cln3/Itgam/Pycard/Rab27a/Csk/Myd88/Rac2/Dnm2/Vav1/Plcg2/Xkr6/Xkr8/Tgm2/Irf8/Lyn/P2ry6/Cd14/Pld4/Rab31/Dock1/Fcer1g/Fcgr3/Ano6/C4b/Rhog/Wipf1/Clec7a/Bin2
GOBP_POSITIVE_REGULATION_OF_HEMOPOIESIS	31/1228	153/16223	2.677	3.64359e-07	7.38714e-06	5.40005e-06	31	Mmp14/Lgals9/Axl/Tgfb1/Csf1/Cd83/H2-M3/Vsir/Zfp36l1/Ripk1/Syk/Nckap1l/Hcls1/Cd86/Runx1/Trem2/Cd74/Casp8/Inpp5d/Ptprc/Mdk/Zbtb7b/Tyrobp/Il4ra/Sash3/Cbfb/Tgfbr2/Nfkbiz/Itpkb/Fes/H2-Eb1
GOBP_MULTICELLULAR_ORGANISMAL_HOMEOSTASIS	72/1228	520/16223	1.829	3.87386e-07	7.8194e-06	5.71604e-06	72	Lsr/Tcirg1/Nr1h3/Stat6/Stat3/Hspb1/Mlxipl/Elovl1/Met/Cdh23/Csf1/Lrrk1/Rcn3/Tnfaip3/Poc1b/Itgb3/Gadd45g/Syk/Vcl/Ednrb/Adcy4/Angpt1/Adamts5/Aqp4/Csf1r/Lipa/Tjp2/Ddit3/Itgb1/Slc11a1/Inpp5d/Notch1/Wwtr1/Zbtb7b/Slc2a1/Cd38/Spp1/P2rx7/P2rx4/Il4ra/Sash3/Adcy7/Jam3/Tle3/Csk/Ctsh/Trf/Rac2/Fa2h/Ucp2/Crb2/F11r/Trp53inp2/Rbpj/Atp1b2/Inava/Mbp/Cmklr1/Id1/Tlr9/Ptges/Adam17/Jam2/Aldh1a1/Slc39a8/Tmem119/Cebpb/B2…
GOBP_REGULATION_OF_LEUKOCYTE_MEDIATED_CYTOTOXICITY	21/1228	81/16223	3.425	4.08364e-07	8.17002e-06	5.97234e-06	21	Lgals9/H2-M3/Havcr2/Ptprc/Fcgr2b/Lag3/Tyrobp/Itgam/Lamp1/Vav1/H2-Q4/Icam1/Pvr/Mill2/H2-T22/H2-Eb1/B2m/H2-K1/Nectin2/H2-T23/H2-D1
GOBP_CELL_MATRIX_ADHESION	40/1228	227/16223	2.328	4.08654e-07	8.17002e-06	5.97234e-06	40	Itgb2/Mmp14/Rin2/Ddr1/Col5a3/Cd44/Tek/Csf1/Sdc4/Lims1/Itgb3/Nid2/Plau/Vcl/Parvg/Apod/Itgb5/Trip6/Efemp2/Fermt3/Sorbs1/Itga7/Cd63/Itgb1/Nrp1/Map4k4/Fn1/Vcam1/Thbs3/Pxn/Iqgap1/Cib1/Thsd1/Jam3/Acer2/Rras/Cdk6/Col16a1/S100a10/Itga1
GOBP_POSITIVE_REGULATION_OF_ALPHA_BETA_T_CELL_ACTIVATION	19/1228	68/16223	3.691	4.10106e-07	8.17002e-06	5.97234e-06	19	Lgals9/Cd83/Syk/Nckap1l/Cd86/Runx1/Ptprc/Zbtb7b/Il4ra/Sash3/Cbfb/Tgfbr2/Nfkbiz/Cd81/Itpkb/Rasal3/H2-Eb1/H2-T23/H2-D1
GOBP_NEGATIVE_REGULATION_OF_HEMOPOIESIS	25/1228	109/16223	3.03	4.28819e-07	8.50585e-06	6.21783e-06	25	Loxl3/H2-M3/Irf1/Myc/Runx1/Tmem176a/Cd74/Smad7/Inpp5d/Fcgr2b/Mdk/Zbtb7b/Tmem176b/Lag3/Il4ra/Tlr3/Jak3/Cbfb/Foxj1/C1qc/Fgl2/Cdk6/Lyn/Erbb2/Mafb
GOBP_REGULATION_OF_LYMPHOCYTE_MEDIATED_IMMUNITY	32/1228	162/16223	2.61	4.33627e-07	8.56414e-06	6.26045e-06	32	Lgals9/Tgfb1/Ptpn6/Hfe/H2-M3/Havcr2/Rsad2/Parp3/C3/Smad7/Il1r1/Ptprc/Fcgr2b/Traf2/Tnfrsf1b/Lag3/Sash3/Lamp1/Vav1/Foxj1/H2-Q4/Cd81/Pvr/Clcf1/Mill2/H2-T22/H2-Eb1/B2m/H2-K1/Nectin2/H2-T23/H2-D1
GOBP_NEGATIVE_REGULATION_OF_CELL_POPULATION_PROLIFERATION	92/1228	722/16223	1.683	4.5433e-07	8.93451e-06	6.53119e-06	92	Kat2b/Lgals9/Rarg/Col18a1/Tgfb1/Ddr1/Ptpn6/Cd33/Ndrg1/Hmox1/Tgfbr1/Prox1/Ifi35/Cers2/H2-M3/Cd274/Sulf1/Sdc4/Sparc/Irf1/Tnfaip3/Fabp7/Vsir/Havcr2/Igfbp3/Vash1/Fbxo4/Myc/Apod/Adamts1/Cd86/Cdkn1a/Xdh/Eif2ak2/Aif1/Csf1r/Il33/Efemp2/Fosl1/Smad7/Stat1/Igfbp5/Inpp5d/Fcgr2b/Notch1/Nmi/Spint1/S100a11/Tlr2/Zbtb7b/Trp53inp1/B4galt1/Pdpn/Rest/Gpnmb/Cib1/Tyrobp/Nupr1/Adgrg1/Ifi30/Ets1/Kank2/Csk/Tgfbr2/Sox10/S…
GOBP_ALPHA_BETA_T_CELL_PROLIFERATION	14/1228	39/16223	4.742	4.69629e-07	9.1959e-06	6.72227e-06	14	Lgals9/Cd274/Irf1/Vsir/Dock2/Syk/Ptprc/Zbtb7b/Elf4/Tgfbr2/Cd81/Rasal3/H2-T23/H2-D1
GOBP_REGULATION_OF_ANTIGEN_PROCESSING_AND_PRESENTATION	10/1228	20/16223	6.605	5.44655e-07	1.05746e-05	7.73012e-06	10	Hfe/Cd68/Trem2/Cd74/Slc11a1/Fcgr2b/Pycard/Nod1/Tapbpl/Fgl2
GOBP_RESPONSE_TO_MURAMYL_DIPEPTIDE	10/1228	20/16223	6.605	5.44655e-07	1.05746e-05	7.73012e-06	10	Tnfaip3/Nfkbia/Erbin/Rela/Vim/Notch1/Card9/Irf5/Nod1/Inava
GOBP_TISSUE_HOMEOSTASIS	44/1228	264/16223	2.202	5.50682e-07	1.06465e-05	7.78268e-06	44	Lsr/Tcirg1/Hspb1/Cdh23/Csf1/Lrrk1/Rcn3/Tnfaip3/Poc1b/Itgb3/Syk/Vcl/Angpt1/Csf1r/Lipa/Tjp2/Itgb1/Inpp5d/Notch1/Wwtr1/Slc2a1/Cd38/Spp1/P2rx7/P2rx4/Sash3/Jam3/Csk/Ctsh/Trf/Rac2/Crb2/F11r/Trp53inp2/Atp1b2/Inava/Mbp/Tlr9/Jam2/Slc39a8/Tmem119/B2m/Adgrv1/Lyz2
GOBP_POSITIVE_REGULATION_OF_CYTOKINE_PRODUCTION_INVOLVED_IN_IMMUNE_RESPONSE	17/1228	57/16223	3.94	6.00158e-07	1.15543e-05	8.44627e-06	17	H2-M3/Ddx21/Rsad2/Cd74/Il1r1/Traf2/Bcl10/Laptm5/Sash3/Mavs/Cd81/Ddx58/Ticam1/B2m/H2-T23/H2-D1/Clec7a
GOBP_NEGATIVE_REGULATION_OF_CELL_DIFFERENTIATION	87/1228	676/16223	1.7	6.16975e-07	1.18284e-05	8.64662e-06	87	Loxl3/Rarg/Nr1h3/Tgfb1/Ptbp1/Tgfbr1/Id3/Abca1/Cers2/Nfe2l2/H2-M3/Irf1/Efemp1/Itgb3/Nfkbia/Zfp36l1/Sema4d/Sema3g/Ednrb/Myc/Runx1/Tmem176a/Xdh/Cd74/Lrp5/Ddit3/Nrp1/Smad7/Col5a2/Stat1/Igfbp5/Inpp5d/Fcgr2b/Notch1/Mdk/Nfatc2/Wwtr1/Efna1/Zbtb7b/Trp53inp1/Gbp2/Anp32b/Rest/Spp1/Ezh2/Tmem176b/Lag3/Cib1/Il4ra/Arhgap4/Tlr3/Jak3/Cbfb/Nfatc3/Kank1/Sox10/Nfatc1/Foxj1/Cxcl10/Tmem98/P2ry12/Mag/C1qc/Spry1/Ctnna1/…
GOBP_REGULATION_OF_BIOLOGICAL_PROCESS_INVOLVED_IN_SYMBIOTIC_INTERACTION	36/1228	197/16223	2.414	6.23384e-07	1.19014e-05	8.70003e-06	36	Trim25/Lgals9/Axl/Apobec3/Prox1/Rsad2/Top2a/Pabpc1/Ciita/Ly6e/Mx2/Eif2ak2/Trim26/Cd74/Fam111a/Ifitm3/Stat1/Gsn/Notch1/Zc3hav1/Trim30a/Trim21/Oas2/Resf1/Isg15/Pml/Mavs/Mdfic/Zfp36/Bst2/Trim12c/Trim30d/H2-Eb1/Nectin2/Parp10/Lgals1
GOBP_POSITIVE_REGULATION_OF_PROTEIN_SERINE_THREONINE_KINASE_ACTIVITY	49/1228	311/16223	2.081	7.1835e-07	1.36576e-05	9.98379e-06	49	Ccnd2/Tgfb1/Map3k11/Map3k20/Ralb/Prox1/Mapkapk2/Pik3cg/Ern1/Pik3r5/Ripk1/Gadd45g/Syk/Fgd2/Cd74/Csf1r/Plce1/Ptprc/Traf2/Ptpn1/Map3k6/Ezh2/Iqgap1/Cib1/Fgfr1/Csk/Trf/Mapkapk3/Cspg4/Arhgef5/Ccnd3/Gadd45a/Fgf2/Cd81/Nod1/Lpar1/Mdfic/Inava/Itga1/Shc1/S1pr2/Tlr9/Irgm1/Adam17/Erbb2/Akap13/Psrc1/Irgm2/Ccnd1
GOBP_REGULATION_OF_CD4_POSITIVE_ALPHA_BETA_T_CELL_ACTIVATION	18/1228	64/16223	3.716	7.41086e-07	1.40316e-05	1.02572e-05	18	Loxl3/Lgals9/Cd83/Cd274/Vsir/Nckap1l/Cd86/Runx1/Smad7/Zbtb7b/Il4ra/Sash3/Jak3/Cbfb/Tgfbr2/Nfkbiz/Cd81/H2-Eb1
GOBP_MICROGLIAL_CELL_ACTIVATION	15/1228	46/16223	4.308	7.67749e-07	1.44766e-05	1.05825e-05	15	Itgb2/Ifngr1/Clu/Trem2/Aif1/Il33/Ptprc/Tlr2/Ctsc/Tyrobp/Itgam/Tlr3/Grn/C1qa/Tlr7
GOBP_REGULATION_OF_NIK_NF_KAPPAB_SIGNALING	23/1228	98/16223	3.101	7.99385e-07	1.50114e-05	1.09734e-05	23	Lgals9/Ifi35/Lims1/Havcr2/Nfkbia/Litaf/Cd86/Trip6/Trem2/Eif2ak2/Rela/Nmi/Rassf2/Tlr2/Laptm5/Tlr3/Uaca/Rtkn2/Nod1/Tlr7/Tlr9/Tmsb4x/Cd14
GOBP_REGULATION_OF_REACTIVE_OXYGEN_SPECIES_METABOLIC_PROCESS	34/1228	183/16223	2.454	8.55089e-07	1.59919e-05	1.16902e-05	34	Itgb2/Hk2/Tgfb1/Cyba/Ddah2/Nfe2l2/Ripk1/Syk/Prkcd/Clu/Cdkn1a/Xdh/Cflar/P2rx4/Tyrobp/Itgam/Cryab/Bco2/Rab27a/Tgfbr2/Gnai2/Rac2/Dnm2/Gadd45a/Icam1/Tspo/Ticam1/Cx3cr1/Trp53/Prcp/Hvcn1/Ass1/Clec7a/Slc5a3
GOBP_NEGATIVE_REGULATION_OF_CELL_DEATH	115/1228	975/16223	1.558	9.24076e-07	1.72119e-05	1.2582e-05	115	Ccnd2/Itga5/Axl/Hck/Ier3/Rps6ka1/Nqo1/Nes/Hspb1/Cd44/Hmox1/Tmbim1/Tek/Ddah2/Tgfbr1/Rpl10/Met/Eya4/Csf1/Nfe2l2/H2-M3/Erbb3/Tnfaip3/Mdm2/Rel/Flt4/Pik3cg/Nfkbia/Lgmn/Ripk1/Sema4d/Il6st/Prkcd/Clu/Ednrb/Dab2/Angpt1/Myc/Nckap1l/Hcls1/Cdkn1a/Trem2/Pim1/Cd74/Csf1r/Rela/Gpam/Irf7/Itgb1/Casp8/Cflar/Map4k4/Rhbdd1/Notch1/Traf2/Itga6/Mdk/Ptpn1/Anxa5/Efna1/Nfkb1/Bcl10/Laptm5/Pdpn/Tnfrsf1b/Cd38/Rest/Gpnmb/Clec5…
GOBP_POSITIVE_REGULATION_OF_CYTOSKELETON_ORGANIZATION	38/1228	217/16223	2.313	9.28568e-07	1.72255e-05	1.2592e-05	38	Rhoc/Hck/Nes/Tek/Tgfbr1/Met/Prox1/Fhod1/Sdc4/Myo1c/Pfn1/Plek/Sorbs3/Rapgef3/Nckap1l/Hcls1/Nrp1/Gsn/Wasf2/P2rx7/Pxn/Arpc1b/Vasp/Pycard/Flna/Arhgef5/Icam1/Lpar1/Cdk5rap2/S100a10/Id1/Cdc42ep1/Synpo2/Fes/Gm14137/Cenpj/Psrc1/Arhgef10
GOBP_NEGATIVE_REGULATION_OF_DEVELOPMENTAL_PROCESS	111/1228	933/16223	1.572	9.51634e-07	1.75376e-05	1.28201e-05	111	Loxl3/Rarg/Nr1h3/Tgfb1/Tek/Ptbp1/Tgfbr1/Id3/Abca1/Cers2/Nfe2l2/H2-M3/Sulf1/Sparc/Irf1/Srgn/Efemp1/Itgb3/Nfkbia/Zfp36l1/Lgmn/Vash1/Sema4d/Sema3g/Ednrb/Myc/Rapgef3/Adamts1/Runx1/Cdkn1a/Parp3/Tmem176a/Thbs2/Xdh/Cd74/Lrp5/Ddit3/Nrp1/Smad7/Cflar/Col5a2/Stat1/Igfbp5/Inpp5d/Fcgr2b/Notch1/Mdk/Nfatc2/Rbl1/Wwtr1/Efna1/Tlr2/Zbtb7b/Ecm1/Trp53inp1/Gbp2/Anp32b/Hspg2/Rest/Spp1/Ezh2/Tmem176b/Lag3/Cib1/Pde3b/Il4r…
GOBP_SUPEROXIDE_METABOLIC_PROCESS	18/1228	65/16223	3.658	9.53047e-07	1.75376e-05	1.28201e-05	18	Itgb2/Tgfb1/Nqo1/Cyba/Nfe2l2/Ncf1/Syk/Prkcd/Ncf2/Tyrobp/Itgam/Gnai2/Atp7a/Sh3pxd2b/Nrros/Hvcn1/Sod3/Clec7a
GOBP_DENDRITIC_CELL_CYTOKINE_PRODUCTION	8/1228	13/16223	8.13	9.61386e-07	1.76203e-05	1.28805e-05	8	Ddx21/Tlr3/Jak3/Mavs/Ddx58/Bst2/Ticam1/Clec7a
GOBP_REGULATION_OF_ACTIN_FILAMENT_BUNDLE_ASSEMBLY	23/1228	99/16223	3.069	9.67691e-07	1.76652e-05	1.29134e-05	23	Rhoc/Tgfbr1/Met/Fhod1/Sdc4/Pfn1/Plek/Sorbs3/Rapgef3/Nrp1/Wasf2/Pxn/Flna/Cgnl1/Arap1/Arhgef5/Asap3/F11r/Lpar1/S100a10/Id1/Synpo2/Arhgef10
GOBP_POSITIVE_REGULATION_OF_CELL_SUBSTRATE_ADHESION	26/1228	121/16223	2.839	9.7316e-07	1.76945e-05	1.29348e-05	26	Itga5/Rin2/Tek/Csf1/Sdc4/Lims1/Ccdc80/Efemp2/Nrp1/Map4k4/Fn1/Rsu1/Itga6/Mdk/Iqgap1/Cib1/Flna/Triobp/Dnm2/Rras/Cdk6/Col16a1/S100a10/Dock5/Dock1/Col8a1
GOBP_POSITIVE_REGULATION_OF_NF_KAPPAB_TRANSCRIPTION_FACTOR_ACTIVITY	31/1228	160/16223	2.56	1.01341e-06	1.83535e-05	1.34165e-05	31	Trim25/Itgb2/Lgals9/Stat3/Ripk1/Clu/Eif2ak2/Rela/Cflar/Traf2/Tlr2/Nfkb1/Bcl10/Cib1/Pycard/Trim30a/Trim21/Tlr3/Tirap/Myd88/Icam1/Rtkn2/Aim2/Nod1/Prkd2/Tlr9/Ticam1/Cx3cr1/Trim12c/Trim30d/Capn3
GOBP_REGULATION_OF_PEPTIDYL_TYROSINE_PHOSPHORYLATION	43/1228	262/16223	2.168	1.12977e-06	2.03804e-05	1.48982e-05	43	Itgb2/Itga5/Tgfb1/Stat3/Ptpn6/Cd44/Lrrk1/Fcgr1/Ncf1/Erbb3/Itgb3/Sema4d/Syk/Il6st/Prkcd/Angpt1/Hcls1/Parp9/Trem2/Hbegf/Cd74/Csf1r/Afap1l2/Nrp1/Ptprc/Ehd4/Ptpn1/Il6ra/Efna1/Tnfrsf1a/Iqgap1/Mvp/Cspg4/Parp14/Icam1/Cd81/Clcf1/Lyn/Shc1/Adam17/Socs3/Trp53/Clec7a
GOBP_POSITIVE_REGULATION_OF_CELL_KILLING	18/1228	66/16223	3.603	1.21858e-06	2.16951e-05	1.58593e-05	18	H2-M3/Syk/Ptprc/Lag3/Tyrobp/Itgam/Lamp1/Vav1/H2-Q4/Pvr/H2-T22/H2-Eb1/B2m/H2-K1/Nectin2/H2-T23/H2-D1/Clec7a
GOBP_POSITIVE_REGULATION_OF_NIK_NF_KAPPAB_SIGNALING	18/1228	66/16223	3.603	1.21858e-06	2.16951e-05	1.58593e-05	18	Lgals9/Ifi35/Lims1/Havcr2/Cd86/Trip6/Trem2/Eif2ak2/Rela/Nmi/Tlr2/Laptm5/Tlr3/Rtkn2/Nod1/Tlr7/Tlr9/Cd14
GOBP_DETECTION_OF_EXTERNAL_BIOTIC_STIMULUS	12/1228	31/16223	5.114	1.22159e-06	2.16951e-05	1.58593e-05	12	H2-M3/Trem2/Tlr2/Pglyrp1/Ssc5d/Nod1/H2-Eb1/H2-T23/H2-D1/C4b/Naip2/Clec7a
GOBP_INTERLEUKIN_4_PRODUCTION	12/1228	31/16223	5.114	1.22159e-06	2.16951e-05	1.58593e-05	12	Lgals9/Cd83/Havcr2/Syk/Cd86/Il33/Ddit3/Sash3/Cebpb/Fcer1g/H2-Eb1/H2-T23
GOBP_B_CELL_DIFFERENTIATION	27/1228	130/16223	2.744	1.22718e-06	2.17102e-05	1.58703e-05	27	Mmp14/Tcirg1/Ptpn6/Mfng/Zfp36l1/Syk/Nckap1l/Itgb1/Inpp5d/Ptprc/Fcgr2b/Vcam1/Ezh2/Dock11/Jak3/Lyl1/Plcg2/Dock10/Rbpj/Clcf1/Tlr9/Zfp36l2/Adam17/Nfam1/Trp53/Blnk/Lgals1
GOBP_POSITIVE_REGULATION_OF_STRESS_ACTIVATED_PROTEIN_KINASE_SIGNALING_CASCADE	25/1228	115/16223	2.872	1.24685e-06	2.19733e-05	1.60627e-05	25	Spi1/Map3k11/Ncf1/Traf4/Flt4/Ripk1/Gadd45g/Xdh/Eif2ak2/Fcgr2b/Card9/Traf2/Rassf2/Ltbr/Pycard/Tlr3/Tirap/Myd88/Gadd45a/Nod1/Fzd7/Inava/Lyn/Tlr9/Clec7a
GOBP_POSITIVE_REGULATION_OF_T_CELL_MEDIATED_IMMUNITY	16/1228	54/16223	3.914	1.41497e-06	2.48335e-05	1.81535e-05	16	H2-M3/Rsad2/Il1r1/Ptprc/Traf2/Sash3/H2-Q4/Cd81/Pvr/H2-T22/H2-Eb1/B2m/H2-K1/Nectin2/H2-T23/H2-D1
GOBP_GLIAL_CELL_MIGRATION	15/1228	48/16223	4.128	1.41999e-06	2.48335e-05	1.81535e-05	15	Mmp14/Csf1/Cers2/Hexb/Trem2/P2ry1/P2rx4/Cd9/Adgrg1/Cspg4/P2ry12/Atp1b2/Tspo/Cx3cr1/Syne2
GOBP_REGULATION_OF_RAS_PROTEIN_SIGNAL_TRANSDUCTION	34/1228	187/16223	2.402	1.42969e-06	2.49082e-05	1.82081e-05	34	Myo9b/Rasa4/Met/Csf1/Abca1/Stard13/Cyth4/Pik3cg/Erbin/Sh3bp1/Plce1/Nrp1/Map4k4/Notch1/Arhgdib/Arhgap17/Rasa3/Adgrg1/Kank2/Kank1/Dnm2/Lpar6/Vav1/Spry1/F11r/Lpar1/Itpkb/Lyn/Shc1/Rasal3/Gpr17/Akap13/Arhgef10/Heg1
GOBP_CELLULAR_RESPONSE_TO_NITROGEN_COMPOUND	86/1228	680/16223	1.671	1.48802e-06	2.58261e-05	1.88791e-05	86	Kat2b/Tcirg1/Stat6/Stat3/Ralb/Nfe2l2/Myo1c/Mdm2/Pik3cg/Zfp36l1/Lgmn/Mtr/Srd5a1/Prkcd/Slc39a14/Adcy4/Rapgef3/Trem2/Sting1/Rela/Sorbs1/Casp7/Cdk2/Cflar/Col5a2/Igfbp5/Fcgr2b/Vim/Ifih1/Traf2/Snx5/Ptpn1/P2ry1/Rab13/Vcam1/Casp6/Zbtb7b/Nfkb1/Sesn2/Agtrap/Klf3/P2rx7/P2rx4/Pxn/Ezh2/Itpr2/Pde3b/Rgs10/Ano1/Flna/Tlr3/Adcy7/Mmp2/Jak3/Csk/Gnai2/Kank1/Dnm2/Ucp2/Atp7a/Ccnd3/Ifit1/Gna15/Leprot/P2ry12/Icam1/Mavs/C…
GOBP_MONOCYTE_DIFFERENTIATION	13/1228	37/16223	4.642	1.60425e-06	2.77384e-05	2.02769e-05	13	Csf1/Zfp36l1/Myc/Myh9/Cd74/Csf1r/Irf7/Inpp5d/Mt2/Mt1/Cdk6/Fes/H2-Eb1
GOBP_REGULATION_OF_CD8_POSITIVE_ALPHA_BETA_T_CELL_ACTIVATION	10/1228	22/16223	6.005	1.65629e-06	2.85306e-05	2.08561e-05	10	Hfe/Cd274/Irf1/Vsir/Nckap1l/Runx1/Zbtb7b/Cbfb/H2-T23/H2-D1
GOBP_IMMUNE_RESPONSE_REGULATING_SIGNALING_PATHWAY	71/1228	531/16223	1.766	1.72448e-06	2.95939e-05	2.16333e-05	71	Icosl/Lcp2/Relb/Hck/Ptpn6/Gab2/Cd33/Vav2/Fcgr1/H2-M3/Myo1c/Syk/Map3k1/Prkcd/Fyb/Psme1/Nckap1l/Runx1/Psmb8/Rela/Inpp5d/Ptprc/Rab29/Fcgr2b/Card9/Nfatc2/Nras/Nfkb1/Bcl10/Gbp2/Laptm5/Wasf2/Cd38/Arpc1b/Tyrobp/Cbfb/Psmb10/Nfatc3/Csk/Ctsh/Nfatc1/Vav1/Plcg2/Nfkbiz/Elf1/H2-Aa/Cd81/Rftn1/Pik3cd/C3ar1/Lat2/Mill2/Prkd2/Cmklr1/Lyn/Shc1/Klhl6/Wnk1/Lgals3/Nfam1/Dock1/Fcer1g/Fcgr3/H2-Eb1/Blnk/Nectin2/H2-D1/H2-Ab…
GOBP_SYNCYTIUM_FORMATION	16/1228	55/16223	3.843	1.85634e-06	3.17378e-05	2.32006e-05	16	Myh9/Rapgef3/Trem2/Cflar/Nfatc2/Cd9/Tyrobp/Il4ra/Cxcl10/Sbno2/Cd81/Cd53/Cd109/Myof/Jam2/Ehd2
GOBP_NEGATIVE_REGULATION_OF_REGULATED_SECRETORY_PATHWAY	11/1228	27/16223	5.382	1.87662e-06	3.19653e-05	2.33668e-05	11	Lgals9/Hmox1/H2-M3/Fcgr2b/Notch1/Stxbp3/Rest/Gnai2/Cd84/H2-T23/H2-D1
GOBP_POSITIVE_REGULATION_OF_DNA_BINDING_TRANSCRIPTION_FACTOR_ACTIVITY	43/1228	267/16223	2.128	1.88939e-06	3.20636e-05	2.34387e-05	43	Trim25/Itgb2/Lgals9/Stat3/Ripk1/Clu/Hcls1/Eif2ak2/Sting1/Trim26/Fosl1/Lrp5/Rela/Ddit3/Cflar/Ddr2/Traf2/Tlr2/Nfkb1/Bcl10/Anxa3/Cib1/Pycard/Trim30a/Trim21/Tlr3/Tirap/Myd88/Arhgef5/Icam1/Mavs/Rtkn2/Aim2/Nod1/Ddx58/Prkd2/Tlr9/Ticam1/Cx3cr1/Trim12c/Trim30d/Nfam1/Capn3
GOBP_RESPONSE_TO_INTERLEUKIN_6	15/1228	49/16223	4.044	1.9042e-06	3.20789e-05	2.34499e-05	15	Spi1/Stat3/Ripk1/Il6st/Rela/Stat1/Il6ra/Nfkb1/St18/Cebpa/Sbno2/Icam1/Selplg/Socs3/Chil1
GOBP_ENDOCYTOSIS	89/1228	715/16223	1.644	1.90429e-06	3.20789e-05	2.34499e-05	89	Itgb2/Loxl3/Rin2/Nr1h3/Axl/Dennd1c/Hfe/Scarf2/Fcgr1/Mapkapk2/Sparc/Cxcl16/Rhobtb1/Dock2/Pik3cg/Itgb3/Syk/Ctsl/Clu/Dab2/Lrp10/Angpt1/Sh3bp1/Myh9/Endou/Nckap1l/Masp1/Lmbr1l/Mx2/Trem2/C3/Aif1/Lrp5/Cd63/Cd151/Itgb1/Fcgr2b/Mrc1/Gsn/Ehd4/Snx5/Ptpn1/Hspg2/Wasf2/Necap2/Arhgap25/Cd9/Cln3/Itgam/Pycard/Il10ra/Myo1e/Anxa2/Tgfbr2/Trf/Mapkapk3/Snx33/Micall1/Rac2/Dnm2/Ston1/Lgals3bp/Plcg2/Bmp2k/Xkr6/Heatr5a/Ssc…
GOBP_EXTRINSIC_APOPTOTIC_SIGNALING_PATHWAY	37/1228	215/16223	2.274	1.97967e-06	3.32265e-05	2.42888e-05	37	Tgfb1/Hmox1/Tmbim1/Tgfbr1/Eya4/Erbb3/Tnfaip3/Ripk1/Tnfrsf12a/Pmaip1/Il33/Rela/Casp8/Cflar/Sp100/Ptprc/Traf2/Itga6/Il6ra/Bcl10/Tnfrsf1b/P2rx7/Ltbr/Tnfrsf1a/Cib1/Pycard/Bag3/Fgfr1/Tlr3/Pml/Icam1/Ctnna1/Mcl1/Tnfsf10/Lgals3/Gpx1/Ifi27
GOBP_POSITIVE_REGULATION_OF_PRODUCTION_OF_MOLECULAR_MEDIATOR_OF_IMMUNE_RESPONSE	23/1228	103/16223	2.95	2.01783e-06	3.37434e-05	2.46666e-05	23	Tgfb1/H2-M3/Ddx21/Rsad2/Cd74/Il33/Il1r1/Ptprc/Traf2/Bcl10/Laptm5/Il4ra/Sash3/Mavs/Cd81/Ddx58/Clcf1/Tlr9/Ticam1/B2m/H2-T23/H2-D1/Clec7a
GOBP_ANTIGEN_PROCESSING_AND_PRESENTATION_OF_PEPTIDE_ANTIGEN_VIA_MHC_CLASS_IB	8/1228	14/16223	7.549	2.09385e-06	3.48874e-05	2.55029e-05	8	H2-M3/Tap2/H2-Q4/H2-T22/B2m/H2-K1/H2-T23/H2-D1
GOBP_NEGATIVE_REGULATION_OF_LEUKOCYTE_MEDIATED_IMMUNITY	17/1228	62/16223	3.622	2.21225e-06	3.6594e-05	2.67504e-05	17	Lgals9/Ptpn6/Hmox1/Hfe/H2-M3/Havcr2/Parp3/Smad7/Ptprc/Fcgr2b/Jak3/Foxj1/Cd84/Mill2/Bst2/H2-T23/H2-D1
GOBP_POSITIVE_REGULATION_OF_ACTIN_FILAMENT_BUNDLE_ASSEMBLY	17/1228	62/16223	3.622	2.21225e-06	3.6594e-05	2.67504e-05	17	Rhoc/Tgfbr1/Fhod1/Sdc4/Pfn1/Plek/Sorbs3/Rapgef3/Nrp1/Pxn/Flna/Arhgef5/Lpar1/S100a10/Id1/Synpo2/Arhgef10
GOBP_POSITIVE_REGULATION_OF_CELL_DIFFERENTIATION	100/1228	834/16223	1.584	2.39179e-06	3.94216e-05	2.88174e-05	100	Mmp14/Lgals9/Rin2/Axl/Tgfb1/Rps6ka1/Stat3/Clic1/Tgfbr1/Prox1/Csf1/Cd83/H2-M3/Lims1/Vsir/Igfbp3/Zfp36l1/Ripk1/Sema4d/Syk/Il6st/Dab2/Nckap1l/Hcls1/Cd86/Runx1/Trem2/Pim1/Cd74/Efemp2/Lrp5/Rela/Nrp1/Smad7/Casp8/Stat1/Fn1/Inpp5d/Ptprc/Ddr2/Eng/Notch1/Mdk/Spint1/Wwtr1/Il6ra/Tlr2/Zbtb7b/Nfkb1/Glipr2/Pdpn/Tnfrsf1b/Rest/Ezh2/Cib1/Tyrobp/Il4ra/Sash3/Flna/Plxnb3/Fgfr1/Cbfb/Ets1/Tgfbr2/Sox10/Triobp/Dnm2/Foxj1…
GOBP_RESPONSE_TO_INORGANIC_SUBSTANCE	70/1228	526/16223	1.758	2.41844e-06	3.97179e-05	2.9034e-05	70	Col18a1/Tcirg1/Axl/Nqo1/Rasa4/Ndrg1/Hmox1/Atp7b/Hfe/Met/Slc41a1/Nfe2l2/Ncf1/Sparc/Tnfaip3/Ern1/Lgmn/Mtr/Ripk1/Prkcd/Fosl1/Rela/Cdk2/Casp8/Cflar/Gsn/Traf2/Cybrd1/Vcam1/Cpne3/Khk/P2rx4/Ezh2/Iqgap1/Adcy7/Mt2/Mt1/Ets1/Cryab/Trf/Dnm2/Ucp2/Atp7a/Cebpa/C1qa/Clic4/Icam1/Txnip/Itpkb/Igfbp2/Timeless/Apobec1/Syt15/Tspo/Spidr/S100a13/Itpr3/Ptges/Cd14/Sipa1/Alox5ap/B2m/Gpx1/Hvcn1/Adgrv1/Ccnd1/Sod3/S100a16/Ass…
GOBP_POSITIVE_REGULATION_OF_T_CELL_PROLIFERATION	22/1228	97/16223	2.996	2.54457e-06	4.16401e-05	3.04392e-05	22	Icosl/Lgals9/Cd274/Havcr2/Syk/Il6st/Nckap1l/Cd86/Aif1/Gpam/Ptprc/Vcam1/Pycard/Sash3/Jak3/Tgfbr2/Cd81/Igfbp2/Ccdc88b/Rasal3/H2-T23/H2-D1
GOBP_ACTIVATION_OF_PROTEIN_KINASE_ACTIVITY	49/1228	325/16223	1.992	2.63304e-06	4.29344e-05	3.13854e-05	49	Map3k11/Map3k20/Tgfbr1/Mapkapk2/Traf4/Itgb3/Ern1/Map3k14/Ripk1/Gadd45g/Syk/Map3k1/Prkcd/Adcy4/Angpt1/Nckap1l/Cd86/Eif2ak2/Cd74/Plce1/Map4k4/Slc11a1/Ptprc/Traf2/Tpx2/Ptpn1/Il6ra/Map3k6/Pak4/Tlr3/Adcy7/Tirap/Tgfbr2/Trf/Mapkapk3/Cspg4/Card10/Gadd45a/Fgf2/Cd81/Nod1/Lpar1/Mdfic/Inava/Itga1/Shc1/S1pr2/Wnk1/Chil1
GOBP_REGULATION_OF_T_CELL_DIFFERENTIATION	29/1228	151/16223	2.537	2.69696e-06	4.38208e-05	3.20333e-05	29	Loxl3/Lgals9/Cd83/H2-M3/Irf1/Vsir/Syk/Nckap1l/Cd86/Runx1/Cd74/Smad7/Ptprc/Mdk/Nfatc2/Zbtb7b/Lag3/Il4ra/Sash3/Jak3/Cbfb/Tgfbr2/Fanca/Foxj1/Nfkbiz/Itpkb/Fgl2/H2-Eb1/Erbb2
GOBP_RESPONSE_TO_TUMOR_NECROSIS_FACTOR	46/1228	299/16223	2.032	3.04138e-06	4.92425e-05	3.59966e-05	46	Hyal1/Nfe2l2/Traf4/Cxcl16/Tnfaip3/Lims1/Map3k14/Nfkbia/Zfp36l1/Ripk1/Syk/Erbin/Psme1/Tnfrsf12a/Psmb8/Rela/Casp8/Stat1/Traf2/Vcam1/Nfkb1/Gbp2/Laptm5/Tnfrsf1b/Ltbr/Tnfrsf1a/Cib1/Pycard/Asah1/Psmb10/Birc3/St18/Plvap/Cebpa/Icam1/Aim2/Akap12/Zfp36/Zfp36l2/Tmsb4x/Cd14/Adam17/Trp53/Chil1/Ass1/Psme2
GOBP_RESPONSE_TO_ORGANIC_CYCLIC_COMPOUND	105/1228	892/16223	1.555	3.09465e-06	4.9902e-05	3.64787e-05	105	Trim25/Mmp14/Nr1h3/Tgfb1/Nqo1/Stat3/Ralb/Tek/Tgfbr1/Id3/Cd83/Sparc/Ddx21/Pik3cg/Nfkbia/Zfp36l1/Srd5a1/Clu/Ednrb/Dab2/Rapgef3/Runx1/Cdkn1a/Pim1/Sting1/Pmaip1/Fosl1/Rela/Gpam/Casp7/Mmp19/Casp8/Cflar/Stat1/Igfbp5/Eng/Gsn/Ifih1/Notch1/Card9/Tfpi/Itga6/P2ry1/Tlr2/Casp6/Nfkb1/Tnc/Plin2/Cd38/Rest/Spp1/P2rx7/P2rx4/Anxa3/Arpc1b/Ezh2/Abcc9/Itpr2/Pak4/Msn/Flna/Hpgd/Tlr3/Cbfb/Ets1/Cryab/Kank2/Tgfbr2/Abcc4/Sl…
GOBP_STRESS_ACTIVATED_PROTEIN_KINASE_SIGNALING_CASCADE	43/1228	272/16223	2.088	3.1039e-06	4.9902e-05	3.64787e-05	43	Lgals9/Spi1/Map3k11/Map3k20/Ncf1/Mapkapk2/Traf4/Flt4/Ern1/Zfp36l1/Ripk1/Gadd45g/Syk/Myc/Xdh/Eif2ak2/Map4k4/Fcgr2b/Card9/Traf2/Rassf2/Ptpn1/Nfkb1/Map3k6/Ltbr/Pak4/Pycard/Arhgef6/Tlr3/Tirap/Cryab/Myd88/Trf/Gadd45a/Nod1/Fzd7/Mdfic/Inava/Lyn/Zfp36/Tlr9/Irak4/Clec7a
GOBP_CELLULAR_RESPONSE_TO_EXTERNAL_STIMULUS	46/1228	300/16223	2.026	3.33515e-06	5.34324e-05	3.90595e-05	46	Axl/Ralb/Cnn2/Hmox1/Hfe/Piezo1/Nfe2l2/Lamp2/Cd68/Irf1/Map3k14/Srd5a1/Map3k1/Cdkn1a/Tfeb/Pim1/Eif2ak2/Pmaip1/Fosl1/Casp8/Ptprc/Eng/Vcam1/Nfkb1/Bcl10/Tnc/Slc2a1/Sesn2/Ltbr/Tnfrsf1a/Bag3/Tlr3/Kank2/Myd88/Ucp2/Gadd45a/Mag/Icam1/F11r/Dap/Piezo2/Lyn/Tlr7/Fes/Sipa1/Trp53
GOBP_POSITIVE_REGULATION_OF_CELLULAR_COMPONENT_BIOGENESIS	69/1228	521/16223	1.75	3.38505e-06	5.40428e-05	3.95057e-05	69	Rhoc/Tgfb1/Hck/Ralb/Tek/Tgfbr1/Met/Hyal1/Piezo1/Fhod1/Tppp3/Abca1/Sdc4/Myo1c/Pfn1/Lims1/Plek/Sema4d/Syk/Lcp1/Clu/Sorbs3/Rapgef3/Nckap1l/Plce1/Nrp1/Map4k4/Gsn/Wasf2/P2rx7/Pxn/Arpc1b/Vasp/Iqgap1/Pycard/Dock11/Msn/Flna/Tirap/Amigo3/Resf1/Arap1/Rac2/Dnm2/Arhgef5/Atp7a/P2ry12/Anln/Icam1/Lpar1/Cdk5rap2/Bmf/Col16a1/S100a10/Spidr/Id1/Phldb1/Cdc42ep1/Synpo2/Lgals3/Fes/Gm14137/Trp53/Cenpj/Psrc1/Arhgef10/18…
GOBP_SYNAPSE_PRUNING	7/1228	11/16223	8.407	3.52296e-06	5.58553e-05	4.08306e-05	7	Trem2/C3/Itgam/C1qa/C1qc/C1qb/Cx3cr1
GOBP_T_CELL_ACTIVATION_VIA_T_CELL_RECEPTOR_CONTACT_WITH_ANTIGEN_BOUND_TO_MHC_MOLECULE_ON_ANTIGEN_PRESENTING_CELL	7/1228	11/16223	8.407	3.52296e-06	5.58553e-05	4.08306e-05	7	Lgals9/Havcr2/Apbb1ip/Icam1/Cd81/Fgl2/Lgals3
GOBP_POSITIVE_REGULATION_OF_MAP_KINASE_ACTIVITY	38/1228	229/16223	2.192	3.57438e-06	5.64751e-05	4.12837e-05	38	Tgfb1/Map3k11/Map3k20/Mapkapk2/Pik3cg/Ern1/Pik3r5/Ripk1/Gadd45g/Syk/Fgd2/Cd74/Plce1/Ptprc/Traf2/Ptpn1/Map3k6/Ezh2/Iqgap1/Fgfr1/Csk/Trf/Mapkapk3/Cspg4/Arhgef5/Gadd45a/Fgf2/Cd81/Nod1/Lpar1/Mdfic/Inava/Itga1/Shc1/S1pr2/Tlr9/Erbb2/Akap13
GOBP_TOLL_LIKE_RECEPTOR_3_SIGNALING_PATHWAY	9/1228	19/16223	6.258	3.64832e-06	5.74454e-05	4.1993e-05	9	Tnfaip3/Havcr2/Ripk1/Casp8/Tlr3/Tirap/Unc93b1/Rftn1/Ticam1
GOBP_REGULATION_OF_PHAGOCYTOSIS	21/1228	92/16223	3.016	3.83719e-06	6.02124e-05	4.40157e-05	21	Hck/Cyba/Dock2/Syk/Nckap1l/Il15ra/Trem2/C3/Slc11a1/Ptprc/Fcgr2b/Tlr2/Pycard/Rab27a/Csk/Dnm2/Rab31/Fcer1g/Ano6/C4b/Clec7a
GOBP_REGULATION_OF_T_CELL_MEDIATED_IMMUNITY	20/1228	85/16223	3.108	3.95355e-06	6.18265e-05	4.51956e-05	20	Hfe/H2-M3/Rsad2/Smad7/Il1r1/Ptprc/Fcgr2b/Traf2/Tnfrsf1b/Sash3/H2-Q4/Cd81/Pvr/H2-T22/H2-Eb1/B2m/H2-K1/Nectin2/H2-T23/H2-D1
GOBP_ACTOMYOSIN_STRUCTURE_ORGANIZATION	33/1228	187/16223	2.331	3.99568e-06	6.21248e-05	4.54137e-05	33	Rhoc/Cnn2/Tgfbr1/Met/Prox1/Fhod1/Sdc4/Pfn1/Epb41l2/Sorbs3/Myh9/Rapgef3/Itgb5/Cdc42bpg/Sorbs1/Nrp1/Cflar/Wasf2/Pxn/Eln/Cgnl1/Arap1/Arhgef5/Anln/Asap3/F11r/Lpar1/Myh6/S100a10/Cnn3/Akap13/Arhgef10/Capn3
GOBP_REGULATION_OF_CELLULAR_LOCALIZATION	97/1228	812/16223	1.578	3.99974e-06	6.21248e-05	4.54137e-05	97	Itgb2/Mmp14/Lgals9/Tgfb1/Adgre5/Ptpn6/Ralb/Gab2/Hmox1/Tmbim1/Hfe/Myo1c/Epb41l2/Itgb3/Zfp36l1/Syk/Prkcd/Lats2/Lcp1/Dab2/Fbxo4/Angpt1/Rapgef3/Apod/Hcls1/Parp9/Mx2/Trem2/Pmaip1/Lrp5/Sorbs1/Itgb1/Casp8/Sp100/Rab29/Gsn/Stom/Ptpn1/Wwtr1/Gbp2/Anp32b/Sesn2/P2rx7/P2rx4/Edem1/Iqgap1/Cib1/Tyrobp/Cln3/Il4ra/Itgam/Bag3/Ano1/Msn/Flna/Lamp1/Cryab/Anxa2/Csk/Snx33/Prr5l/Card10/Rac2/Ucp2/Cxcl10/Leprot/Tmem98/Pim3/…
GOBP_ACTIN_FILAMENT_BUNDLE_ORGANIZATION	29/1228	154/16223	2.488	4.06157e-06	6.2872e-05	4.59599e-05	29	Rhoc/Tgfbr1/Met/Fhod1/Sdc4/Pfn1/Plek/Lcp1/Sorbs3/Rapgef3/Itgb5/Lima1/Aif1/Sorbs1/Nrp1/Wasf2/Pxn/Eln/Flna/Cgnl1/Arap1/Arhgef5/Asap3/F11r/Lpar1/S100a10/Id1/Synpo2/Arhgef10
GOBP_POSITIVE_REGULATION_OF_ENDOTHELIAL_CELL_CHEMOTAXIS	8/1228	15/16223	7.046	4.18832e-06	6.46157e-05	4.72345e-05	8	Hspb1/Met/Lgmn/P2rx4/Fgfr1/Fgf2/Prkd2/Tmsb4x
GOBP_POSITIVE_REGULATION_OF_LYMPHOCYTE_DIFFERENTIATION	22/1228	100/16223	2.906	4.34319e-06	6.67802e-05	4.88168e-05	22	Mmp14/Lgals9/Axl/Cd83/H2-M3/Vsir/Syk/Nckap1l/Cd86/Runx1/Cd74/Inpp5d/Ptprc/Mdk/Zbtb7b/Il4ra/Sash3/Cbfb/Tgfbr2/Nfkbiz/Itpkb/H2-Eb1
GOBP_POSITIVE_REGULATION_OF_MACROPHAGE_MIGRATION	10/1228	24/16223	5.505	4.36549e-06	6.68987e-05	4.89034e-05	10	Mmp14/Csf1/Trem2/Csf1r/Mdk/P2rx4/P2ry12/C3ar1/Cmklr1/Cx3cr1
GOBP_POSITIVE_REGULATION_OF_PHAGOCYTOSIS	17/1228	65/16223	3.455	4.49601e-06	6.8441e-05	5.00308e-05	17	Cyba/Dock2/Nckap1l/Il15ra/Trem2/C3/Slc11a1/Ptprc/Fcgr2b/Pycard/Rab27a/Dnm2/Rab31/Fcer1g/Ano6/C4b/Clec7a
GOBP_REGULATION_OF_ANTIGEN_RECEPTOR_MEDIATED_SIGNALING_PATHWAY	17/1228	65/16223	3.455	4.49601e-06	6.8441e-05	5.00308e-05	17	Ptpn6/Runx1/Rela/Ptprc/Rab29/Fcgr2b/Bcl10/Gbp2/Laptm5/Cbfb/Elf1/Cd81/Prkd2/Lyn/Lgals3/Nfam1/Nectin2
GOBP_B_CELL_ACTIVATION	51/1228	351/16223	1.92	4.91852e-06	7.46247e-05	5.45511e-05	51	Icosl/Mmp14/Tcirg1/Tgfb1/Ptpn6/Mfng/Tnfaip3/Zfp36l1/Syk/Cd180/Prkcd/Nckap1l/Cd86/Cdkn1a/Parp3/Cd74/Itgb1/Casp8/Inpp5d/Ptprc/Fcgr2b/Nfatc2/Vcam1/Laptm5/Cd38/Ezh2/Tyrobp/Dock11/Sash3/Jak3/Tirap/Lyl1/Foxj1/Plcg2/Cd81/Dock10/Rbpj/Pik3cd/Clcf1/Lat2/Lyn/Tlr9/Zfp36l2/Bst2/Ticam1/Adam17/Nfam1/Skap2/Trp53/Blnk/Lgals1
GOBP_STRESS_FIBER_ASSEMBLY	22/1228	101/16223	2.878	5.1613e-06	7.80498e-05	5.70549e-05	22	Rhoc/Tgfbr1/Met/Fhod1/Sdc4/Pfn1/Sorbs3/Rapgef3/Itgb5/Sorbs1/Nrp1/Wasf2/Pxn/Eln/Cgnl1/Arap1/Arhgef5/Asap3/F11r/Lpar1/S100a10/Arhgef10
GOBP_CELL_KILLING	34/1228	198/16223	2.269	5.34709e-06	8.05933e-05	5.89142e-05	34	Lgals9/Ptpn6/H2-M3/Havcr2/Syk/C3/Casp8/Cfh/Ptprc/Fcgr2b/P2rx7/Lag3/Clec2d/Pglyrp1/Ctsc/Tyrobp/Itgam/Lamp1/Rab27a/Ctsh/Vav1/H2-Q4/Icam1/Pvr/Mill2/H2-T22/H2-Eb1/B2m/H2-K1/Nectin2/H2-T23/Lyz2/H2-D1/Clec7a
GOBP_SUPEROXIDE_ANION_GENERATION	12/1228	35/16223	4.529	5.43531e-06	8.16543e-05	5.96899e-05	12	Itgb2/Tgfb1/Cyba/Ncf1/Syk/Prkcd/Ncf2/Tyrobp/Itgam/Gnai2/Hvcn1/Clec7a
GOBP_APOPTOTIC_SIGNALING_PATHWAY	73/1228	569/16223	1.695	5.61451e-06	8.38012e-05	6.12593e-05	73	Tgfb1/Hspb1/Cd44/Hmox1/Tmbim1/Tgfbr1/Eya4/Nfe2l2/Erbb3/Tnfaip3/Sgpl1/Mdm2/Ern1/Ripk1/Prkcd/Clu/Cdkn1a/Tnfrsf12a/Pmaip1/Cd74/Il33/Rela/Ddit3/Shisa5/Casp8/Cflar/Sp100/Ptprc/Traf2/Itga6/Ptpn1/Il6ra/Bcl10/Tnfrsf1b/Cd38/P2rx7/P2rx4/Ltbr/Tnfrsf1a/Cib1/Ctsc/Tyrobp/Aen/Nupr1/Itgam/Pycard/Bag3/Fgfr1/Tlr3/Gnai2/Uaca/Rps27l/Pml/Icam1/Ctnna1/Rtkn2/Mcl1/Dap/Tnfsf10/Bmf/Ppp1r15a/Phlda3/Ticam1/Lgals3/Plagl2/Cd1…
GOBP_CELLULAR_EXTRAVASATION	17/1228	66/16223	3.403	5.63308e-06	8.38012e-05	6.12593e-05	17	Itgb2/Pik3cg/Itgb1/Il1r1/Mdk/Vcam1/Jam3/Plvap/Icam1/F11r/Gcnt1/Pik3cd/Itga1/Selplg/Cx3cr1/Jam2/Ptafr
GOBP_REGULATION_OF_ALPHA_BETA_T_CELL_DIFFERENTIATION	17/1228	66/16223	3.403	5.63308e-06	8.38012e-05	6.12593e-05	17	Loxl3/Lgals9/Cd83/Syk/Nckap1l/Cd86/Runx1/Smad7/Zbtb7b/Il4ra/Sash3/Jak3/Cbfb/Tgfbr2/Nfkbiz/Itpkb/H2-Eb1
GOBP_CELLULAR_DEFENSE_RESPONSE	15/1228	53/16223	3.739	5.66408e-06	8.39897e-05	6.1397e-05	15	Tcirg1/Ncf1/H2-M3/Lsp1/Il33/Fosl1/Rela/Itgb1/Ncf2/Bcl10/Clec5a/Tyrobp/Lgals3bp/Cx3cr1/Ccr5
GOBP_NEGATIVE_REGULATION_OF_LEUKOCYTE_PROLIFERATION	20/1228	87/16223	3.037	5.78242e-06	8.54679e-05	6.24776e-05	20	Lgals9/Ptpn6/H2-M3/Cd274/Sdc4/Tnfaip3/Vsir/Havcr2/Cd86/Il33/Inpp5d/Fcgr2b/Zbtb7b/Gpnmb/Tyrobp/Foxj1/Lyn/Cebpb/H2-Eb1/Erbb2
GOBP_NEGATIVE_REGULATION_OF_VIRAL_GENOME_REPLICATION	14/1228	47/16223	3.935	5.98981e-06	8.79657e-05	6.43035e-05	14	Apobec3/Prox1/Rsad2/Mx2/Eif2ak2/Fam111a/Ifitm3/Zc3hav1/Oas2/Resf1/Isg15/Mavs/Bst2/Parp10
GOBP_REGULATION_OF_EXTRACELLULAR_MATRIX_ORGANIZATION	14/1228	47/16223	3.935	5.98981e-06	8.79657e-05	6.43035e-05	14	Tgfb1/Ddr1/Aebp1/Runx1/Efemp2/Cflar/Ddr2/Notch1/Pdpn/Tnfrsf1b/Tnfrsf1a/Ets1/Antxr1/Phldb1
GOBP_CELL_JUNCTION_DISASSEMBLY	9/1228	20/16223	5.945	6.18769e-06	9.05815e-05	6.62157e-05	9	Tgfbr1/Trem2/C3/Map4k4/Itgam/C1qa/C1qc/C1qb/Cx3cr1
GOBP_CD8_POSITIVE_ALPHA_BETA_T_CELL_ACTIVATION	11/1228	30/16223	4.844	6.36083e-06	9.07954e-05	6.63721e-05	11	Hfe/Cd274/Irf1/Vsir/Nckap1l/Runx1/Zbtb7b/Cbfb/Wdfy4/H2-T23/H2-D1
GOBP_CELLULAR_RESPONSE_TO_LIPOPROTEIN_PARTICLE_STIMULUS	11/1228	30/16223	4.844	6.36083e-06	9.07954e-05	6.63721e-05	11	Itgb2/Abca1/Cd68/Syk/Itgb1/Cd9/Myd88/Cd81/Ticam1/Adam17/Fcer1g
GOBP_ENDOTHELIAL_CELL_CHEMOTAXIS	11/1228	30/16223	4.844	6.36083e-06	9.07954e-05	6.63721e-05	11	Hspb1/Met/Lgmn/Nrp1/Notch1/Rab13/P2rx4/Fgfr1/Fgf2/Prkd2/Tmsb4x
GOBP_INTERFERON_ALPHA_PRODUCTION	11/1228	30/16223	4.844	6.36083e-06	9.07954e-05	6.63721e-05	11	Havcr2/Irf7/Stat1/Ifih1/Nmi/Irf5/Tlr3/Mavs/Ddx58/Tlr7/Tlr9
GOBP_PURINERGIC_NUCLEOTIDE_RECEPTOR_SIGNALING_PATHWAY	11/1228	30/16223	4.844	6.36083e-06	9.07954e-05	6.63721e-05	11	P2ry1/P2rx7/P2rx4/Gnai2/P2ry12/P2ry13/P2ry14/Gpr34/P2ry6/Ptafr/Ano6
GOBP_REGULATION_OF_MAST_CELL_ACTIVATION_INVOLVED_IN_IMMUNE_RESPONSE	11/1228	30/16223	4.844	6.36083e-06	9.07954e-05	6.63721e-05	11	Lgals9/Adgre5/Gab2/Hmox1/Syk/Il4ra/Rac2/Cd84/Lyn/Vamp8/Fes
GOBP_RESPONSE_TO_INTERFERON_BETA	11/1228	30/16223	4.844	6.36083e-06	9.07954e-05	6.63721e-05	11	Irf1/Ifnar2/Sting1/Ifitm3/Stat1/Tlr3/Aim2/Xaf1/Bst2/Irgm1/Irgm2
GOBP_RESPONSE_TO_PROTOZOAN	11/1228	30/16223	4.844	6.36083e-06	9.07954e-05	6.63721e-05	11	Slc11a1/Gbp3/Gbp2/Gbp9/Il4ra/Myd88/Gbp7/Irf8/Ccdc88b/Clec7a/Gbp4
GOBP_REGULATION_OF_ACTOMYOSIN_STRUCTURE_ORGANIZATION	21/1228	95/16223	2.92	6.58243e-06	9.31016e-05	6.80579e-05	21	Rhoc/Tgfbr1/Met/Prox1/Fhod1/Sdc4/Pfn1/Sorbs3/Rapgef3/Nrp1/Wasf2/Pxn/Cgnl1/Arap1/Arhgef5/Asap3/F11r/Lpar1/S100a10/Akap13/Arhgef10
GOBP_VASCULAR_ENDOTHELIAL_GROWTH_FACTOR_RECEPTOR_SIGNALING_PATHWAY	21/1228	95/16223	2.92	6.58243e-06	9.31016e-05	6.80579e-05	21	Itga5/Axl/Hspb1/Cyba/Vav2/Ncf1/Mapkapk2/Sulf1/Flt4/Itgb3/Nckap1l/Nrp1/Ncf2/Ptpn1/Wasf2/Pxn/Mapkapk3/Vav1/Prkd2/Mmrn2/Dock1
GOBP_REGULATION_OF_PROTEIN_SERINE_THREONINE_KINASE_ACTIVITY	65/1228	491/16223	1.749	6.58335e-06	9.31016e-05	6.80579e-05	65	Ccnd2/Kat2b/Tgfb1/Map3k11/Map3k20/Ptpn6/Ralb/Hspb1/Prox1/Mapkapk2/Tnfaip3/Pik3cg/Ern1/Pik3r5/Ripk1/Gadd45g/Syk/Prkcd/Lats2/Cdkn1a/Fgd2/Cd74/Csf1r/Lrp5/Plce1/Ptprc/Traf2/Ptpn1/Map3k6/Sesn2/Ezh2/Herc6/Iqgap1/Cib1/Pycard/Fgfr1/Csk/Trf/Mapkapk3/Cspg4/Arhgef5/Ccnd3/Cxcl10/Cebpa/Gadd45a/Spry1/Fgf2/Cd81/Nod1/Lpar1/Mdfic/Inava/Lyn/Itga1/Shc1/S1pr2/Tlr9/Irgm1/Adam17/Erbb2/Akap13/Psrc1/Irgm2/Ccnd1/Heg1
GOBP_CYTOPLASMIC_PATTERN_RECOGNITION_RECEPTOR_SIGNALING_PATHWAY	18/1228	74/16223	3.213	7.23387e-06	0.000101674	7.43241e-05	18	Dhx58/Tnfaip3/Rnf135/Nfkbia/Erbin/Rela/Irf7/Casp8/Ifih1/Birc3/Ddx60/Nod1/Ddx58/Inava/Lacc1/Tifa/Irgm1/Irgm2
GOBP_LYSOSOME_LOCALIZATION	18/1228	74/16223	3.213	7.23387e-06	0.000101674	7.43241e-05	18	Lgals9/Adgre5/Gab2/Hmox1/Pik3cg/Syk/Myh9/Tfeb/Snap23/Il4ra/Rac2/Cd84/Pik3cd/Lat2/Lyn/S100a13/Vamp8/Fes
GOBP_HOMEOSTASIS_OF_NUMBER_OF_CELLS	39/1228	245/16223	2.103	7.45427e-06	0.000104451	7.63543e-05	39	Lgals9/Tcirg1/Spi1/Axl/Stat3/Hmox1/Csf1/Ikzf1/Tnfaip3/Zfp36l1/Nckap1l/Hcls1/Pmaip1/Cd74/Lipa/Gpam/Stat1/Inpp5d/Notch1/Rassf2/Bcl10/Ptbp3/Ezh2/Dock11/Sash3/Adgrg1/Jak3/Jam3/Ets1/Isg15/Dock10/Itpkb/Pik3cd/Cdk6/Lyn/Zfp36/Adam17/B2m/Mafb
GOBP_LEUKOCYTE_CHEMOTAXIS	35/1228	210/16223	2.202	7.75351e-06	0.000108313	7.91774e-05	35	Itgb2/Lgals9/Il16/Adgre5/Csf1/Cxcl16/Pik3cg/Lgmn/Syk/Ednrb/Nckap1l/Aif1/Cd74/Csf1r/Mdk/Il6ra/Csf3r/Jam3/Tirap/Slc8b1/Rac2/Vav1/Cxcl10/Pik3cd/C3ar1/Cmklr1/Lyn/Itga1/Rin3/Wnk1/Lgals3/Adam17/Fcer1g/Ano6/Ccr5
GOBP_POSITIVE_REGULATION_OF_MYELOID_LEUKOCYTE_CYTOKINE_PRODUCTION_INVOLVED_IN_IMMUNE_RESPONSE	8/1228	16/16223	6.605	7.81984e-06	0.000108907	7.9612e-05	8	H2-M3/Ddx21/Cd74/Bcl10/Laptm5/Mavs/Ddx58/Ticam1
GOBP_POSITIVE_REGULATION_OF_ALPHA_BETA_T_CELL_DIFFERENTIATION	14/1228	48/16223	3.853	7.8715e-06	0.000109036	7.9706e-05	14	Lgals9/Cd83/Syk/Nckap1l/Cd86/Runx1/Zbtb7b/Il4ra/Sash3/Cbfb/Tgfbr2/Nfkbiz/Itpkb/H2-Eb1
GOBP_CELLULAR_RESPONSE_TO_ABIOTIC_STIMULUS	47/1228	319/16223	1.946	7.88047e-06	0.000109036	7.9706e-05	47	Relb/Map3k20/Cnn2/Hyal1/Adssl1/Piezo1/Irf1/Mdm2/Map3k14/Zfp36l1/Map3k1/Prkcd/Fbxo4/Myc/Cdkn1a/Polh/Casp8/Rhbdd1/Eng/Nfkb1/Bcl10/Trp53inp1/Slc2a1/Rest/Ltbr/Tnfrsf1a/Cln3/Bag3/Tlr3/Mmp2/Cryab/Myd88/Dnm2/Gadd45a/Mag/F11r/Bmf/Rcsd1/Piezo2/Tspo/Spidr/Tlr7/Ptafr/Sipa1/Trp53/Hvcn1/Capn3
GOBP_G_PROTEIN_COUPLED_PURINERGIC_NUCLEOTIDE_RECEPTOR_SIGNALING_PATHWAY	7/1228	12/16223	7.706	7.90046e-06	0.000109036	7.9706e-05	7	P2ry1/P2ry12/P2ry13/P2ry14/Gpr34/P2ry6/Ptafr
GOBP_REGULATION_OF_CYSTEINE_TYPE_ENDOPEPTIDASE_ACTIVITY	36/1228	219/16223	2.172	7.95467e-06	0.000109454	8.00119e-05	36	Lgals9/Rps6ka1/Cd44/Ctsd/Lgmn/Ripk1/Syk/Myc/Xdh/Pmaip1/Casp8/Cflar/Gsn/Card9/Traf2/Bcl10/Anp32b/Laptm5/Rest/Pycard/Birc3/Cryab/Ctsh/St18/Tbc1d10a/Uaca/Rps27l/Pml/Aim2/Acer2/Nod1/Dap/Tnfsf10/Gpx1/Naip2/Clec7a
GOBP_REGULATION_OF_B_CELL_PROLIFERATION	16/1228	61/16223	3.465	8.2062e-06	0.000112577	8.22948e-05	16	Nckap1l/Cdkn1a/Cd74/Inpp5d/Ptprc/Fcgr2b/Nfatc2/Cd38/Tyrobp/Sash3/Tirap/Cd81/Clcf1/Lyn/Tlr9/Ticam1
GOBP_NEGATIVE_REGULATION_OF_INNATE_IMMUNE_RESPONSE	17/1228	68/16223	3.303	8.70881e-06	0.000119116	8.70744e-05	17	Lgals9/Nr1h3/H2-M3/Dhx58/Tnfaip3/Havcr2/Serping1/Nmi/Samhd1/A2m/Trim21/Parp14/Grn/Mill2/H2-T23/H2-D1/Nlrc5
GOBP_POSITIVE_REGULATION_OF_LEUKOCYTE_DEGRANULATION	11/1228	31/16223	4.688	9.18741e-06	0.000125288	9.15863e-05	11	Itgb2/Gab2/H2-M3/Syk/Il4ra/Itgam/Lamp1/Vamp8/Ptafr/H2-T23/H2-D1
GOBP_POSITIVE_REGULATION_OF_ENDOCYTOSIS	21/1228	97/16223	2.86	9.29404e-06	0.000126366	9.23743e-05	21	Axl/Hfe/Syk/Clu/Dab2/Angpt1/Nckap1l/Trem2/C3/Cd63/Cd151/Cln3/Anxa2/Trf/Dnm2/Plcg2/Ldlrap1/Cd14/Rab31/B2m/Ano6
GOBP_TISSUE_MORPHOGENESIS	78/1228	630/16223	1.636	1.00986e-05	0.000135734	9.92226e-05	78	Itga5/Mmp14/Rarg/Tulp3/Rhoc/Tgfb1/Ddr1/Plod3/Cd44/Tgfbr1/Met/Prox1/Csf1/Lama5/Stard13/Sulf1/Sdc4/Pfn1/Txnrd1/Itgb3/Vcl/Dab2/Psme1/Myc/Sh3bp1/Psmb8/Hbegf/Csf1r/Efemp2/Lrp5/Cd151/Podxl/Itgb1/Nrp1/Smad7/Stat1/Igfbp5/Eng/Notch1/Mdk/Spint1/Bcl10/Tnc/Pdpn/Shroom3/Vasp/Itgax/Msn/Flna/Sall1/Psmb10/Ctsh/Tgfbr2/Sox10/Atp7a/Cxcl10/Crb2/Plxnb2/Pml/Frem2/Spry1/Fgf2/Clic4/Tgm2/Gcnt1/Rbpj/Pik3cd/Timeless/Plekha…
GOBP_AXON_ENSHEATHMENT_IN_CENTRAL_NERVOUS_SYSTEM	9/1228	21/16223	5.662	1.01016e-05	0.000135734	9.92226e-05	9	Clu/Tlr2/Plp1/Mobp/Sox10/Fa2h/Myrf/Mag/Nkx6-2
GOBP_REGULATION_OF_MONOCYTE_DIFFERENTIATION	9/1228	21/16223	5.662	1.01016e-05	0.000135734	9.92226e-05	9	Csf1/Zfp36l1/Myc/Cd74/Irf7/Inpp5d/Cdk6/Fes/H2-Eb1
GOBP_REGULATION_OF_SUPEROXIDE_ANION_GENERATION	9/1228	21/16223	5.662	1.01016e-05	0.000135734	9.92226e-05	9	Itgb2/Tgfb1/Syk/Prkcd/Tyrobp/Itgam/Gnai2/Hvcn1/Clec7a
GOBP_RESPONSE_TO_DSRNA	14/1228	49/16223	3.775	1.02584e-05	0.000136282	9.96232e-05	14	Ralb/Ddx21/Nfkbia/Sting1/Pmaip1/Ifih1/Card9/Nfkb1/Tlr3/Ifit1/Mavs/Rftn1/Ddx58/Ticam1
GOBP_DETECTION_OF_OTHER_ORGANISM	10/1228	26/16223	5.081	1.02765e-05	0.000136282	9.96232e-05	10	H2-M3/Tlr2/Pglyrp1/Ssc5d/Nod1/H2-Eb1/H2-T23/H2-D1/Naip2/Clec7a
GOBP_MYELOID_LEUKOCYTE_CYTOKINE_PRODUCTION	10/1228	26/16223	5.081	1.02765e-05	0.000136282	9.96232e-05	10	Tgfb1/Hmox1/H2-M3/Ddx21/Cd74/Bcl10/Laptm5/Mavs/Ddx58/Ticam1
GOBP_INTERLEUKIN_2_PRODUCTION	16/1228	62/16223	3.409	1.02911e-05	0.000136282	9.96232e-05	16	Homer3/Cd83/Tnfaip3/Havcr2/Cd86/Runx1/Ptprc/Card9/Traf2/Gbp2/Laptm5/Lag3/Sash3/Prkd2/Zfp36/Clec7a
GOBP_NEGATIVE_REGULATION_OF_ADAPTIVE_IMMUNE_RESPONSE	16/1228	62/16223	3.409	1.02911e-05	0.000136282	9.96232e-05	16	Loxl3/Ptpn6/Hfe/H2-M3/Havcr2/Parp3/Il33/Smad7/Ptprc/Fcgr2b/Zbtb7b/Il4ra/Jak3/Foxj1/H2-T23/H2-D1
GOBP_BLOOD_VESSEL_ENDOTHELIAL_CELL_MIGRATION	28/1228	153/16223	2.418	1.04158e-05	0.000137537	0.000100541	28	Tgfb1/Hspb1/Hmox1/Nfe2l2/Stard13/Vash1/Angpt1/Sh3bp1/Myh9/Nrp1/Notch1/Efna1/P2rx4/Ephb4/Cib1/Fgfr1/Ets1/Card10/Gadd45a/Fgf2/Prkd2/Mmrn2/Id1/Rhoj/Tmsb4x/Adam17/Prcp/Gpx1
GOBP_DETECTION_OF_BIOTIC_STIMULUS	13/1228	43/16223	3.994	1.07319e-05	0.000140899	0.000102998	13	H2-M3/Trem2/Tlr2/Pglyrp1/Ssc5d/Nod1/Tspo/H2-Eb1/H2-T23/H2-D1/C4b/Naip2/Clec7a
GOBP_TRABECULA_MORPHOGENESIS	13/1228	43/16223	3.994	1.07319e-05	0.000140899	0.000102998	13	Tek/Tgfbr1/Sema4d/Adamts1/Eng/Notch1/Thbs3/Mmp2/Sbno2/Adgrg6/Rbpj/Chd7/Heg1
GOBP_RESPONSE_TO_AXON_INJURY	18/1228	76/16223	3.129	1.07889e-05	0.000141242	0.000103249	18	Cers2/Mtr/Apod/Tnc/Spp1/P2rx4/Tyrobp/Flna/Jam3/Grn/P2ry12/Mag/Ctnna1/Scarf1/Tspo/Lyn/Lamb2/Lgals1
GOBP_RESPONSE_TO_HORMONE	100/1228	865/16223	1.527	1.15669e-05	0.0001508	0.000110236	100	Trim25/Kat2b/Mmp14/Rarg/Tcirg1/Nr1h3/Stat6/Tgfb1/Nqo1/Stat3/Plod3/Hmox1/Tek/Nfe2l2/Myo1c/Sparc/Zfp36l1/Ctsl/Srd5a1/Ctsb/Prkcd/Lats2/Slc39a14/Ednrb/Dab2/Adcy4/Hcls1/Runx1/Cdkn1a/Fosl1/Lrp5/Rela/Gpam/Sorbs1/Mmp19/Cflar/Stat1/Igfbp5/Eng/Notch1/Tfpi/Snx5/Ptpn1/Stxbp3/Rab13/Tlr2/Zbtb7b/Nfkb1/Tnc/Slc2a1/Sesn2/Agtrap/Cd38/Khk/Rest/Spp1/Anxa3/Pxn/Arpc1b/Iqgap1/Pde3b/Il4ra/Adcy7/Jak3/Cbfb/Kank2/Csk/Ctsh/T…
GOBP_CELLULAR_RESPONSE_TO_INORGANIC_SUBSTANCE	34/1228	205/16223	2.191	1.15848e-05	0.0001508	0.000110236	34	Nqo1/Rasa4/Hmox1/Hfe/Slc41a1/Nfe2l2/Ncf1/Lgmn/Mtr/Cdk2/Cflar/Gsn/Traf2/Cpne3/P2rx4/Iqgap1/Adcy7/Mt2/Mt1/Trf/Dnm2/Atp7a/Cebpa/Clic4/Itpkb/Timeless/Syt15/Tspo/Spidr/Alox5ap/B2m/Hvcn1/Adgrv1/Capn3
GOBP_MODULATION_BY_SYMBIONT_OF_ENTRY_INTO_HOST	15/1228	56/16223	3.539	1.18713e-05	0.000154092	0.000112642	15	Trim25/Lgals9/Ciita/Ly6e/Trim26/Cd74/Ifitm3/Gsn/Trim30a/Trim21/Trim12c/Trim30d/H2-Eb1/Nectin2/Lgals1
GOBP_POSITIVE_REGULATION_OF_JNK_CASCADE	19/1228	84/16223	2.988	1.26189e-05	0.000163332	0.000119397	19	Map3k11/Ncf1/Traf4/Flt4/Ripk1/Gadd45g/Fcgr2b/Card9/Traf2/Rassf2/Ltbr/Pycard/Tlr3/Tirap/Myd88/Gadd45a/Nod1/Fzd7/Tlr9
GOBP_POSITIVE_REGULATION_OF_T_CELL_MEDIATED_CYTOTOXICITY	11/1228	32/16223	4.541	1.30464e-05	0.00016839	0.000123094	11	H2-M3/Ptprc/H2-Q4/Pvr/H2-T22/H2-Eb1/B2m/H2-K1/Nectin2/H2-T23/H2-D1
GOBP_CELL_MORPHOGENESIS	112/1228	998/16223	1.483	1.31554e-05	0.00016932	0.000123774	112	Itgb2/S100a6/Col18a1/Mov10/Rhoc/Axl/Hck/Ddr1/Ptpn6/Gab2/Plod3/Nes/Cd44/Tek/Cnp/Met/Prox1/Lama5/Sparc/Lims1/Rhobtb1/Itgb3/Sema4d/Hexb/Vcl/Sema3g/Clu/Parvb/Parvg/Myh9/Nckap1l/Fmnl3/Fgd2/Csf1r/Lipa/Fermt3/Atp10a/Itga7/Nrp1/Map4k4/Fn1/Tfcp2l1/Nfasc/Ermn/Notch1/Mdk/P2ry1/Efna1/Sh3d19/Gbp2/Pdlim5/Col15a1/Pdpn/Wasf2/Vamp3/Spp1/Shroom3/Pxn/Ephb4/Vasp/Iqgap1/Cib1/Msn/Flna/Plxnb3/Arhgap4/Psmb10/Robo4/Kank1…
GOBP_REGULATION_OF_CD4_POSITIVE_ALPHA_BETA_T_CELL_DIFFERENTIATION	14/1228	50/16223	3.699	1.32634e-05	0.000170233	0.000124441	14	Loxl3/Lgals9/Cd83/Nckap1l/Cd86/Runx1/Smad7/Zbtb7b/Il4ra/Sash3/Jak3/Cbfb/Nfkbiz/H2-Eb1
GOBP_REGULATION_OF_MONONUCLEAR_CELL_MIGRATION	22/1228	107/16223	2.716	1.37598e-05	0.000175515	0.000128302	22	Lgals9/Csf1/Stk10/Lgmn/Apod/Aif1/Csf1r/Mdk/Ecm1/Pycard/Msn/Slc8b1/Cxcl10/C3ar1/Cmklr1/Lyn/Wnk1/Lgals3/Dock8/Adam17/Jam2/Ano6
GOBP_ANTIGEN_PROCESSING_AND_PRESENTATION_VIA_MHC_CLASS_IB	8/1228	17/16223	6.217	1.37899e-05	0.000175515	0.000128302	8	H2-M3/Tap2/H2-Q4/H2-T22/B2m/H2-K1/H2-T23/H2-D1
GOBP_NUCLEOTIDE_BINDING_OLIGOMERIZATION_DOMAIN_CONTAINING_2_SIGNALING_PATHWAY	8/1228	17/16223	6.217	1.37899e-05	0.000175515	0.000128302	8	Tnfaip3/Nfkbia/Erbin/Rela/Inava/Lacc1/Irgm1/Irgm2
GOBP_POSITIVE_REGULATION_OF_SMOOTH_MUSCLE_CELL_PROLIFERATION	20/1228	92/16223	2.872	1.41236e-05	0.000179263	0.000131043	20	Hmox1/Ern1/Adamts1/Aif1/Hbegf/Stat1/Igfbp5/Il6ra/Hpgd/Mmp2/Tgfbr2/Myd88/Gnai2/Abcc4/Fgf2/Ldlrap1/Tgm2/P2ry6/Ptafr/Irak4
GOBP_OLIGODENDROCYTE_DEVELOPMENT	13/1228	44/16223	3.903	1.41844e-05	0.000179538	0.000131244	13	Clu/Gsn/Tlr2/Plp1/Mobp/Sox10/Fa2h/Myrf/Mag/Lpar1/Nkx6-2/Lyn/Zfp488
GOBP_POSITIVE_REGULATION_OF_INTERLEUKIN_10_PRODUCTION	12/1228	38/16223	4.172	1.42534e-05	0.000179914	0.000131519	12	Lgals9/Stat3/Cd83/Cd274/Syk/Trem2/Tlr2/Pycard/Sash3/Inava/Tlr9/Clec7a
GOBP_ERK1_AND_ERK2_CASCADE	45/1228	308/16223	1.93	1.51737e-05	0.000191006	0.000139627	45	Lgals9/Tgfb1/Ptpn6/Cd44/Tek/Flt4/Havcr2/Zfp36l1/Syk/Angpt1/Myc/Trem2/Cd74/Csf1r/Nrp1/Cflar/Fn1/Ptprc/Notch1/Ptpn1/P2ry1/Gbp2/Glipr2/Gpnmb/Cib1/Pycard/Tirap/Csk/Ctsh/Trf/Gnai2/Spry1/Fgf2/Icam1/Nod1/Rras/Akap12/Prkd2/Lyn/Shc1/Zfp36l2/P2ry6/H2-Eb1/Erbb2/Chil1
GOBP_POSITIVE_REGULATION_OF_INTERFERON_ALPHA_PRODUCTION	9/1228	22/16223	5.404	1.59483e-05	0.000199659	0.000145952	9	Irf7/Stat1/Ifih1/Irf5/Tlr3/Mavs/Ddx58/Tlr7/Tlr9
GOBP_REGULATION_OF_ENDOTHELIAL_CELL_CHEMOTAXIS	9/1228	22/16223	5.404	1.59483e-05	0.000199659	0.000145952	9	Hspb1/Met/Lgmn/Notch1/P2rx4/Fgfr1/Fgf2/Prkd2/Tmsb4x
GOBP_ENDOTHELIAL_CELL_MORPHOGENESIS	7/1228	13/16223	7.114	1.5996e-05	0.000199711	0.00014599	7	Col18a1/Plod3/Met/Col15a1/Arhgef26/Clic4/Heg1
GOBP_REGULATION_OF_MYELOID_CELL_DIFFERENTIATION	39/1228	253/16223	2.036	1.60617e-05	0.000199985	0.000146191	39	Kat2b/Rarg/Spi1/Mov10/Tgfb1/Stat3/Csf1/Nfkbia/Zfp36l1/Ripk1/Myc/Nckap1l/Hcls1/Runx1/Trem2/Cd74/Irf7/Casp8/Stat1/Inpp5d/Rassf2/Csf3r/Cib1/Tyrobp/Tlr3/Cbfb/Ets1/Isg15/C1qc/Itpkb/Cdk6/Lyn/Zfp36/Lgals3/Fes/Cebpb/H2-Eb1/B2m/Mafb
GOBP_INTERLEUKIN_1_PRODUCTION	23/1228	116/16223	2.619	1.65218e-05	0.000205157	0.000149971	23	Lgals9/Il16/Stat3/Cd33/Hspb1/Tnfaip3/Havcr2/Gsdmd/Trem2/Casp8/P2rx7/Tyrobp/Pycard/Pml/Aim2/Nod1/Inava/S100a13/Cx3cr1/S1pr3/1810058I24Rik/Clec7a/Gbp5
GOBP_REGULATION_OF_CELLULAR_COMPONENT_SIZE	51/1228	367/16223	1.836	1.73365e-05	0.000214692	0.000156941	51	Rarg/Hck/Vav2/Slc12a7/Slc12a4/Myo1c/Pfn1/Plek/Sema4d/Sema3g/Prkcd/Sh3bp1/Nckap1l/Hcls1/Lima1/Svil/Aqp4/Add3/Nrp1/Fn1/Gsn/Wasf2/Spp1/P2rx7/Arpc1b/Eln/Vasp/Cln3/Pycard/Msn/Arhgap4/Cotl1/Kank1/Triobp/Dnm2/Atp7a/Vav1/Mag/Slc12a9/Icam1/Plekhg2/Arhgap18/Sema3d/Ppp1r15a/Rin3/Cdc42ep1/Tmsb4x/Tmem123/Gm14137/Ano6/Capza1
GOBP_REGULATION_OF_TISSUE_REMODELING	19/1228	86/16223	2.919	1.80411e-05	0.000222815	0.000162879	19	Tgfb1/Tmbim1/Tnfaip3/Flt4/Itgb3/Syk/Runx1/Csf1r/Inpp5d/Ddr2/Mdk/Cd38/Spp1/P2rx7/Gpnmb/Csk/Trf/Tmem119/Trp53
GOBP_TOLERANCE_INDUCTION	11/1228	33/16223	4.404	1.82375e-05	0.000224635	0.00016421	11	Lgals9/H2-M3/Cd274/Tnfaip3/Havcr2/Tgfbr2/Foxj1/Xkr8/Lyn/H2-T23/H2-D1
GOBP_LYMPHOCYTE_MEDIATED_IMMUNITY	54/1228	397/16223	1.797	1.83378e-05	0.000225265	0.00016467	54	Lgals9/Tcirg1/Tgfb1/Ptpn6/Hfe/H2-M3/Havcr2/Rsad2/Prkcd/Clu/Serping1/Parp3/C3/Cd74/Irf7/Smad7/Il1r1/Inpp5d/Ptprc/Fcgr2b/Traf2/Bcl10/Tnfrsf1b/Lag3/Clec2d/Ctsc/Il4ra/Sash3/Lamp1/Rab27a/Ctsh/Myd88/Vav1/Foxj1/H2-Q4/C1qa/C1qc/C1qb/Icam1/Cd81/Rftn1/Pvr/Clcf1/Mill2/H2-T22/Fcer1g/H2-Eb1/B2m/H2-K1/Nectin2/H2-T23/H2-D1/C4b/H2-Ab1
GOBP_REGULATION_OF_ERYTHROCYTE_DIFFERENTIATION	13/1228	45/16223	3.816	1.8575e-05	0.000227569	0.000166354	13	Spi1/Stat3/Zfp36l1/Nckap1l/Stat1/Inpp5d/Ets1/Isg15/Cdk6/Lyn/Zfp36/B2m/Mafb
GOBP_GRANULOCYTE_MIGRATION	25/1228	133/16223	2.483	1.89824e-05	0.000231939	0.000169549	25	Itgb2/Adgre5/Csf1/Pik3cg/Syk/Nckap1l/Cd74/Csf1r/Il1r1/Mdk/Csf3r/Jam3/Tirap/Myd88/Rac2/Vav1/Cxcl10/Pik3cd/C3ar1/Cmklr1/Itga1/Lgals3/Fcer1g/Irak4/Rhog
GOBP_POSITIVE_REGULATION_OF_B_CELL_PROLIFERATION	12/1228	39/16223	4.065	1.91791e-05	0.000233719	0.00017085	12	Nckap1l/Cdkn1a/Cd74/Ptprc/Nfatc2/Cd38/Sash3/Tirap/Cd81/Clcf1/Tlr9/Ticam1
GOBP_CELL_JUNCTION_ORGANIZATION	83/1228	695/16223	1.578	2.03708e-05	0.000247584	0.000180986	83	Itga5/Mmp14/Lsr/Rhoc/Tgfb1/Ndrg1/Tek/Nectin4/Tgfbr1/Zdhhc12/Sdc4/Myo1c/Sparc/Lims1/Srgn/Lgmn/Sema4d/Vcl/Sh3bp1/Apod/Runx1/Trip6/Trem2/C3/Csf1r/Tjp2/Sorbs1/Cd151/Nrp1/Smad7/Map4k4/Fn1/Rab29/Nfasc/Ppfia4/Fcgr2b/Itga6/Rab13/Efna1/Tlr2/Pdlim5/Tnc/Tln1/Wasf2/Rest/Cd9/Vasp/Dmpk/Iqgap1/Cln3/Itgam/Col4a5/Flna/Thsd1/Cbfb/Jam3/Il10ra/Csk/Amigo3/Ugt8a/Plxnb2/Micall2/C1qa/C1qc/C1qb/Cldn11/Ctnna1/F11r/Dock10/…
GOBP_MORPHOGENESIS_OF_AN_EPITHELIUM	67/1228	529/16223	1.673	2.0639e-05	0.000250179	0.000182883	67	Itga5/Mmp14/Rarg/Tulp3/Rhoc/Tgfb1/Ddr1/Plod3/Cd44/Met/Prox1/Csf1/Lama5/Stard13/Sulf1/Sdc4/Pfn1/Vcl/Dab2/Psme1/Myc/Sh3bp1/Psmb8/Hbegf/Csf1r/Lrp5/Cd151/Podxl/Nrp1/Stat1/Igfbp5/Eng/Notch1/Mdk/Spint1/Bcl10/Tnc/Pdpn/Shroom3/Vasp/Itgax/Msn/Flna/Sall1/Psmb10/Ctsh/Tgfbr2/Sox10/Atp7a/Cxcl10/Plxnb2/Pml/Frem2/Spry1/Fgf2/Clic4/Tgm2/Rbpj/Pik3cd/Timeless/Plekha4/Fzd7/Prkd2/Adam17/Socs3/Phactr4/Psme2
GOBP_GLAND_MORPHOGENESIS	22/1228	110/16223	2.642	2.17408e-05	0.00026284	0.000192138	22	Rarg/Tgfb1/Ddr1/Rps6ka1/Sulf2/Prox1/Csf1/Lama5/Sulf1/Tnfaip3/Csf1r/Lrp5/Cflar/Igfbp5/Notch1/Mdk/Tnc/Msn/Tgfbr2/Pml/Tgm2/Cebpb
GOBP_CARBOHYDRATE_DERIVATIVE_CATABOLIC_PROCESS	31/1228	185/16223	2.214	2.25663e-05	0.000272102	0.000198909	31	Gm2a/Naglu/Tgfb1/Cd44/Ampd3/Apobec3/Hyal1/Sdc4/Ctsl/Vcan/Hexb/Prkcd/Naga/Xdh/Hexa/Gusb/Samhd1/Manba/Fuca1/Hspg2/Edem1/Pglyrp1/Renbp/Cspg4/Neu4/Gns/Fgf2/Edem2/Apobec1/Npl/Chil1
GOBP_RESPONSE_TO_METAL_ION	48/1228	342/16223	1.854	2.34401e-05	0.000281897	0.000206068	48	Tcirg1/Nqo1/Rasa4/Ndrg1/Hmox1/Atp7b/Hfe/Slc41a1/Nfe2l2/Ncf1/Sparc/Lgmn/Casp8/Gsn/Cybrd1/Vcam1/Cpne3/Khk/P2rx4/Iqgap1/Adcy7/Mt2/Mt1/Trf/Atp7a/Cebpa/C1qa/Clic4/Icam1/Txnip/Itpkb/Igfbp2/Apobec1/Syt15/Tspo/S100a13/Itpr3/Ptges/Cd14/Alox5ap/B2m/Hvcn1/Adgrv1/Ccnd1/Sod3/S100a16/Ass1/Capn3
GOBP_REGULATION_OF_REGULATED_SECRETORY_PATHWAY	26/1228	143/16223	2.402	2.39622e-05	0.000287421	0.000210107	26	Itgb2/Lgals9/Adgre5/Gab2/Hmox1/H2-M3/Syk/Fcgr2b/Notch1/P2ry1/Stxbp3/Rest/Il4ra/Itgam/Lamp1/Rab27a/Gnai2/Rac2/Cd84/Syt15/Lyn/Vamp8/Fes/Ptafr/H2-T23/H2-D1
GOBP_RESPIRATORY_BURST	11/1228	34/16223	4.274	2.51258e-05	0.000300591	0.000219734	11	Cd52/Hck/Cyba/Ncf1/Pik3cg/Slc11a1/Ncf2/Rac2/Grn/Pik3cd/Clec7a
GOBP_AMINOGLYCAN_CATABOLIC_PROCESS	16/1228	67/16223	3.155	2.95132e-05	0.00035216	0.000257432	16	Naglu/Tgfb1/Cd44/Hyal1/Sdc4/Vcan/Hexb/Hexa/Gusb/Fuca1/Hspg2/Pglyrp1/Cspg4/Gns/Fgf2/Chil1
GOBP_DENDRITIC_CELL_ANTIGEN_PROCESSING_AND_PRESENTATION	7/1228	14/16223	6.605	2.98982e-05	0.000354257	0.000258964	7	Cd68/Cd74/Slc11a1/Fcgr2b/Nod1/Fgl2/H2-Eb1
GOBP_BLEB_ASSEMBLY	6/1228	10/16223	7.927	2.99208e-05	0.000354257	0.000258964	6	Pmp22/P2rx7/Emp1/Anln/Lpar1/Ano6
GOBP_MACROPINOCYTOSIS	6/1228	10/16223	7.927	2.99208e-05	0.000354257	0.000258964	6	Mapkapk2/Dock2/Pycard/Mapkapk3/Snx33/Dnm2
GOBP_MACROPHAGE_DIFFERENTIATION	13/1228	47/16223	3.654	3.10419e-05	0.000366582	0.000267974	13	Spi1/Tgfb1/Csf1/Ripk1/Hcls1/Csf1r/Casp8/Tspan2/Tlr2/Cebpa/C1qc/Nrros/H2-Eb1
GOBP_LEUKOCYTE_APOPTOTIC_PROCESS	20/1228	97/16223	2.724	3.20278e-05	0.000377253	0.000275775	20	Lgals9/Axl/Cd274/Ripk1/Ctsl/Hcls1/Lmbr1l/Cd74/Gpam/Irf7/Efna1/Bcl10/Jak3/Itpkb/Pik3cd/Lyn/Lgals3/Dock8/Adam17/Trp53
GOBP_REGULATION_OF_T_CELL_MEDIATED_CYTOTOXICITY	12/1228	41/16223	3.867	3.36188e-05	0.00039453	0.000288404	12	H2-M3/Ptprc/Fcgr2b/H2-Q4/Pvr/H2-T22/H2-Eb1/B2m/H2-K1/Nectin2/H2-T23/H2-D1
GOBP_PLASMA_MEMBRANE_ORGANIZATION	22/1228	113/16223	2.572	3.36668e-05	0.00039453	0.000288404	22	Ndrg1/Prkcd/Clu/Myh9/Atp10a/Ptprc/Gsn/Serp1/P2rx7/Cln3/Plscr4/Snx33/Micall1/Dnm2/Fa2h/Xkr6/Myrf/Xkr8/Myof/Ano6/Ehd2/Bin2
GOBP_REGULATORY_T_CELL_DIFFERENTIATION	11/1228	35/16223	4.152	3.41505e-05	0.000399178	0.000291802	11	Lgals9/H2-M3/Irf1/Vsir/Runx1/Mdk/Nfatc2/Lag3/Cbfb/Fanca/H2-Eb1
GOBP_POSITIVE_REGULATION_OF_CELL_MATRIX_ADHESION	14/1228	54/16223	3.425	3.44787e-05	0.000401989	0.000293857	14	Rin2/Tek/Csf1/Sdc4/Lims1/Efemp2/Nrp1/Map4k4/Iqgap1/Cib1/Rras/Cdk6/Col16a1/S100a10
GOBP_REGULATION_OF_VIRAL_GENOME_REPLICATION	17/1228	75/16223	2.994	3.46723e-05	0.00040322	0.000294756	17	Apobec3/Prox1/Rsad2/Top2a/Pabpc1/Mx2/Eif2ak2/Fam111a/Ifitm3/Notch1/Zc3hav1/Oas2/Resf1/Isg15/Mavs/Bst2/Parp10
GOBP_POSITIVE_REGULATION_OF_PROTEIN_KINASE_B_SIGNALING	29/1228	172/16223	2.227	3.64443e-05	0.000421177	0.000307883	29	Axl/Tgfb1/Tek/Tgfbr1/Met/C1qtnf1/Erbb3/Pik3cg/Pik3r5/Angpt1/Hcls1/Cd86/Hbegf/Pik3ap1/Itgb1/Igfbp5/Eng/P2rx4/Fgfr1/Rac2/Vav1/P2ry12/Fgf2/Pik3cd/Cx3cr1/Erbb2/Gpx1/Chil1/Rhog
GOBP_MEMBRANE_RAFT_ORGANIZATION	9/1228	24/16223	4.954	3.64922e-05	0.000421177	0.000307883	9	Dock2/Ptprc/Gsn/Mal/Cln3/Anxa2/Fa2h/Rftn1/S100a10
GOBP_POSITIVE_REGULATION_OF_INTERLEUKIN_4_PRODUCTION	9/1228	24/16223	4.954	3.64922e-05	0.000421177	0.000307883	9	Lgals9/Havcr2/Syk/Cd86/Il33/Sash3/Cebpb/Fcer1g/H2-T23
GOBP_REGULATION_OF_CELLULAR_PROTEIN_LOCALIZATION	68/1228	549/16223	1.636	3.67435e-05	0.000423012	0.000309225	68	Itgb2/Mmp14/Tgfb1/Ralb/Tmbim1/Hfe/Myo1c/Epb41l2/Itgb3/Prkcd/Lats2/Lcp1/Dab2/Fbxo4/Angpt1/Rapgef3/Apod/Hcls1/Parp9/Trem2/Pmaip1/Sorbs1/Itgb1/Casp8/Sp100/Rab29/Gsn/Stom/Ptpn1/Wwtr1/Gbp2/Anp32b/Sesn2/Edem1/Iqgap1/Cib1/Tyrobp/Cln3/Itgam/Bag3/Msn/Flna/Csk/Snx33/Prr5l/Card10/Rac2/Leprot/Tmem98/Micall2/Ldlrap1/Mavs/Cd81/Ctnna1/Edem2/Trp53inp2/Mdfic/Ankrd13a/Spidr/Hps4/Dtx3l/Lgals3/Vamp8/Trp53/Erbb2/Ifi2…
GOBP_CERAMIDE_CATABOLIC_PROCESS	8/1228	19/16223	5.562	3.73761e-05	0.000427581	0.000312564	8	Gm2a/Hexb/Prkcd/Naga/Hexa/Asah1/Neu4/Acer2
GOBP_REGULATION_OF_DENDRITIC_CELL_DIFFERENTIATION	8/1228	19/16223	5.562	3.73761e-05	0.000427581	0.000312564	8	Lgals9/H2-M3/Tmem176a/Fcgr2b/Tmem176b/Cebpb/H2-T23/H2-D1
GOBP_INTERLEUKIN_1_BETA_PRODUCTION	20/1228	98/16223	2.696	3.74203e-05	0.000427581	0.000312564	20	Lgals9/Stat3/Cd33/Hspb1/Tnfaip3/Gsdmd/Trem2/Casp8/P2rx7/Tyrobp/Pycard/Pml/Aim2/Nod1/Inava/Cx3cr1/S1pr3/1810058I24Rik/Clec7a/Gbp5
GOBP_MUSCLE_CELL_PROLIFERATION	33/1228	208/16223	2.096	3.91934e-05	0.000446727	0.000326561	33	Hmox1/Tgfbr1/Tnfaip3/Igfbp3/Ern1/Angpt1/Apod/Adamts1/Runx1/Cdkn1a/Pim1/Aif1/Hbegf/Efemp2/Cflar/Stat1/Igfbp5/Notch1/Il6ra/Eln/Hpgd/Mmp2/Tgfbr2/Myd88/Gnai2/Abcc4/Fgf2/Ldlrap1/Tgm2/Rbpj/P2ry6/Ptafr/Irak4
GOBP_REGULATION_OF_LEUKOCYTE_APOPTOTIC_PROCESS	17/1228	76/16223	2.955	4.1554e-05	0.000472458	0.00034537	17	Lgals9/Axl/Cd274/Hcls1/Cd74/Gpam/Irf7/Efna1/Bcl10/Jak3/Itpkb/Pik3cd/Lyn/Lgals3/Dock8/Adam17/Trp53
GOBP_CELLULAR_RESPONSE_TO_CHEMICAL_STRESS	47/1228	340/16223	1.826	4.18494e-05	0.000474639	0.000346964	47	Axl/Relb/Nqo1/Hspb1/Hmox1/Cyba/Mgst1/Met/Nfe2l2/Ncf1/Tnfaip3/Txnrd1/Ern1/Zfp36l1/Mtr/Ripk1/Prkcd/Aif1/Aldh3b1/Rela/Cdk2/Ddit3/Cflar/Ncf2/Prdx6/Traf2/Trp53inp1/Slc2a1/Sesn2/Rest/Pxn/Ezh2/Cln3/Mmp2/Ets1/Prr5l/Dnm2/Atp7a/Pml/Mcl1/Rcsd1/Tspo/Trp53/Gpx1/Vrk2/Sod3/Capn3
GOBP_CELLULAR_RESPONSE_TO_VASCULAR_ENDOTHELIAL_GROWTH_FACTOR_STIMULUS	16/1228	69/16223	3.063	4.35115e-05	0.00049227	0.000359853	16	Hspb1/Mapkapk2/Myo1c/Flt4/Ern1/Xdh/Rela/Cd63/Nrp1/Notch1/Vcam1/Tspan12/Mt2/Mt1/Pik3cd/Prkd2
GOBP_POSITIVE_REGULATION_OF_GLIAL_CELL_DIFFERENTIATION	12/1228	42/16223	3.775	4.385e-05	0.000493458	0.000360721	12	Tgfb1/Il6st/Rela/Notch1/Mdk/Spint1/Tlr2/Tnfrsf1b/Mag/Olig2/Clcf1/Nkx6-2
GOBP_NEGATIVE_REGULATION_OF_CD4_POSITIVE_ALPHA_BETA_T_CELL_ACTIVATION	10/1228	30/16223	4.404	4.39395e-05	0.000493458	0.000360721	10	Loxl3/Lgals9/Cd274/Vsir/Runx1/Smad7/Zbtb7b/Il4ra/Jak3/Cbfb
GOBP_REGULATION_OF_SUPEROXIDE_METABOLIC_PROCESS	10/1228	30/16223	4.404	4.39395e-05	0.000493458	0.000360721	10	Itgb2/Tgfb1/Nfe2l2/Syk/Prkcd/Tyrobp/Itgam/Gnai2/Hvcn1/Clec7a
GOBP_POSITIVE_REGULATION_OF_INTERLEUKIN_1_PRODUCTION	15/1228	62/16223	3.196	4.41849e-05	0.000495	0.000361849	15	Lgals9/Il16/Stat3/Hspb1/Havcr2/Gsdmd/Casp8/P2rx7/Tyrobp/Pycard/Aim2/Nod1/Inava/1810058I24Rik/Clec7a
GOBP_NEGATIVE_REGULATION_OF_EXOCYTOSIS	11/1228	36/16223	4.037	4.58354e-05	0.000512238	0.00037445	11	Lgals9/Hmox1/H2-M3/Fcgr2b/Notch1/Stxbp3/Rest/Gnai2/Cd84/H2-T23/H2-D1
GOBP_REGULATION_OF_PROTEIN_CONTAINING_COMPLEX_ASSEMBLY	57/1228	441/16223	1.708	4.78297e-05	0.000533226	0.000389792	57	Rhoc/Tgfb1/Hck/Ralb/Met/Piezo1/Tppp3/Abca1/Myo1c/Pfn1/Plek/Gfap/Syk/Prkcd/Lcp1/Clu/Nckap1l/Hcls1/Eif2ak2/Svil/Add3/Gsn/Traf2/Wasf2/Arpc1b/Eln/Vasp/Pycard/Msn/Eif4ebp1/Cotl1/Jam3/Tirap/Cryab/Kank1/Triobp/P2ry12/Icam1/Plekhg2/Arhgap18/Cdk5rap2/Bmf/Spidr/Irgm1/Ticam1/Cdc42ep1/Tmsb4x/Lgals3/Fes/Gm14137/Trp53/Psrc1/Irgm2/Capza1/1810058I24Rik/Clec7a/Gbp5
GOBP_REGULATION_OF_PROTEIN_LOCALIZATION	98/1228	874/16223	1.481	4.80598e-05	0.00053449	0.000390716	98	Trim25/Itgb2/Mmp14/Tcirg1/Nr1h3/Tgfb1/Ralb/Cd33/Tmbim1/Hfe/Ctsd/Myo1c/Epb41l2/Rhbdf1/Rsad2/Itgb3/Vcl/Prkcd/Lats2/Lcp1/Dab2/Fbxo4/Angpt1/Rapgef3/Apod/Hcls1/Parp9/Trem2/Myom1/Pmaip1/Lrp5/Sorbs1/Itgb1/Casp8/Sp100/Rab29/Frmd4a/Gsn/Stom/Ptpn1/Wwtr1/Tlr2/Gbp2/Anp32b/Slc2a1/Sesn2/Cd38/Rest/Edem1/Itpr2/Iqgap1/Cib1/Tyrobp/Cln3/Itgam/Bag3/Trim30a/Trim21/Ano1/Msn/Flna/Rab11fip1/Csk/Snx33/Slc8b1/Prr5l/Slc16a…
GOBP_APOPTOTIC_CELL_CLEARANCE	13/1228	49/16223	3.505	5.02609e-05	0.000557616	0.000407621	13	Nr1h3/Axl/Rhobtb1/Itgb3/Trem2/C3/Tyrobp/Rac2/Xkr6/Xkr8/Tgm2/C4b/Rhog
GOBP_ANTIGEN_PROCESSING_AND_PRESENTATION_OF_EXOGENOUS_PEPTIDE_ANTIGEN_VIA_MHC_CLASS_I_TAP_INDEPENDENT	7/1228	15/16223	6.165	5.23944e-05	0.000578485	0.000422876	7	H2-M3/H2-Q4/H2-T22/B2m/H2-K1/H2-T23/H2-D1
GOBP_GLYCOLIPID_CATABOLIC_PROCESS	7/1228	15/16223	6.165	5.23944e-05	0.000578485	0.000422876	7	Gm2a/Hexb/Prkcd/Naga/Hexa/Fuca1/Neu4
GOBP_POSITIVE_REGULATION_OF_GLIOGENESIS	15/1228	63/16223	3.145	5.39817e-05	0.000594578	0.00043464	15	Tgfb1/Il6st/Rela/Notch1/Mdk/Spint1/Tlr2/Tnfrsf1b/Sox10/Mag/Olig2/Clcf1/Nkx6-2/Tspo/Lyn
GOBP_OSSIFICATION	52/1228	393/16223	1.748	5.48932e-05	0.000603167	0.000440919	52	Mmp14/Tcirg1/Tgfb1/Tek/Clic1/Id3/Csf1/Sparc/Ddx21/Srgn/Igfbp3/Smoc1/Sema4d/Vcan/Il6st/Runx1/Ostf1/Lrp5/Smad7/Col5a2/Igfbp5/Ddr2/Notch1/Mdk/Rassf2/Rrbp1/Wwtr1/Il6ra/Thbs3/Ecm1/Tnc/Rest/Spp1/P2rx7/Clec5a/Mgp/Chrdl1/Mmp2/Tpm4/Cbfb/Bmp2k/Cebpa/Sbno2/Isg15/Trp53inp2/Rbpj/Cdk6/Sgms2/Tmem119/Cebpb/Ano6/Adgrv1
GOBP_CELL_REDOX_HOMEOSTASIS	12/1228	43/16223	3.687	5.66699e-05	0.000619717	0.000453018	12	Nqo1/Cyba/Nfe2l2/Ncf1/Txnrd1/Ddit3/Slc11a1/Ncf2/Prdx6/Rac2/Gpx1/Hvcn1
GOBP_REGULATION_OF_MAST_CELL_ACTIVATION	12/1228	43/16223	3.687	5.66699e-05	0.000619717	0.000453018	12	Lgals9/Adgre5/Gab2/Hmox1/Syk/Il4ra/Rac2/Cd84/Lyn/Vamp8/Fes/Nectin2
GOBP_T_CELL_RECEPTOR_SIGNALING_PATHWAY	31/1228	194/16223	2.111	5.78174e-05	0.000630761	0.00046109	31	Icosl/Lcp2/Ptpn6/Fyb/Psme1/Psmb8/Rela/Inpp5d/Ptprc/Rab29/Nfkb1/Bcl10/Gbp2/Laptm5/Psmb10/Csk/Plcg2/Nfkbiz/H2-Aa/Cd81/Rftn1/Pik3cd/Prkd2/Wnk1/Lgals3/H2-Eb1/Nectin2/H2-D1/H2-Ab1/Mog/Psme2
GOBP_CELLULAR_RESPONSE_TO_PEPTIDE	51/1228	384/16223	1.755	5.85085e-05	0.000636784	0.000465493	51	Kat2b/Tcirg1/Stat6/Stat3/Nfe2l2/Myo1c/Mdm2/Zfp36l1/Lgmn/Srd5a1/Prkcd/Slc39a14/Adcy4/Trem2/Rela/Sorbs1/Cflar/Fcgr2b/Vim/Snx5/Ptpn1/Rab13/Vcam1/Zbtb7b/Nfkb1/Agtrap/Klf3/Pxn/Pde3b/Ano1/Adcy7/Jak3/Csk/Gnai2/Kank1/Ucp2/Ccnd3/Leprot/Icam1/Atp6v0a2/Nod1/Timeless/Apobec1/Lyn/Shc1/Id1/Socs3/Soga1/Rab31/Trp53/Ass1
GOBP_LEUKOCYTE_HOMEOSTASIS	17/1228	78/16223	2.879	5.90316e-05	0.000639579	0.000467537	17	Lgals9/Tcirg1/Axl/Tnfaip3/Nckap1l/Pmaip1/Cd74/Gpam/Bcl10/Dock11/Jak3/Jam3/Dock10/Itpkb/Pik3cd/Lyn/Adam17
GOBP_INTERFERON_GAMMA_PRODUCTION	21/1228	109/16223	2.545	5.91841e-05	0.000639579	0.000467537	21	Lgals9/Axl/Cd274/Vsir/Havcr2/Il33/Ddit3/Il1r1/Slc11a1/Laptm5/Pycard/Sash3/Tlr3/Isg15/Irf8/Tlr7/Tlr9/Cd14/H2-Eb1/H2-D1/Clec7a
GOBP_NEUTROPHIL_MIGRATION	21/1228	109/16223	2.545	5.91841e-05	0.000639579	0.000467537	21	Itgb2/Pik3cg/Syk/Nckap1l/Cd74/Il1r1/Mdk/Csf3r/Jam3/Tirap/Myd88/Rac2/Vav1/Cxcl10/Pik3cd/C3ar1/Itga1/Lgals3/Fcer1g/Irak4/Rhog
GOBP_PROTEIN_MONO_ADP_RIBOSYLATION	6/1228	11/16223	7.206	6.15983e-05	0.000660992	0.00048319	6	Parp9/Parp3/Parp14/Parp12/Parp4/Parp10
GOBP_REGULATION_OF_DENDRITIC_CELL_ANTIGEN_PROCESSING_AND_PRESENTATION	6/1228	11/16223	7.206	6.15983e-05	0.000660992	0.00048319	6	Cd68/Cd74/Slc11a1/Fcgr2b/Nod1/Fgl2
GOBP_REGULATION_OF_NEUTROPHIL_ACTIVATION	6/1228	11/16223	7.206	6.15983e-05	0.000660992	0.00048319	6	Itgb2/Syk/Fcgr2b/Itgam/Grn/Ptafr
GOBP_MONONUCLEAR_CELL_MIGRATION	29/1228	177/16223	2.164	6.245e-05	0.000668565	0.000488725	29	Lgals9/Csf1/Cxcl16/Stk10/Pik3cg/Lgmn/Apod/Aif1/Csf1r/Mdk/Il6ra/Ecm1/Pycard/Msn/Slc8b1/Cxcl10/Icam1/F11r/Pik3cd/C3ar1/Cmklr1/Lyn/Wnk1/Lgals3/Dock8/Adam17/Jam2/Ano6/Ccr5
GOBP_TISSUE_REGENERATION	16/1228	71/16223	2.977	6.30605e-05	0.000670966	0.000490481	16	Apod/Runx1/Cdkn1a/Cflar/Gsn/Notch1/Mdk/Ezh2/Cd9/Tgfbr2/Cd81/Cpq/Fzd7/Klk6/Gpx1/Capn3
GOBP_LEUKOCYTE_ADHESION_TO_VASCULAR_ENDOTHELIAL_CELL	13/1228	50/16223	3.435	6.326e-05	0.000670966	0.000490481	13	Itgb2/Rela/Itgb1/Mdk/Vcam1/Ets1/Icam1/Gcnt1/Selplg/Cx3cr1/Jam2/Slc39a8/Ptafr
GOBP_NEGATIVE_REGULATION_OF_PRODUCTION_OF_MOLECULAR_MEDIATOR_OF_IMMUNE_RESPONSE	13/1228	50/16223	3.435	6.326e-05	0.000670966	0.000490481	13	Tgfb1/Hmox1/Hfe/H2-M3/Angpt1/Parp3/Il33/Smad7/Fcgr2b/Jak3/Bst2/H2-T23/H2-D1
GOBP_POSITIVE_REGULATION_OF_RECEPTOR_MEDIATED_ENDOCYTOSIS	13/1228	50/16223	3.435	6.326e-05	0.000670966	0.000490481	13	Hfe/Syk/Clu/Dab2/Angpt1/C3/Cd63/Anxa2/Trf/Dnm2/Plcg2/Ldlrap1/B2m
GOBP_NEURON_PROJECTION_REGENERATION	14/1228	57/16223	3.245	6.5984e-05	0.000698242	0.00051042	14	Cers2/Mtr/Apod/Prrx1/Tnc/Spp1/Flna/Jam3/Grn/Mag/Ctnna1/Scarf1/Tspo/Lamb2
GOBP_EPITHELIAL_CELL_PROLIFERATION	53/1228	406/16223	1.725	6.70552e-05	0.000707943	0.000517511	53	Mmp14/Tgfb1/Rps6ka1/Hmox1/Tek/Sulf2/Tgfbr1/Hyal1/Prox1/Sulf1/Sparc/Tnfaip3/Fabp7/Flt4/Igfbp3/Itgb3/Ern1/Zfp36l1/Vash1/Ednrb/Tgm1/Myc/Xdh/Nrp1/Cflar/Stat1/Igfbp5/Notch1/Mdk/Nras/Ecm1/B4galt1/Nupr1/Plxnb3/Fgfr1/Atp7a/Grn/Fgf2/Pik3cd/Cdk6/Fzd7/Prkd2/Id1/Zfp36/Cd109/Adam17/Cebpb/B2m/Erbb2/Gpx1/Col8a1/Ccnd1/Zfp703
GOBP_TUMOR_NECROSIS_FACTOR_MEDIATED_SIGNALING_PATHWAY	28/1228	169/16223	2.189	6.786e-05	0.000714792	0.000522518	28	Traf4/Tnfaip3/Lims1/Map3k14/Nfkbia/Ripk1/Syk/Psme1/Tnfrsf12a/Psmb8/Rela/Casp8/Stat1/Traf2/Laptm5/Tnfrsf1b/Ltbr/Tnfrsf1a/Pycard/Psmb10/Birc3/St18/Plvap/Aim2/Tmsb4x/Adam17/Trp53/Psme2
GOBP_REGULATION_OF_EXTRINSIC_APOPTOTIC_SIGNALING_PATHWAY	26/1228	152/16223	2.26	7.05554e-05	0.000741479	0.000542027	26	Hmox1/Tmbim1/Tgfbr1/Eya4/Tnfaip3/Ripk1/Tnfrsf12a/Pmaip1/Rela/Casp8/Cflar/Sp100/Ptprc/Traf2/Itga6/Bcl10/Ltbr/Pycard/Fgfr1/Pml/Icam1/Ctnna1/Mcl1/Tnfsf10/Lgals3/Gpx1
GOBP_T_CELL_DIFFERENTIATION_INVOLVED_IN_IMMUNE_RESPONSE	16/1228	72/16223	2.936	7.54563e-05	0.000791169	0.00057835	16	Loxl3/Lgals9/Relb/Stat3/Cd86/Smad7/Il6ra/Zbtb7b/Il4ra/Jak3/Atp7a/Nfkbiz/Tmem98/Fgl2/Fcer1g/H2-Eb1
GOBP_REGULATION_OF_RESPONSE_TO_INTERFERON_GAMMA	9/1228	26/16223	4.573	7.59297e-05	0.000792505	0.000579327	9	Nr1h3/Ifngr1/Parp9/Stat1/Parp14/Irgm1/Socs3/Irgm2/Nlrc5
GOBP_REGULATION_OF_SYNCYTIUM_FORMATION_BY_PLASMA_MEMBRANE_FUSION	9/1228	26/16223	4.573	7.59297e-05	0.000792505	0.000579327	9	Rapgef3/Trem2/Cflar/Nfatc2/Tyrobp/Il4ra/Cxcl10/Cd53/Ehd2
GOBP_REGULATION_OF_MYELOID_LEUKOCYTE_DIFFERENTIATION	22/1228	119/16223	2.442	7.63591e-05	0.000795176	0.000581279	22	Tgfb1/Csf1/Zfp36l1/Ripk1/Myc/Hcls1/Runx1/Trem2/Cd74/Irf7/Casp8/Inpp5d/Rassf2/Tyrobp/Tlr3/C1qc/Cdk6/Lyn/Fes/Cebpb/H2-Eb1/Mafb
GOBP_GRANULOCYTE_CHEMOTAXIS	21/1228	111/16223	2.499	7.80084e-05	0.000810509	0.000592488	21	Itgb2/Adgre5/Csf1/Pik3cg/Syk/Nckap1l/Cd74/Csf1r/Mdk/Csf3r/Jam3/Tirap/Rac2/Vav1/Cxcl10/Pik3cd/C3ar1/Cmklr1/Itga1/Lgals3/Fcer1g
GOBP_SMOOTH_MUSCLE_CELL_PROLIFERATION	26/1228	153/16223	2.245	7.89994e-05	0.000818948	0.000598657	26	Hmox1/Tnfaip3/Igfbp3/Ern1/Apod/Adamts1/Cdkn1a/Aif1/Hbegf/Efemp2/Stat1/Igfbp5/Il6ra/Eln/Hpgd/Mmp2/Tgfbr2/Myd88/Gnai2/Abcc4/Fgf2/Ldlrap1/Tgm2/P2ry6/Ptafr/Irak4
GOBP_POSITIVE_REGULATION_OF_CD4_POSITIVE_ALPHA_BETA_T_CELL_ACTIVATION	11/1228	38/16223	3.824	7.97606e-05	0.000823115	0.000601703	11	Lgals9/Cd83/Nckap1l/Cd86/Zbtb7b/Il4ra/Sash3/Tgfbr2/Nfkbiz/Cd81/H2-Eb1
GOBP_REGULATION_OF_MACROPHAGE_MIGRATION	11/1228	38/16223	3.824	7.97606e-05	0.000823115	0.000601703	11	Mmp14/Csf1/Trem2/Csf1r/Mdk/P2rx4/P2ry12/Cd81/C3ar1/Cmklr1/Cx3cr1
GOBP_CORTICAL_CYTOSKELETON_ORGANIZATION	14/1228	58/16223	3.189	8.09897e-05	0.000832051	0.000608235	14	Rhoc/Fhod1/Rhobtb1/Epb41l2/Plek/Lcp1/Nckap1l/Fmnl3/Rab13/Tln1/Rac2/Anln/Rhog/Ehd2
GOBP_LIPOPOLYSACCHARIDE_MEDIATED_SIGNALING_PATHWAY	14/1228	58/16223	3.189	8.09897e-05	0.000832051	0.000608235	14	Tgfb1/Hck/Tnfaip3/Nfkbia/Ly86/Cd180/Tlr2/Bcl10/Myd88/Lyn/Ticam1/Cd14/Ptafr/Trim12c
GOBP_NEGATIVE_REGULATION_OF_SECRETION	27/1228	162/16223	2.202	8.18638e-05	0.00083915	0.000613424	27	Lgals9/Nr1h3/Hmox1/H2-M3/Erbb3/Rhbdf1/Rsad2/Cd74/Fcgr2b/Frmd4a/Notch1/P2ry1/Stxbp3/Tnfrsf1b/Vamp3/Rest/Tnfrsf1a/Rab11fip1/Gnai2/Ucp2/Pim3/P2ry12/Cd84/Tifab/Vamp8/H2-T23/H2-D1
GOBP_NEGATIVE_REGULATION_OF_LEUKOCYTE_DEGRANULATION	7/1228	16/16223	5.78	8.70635e-05	0.000888751	0.000649683	7	Lgals9/Hmox1/H2-M3/Fcgr2b/Cd84/H2-T23/H2-D1
GOBP_CELLULAR_RESPONSE_TO_LIPID	67/1228	554/16223	1.598	8.70906e-05	0.000888751	0.000649683	67	Rarg/Nr1h3/Axl/Tgfb1/Hck/Shpk/Id3/Mgst1/Cd274/Cd68/Tnfaip3/Havcr2/Cmpk2/Nfkbia/Zfp36l1/Ly86/Srd5a1/Cd180/Clu/Ednrb/Dab2/Litaf/Cd86/Runx1/Pim1/Rela/Gpam/Cflar/Mrc1/Vim/Tfpi/Tlr2/Nfkb1/Bcl10/Tnc/Tnfrsf1b/Rest/Spp1/Pycard/Msn/Cbfb/Kank2/Plscr4/Myd88/Sox10/Cxcl10/Sbno2/Icam1/Lpar1/Fzd7/Irf8/Tspo/Lyn/Zfp36/Zfp36l2/Irgm1/Ticam1/Cd14/Cx3cr1/Fes/Cebpb/Ptafr/Trim12c/Irgm2/Ass1/Ccr5/Zfp703
GOBP_COLLAGEN_METABOLIC_PROCESS	21/1228	112/16223	2.477	8.92804e-05	0.000909073	0.000664539	21	Mmp14/Tgfb1/Plod3/Ctsd/Rcn3/Vsir/Ctsl/Ctsb/Ciita/Runx1/Mmp19/Itgb1/Vim/Eng/Col15a1/Mmp2/Tnxb/P3h2/Ctss/Klk6/Serpinh1
GOBP_EPITHELIAL_CELL_DIFFERENTIATION	83/1228	726/16223	1.51	9.51675e-05	0.000966868	0.000706787	83	Rarg/Col18a1/Capns1/Plod3/Id3/Met/Prox1/Adamtsl4/Zfp36l1/Ctsl/Il6st/Vcl/Ctsb/Dab2/Tgm1/Sh3bp1/Rapgef3/Runx1/Cdkn1a/Xdh/Tjp2/Podxl/Nrp1/Stat1/Tfcp2l1/Tagln2/Vim/Eng/Notch1/Wwtr1/Rab13/Casp6/Col15a1/B4galt1/Pdpn/Shroom3/Ezh2/Anxa4/Tnfrsf1a/Iqgap1/Msn/Flna/Asah1/Sall1/Cbfb/Tagln/Robo4/Myo1e/Myd88/Bfsp2/Triobp/Fa2h/Foxj1/Btg1/Arhgef26/Spry1/Fgf2/Clic4/Icam1/F11r/Txnip/Rbpj/Ppl/Cdsn/Cdk6/Fzd7/Id1/S1pr…
GOBP_MACROPHAGE_MIGRATION	13/1228	52/16223	3.303	9.82115e-05	0.000993389	0.000726174	13	Mmp14/Csf1/Ednrb/Trem2/Csf1r/Mdk/P2rx4/P2ry12/Cd81/C3ar1/Cmklr1/Lgals3/Cx3cr1
GOBP_POSITIVE_REGULATION_OF_EPITHELIAL_TO_MESENCHYMAL_TRANSITION	13/1228	52/16223	3.303	9.82115e-05	0.000993389	0.000726174	13	Tgfb1/Tgfbr1/Dab2/Eng/Notch1/Mdk/Wwtr1/Glipr2/Pdpn/Ezh2/Tgfbr2/Crb2/Zfp703
GOBP_REGULATION_OF_CELLULAR_CATABOLIC_PROCESS	93/1228	836/16223	1.47	0.000100244	0.00101172	0.000739573	93	Capns1/Mov10/Stat3/Ralb/Hspb1/Mlxipl/Hmox1/Dhx34/Hfe/Carhsp1/Met/Nfe2l2/Mapkapk2/Ctsa/Tnfaip3/Mdm2/Rhbdf1/Pik3cg/Ern1/Gfap/Zfp36l1/Samd4/Prkcd/Clu/Dab2/Psme1/Pabpc1/Rida/Tfeb/Trem2/Psmb8/Sting1/Il33/Ddit3/Pfkfb4/Smad7/Slc11a1/Vim/Pfkfb3/Snx5/Ptpn1/Efna1/Sh3d19/Trp53inp1/Laptm5/Tnfrsf1b/Sesn2/P2rx7/Zc3hav1/Ctsc/Nupr1/Cln3/Pycard/Bag3/Trim30a/Trim21/Msn/Psmb10/Tirap/Il10ra/Anxa2/Tent5a/Myd88/Snx33/…
GOBP_NEGATIVE_REGULATION_OF_ALPHA_BETA_T_CELL_ACTIVATION	11/1228	39/16223	3.726	0.000103561	0.00104289	0.000762359	11	Loxl3/Lgals9/Hfe/Cd274/Vsir/Runx1/Smad7/Zbtb7b/Il4ra/Jak3/Cbfb
GOBP_POSITIVE_REGULATION_OF_EPITHELIAL_CELL_PROLIFERATION	30/1228	191/16223	2.075	0.000104222	0.00104725	0.000765544	30	Hmox1/Tek/Tgfbr1/Hyal1/Prox1/Tnfaip3/Flt4/Itgb3/Tgm1/Myc/Nrp1/Cflar/Notch1/Mdk/Nras/Ecm1/B4galt1/Plxnb3/Fgfr1/Atp7a/Grn/Fgf2/Pik3cd/Fzd7/Prkd2/Id1/Adam17/Erbb2/Ccnd1/Zfp703
GOBP_REGULATION_OF_HOMOTYPIC_CELL_CELL_ADHESION	9/1228	27/16223	4.404	0.000106286	0.00106565	0.000778996	9	C1qtnf1/Syk/Prkcd/Pdpn/Cd9/F11r/Lyn/Lgals1/Zfp703
GOBP_PERIPHERAL_NERVOUS_SYSTEM_DEVELOPMENT	16/1228	74/16223	2.856	0.0001068	0.00106846	0.000781054	16	Ndrg1/Erbb3/Pmp22/Ednrb/Runx1/Rela/Nfasc/Ugt8a/Sox10/Fa2h/Lgi4/Adgrg6/Lamb2/Erbb2/Arhgef10/Slc5a3
GOBP_PROTEIN_KINASE_B_SIGNALING	38/1228	266/16223	1.887	0.000110474	0.00110281	0.000806163	38	Axl/Tgfb1/Tek/Tgfbr1/Met/H2-M3/C1qtnf1/Erbb3/Rcn3/Pik3cg/Pik3r5/Zfp36l1/Angpt1/Hcls1/Cd86/Xdh/Hbegf/Pik3ap1/Ddit3/Itgb1/Igfbp5/Eng/Sesn2/P2rx4/Cib1/Fgfr1/Rac2/Vav1/P2ry12/Fgf2/Rras/Pik3cd/Phlda3/Cx3cr1/Erbb2/Gpx1/Chil1/Rhog
GOBP_CELLULAR_HOMEOSTASIS	100/1228	916/16223	1.442	0.000112957	0.00112515	0.000822492	100	Hk2/Cd52/Tcirg1/Cp/Nqo1/Ptpn6/Mlxipl/Hmox1/Cyba/Atp7b/Hfe/Cdh23/Slc41a1/Nfe2l2/Ncf1/Lamp2/C1qtnf1/Slc12a7/Slc12a4/Txnrd1/Pik3cg/Rnf135/Ern1/Pacs2/Hexb/Slc39a14/Ednrb/Fbxo4/Myc/Aqp4/Lrp5/Plce1/Ddit3/Slc11a1/Ptprc/Ncf2/Prdx6/Cybrd1/P2ry1/Stxbp3/Slc4a2/Cd38/P2rx7/P2rx4/Itpr2/Dmpk/Cln3/Bag3/Ano1/Rasa3/Slc10a7/Mt2/Mt1/Trf/Slc8b1/Rac2/Lpar6/Ucp2/Atp7a/Plcg2/Grn/Gna15/Cxcl10/Pim3/Dna2/Ttc7/Pml/Fgf2/Clic…
GOBP_INOSITOL_LIPID_MEDIATED_SIGNALING	30/1228	192/16223	2.064	0.000114774	0.00114077	0.000833907	30	Ier3/Ptpn6/Gab2/Tek/Ncf1/Erbb3/Pik3cg/Adap2/Pik3r5/Zfp36l1/Sema4d/Angpt1/Hcls1/Csf1r/Plcb3/Plce1/Pik3ap1/Plcd4/Fn1/Gsn/Pld1/Fgfr1/Prr5l/Fgf2/Pik3cd/Plcb2/Car8/Lyn/Ptafr/Erbb2
GOBP_OLIGOSACCHARIDE_CATABOLIC_PROCESS	6/1228	12/16223	6.605	0.000115296	0.00114101	0.000834085	6	Gm2a/Man2b1/Hexb/Manba/Man2b2/Neu4
GOBP_RESPONSE_TO_PEPTIDOGLYCAN	6/1228	12/16223	6.605	0.000115296	0.00114101	0.000834085	6	Trem2/Rela/Card9/Irf5/Myd88/Inava
GOBP_REGULATION_OF_LEUKOCYTE_CHEMOTAXIS	21/1228	114/16223	2.434	0.000116244	0.00114791	0.000839127	21	Lgals9/Csf1/Lgmn/Nckap1l/Aif1/Cd74/Csf1r/Mdk/Il6ra/Jam3/Tirap/Slc8b1/Rac2/Cxcl10/C3ar1/Cmklr1/Lyn/Rin3/Wnk1/Adam17/Ano6
GOBP_BONE_REMODELING	18/1228	90/16223	2.642	0.000118558	0.00116825	0.000853995	18	Tcirg1/Tgfb1/Lrrk1/Tnfaip3/Itgb3/Syk/Csf1r/Lrp5/Inpp5d/Mdk/Rassf2/Cd38/Spp1/P2rx7/Csk/Trf/Rac2/Tmem119
GOBP_NEGATIVE_REGULATION_OF_LYMPHOCYTE_DIFFERENTIATION	14/1228	60/16223	3.083	0.000120098	0.00118088	0.00086323	14	Loxl3/Irf1/Runx1/Cd74/Smad7/Mdk/Zbtb7b/Lag3/Il4ra/Jak3/Cbfb/Foxj1/Fgl2/Erbb2
GOBP_RHO_PROTEIN_SIGNAL_TRANSDUCTION	23/1228	131/16223	2.319	0.000120549	0.00118218	0.000864182	23	Myo9b/Met/Abca1/Stard13/Nrp1/Pdpn/Arhgdib/Arhgap4/Adgrg1/Kank2/Kank1/Lpar6/F11r/Lpar1/Rhoj/Cdc42ep1/Gpr17/Gm14137/Phactr4/Akap13/Arhgef10/Rhog/Heg1
GOBP_REGULATION_OF_ANATOMICAL_STRUCTURE_SIZE	60/1228	487/16223	1.628	0.000120747	0.00118218	0.000864182	60	Scpep1/Rarg/Hck/Plod3/Vav2/Slc12a7/Slc12a4/Myo1c/Pfn1/Plek/Sema4d/Sema3g/Prkcd/Ednrb/Sh3bp1/Nckap1l/Hcls1/Lima1/Svil/Aqp4/Add3/Nrp1/Fn1/Gsn/P2ry1/Wasf2/Cd38/Spp1/P2rx7/Arpc1b/Eln/Vasp/Cln3/Pycard/Msn/Arhgap4/Cotl1/Kank1/Triobp/Dnm2/Atp7a/Vav1/Mag/Slc12a9/Icam1/Plekhg2/Arhgap18/Sema3d/Ppp1r15a/Itga1/Dock5/Rin3/Cdc42ep1/Tmsb4x/Tmem123/Gm14137/Ptafr/Gpx1/Ano6/Capza1
GOBP_COLLAGEN_FIBRIL_ORGANIZATION	13/1228	53/16223	3.24	0.000121215	0.00118424	0.000865684	13	Loxl3/Fkbp10/Col5a3/Plod3/Tgfbr1/Aebp1/Efemp2/Col5a2/Ddr2/Crtap/Tnxb/Atp7a/Serpinh1
GOBP_CELLULAR_RESPONSE_TO_DSRNA	8/1228	22/16223	4.804	0.000128776	0.00125543	0.00091773	8	Ralb/Sting1/Ifih1/Nfkb1/Tlr3/Ifit1/Mavs/Ddx58
GOBP_PRODUCTION_OF_MOLECULAR_MEDIATOR_OF_IMMUNE_RESPONSE	39/1228	278/16223	1.853	0.000133612	0.0012998	0.000950166	39	Tgfb1/Hmox1/Hfe/H2-M3/Ddx21/Rsad2/Angpt1/Cd86/Parp3/Cd74/Il33/Smad7/Il1r1/Ptprc/Fcgr2b/Traf2/Samhd1/Bcl10/Laptm5/Tnfrsf1b/Il4ra/Sash3/Tlr3/Jak3/Mavs/Cd81/Ddx58/Clcf1/Inava/Lacc1/Tlr9/Bst2/Ticam1/H2-Eb1/B2m/H2-T23/H2-D1/H2-Ab1/Clec7a
GOBP_B_CELL_PROLIFERATION	18/1228	91/16223	2.613	0.000137503	0.00133483	0.000975771	18	Cd180/Prkcd/Nckap1l/Cdkn1a/Cd74/Inpp5d/Ptprc/Fcgr2b/Nfatc2/Cd38/Tyrobp/Sash3/Tirap/Cd81/Clcf1/Lyn/Tlr9/Ticam1
GOBP_RECEPTOR_METABOLIC_PROCESS	27/1228	167/16223	2.136	0.000138705	0.00134365	0.000982218	27	Itgb2/Tgfb1/Itgb3/Lgmn/Syk/Angpt1/Mx2/Cd63/Itgb1/Rab29/Ptpn1/Laptm5/Vamp3/Cd9/Anxa2/Arap1/Dnm2/Rnf43/Plcg2/Ldlrap1/Cd81/Mylip/Ankrd13a/Rin3/Dtx3l/Rab31/Fcer1g
GOBP_RESPONSE_TO_PEPTIDE_HORMONE	54/1228	428/16223	1.667	0.000141598	0.00136878	0.00100059	54	Kat2b/Tcirg1/Stat6/Stat3/Tek/Nfe2l2/Myo1c/Sparc/Zfp36l1/Srd5a1/Prkcd/Slc39a14/Ednrb/Adcy4/Lrp5/Rela/Sorbs1/Cflar/Stat1/Igfbp5/Snx5/Ptpn1/Stxbp3/Rab13/Tlr2/Zbtb7b/Nfkb1/Slc2a1/Sesn2/Agtrap/Khk/Pxn/Iqgap1/Pde3b/Adcy7/Jak3/Csk/Gnai2/Kank1/Ucp2/Ccnd3/Leprot/Icam1/Atp6v0a2/Gcnt1/Tnfsf10/Stat2/Apobec1/Lyn/Shc1/Socs3/Soga1/Rab31/Ass1
GOBP_REGULATION_OF_MAP_KINASE_ACTIVITY	42/1228	308/16223	1.801	0.000142766	0.00137717	0.00100672	42	Tgfb1/Map3k11/Map3k20/Ptpn6/Mapkapk2/Pik3cg/Ern1/Pik3r5/Ripk1/Gadd45g/Syk/Prkcd/Fgd2/Cd74/Plce1/Ptprc/Traf2/Ptpn1/Map3k6/Ezh2/Iqgap1/Fgfr1/Csk/Trf/Mapkapk3/Cspg4/Arhgef5/Gadd45a/Spry1/Fgf2/Cd81/Nod1/Lpar1/Mdfic/Inava/Lyn/Itga1/Shc1/S1pr2/Tlr9/Erbb2/Akap13
GOBP_REGULATION_OF_PLATELET_ACTIVATION	10/1228	34/16223	3.886	0.000145078	0.00139653	0.00102087	10	C1qtnf1/Plek/Syk/Prkcd/Pdpn/Cd9/F11r/Lyn/Pla2g4a/Fcer1g
GOBP_T_CELL_CYTOKINE_PRODUCTION	12/1228	47/16223	3.373	0.000145526	0.0013979	0.00102188	12	Hfe/H2-M3/Rsad2/Smad7/Il1r1/Traf2/Tnfrsf1b/Sash3/Cd81/B2m/H2-T23/H2-D1
GOBP_SKELETAL_SYSTEM_DEVELOPMENT	59/1228	480/16223	1.624	0.000146165	0.00139829	0.00102216	59	Mmp14/Rarg/Tulp3/Tgfb1/Ptpn6/Cd44/Tek/Adamts4/Sulf2/Tgfbr1/Hyal1/Lrrk1/Fli1/Sulf1/Sgpl1/Efemp1/Sema4d/Srd5a1/Vcan/Hexb/Slc39a14/Runx1/Lrp5/Smad7/Col5a2/Ptprc/Prrx1/Eng/Mdk/Rassf2/Thbs3/Ecm1/Wasf2/Mgp/Tyrobp/Fgfr1/Slc10a7/Mmp2/Anxa2/Tgfbr2/Csrnp1/Foxn3/Atp7a/Tgfbi/Fgf2/Creb3l2/Sh3pxd2b/Chd7/Cmklr1/Col27a1/Tifab/Slc39a1/Ndst1/Tmem119/Maf/Trp53/Chil1/Akap13/Serpinh1
GOBP_REGULATION_OF_B_CELL_DIFFERENTIATION	9/1228	28/16223	4.246	0.000146176	0.00139829	0.00102216	9	Mmp14/Ptpn6/Zfp36l1/Syk/Nckap1l/Inpp5d/Tlr9/Zfp36l2/Nfam1
GOBP_NEGATIVE_REGULATION_OF_RESPONSE_TO_EXTERNAL_STIMULUS	49/1228	378/16223	1.713	0.00014792	0.00141202	0.00103219	49	Lgals9/Nr1h3/Tek/Tnfaip8l2/Cers2/H2-M3/C1qtnf1/Dhx58/Tnfaip3/Havcr2/Sema4d/Plau/Sema3g/Prkcd/Pros1/Serping1/Aif1/Nrp1/Ptprc/Fcgr2b/Notch1/Nmi/Tfpi/Mdk/Samhd1/Nfkb1/Tnfrsf1b/Spp1/A2m/Tnfrsf1a/Cd9/Trim21/Plat/Parp14/Grn/Fgf2/Fgl2/Sema3d/Mill2/Rin3/Cd109/Gpr17/Socs3/Tnfaip6/H2-Eb1/Gpx1/H2-T23/H2-D1/Nlrc5
GOBP_NEGATIVE_REGULATION_OF_LYMPHOCYTE_MEDIATED_IMMUNITY	13/1228	54/16223	3.18	0.000148717	0.00141667	0.0010356	13	Lgals9/Ptpn6/Hfe/H2-M3/Havcr2/Parp3/Smad7/Ptprc/Fcgr2b/Foxj1/Mill2/H2-T23/H2-D1
GOBP_NEGATIVE_REGULATION_OF_DNA_BINDING_TRANSCRIPTION_FACTOR_ACTIVITY	27/1228	168/16223	2.123	0.000153599	0.00146014	0.00106738	27	Hmox1/Id3/Prox1/Tnfaip3/Havcr2/Nfkbia/Erbin/Nfkbie/Pim1/Ddit3/Smad7/Sp100/Ezh2/Anxa4/Nupr1/Pycard/Trim21/Flna/Foxj1/Aim2/Dap/Cmklr1/Id1/Tlr9/Tmsb4x/Parp10/Nlrc5
GOBP_REGULATION_OF_GLIOGENESIS	18/1228	92/16223	2.585	0.000159053	0.00150752	0.00110201	18	Tgfb1/Cers2/Il6st/Rela/Notch1/Mdk/Spint1/Tlr2/Tnfrsf1b/Ezh2/Sox10/Tmem98/Mag/Olig2/Clcf1/Nkx6-2/Tspo/Lyn
GOBP_REGULATION_OF_CELLULAR_RESPONSE_TO_STRESS	78/1228	683/16223	1.509	0.00015924	0.00150752	0.00110201	78	Nr1h3/Spi1/Ier3/Map3k11/Map3k20/Hspb1/Cd44/Met/Eya4/Cers2/Nfe2l2/Ncf1/H2-M3/Mapkapk2/Traf4/Mdm2/Flt4/Ern1/Vash1/Ripk1/Gadd45g/Prkcd/Clu/Fbxo4/Myc/Parp9/Parp3/Polh/Xdh/Eif2ak2/Pmaip1/Cd74/Ddit3/Map4k4/Prrx1/Fcgr2b/Nek6/Card9/Traf2/Rassf2/Ptpn1/Rbl1/Zbtb7b/Rest/Spp1/Ltbr/Nupr1/Cln3/Pycard/Bag3/Flna/Tlr3/Tirap/Cryab/Myd88/Grn/Gadd45a/Pml/Nod1/Scarf1/Mcl1/Timeless/Cdk6/Ppp1r15a/Fzd7/Hspb8/Inava/Spidr…
GOBP_REGULATION_OF_DEFENSE_RESPONSE_TO_VIRUS	15/1228	69/16223	2.872	0.000163086	0.00154074	0.00112629	15	Apobec3/Dhx58/Tnfaip3/Parp9/Sting1/Stat1/Herc6/Pycard/Ifit1/Mavs/Aim2/Fgl2/Ddx58/Mill2/Dtx3l
GOBP_RESPIRATORY_SYSTEM_DEVELOPMENT	29/1228	187/16223	2.049	0.000169254	0.00158973	0.0011621	29	Loxl3/Mmp14/Rarg/Tulp3/Plod3/Prox1/Lama5/Sparc/Rcn3/Flt4/Lipa/Igfbp5/Notch1/Tnc/Pdpn/Eif4ebp1/Ctsh/Tgfbr2/Atp7a/Foxj1/Cebpa/Spry1/Fgf2/Rbpj/Timeless/Chd7/Chil1/Heg1/Ass1
GOBP_MYOBLAST_FUSION	11/1228	41/16223	3.544	0.000169659	0.00158973	0.0011621	11	Myh9/Cflar/Nfatc2/Cd9/Il4ra/Cxcl10/Cd81/Cd53/Myof/Jam2/Ehd2
GOBP_REGULATION_OF_DEFENSE_RESPONSE_TO_VIRUS_BY_HOST	11/1228	41/16223	3.544	0.000169659	0.00158973	0.0011621	11	Apobec3/Tnfaip3/Parp9/Sting1/Stat1/Pycard/Mavs/Aim2/Ddx58/Mill2/Dtx3l
GOBP_T_HELPER_1_TYPE_IMMUNE_RESPONSE	11/1228	41/16223	3.544	0.000169659	0.00158973	0.0011621	11	Relb/Havcr2/Il33/Il1r1/Slc11a1/Il4ra/Jak3/Tmem98/Pla2g4a/H2-Eb1/Il18bp
GOBP_GLOMERULUS_DEVELOPMENT	14/1228	62/16223	2.983	0.000174602	0.00163271	0.00119352	14	Tek/Sulf2/Sulf1/Angpt1/Plce1/Podxl/Cflar/Notch1/Wwtr1/Il6ra/Iqgap1/Myo1e/Foxj1/Lamb2
GOBP_REGULATION_OF_ENDOCYTOSIS	31/1228	206/16223	1.988	0.000179693	0.00167689	0.00122582	31	Nr1h3/Axl/Hfe/Itgb3/Syk/Clu/Dab2/Angpt1/Nckap1l/Trem2/C3/Cd63/Cd151/Ehd4/Ptpn1/Cln3/Anxa2/Trf/Snx33/Dnm2/Ston1/Plcg2/Bmp2k/Ldlrap1/Ankrd13a/Rin3/Lgals3/Cd14/Rab31/B2m/Ano6
GOBP_ESTABLISHMENT_OF_ENDOTHELIAL_BARRIER	12/1228	48/16223	3.303	0.000180819	0.00168397	0.00123099	12	Vcl/Rapgef3/Tjp2/Eng/Tnfrsf1a/Msn/Robo4/Myd88/Icam1/F11r/S1pr2/S1pr3
GOBP_RESPONSE_TO_INTERFERON_ALPHA	8/1228	23/16223	4.595	0.00018442	0.00171402	0.00125296	8	Axl/Ifnar2/Mx2/Eif2ak2/Ifitm3/Ifit2/Bst2/Ifit3
GOBP_MEMBRANE_LIPID_CATABOLIC_PROCESS	10/1228	35/16223	3.775	0.00018945	0.00175365	0.00128193	10	Gm2a/Sgpl1/Hexb/Prkcd/Naga/Hexa/Fuca1/Asah1/Neu4/Acer2
GOBP_RESPONSE_TO_GROWTH_HORMONE	10/1228	35/16223	3.775	0.00018945	0.00175365	0.00128193	10	Stat6/Stat3/Srd5a1/Igfbp5/Ptpn1/Pxn/Jak3/Leprot/Lyn/Ass1
GOBP_IMMUNOLOGICAL_SYNAPSE_FORMATION	6/1228	13/16223	6.097	0.000200411	0.00184337	0.00134751	6	Dock2/Havcr2/Msn/Cd81/Lgals3/Dock8
GOBP_LEUKOCYTE_AGGREGATION	6/1228	13/16223	6.097	0.000200411	0.00184337	0.00134751	6	Cd44/Stk10/Sema4d/Msn/Rac2/Jam2
GOBP_VENTRICULAR_TRABECULA_MYOCARDIUM_MORPHOGENESIS	6/1228	13/16223	6.097	0.000200411	0.00184337	0.00134751	6	Tgfbr1/Eng/Notch1/Rbpj/Chd7/Heg1
GOBP_POSITIVE_REGULATION_OF_ERK1_AND_ERK2_CASCADE	30/1228	198/16223	2.002	0.000200751	0.00184337	0.00134751	30	Lgals9/Tgfb1/Cd44/Tek/Flt4/Havcr2/Angpt1/Trem2/Cd74/Csf1r/Nrp1/Cflar/Ptprc/Notch1/P2ry1/Glipr2/Gpnmb/Cib1/Pycard/Tirap/Gnai2/Fgf2/Icam1/Nod1/Akap12/Prkd2/Shc1/P2ry6/H2-Eb1/Chil1
GOBP_NEGATIVE_REGULATION_OF_T_CELL_PROLIFERATION	14/1228	63/16223	2.936	0.000209065	0.00191587	0.00140052	14	Lgals9/Ptpn6/H2-M3/Cd274/Sdc4/Vsir/Havcr2/Cd86/Zbtb7b/Gpnmb/Foxj1/Cebpb/H2-Eb1/Erbb2
GOBP_CELLULAR_RESPONSE_TO_EXOGENOUS_DSRNA	7/1228	18/16223	5.138	0.000211652	0.00193185	0.00141219	7	Ralb/Sting1/Ifih1/Tlr3/Ifit1/Mavs/Ddx58
GOBP_HYALURONAN_CATABOLIC_PROCESS	7/1228	18/16223	5.138	0.000211652	0.00193185	0.00141219	7	Tgfb1/Cd44/Hyal1/Hexb/Hexa/Gusb/Fgf2
GOBP_NUCLEOTIDE_BINDING_DOMAIN_LEUCINE_RICH_REPEAT_CONTAINING_RECEPTOR_SIGNALING_PATHWAY	11/1228	42/16223	3.46	0.000214301	0.00194827	0.0014242	11	Tnfaip3/Nfkbia/Erbin/Rela/Casp8/Birc3/Nod1/Inava/Lacc1/Irgm1/Irgm2
GOBP_REGULATION_OF_MYELINATION	11/1228	42/16223	3.46	0.000214301	0.00194827	0.0014242	11	Rarg/Tnfrsf1b/Ctsc/Itgax/Sox10/Tmem98/Myrf/Lgi4/Mag/Nkx6-2/Jam2
GOBP_RUFFLE_ORGANIZATION	13/1228	56/16223	3.067	0.000220104	0.00199706	0.00145987	13	Tcirg1/Pfn1/Plek/Sh3bp1/Lima1/Aif1/Csf1r/Kank1/Cspg4/P2ry12/Arhgef26/Icam1/Rhog
GOBP_JNK_CASCADE	29/1228	190/16223	2.016	0.000223891	0.00202741	0.00148205	29	Map3k11/Map3k20/Ncf1/Traf4/Flt4/Ern1/Ripk1/Gadd45g/Syk/Map4k4/Fcgr2b/Card9/Traf2/Rassf2/Ptpn1/Map3k6/Ltbr/Pycard/Arhgef6/Tlr3/Tirap/Myd88/Trf/Gadd45a/Nod1/Fzd7/Mdfic/Tlr9/Irak4
GOBP_ANATOMICAL_STRUCTURE_HOMEOSTASIS	57/1228	467/16223	1.612	0.00022625	0.00204473	0.00149471	57	Lsr/Tcirg1/Hspb1/Tep1/Cdh23/Csf1/Lrrk1/Lamp2/Rcn3/Tnfaip3/Poc1b/Itgb3/Xrcc3/Syk/Vcl/Fbxo4/Angpt1/Myc/Parp3/Csf1r/Lipa/Tjp2/Itgb1/Sp100/Inpp5d/Notch1/P2ry1/Wwtr1/Slc2a1/Cd38/Spp1/P2rx7/P2rx4/Bag3/LTO1/Sash3/Jam3/Csk/Ctsh/Trf/Rac2/Crb2/Dna2/Pml/F11r/Trp53inp2/Atp1b2/Inava/Mbp/Tlr9/Jam2/Slc39a8/Tmem119/B2m/Adgrv1/Lyz2/Capn3
GOBP_BONE_RESORPTION	14/1228	64/16223	2.89	0.000249226	0.00224353	0.00164003	14	Tcirg1/Lrrk1/Tnfaip3/Itgb3/Syk/Csf1r/Inpp5d/Cd38/Spp1/P2rx7/Csk/Trf/Rac2/Tmem119
GOBP_T_CELL_MIGRATION	14/1228	64/16223	2.89	0.000249226	0.00224353	0.00164003	14	Cxcl16/Pik3cg/Apod/Aif1/Ecm1/Pycard/Msn/Cxcl10/Icam1/F11r/Pik3cd/Wnk1/Dock8/Adam17
GOBP_HEART_TRABECULA_MORPHOGENESIS	9/1228	30/16223	3.963	0.000263769	0.00235592	0.0017222	9	Tek/Tgfbr1/Adamts1/Eng/Notch1/Adgrg6/Rbpj/Chd7/Heg1
GOBP_INTERLEUKIN_6_MEDIATED_SIGNALING_PATHWAY	9/1228	30/16223	3.963	0.000263769	0.00235592	0.0017222	9	Spi1/Stat3/Ripk1/Il6st/Stat1/Il6ra/St18/Cebpa/Socs3
GOBP_POSITIVE_REGULATION_OF_DEFENSE_RESPONSE_TO_VIRUS_BY_HOST	9/1228	30/16223	3.963	0.000263769	0.00235592	0.0017222	9	Apobec3/Parp9/Sting1/Stat1/Pycard/Mavs/Aim2/Ddx58/Dtx3l
GOBP_RESPONSE_TO_TUMOR_CELL	9/1228	30/16223	3.963	0.000263769	0.00235592	0.0017222	9	Cd274/Havcr2/Laptm5/Txnip/Pvr/Mill2/H2-Eb1/Nectin2/H2-D1
GOBP_RESPONSE_TO_ISCHEMIA	12/1228	50/16223	3.171	0.000273657	0.00243949	0.00178328	12	Hk2/Nqo1/Csf1/Trem2/Csf1r/Rest/P2rx7/P2rx4/Cib1/Eif4ebp1/Cx3cr1/Trp53
GOBP_ESTABLISHMENT_OR_MAINTENANCE_OF_CELL_POLARITY	31/1228	211/16223	1.941	0.000277789	0.00247151	0.00180669	31	Tcirg1/Rhoc/Tek/Amotl1/Rhobtb1/Dock2/Erbin/Sh3bp1/Parvb/Parvg/Myh9/Nckap1l/Itgb1/Frmd4a/Gsn/Frmd4b/Msn/Jam3/Amotl2/Kank1/Rac2/Foxj1/Crb2/Spry1/Clic4/Ctnna1/Cdk5rap2/Insc/Pard3b/Dock8/Rhog
GOBP_SMOOTH_MUSCLE_CELL_MIGRATION	16/1228	80/16223	2.642	0.000278394	0.00247209	0.00180712	16	Ddr1/Nfe2l2/Igfbp3/Itgb3/Plau/Adamts1/Aif1/Nrp1/Igfbp5/Mdk/S100a11/Iqgap1/Plat/Atp7a/Lpar1/Dock5
GOBP_POSITIVE_REGULATION_OF_LEUKOCYTE_CHEMOTAXIS	17/1228	88/16223	2.552	0.000280997	0.00249039	0.00182049	17	Lgals9/Csf1/Lgmn/Nckap1l/Aif1/Cd74/Csf1r/Mdk/Il6ra/Tirap/Rac2/Cxcl10/C3ar1/Cmklr1/Wnk1/Adam17/Ano6
GOBP_POSITIVE_REGULATION_OF_PROTEIN_CONTAINING_COMPLEX_ASSEMBLY	35/1228	250/16223	1.85	0.000300161	0.00265509	0.00194089	35	Rhoc/Tgfb1/Hck/Met/Piezo1/Tppp3/Abca1/Myo1c/Pfn1/Plek/Syk/Lcp1/Clu/Nckap1l/Gsn/Wasf2/Arpc1b/Vasp/Pycard/Msn/Tirap/P2ry12/Icam1/Cdk5rap2/Bmf/Spidr/Cdc42ep1/Lgals3/Fes/Gm14137/Trp53/Psrc1/1810058I24Rik/Clec7a/Gbp5
GOBP_AGING	40/1228	299/16223	1.767	0.000304238	0.00268597	0.00196346	40	Itgb2/Spi1/Nqo1/Cnp/Nfe2l2/H2-M3/Cd68/Lims1/Vash1/Prkcd/Ednrb/Fbxo4/Litaf/Apod/Cdkn1a/Rela/Igfbp5/Inpp5d/Tfcp2l1/Nek6/Gsn/Rbl1/P2ry1/Vcam1/Tnfrsf1b/Ctsc/Cryab/Tgfbr2/Ucp2/C1qa/Pml/Icam1/Ctnna1/Igfbp2/Cdk6/Tspo/Hmga1/Trp53/B2m/Ass1
GOBP_CELLULAR_RESPONSE_TO_LOW_DENSITY_LIPOPROTEIN_PARTICLE_STIMULUS	7/1228	19/16223	4.867	0.000313312	0.00275019	0.0020104	7	Itgb2/Abca1/Syk/Itgb1/Cd9/Cd81/Fcer1g
GOBP_REGULATION_OF_GLIAL_CELL_MIGRATION	7/1228	19/16223	4.867	0.000313312	0.00275019	0.0020104	7	Csf1/Cers2/Trem2/P2rx4/P2ry12/Atp1b2/Cx3cr1
GOBP_REGULATION_OF_PLATELET_AGGREGATION	7/1228	19/16223	4.867	0.000313312	0.00275019	0.0020104	7	C1qtnf1/Syk/Prkcd/Pdpn/Cd9/F11r/Lyn
GOBP_REGULATION_OF_EXTRINSIC_APOPTOTIC_SIGNALING_PATHWAY_VIA_DEATH_DOMAIN_RECEPTORS	13/1228	58/16223	2.961	0.000318983	0.00278927	0.00203898	13	Hmox1/Tmbim1/Tnfaip3/Ripk1/Pmaip1/Casp8/Cflar/Sp100/Traf2/Icam1/Tnfsf10/Lgals3/Gpx1
GOBP_REGULATION_OF_SUBSTRATE_ADHESION_DEPENDENT_CELL_SPREADING	13/1228	58/16223	2.961	0.000318983	0.00278927	0.00203898	13	Lims1/Nrp1/Mdk/Gbp2/Pdpn/Cib1/Flna/Kank1/Triobp/Dnm2/S100a10/Dock5/Dock1
GOBP_ANTIGEN_PROCESSING_AND_PRESENTATION_OF_ENDOGENOUS_PEPTIDE_ANTIGEN_VIA_MHC_CLASS_I_VIA_ER_PATHWAY	6/1228	14/16223	5.662	0.000328295	0.00285978	0.00209052	6	H2-M3/H2-Q4/H2-T22/H2-K1/H2-T23/H2-D1
GOBP_POSITIVE_REGULATION_OF_CELLULAR_EXTRAVASATION	6/1228	14/16223	5.662	0.000328295	0.00285978	0.00209052	6	Il1r1/Mdk/Jam3/Plvap/Icam1/Ptafr
GOBP_FIBROBLAST_MIGRATION	11/1228	44/16223	3.303	0.000333782	0.00289109	0.00211341	11	Tgfb1/Sdc4/Sgpl1/Itgb1/Ddr2/Cln3/Arhgap4/Prr5l/Pml/Fgf2/Akap12
GOBP_INTRINSIC_APOPTOTIC_SIGNALING_PATHWAY_IN_RESPONSE_TO_DNA_DAMAGE_BY_P53_CLASS_MEDIATOR	11/1228	44/16223	3.303	0.000333782	0.00289109	0.00211341	11	Cd44/Cdkn1a/Cd74/Shisa5/Aen/Nupr1/Pycard/Rps27l/Pml/Phlda3/Trp53
GOBP_TOLL_LIKE_RECEPTOR_4_SIGNALING_PATHWAY	11/1228	44/16223	3.303	0.000333782	0.00289109	0.00211341	11	Itgb2/Nr1h3/Ifi35/Tnfaip3/Nfkbia/Pik3ap1/Nmi/Itgam/Tirap/Lyn/Cd14
GOBP_POSITIVE_REGULATION_OF_CD4_POSITIVE_ALPHA_BETA_T_CELL_DIFFERENTIATION	9/1228	31/16223	3.835	0.000346929	0.00299721	0.00219098	9	Lgals9/Cd83/Nckap1l/Cd86/Zbtb7b/Il4ra/Sash3/Nfkbiz/H2-Eb1
GOBP_CELL_SUBSTRATE_JUNCTION_ORGANIZATION	19/1228	106/16223	2.368	0.000347341	0.00299721	0.00219098	19	Itga5/Mmp14/Tek/Sdc4/Lims1/Vcl/Apod/Trip6/Sorbs1/Cd151/Nrp1/Map4k4/Fn1/Itga6/Tln1/Iqgap1/Thsd1/Col16a1/S100a10
GOBP_POSITIVE_REGULATION_OF_ION_TRANSPORT	74/1228	657/16223	1.488	0.000352918	0.00303961	0.00222197	74	Itgb2/Nr1h3/Tgfb1/Cd33/Hfe/Abca1/Nfe2l2/C1qtnf1/Myo1c/Nfkbia/Prkcd/Rapgef3/Hcls1/Trem2/Myom1/C3/Pmaip1/Sorbs1/Itgb1/Casp8/Dbi/Rab29/Frmd4a/Stom/P2ry1/Tlr2/Anp32b/Cd38/Spp1/P2rx7/P2rx4/Edem1/Cib1/Cln3/Itgam/Bag3/Ano1/Flna/Plp1/Anxa2/Prr5l/Rac2/Dnm2/Arhgef5/Plcg2/Cxcl10/Leprot/P2ry12/Fxyd1/Micall2/Ldlrap1/Mavs/Cd81/Edem2/Ctss/Atp1b2/Tspo/Hps4/Wnk1/P2ry6/Orai1/Tmsb4x/Lgals3/Vamp8/Ptges/Pla2g4a/Cebpb…
GOBP_INTEGRIN_ACTIVATION	8/1228	25/16223	4.227	0.000354939	0.00303987	0.00222217	8	Piezo1/Plek/Fermt3/Fn1/Tln1/Jam3/P2ry12/Col16a1
GOBP_POSITIVE_REGULATION_OF_ALPHA_BETA_T_CELL_PROLIFERATION	8/1228	25/16223	4.227	0.000354939	0.00303987	0.00222217	8	Lgals9/Syk/Ptprc/Tgfbr2/Cd81/Rasal3/H2-T23/H2-D1
GOBP_POSITIVE_REGULATION_OF_FOCAL_ADHESION_ASSEMBLY	8/1228	25/16223	4.227	0.000354939	0.00303987	0.00222217	8	Tek/Sdc4/Lims1/Nrp1/Map4k4/Iqgap1/Col16a1/S100a10
GOBP_ANTIGEN_RECEPTOR_MEDIATED_SIGNALING_PATHWAY	44/1228	342/16223	1.7	0.000371969	0.00317386	0.00232011	44	Icosl/Lcp2/Ptpn6/Syk/Fyb/Psme1/Nckap1l/Runx1/Psmb8/Rela/Inpp5d/Ptprc/Rab29/Fcgr2b/Nfatc2/Nfkb1/Bcl10/Gbp2/Laptm5/Cd38/Cbfb/Psmb10/Csk/Plcg2/Nfkbiz/Elf1/H2-Aa/Cd81/Rftn1/Pik3cd/Lat2/Prkd2/Lyn/Klhl6/Wnk1/Lgals3/Nfam1/H2-Eb1/Blnk/Nectin2/H2-D1/H2-Ab1/Mog/Psme2
GOBP_REGULATION_OF_APOPTOTIC_SIGNALING_PATHWAY	44/1228	342/16223	1.7	0.000371969	0.00317386	0.00232011	44	Hspb1/Cd44/Hmox1/Tmbim1/Tgfbr1/Eya4/Nfe2l2/Tnfaip3/Mdm2/Ripk1/Prkcd/Clu/Tnfrsf12a/Pmaip1/Cd74/Rela/Ddit3/Casp8/Cflar/Sp100/Ptprc/Traf2/Itga6/Ptpn1/Bcl10/Ltbr/Ctsc/Nupr1/Pycard/Fgfr1/Gnai2/Pml/Icam1/Ctnna1/Rtkn2/Mcl1/Tnfsf10/Bmf/Lgals3/Plagl2/Cx3cr1/Trp53/Tpt1/Gpx1
GOBP_REGULATION_OF_RHO_PROTEIN_SIGNAL_TRANSDUCTION	16/1228	82/16223	2.578	0.000373525	0.0031773	0.00232263	16	Myo9b/Met/Abca1/Stard13/Nrp1/Arhgdib/Adgrg1/Kank2/Kank1/Lpar6/F11r/Lpar1/Gpr17/Akap13/Arhgef10/Heg1
GOBP_REGULATION_OF_RESPONSE_TO_WOUNDING	25/1228	159/16223	2.077	0.000373759	0.0031773	0.00232263	25	Cers2/Nfe2l2/C1qtnf1/Tnfaip3/Plau/Prkcd/Pros1/Serping1/Tnfrsf12a/Hbegf/Itgb1/Tfpi/Mdk/Spp1/Cd9/Flna/Plat/Kank1/Atp7a/Grn/Fgf2/Scarf1/Cd109/Ano6/Clec7a
GOBP_HETEROTYPIC_CELL_CELL_ADHESION	13/1228	59/16223	2.911	0.000381186	0.00322846	0.00236002	13	Itgb2/Itga5/Cd44/Itgb3/Itga7/Itgb1/Ptprc/Vcam1/Itgax/Jam3/Mbp/Wnk1/Gldn
GOBP_REGULATION_OF_MACROPHAGE_ACTIVATION	13/1228	59/16223	2.911	0.000381186	0.00322846	0.00236002	13	Nr1h3/Shpk/Havcr2/Trem2/Cd74/Il33/Ptprc/Fcgr2b/Ctsc/Il4ra/Grn/Cebpa/Pla2g4a
GOBP_CORTICAL_ACTIN_CYTOSKELETON_ORGANIZATION	10/1228	38/16223	3.477	0.000396018	0.00333558	0.00243833	10	Fhod1/Epb41l2/Plek/Lcp1/Nckap1l/Fmnl3/Rab13/Tln1/Anln/Ehd2
GOBP_NEGATIVE_REGULATION_OF_CYTOKINE_PRODUCTION_INVOLVED_IN_IMMUNE_RESPONSE	10/1228	38/16223	3.477	0.000396018	0.00333558	0.00243833	10	Tgfb1/Hmox1/Hfe/H2-M3/Angpt1/Smad7/Jak3/Bst2/H2-T23/H2-D1
GOBP_REGULATION_OF_ACTIN_CYTOSKELETON_REORGANIZATION	10/1228	38/16223	3.477	0.000396018	0.00333558	0.00243833	10	Hck/Tek/Rapgef3/Hcls1/Csf1r/Nrp1/Mdk/Arhgdib/F11r/Fes
GOBP_NEGATIVE_REGULATION_OF_DEFENSE_RESPONSE	32/1228	225/16223	1.879	0.000403463	0.00338517	0.00247458	32	Lgals9/Nr1h3/Tek/Tnfaip8l2/H2-M3/Dhx58/Tnfaip3/Havcr2/Prkcd/Serping1/Ptprc/Fcgr2b/Nmi/Mdk/Samhd1/Nfkb1/Tnfrsf1b/A2m/Tnfrsf1a/Trim21/Parp14/Grn/Fgl2/Mill2/Gpr17/Socs3/Tnfaip6/H2-Eb1/Gpx1/H2-T23/H2-D1/Nlrc5
GOBP_POSITIVE_REGULATION_OF_REACTIVE_OXYGEN_SPECIES_BIOSYNTHETIC_PROCESS	12/1228	52/16223	3.049	0.000404122	0.00338517	0.00247458	12	Itgb2/Cyba/Ddah2/Clu/P2rx4/Rab27a/Dnm2/Icam1/Ticam1/Ass1/Clec7a/Slc5a3
GOBP_POSITIVE_REGULATION_OF_STRESS_FIBER_ASSEMBLY	12/1228	52/16223	3.049	0.000404122	0.00338517	0.00247458	12	Rhoc/Tgfbr1/Fhod1/Sdc4/Sorbs3/Rapgef3/Nrp1/Pxn/Arhgef5/Lpar1/S100a10/Arhgef10
GOBP_POSITIVE_REGULATION_OF_BLOOD_VESSEL_ENDOTHELIAL_CELL_MIGRATION	14/1228	67/16223	2.76	0.000411789	0.00343171	0.0025086	14	Tgfb1/Hspb1/Hmox1/Nfe2l2/Angpt1/P2rx4/Cib1/Fgfr1/Ets1/Fgf2/Prkd2/Rhoj/Tmsb4x/Adam17
GOBP_RECEPTOR_SIGNALING_PATHWAY_VIA_STAT	25/1228	160/16223	2.064	0.000411833	0.00343171	0.0025086	25	Stat6/Stat3/Crlf3/Il6st/Hcls1/Parp9/Il10rb/Ifnar2/Csf1r/Stat1/Ptprc/Notch1/Nmi/Il6ra/Tnfrsf1a/Jak3/Il10ra/Parp14/Leprot/Gadd45a/Stat2/Clcf1/Lyn/Socs3/Cenpj
GOBP_T_CELL_APOPTOTIC_PROCESS	11/1228	45/16223	3.229	0.000411925	0.00343171	0.0025086	11	Lgals9/Cd274/Ripk1/Lmbr1l/Gpam/Efna1/Bcl10/Jak3/Lgals3/Dock8/Trp53
GOBP_NEUTROPHIL_CHEMOTAXIS	17/1228	91/16223	2.468	0.000424575	0.00353068	0.00258095	17	Itgb2/Pik3cg/Syk/Nckap1l/Cd74/Mdk/Csf3r/Jam3/Tirap/Rac2/Vav1/Cxcl10/Pik3cd/C3ar1/Itga1/Lgals3/Fcer1g
GOBP_POSITIVE_REGULATION_OF_SMALL_GTPASE_MEDIATED_SIGNAL_TRANSDUCTION	15/1228	75/16223	2.642	0.000427419	0.00354147	0.00258884	15	Csf1/Pik3cg/Erbin/Map4k4/Notch1/Adgrg1/Lpar6/Vav1/F11r/Lpar1/Itpkb/Lyn/Shc1/Gpr17/Akap13
GOBP_REGULATION_OF_TOLL_LIKE_RECEPTOR_SIGNALING_PATHWAY	15/1228	75/16223	2.642	0.000427419	0.00354147	0.00258884	15	Nr1h3/Cyba/Ifi35/Irf1/Tnfaip3/Rsad2/Irf7/Tlr2/Tlr3/Birc3/Tirap/Lyn/Tlr9/Ticam1/Cd14
GOBP_RESPONSE_TO_LIPOTEICHOIC_ACID	5/1228	10/16223	6.605	0.000449861	0.00372069	0.00271985	5	Trem2/Rela/Tlr2/Tirap/Cd14
GOBP_ERBB_SIGNALING_PATHWAY	23/1228	143/16223	2.125	0.000453584	0.00373799	0.0027325	23	Tgfb1/Ncf1/Erbb3/Rhbdf1/Efemp1/Lgmn/Erbin/Hbegf/Plce1/Afap1l2/Rassf2/Snx5/Cpne3/Iqgap1/Mvp/Arap1/Spry1/Rbpj/Itga1/Shc1/Adam17/Erbb2/Shkbp1
GOBP_MYELOID_CELL_HOMEOSTASIS	23/1228	143/16223	2.125	0.000453584	0.00373799	0.0027325	23	Spi1/Axl/Stat3/Hmox1/Ikzf1/Zfp36l1/Nckap1l/Hcls1/Stat1/Inpp5d/Ptbp3/Jak3/Jam3/Ets1/Isg15/Itpkb/Pik3cd/Cdk6/Lyn/Zfp36/Adam17/B2m/Mafb
GOBP_POSITIVE_REGULATION_OF_INTRACELLULAR_TRANSPORT	31/1228	217/16223	1.887	0.000456339	0.00375394	0.00274416	31	Itgb2/Tgfb1/Myo1c/Prkcd/Dab2/Rapgef3/Hcls1/Pmaip1/Casp8/Rab29/Stom/Anp32b/Edem1/Cib1/Itgam/Bag3/Msn/Flna/Anxa2/Prr5l/Rac2/Leprot/Micall2/Ldlrap1/Mavs/Cd81/Edem2/Hps4/Trp53/Erbb2/Ehd2
GOBP_NEGATIVE_REGULATION_OF_RESPONSE_TO_BIOTIC_STIMULUS	18/1228	100/16223	2.378	0.000466736	0.00382573	0.00279663	18	Lgals9/Nr1h3/H2-M3/Dhx58/Tnfaip3/Havcr2/Serping1/Nmi/Samhd1/A2m/Trim21/Parp14/Grn/Fgl2/Mill2/H2-T23/H2-D1/Nlrc5
GOBP_POSITIVE_REGULATION_OF_MYELOID_CELL_DIFFERENTIATION	18/1228	100/16223	2.378	0.000466736	0.00382573	0.00279663	18	Tgfb1/Stat3/Csf1/Zfp36l1/Ripk1/Nckap1l/Hcls1/Runx1/Trem2/Cd74/Casp8/Stat1/Inpp5d/Tyrobp/Ets1/Isg15/Fes/H2-Eb1
GOBP_METAL_ION_HOMEOSTASIS	71/1228	631/16223	1.486	0.000475334	0.00388925	0.00284307	71	Cd52/Tcirg1/Cp/Ptpn6/Hmox1/Atp7b/Hfe/Cdh23/Slc41a1/C1qtnf1/Slc12a7/Slc12a4/Pik3cg/Pacs2/Hexb/Slc39a14/Ednrb/Myc/Plce1/Ddit3/Slc11a1/Steap3/Ptprc/Cybrd1/Snx5/P2ry1/Cd38/P2rx7/P2rx4/Itpr2/Dmpk/Cln3/Rasa3/Slc10a7/Mt2/Mt1/Trf/Gnai2/Slc8b1/Lpar6/Atp7a/Plcg2/Gna15/Cxcl10/Ttc7/Pml/Fgf2/Slc12a9/Tgm2/Atp6v0a2/Atp13a4/Lpar1/C3ar1/Chd7/Atp1b2/Cmklr1/Lyn/Itpr3/Gpr157/Tpcn2/P2ry6/Ftl1/Gpr17/Cx3cr1/Slc39a8/Tpt…
GOBP_NEGATIVE_REGULATION_OF_LEUKOCYTE_MEDIATED_CYTOTOXICITY	8/1228	26/16223	4.065	0.000478943	0.0039118	0.00285955	8	Lgals9/H2-M3/Havcr2/Ptprc/Fcgr2b/Mill2/H2-T23/H2-D1
GOBP_REGULATION_OF_GLIAL_CELL_DIFFERENTIATION	14/1228	68/16223	2.72	0.000483007	0.00393797	0.00287868	14	Tgfb1/Il6st/Rela/Notch1/Mdk/Spint1/Tlr2/Tnfrsf1b/Tmem98/Mag/Olig2/Clcf1/Nkx6-2/Opalin
GOBP_REGULATION_OF_BONE_REMODELING	12/1228	53/16223	2.991	0.000486924	0.00396285	0.00289687	12	Tnfaip3/Itgb3/Syk/Csf1r/Inpp5d/Mdk/Cd38/Spp1/P2rx7/Csk/Trf/Tmem119
GOBP_ACTIVATION_OF_CYSTEINE_TYPE_ENDOPEPTIDASE_ACTIVITY_INVOLVED_IN_APOPTOTIC_PROCESS	16/1228	84/16223	2.516	0.000495408	0.00402233	0.00294035	16	Ripk1/Xdh/Pmaip1/Casp8/Cflar/Traf2/Anp32b/Laptm5/Pycard/Ctsh/Rps27l/Pml/Acer2/Nod1/Dap/Tnfsf10
GOBP_HYALURONAN_METABOLIC_PROCESS	10/1228	39/16223	3.387	0.000496865	0.00402233	0.00294035	10	Tgfb1/Cd44/Hyal1/Hexb/Pim1/Hexa/Gusb/Itih5/Nfkb1/Fgf2
GOBP_REGULATION_OF_NEUTROPHIL_MIGRATION	10/1228	39/16223	3.387	0.000496865	0.00402233	0.00294035	10	Nckap1l/Cd74/Il1r1/Mdk/Jam3/Tirap/Myd88/Rac2/C3ar1/Rhog
GOBP_CD40_SIGNALING_PATHWAY	6/1228	15/16223	5.284	0.000512228	0.0041321	0.00302059	6	Itga5/Tnfaip3/Cd86/Trem2/Itgb1/Fanca
GOBP_REGULATION_OF_INTEGRIN_MEDIATED_SIGNALING_PATHWAY	6/1228	15/16223	5.284	0.000512228	0.0041321	0.00302059	6	Loxl3/Lims1/Cd63/Flna/Ctnna1/Phactr4
GOBP_CELL_CELL_JUNCTION_ORGANIZATION	30/1228	209/16223	1.896	0.00051579	0.00415352	0.00303625	30	Lsr/Rhoc/Tgfb1/Nectin4/Tgfbr1/Myo1c/Lims1/Vcl/Runx1/Csf1r/Tjp2/Smad7/Rab13/Tln1/Cd9/Flna/Cbfb/Jam3/Csk/Ugt8a/Micall2/Cldn11/Ctnna1/F11r/Sdk1/Pvr/Inava/Nectin2/Heg1/Zfp703
GOBP_REGULATION_OF_STRESS_ACTIVATED_PROTEIN_KINASE_SIGNALING_CASCADE	27/1228	181/16223	1.971	0.000525028	0.00422049	0.00308521	27	Spi1/Map3k11/Ncf1/Traf4/Flt4/Ripk1/Gadd45g/Myc/Xdh/Eif2ak2/Map4k4/Fcgr2b/Card9/Traf2/Rassf2/Ltbr/Pycard/Tlr3/Tirap/Myd88/Gadd45a/Nod1/Fzd7/Inava/Lyn/Tlr9/Clec7a
GOBP_NECROTIC_CELL_DEATH	13/1228	61/16223	2.815	0.000536886	0.00430825	0.00314936	13	Ripk1/Casp8/Cflar/Traf2/Nupr1/Asah1/Tlr3/Birc3/Tspo/Ticam1/Tmem123/Cd14/Trp53
GOBP_GLAND_DEVELOPMENT	50/1228	410/16223	1.611	0.000546663	0.00437904	0.00320111	50	Hk2/Lsr/Rarg/Tgfb1/Ddr1/Rps6ka1/Hmox1/Hfe/Sulf2/Tgfbr1/Met/Prox1/Csf1/Lama5/Sulf1/Tnfaip3/Srd5a1/Xdh/Csf1r/Lrp5/Rela/Cflar/Igfbp5/Tfcp2l1/Notch1/Mdk/Zbtb7b/Tnc/Ezh2/Msn/Sall1/Ets1/Tgfbr2/Oas2/Sox10/Fa2h/Ucp2/Atp7a/Cebpa/Pml/Tgm2/Rbpj/Tspo/Orai1/Cebpb/Gpx1/Ccnd1/Mafb/Ass1/Zfp703
GOBP_OSTEOCLAST_DIFFERENTIATION	17/1228	93/16223	2.415	0.000552147	0.00440755	0.00322195	17	Tcirg1/Gab2/Csf1/Lrrk1/Trem2/Csf1r/Inpp5d/Rassf2/Tyrobp/Tlr3/Anxa2/Trf/Sbno2/Cd81/Cd109/Cebpb/Mafb
GOBP_REGULATION_OF_EPITHELIAL_CELL_APOPTOTIC_PROCESS	17/1228	93/16223	2.415	0.000552147	0.00440755	0.00322195	17	Hmox1/Tek/Nfe2l2/H2-M3/Tnfaip3/Zfp36l1/Angpt1/Cflar/Gsn/Mdk/Pak4/Nupr1/Icam1/Zfp36/Cd248/Ano6/Ecscr
GOBP_ACUTE_INFLAMMATORY_RESPONSE	19/1228	110/16223	2.282	0.000562292	0.00448074	0.00327545	19	Hfe/Pik3cg/Il6st/Ednrb/Osmr/C3/Fn1/Fcgr2b/Il6ra/Vcam1/B4galt1/Nupr1/Icam1/Ptges/Cebpb/Prcp/Ano6/H2-T23/Ass1
GOBP_NEGATIVE_REGULATION_OF_NF_KAPPAB_TRANSCRIPTION_FACTOR_ACTIVITY	16/1228	85/16223	2.487	0.000568182	0.00451981	0.00330401	16	Tnfaip3/Havcr2/Nfkbia/Erbin/Ddit3/Anxa4/Pycard/Trim21/Foxj1/Aim2/Dap/Cmklr1/Tlr9/Tmsb4x/Parp10/Nlrc5
GOBP_MAINTENANCE_OF_BLOOD_BRAIN_BARRIER	9/1228	33/16223	3.603	0.000578368	0.00459286	0.00335741	9	Lsr/Vcl/Angpt1/Tjp2/Itgb1/Jam3/F11r/Mbp/Jam2
GOBP_MESENCHYMAL_CELL_DIFFERENTIATION	32/1228	230/16223	1.838	0.000595439	0.00472024	0.00345053	32	Loxl3/Tgfb1/Tgfbr1/Lama5/Sema4d/Sema3g/Ednrb/Dab2/Nrp1/Smad7/Stat1/Fn1/Eng/Notch1/Mdk/Wwtr1/Efna1/Glipr2/Pdpn/Ezh2/Flna/Fgfr1/Tgfbr2/Sox10/Crb2/Spry1/Akna/Rbpj/Sema3d/Phldb1/Phactr4/Zfp703
GOBP_RESPONSE_TO_ORGANOPHOSPHORUS	21/1228	128/16223	2.167	0.000602418	0.00476732	0.00348494	21	Tek/Sparc/Pik3cg/Zfp36l1/Srd5a1/Rapgef3/Fosl1/Rela/Mmp19/Stat1/Igfbp5/P2ry1/P2rx7/P2rx4/Abcc9/Itpr2/P2ry12/Lpar1/P2ry6/Ptafr/Ass1
GOBP_BONE_DEVELOPMENT	28/1228	192/16223	1.927	0.000604606	0.00477639	0.00349157	28	Mmp14/Rarg/Tulp3/Ptpn6/Tek/Sulf2/Lrrk1/Fli1/Sulf1/Sema4d/Srd5a1/Lrp5/Ptprc/Eng/Thbs3/Wasf2/Tyrobp/Slc10a7/Anxa2/Tgfbr2/Foxn3/Sh3pxd2b/Col27a1/Tifab/Tmem119/Trp53/Akap13/Serpinh1
GOBP_GLIAL_CELL_PROLIFERATION	11/1228	47/16223	3.092	0.000614626	0.00483886	0.00353724	11	Csf1/Cers2/Clu/Trem2/Csf1r/Il33/Notch1/Sox10/Lgi4/Tspo/Lyn
GOBP_POSITIVE_REGULATION_OF_EXTRINSIC_APOPTOTIC_SIGNALING_PATHWAY	11/1228	47/16223	3.092	0.000614626	0.00483886	0.00353724	11	Ripk1/Tnfrsf12a/Pmaip1/Ptprc/Traf2/Bcl10/Ltbr/Pycard/Pml/Ctnna1/Tnfsf10
GOBP_NEGATIVE_REGULATION_OF_EXTRINSIC_APOPTOTIC_SIGNALING_PATHWAY_VIA_DEATH_DOMAIN_RECEPTORS	10/1228	40/16223	3.303	0.0006181	0.00484955	0.00354505	10	Hmox1/Tmbim1/Tnfaip3/Ripk1/Casp8/Cflar/Traf2/Icam1/Tnfsf10/Gpx1
GOBP_REGULATION_OF_NATURAL_KILLER_CELL_ACTIVATION	10/1228	40/16223	3.303	0.0006181	0.00484955	0.00354505	10	Axl/H2-M3/Havcr2/Tyrobp/Lamp1/Mill2/Ticam1/H2-T23/H2-D1/Flt3l
GOBP_MORPHOGENESIS_OF_A_BRANCHING_STRUCTURE	27/1228	183/16223	1.949	0.000624929	0.00488639	0.00357198	27	Mmp14/Ddr1/Met/Prox1/Csf1/Lama5/Sulf1/Myc/Lrp5/Nrp1/Eng/Ermn/Notch1/Mdk/Spint1/Tnc/Sall1/Ctsh/Tgfbr2/Sox10/Pml/Spry1/Fgf2/Clic4/Tgm2/Timeless/Socs3
GOBP_REGULATION_OF_ACTIN_FILAMENT_LENGTH	27/1228	183/16223	1.949	0.000624929	0.00488639	0.00357198	27	Hck/Myo1c/Pfn1/Plek/Prkcd/Sh3bp1/Nckap1l/Hcls1/Lima1/Svil/Add3/Gsn/Wasf2/Arpc1b/Eln/Vasp/Pycard/Cotl1/Kank1/Triobp/Icam1/Plekhg2/Arhgap18/Cdc42ep1/Tmsb4x/Gm14137/Capza1
GOBP_CELLULAR_RESPONSE_TO_GROWTH_HORMONE_STIMULUS	7/1228	21/16223	4.404	0.000632172	0.00491785	0.00359498	7	Stat6/Stat3/Ptpn1/Pxn/Jak3/Leprot/Lyn
GOBP_CELLULAR_RESPONSE_TO_INTERFERON_BETA	7/1228	21/16223	4.404	0.000632172	0.00491785	0.00359498	7	Irf1/Sting1/Stat1/Tlr3/Aim2/Irgm1/Irgm2
GOBP_POSITIVE_REGULATION_OF_CELL_ADHESION_MEDIATED_BY_INTEGRIN	7/1228	21/16223	4.404	0.000632172	0.00491785	0.00359498	7	Ptpn6/Piezo1/Syk/Nckap1l/Podxl/Cib1/P2ry12
GOBP_POSITIVE_REGULATION_OF_NATURAL_KILLER_CELL_ACTIVATION	8/1228	27/16223	3.914	0.000635852	0.00492141	0.00359758	8	Axl/H2-M3/Tyrobp/Lamp1/Ticam1/H2-T23/H2-D1/Flt3l
GOBP_POSITIVE_REGULATION_OF_TOLL_LIKE_RECEPTOR_SIGNALING_PATHWAY	8/1228	27/16223	3.914	0.000635852	0.00492141	0.00359758	8	Nr1h3/Cyba/Ifi35/Rsad2/Tlr2/Tlr3/Tirap/Tlr9
GOBP_TOLL_LIKE_RECEPTOR_9_SIGNALING_PATHWAY	8/1228	27/16223	3.914	0.000635852	0.00492141	0.00359758	8	Havcr2/Rsad2/Pik3ap1/Myd88/Unc93b1/Tlr7/Tlr9/Irak4
GOBP_REGULATION_OF_PROTEIN_STABILITY	38/1228	290/16223	1.731	0.00063769	0.00492731	0.0036019	38	Lamp2/Ctsa/Pfn1/Mdm2/Prkcd/Clu/Fbxo4/Cdkn1a/Pim1/Smad7/Gsn/Rassf2/Mfsd1/Efna1/Tyrobp/Pycard/Bag3/Trim21/Flna/Lamp1/Ifi30/Cryab/Ctsh/Crtap/Cmtm6/Trf/Grn/Cd81/Mylip/Atp1b2/Hps4/Wdr81/Irgm1/Insc/Trp53/Adgrv1/Irgm2/Capn3
GOBP_NATURAL_KILLER_CELL_ACTIVATION	16/1228	86/16223	2.458	0.000649914	0.00501331	0.00366476	16	Itgb2/Axl/H2-M3/Havcr2/Casp8/Ptprc/Tyrobp/Elf4/Lamp1/Rab27a/Pik3cd/Mill2/Ticam1/H2-T23/H2-D1/Flt3l
GOBP_VIRAL_GENOME_REPLICATION	20/1228	120/16223	2.202	0.000654912	0.00504281	0.00368633	20	Apobec3/Prox1/Rsad2/Top2a/Pabpc1/Mx2/Eif2ak2/Fam111a/Ifitm3/Rab29/Stom/Notch1/Zc3hav1/Oas2/Resf1/Isg15/Mavs/Bst2/Parp10/Ifi27
GOBP_ACTIN_POLYMERIZATION_OR_DEPOLYMERIZATION	30/1228	212/16223	1.869	0.00065594	0.00504281	0.00368633	30	Hck/Myo1c/Pfn1/Plek/Prkcd/Sh3bp1/Nckap1l/Hcls1/Lima1/Svil/Aif1/Add3/Gsn/Wasf2/Arpc1b/Eln/Vasp/Pycard/Cotl1/Kank1/Triobp/Micall2/Icam1/Plekhg2/Arhgap18/Cdc42ep1/Tmsb4x/Gm14137/Capza1/Wipf1
GOBP_MULTI_MULTICELLULAR_ORGANISM_PROCESS	28/1228	193/16223	1.917	0.000657367	0.00504532	0.00368816	28	Itga5/Lgals9/Tead3/Ddr1/Hfe/Tppp3/Havcr2/Hexb/Endou/Fosl1/Igfbp5/B4galt1/Slc2a1/Cd38/Spp1/Arhgdib/Hpgd/Adcy7/Mmp2/Ets1/Tgfbr2/Syde1/Ucp2/Atp7a/Igfbp7/Igfbp2/Col16a1/Ptafr
GOBP_NEGATIVE_REGULATION_OF_CATALYTIC_ACTIVITY	84/1228	784/16223	1.415	0.000710181	0.00544155	0.00397781	84	Kat2b/Mcm2/Rps6ka1/Nqo1/Ptpn6/Nes/Hspb1/Rasa4/Cd44/Tmbim1/Dbndd2/Tnfaip3/Sema4d/Prkcd/Lats2/Slc39a14/Ednrb/Nckap1l/Parp9/Pros1/Cdkn1a/Serping1/Parp3/C3/Cep192/Lrp5/Itih5/Smad7/Casp8/Ptprc/Notch1/Tfpi/Spint1/Ptpn1/Anxa5/Wwtr1/Ecm1/Nfkb1/Anxa3/Sspo/Anxa4/A2m/Iqgap1/Cib1/Mvp/Cln3/Pycard/Plxnb3/Renbp/Cryab/Anxa2/Csk/Gnai2/Cebpa/Crb2/Myo1d/Gmip/P2ry13/Gadd45a/Ppp1r14a/Spry1/F11r/Txnip/Ppp1r15a/Lyn/Zfp…
GOBP_RESPONSE_TO_GROWTH_FACTOR	78/1228	718/16223	1.435	0.000732018	0.00559951	0.00409328	78	Itga5/Ltbp1/Tgfb1/Hspb1/Cd44/Ptbp1/Hfe/Sulf2/Tgfbr1/Fgfrl1/Hyal1/Mapkapk2/Sulf1/Myo1c/Lims1/Flt4/Itgb3/Ern1/Zfp36l1/Lgmn/Srd5a1/Lats2/Dab2/Myc/Itgb5/Xdh/Rela/Cd63/Nrp1/Smad7/Cflar/Eng/Notch1/Ehd4/Spint1/Ptpn1/P2ry1/Vcam1/Cpne3/Tnc/Tnfrsf1b/Htra3/Anxa3/Pxn/Tspan12/Iqgap1/Cib1/Chrdl1/Fgfr1/Hpgd/Mt2/Mt1/Tgfbr2/Dnm2/Atp7a/Crb2/Pml/Spry1/Fgf2/F11r/Zfhx3/Rbpj/Pik3cd/Prkd2/Mmrn2/Hnrnpf/Shc1/Id1/Zfp36/Zf…
GOBP_MYD88_DEPENDENT_TOLL_LIKE_RECEPTOR_SIGNALING_PATHWAY	9/1228	34/16223	3.497	0.000734352	0.005608	0.00409949	9	Irf1/Map3k1/Irf7/Tlr2/Tirap/Myd88/Tlr9/Cd14/Irak4
GOBP_REGULATION_OF_PATTERN_RECOGNITION_RECEPTOR_SIGNALING_PATHWAY	18/1228	104/16223	2.287	0.000758114	0.00577163	0.0042191	18	Nr1h3/Cyba/Ifi35/Dhx58/Irf1/Tnfaip3/Rsad2/Erbin/Irf7/Tlr2/Tlr3/Birc3/Tirap/Ddx60/Lyn/Tlr9/Ticam1/Cd14
GOBP_PRODUCTION_OF_MOLECULAR_MEDIATOR_INVOLVED_IN_INFLAMMATORY_RESPONSE	15/1228	79/16223	2.508	0.000760171	0.00577163	0.0042191	15	Stat3/Syk/Apod/Snap23/Il4ra/Pycard/Adcy7/Myd88/Grn/Lyn/Ticam1/Vamp8/Pld4/Clec7a/Gbp5
GOBP_POSITIVE_REGULATION_OF_SMOOTH_MUSCLE_CELL_MIGRATION	10/1228	41/16223	3.222	0.000762759	0.00577163	0.0042191	10	Adamts1/Aif1/Nrp1/Igfbp5/Mdk/S100a11/Iqgap1/Atp7a/Lpar1/Dock5
GOBP_POSITIVE_REGULATION_OF_SUBSTRATE_ADHESION_DEPENDENT_CELL_SPREADING	10/1228	41/16223	3.222	0.000762759	0.00577163	0.0042191	10	Lims1/Nrp1/Mdk/Cib1/Flna/Triobp/Dnm2/S100a10/Dock5/Dock1
GOBP_REGULATION_OF_T_CELL_RECEPTOR_SIGNALING_PATHWAY	10/1228	41/16223	3.222	0.000762759	0.00577163	0.0042191	10	Ptpn6/Rela/Rab29/Bcl10/Gbp2/Laptm5/Cd81/Prkd2/Lgals3/Nectin2
GOBP_CHAPERONE_MEDIATED_AUTOPHAGY	6/1228	16/16223	4.954	0.000767327	0.00577163	0.0042191	6	Lamp2/Ctsa/Gfap/Clu/Bag3/Synpo2
GOBP_NEGATIVE_REGULATION_OF_BONE_RESORPTION	6/1228	16/16223	4.954	0.000767327	0.00577163	0.0042191	6	Tnfaip3/Inpp5d/Cd38/P2rx7/Csk/Tmem119
GOBP_PODOSOME_ASSEMBLY	6/1228	16/16223	4.954	0.000767327	0.00577163	0.0042191	6	Hck/Lcp1/Gsn/Msn/Sh3pxd2b/Bin2
GOBP_POSITIVE_REGULATION_OF_TYPE_2_IMMUNE_RESPONSE	6/1228	16/16223	4.954	0.000767327	0.00577163	0.0042191	6	Rsad2/Cd86/Cd74/Il33/Il4ra/Cd81
GOBP_CD4_POSITIVE_ALPHA_BETA_T_CELL_PROLIFERATION	5/1228	11/16223	6.005	0.000773413	0.00577163	0.0042191	5	Lgals9/Cd274/Vsir/Tgfbr2/Cd81
GOBP_INOSITOL_TRISPHOSPHATE_METABOLIC_PROCESS	5/1228	11/16223	6.005	0.000773413	0.00577163	0.0042191	5	P2ry1/Plcg2/Itpkb/P2ry6/Ptafr
GOBP_POSITIVE_REGULATION_BY_SYMBIONT_OF_ENTRY_INTO_HOST	5/1228	11/16223	6.005	0.000773413	0.00577163	0.0042191	5	Lgals9/Cd74/Trim21/H2-Eb1/Lgals1
GOBP_POSITIVE_REGULATION_OF_MONOCYTE_DIFFERENTIATION	5/1228	11/16223	6.005	0.000773413	0.00577163	0.0042191	5	Csf1/Zfp36l1/Cd74/Fes/H2-Eb1
GOBP_REGULATION_OF_RECEPTOR_CATABOLIC_PROCESS	5/1228	11/16223	6.005	0.000773413	0.00577163	0.0042191	5	Ptpn1/Laptm5/Anxa2/Mylip/Dtx3l
GOBP_ANTIGEN_PROCESSING_AND_PRESENTATION_OF_PEPTIDE_OR_POLYSACCHARIDE_ANTIGEN_VIA_MHC_CLASS_II	17/1228	96/16223	2.339	0.000804658	0.00599503	0.00438241	17	Ctsd/Lgmn/Ctsl/Trem2/Cd74/Fcgr2b/Lag3/Pycard/Ifi30/Dnm2/H2-Aa/H2-DMa/Ctss/Fcer1g/H2-Eb1/Capza1/H2-Ab1
GOBP_REGULATION_OF_EPITHELIAL_CELL_DIFFERENTIATION	23/1228	149/16223	2.039	0.000817655	0.00608197	0.00444596	23	Zfp36l1/Ctsl/Vcl/Runx1/Xdh/Stat1/Notch1/Wwtr1/Ezh2/Tnfrsf1a/Cbfb/Foxj1/Btg1/Spry1/Fgf2/F11r/Id1/S1pr2/Zfp36/Cd109/Cebpb/S1pr3/Ccnd1
GOBP_LYMPHOCYTE_HOMEOSTASIS	12/1228	56/16223	2.831	0.000825508	0.00613044	0.00448139	12	Lgals9/Tcirg1/Tnfaip3/Nckap1l/Pmaip1/Cd74/Gpam/Bcl10/Dock11/Jak3/Dock10/Lyn
GOBP_CHONDROCYTE_DEVELOPMENT	8/1228	28/16223	3.775	0.000831722	0.00615662	0.00450053	8	Rarg/Sulf2/Sulf1/Smad7/Ecm1/Tgfbr2/Col27a1/Serpinh1
GOBP_RESPONSE_TO_IRON_ION	8/1228	28/16223	3.775	0.000831722	0.00615662	0.00450053	8	Hmox1/Hfe/Cybrd1/Trf/Atp7a/C1qa/B2m/Ccnd1
GOBP_CIRCULATORY_SYSTEM_PROCESS	68/1228	611/16223	1.47	0.000834347	0.00615778	0.00450138	68	Scpep1/Slc1a5/Tgfb1/Plod3/Hmox1/Tek/Fli1/Ctsz/Cyb5r3/Slc1a4/Pik3cg/Abcc3/Erap1/Ednrb/Angpt1/Serping1/Hbegf/Tjp2/Lrp5/Plcb3/Smad7/Stat1/Tnni1/Gsn/Snx5/P2ry1/Wwtr1/Slc44a1/Slc2a1/Slc2a5/Agtrap/Cd38/P2rx4/Eln/Abcc9/Itpr2/Dmpk/Slco2b1/Slc38a5/Flna/Renbp/Gnai2/Abcc4/Slc16a1/Cxcl10/Fxyd1/Icam1/F11r/Akap12/C3ar1/Myh6/Chd7/Atp1b2/Itga1/Itpr3/S100a1/Dock5/Kcnk6/Ptgs1/Myof/Ptafr/Fxyd3/Prcp/Gpx1/Akap13/Heg1…
GOBP_POSITIVE_REGULATION_OF_INTRACELLULAR_PROTEIN_TRANSPORT	26/1228	177/16223	1.941	0.000834566	0.00615778	0.00450138	26	Itgb2/Tgfb1/Myo1c/Prkcd/Rapgef3/Hcls1/Pmaip1/Casp8/Rab29/Stom/Anp32b/Edem1/Cib1/Itgam/Bag3/Flna/Prr5l/Rac2/Leprot/Micall2/Mavs/Cd81/Edem2/Hps4/Trp53/Erbb2
GOBP_LAMELLIPODIUM_ORGANIZATION	16/1228	88/16223	2.402	0.000843806	0.00621595	0.0045439	16	Cd44/Vav2/Vcl/Spata13/Parvb/Plce1/Itgb1/Pdpn/Wasf2/Arhgef6/Plxnb3/Kank1/Rac2/Dnm2/Atp7a/P2ry12
GOBP_LIVER_MORPHOGENESIS	7/1228	22/16223	4.203	0.00086709	0.006367	0.00465432	7	Rps6ka1/Sulf2/Prox1/Tnfaip3/Cflar/Mdk/Cebpb
GOBP_NEGATIVE_REGULATION_OF_CD4_POSITIVE_ALPHA_BETA_T_CELL_DIFFERENTIATION	7/1228	22/16223	4.203	0.00086709	0.006367	0.00465432	7	Loxl3/Runx1/Smad7/Zbtb7b/Il4ra/Jak3/Cbfb
GOBP_EPITHELIAL_TUBE_MORPHOGENESIS	39/1228	305/16223	1.689	0.000877598	0.00643384	0.00470318	39	Mmp14/Rarg/Tulp3/Tgfb1/Ddr1/Met/Prox1/Csf1/Lama5/Stard13/Sdc4/Myc/Csf1r/Lrp5/Podxl/Nrp1/Eng/Notch1/Mdk/Spint1/Bcl10/Tnc/Shroom3/Vasp/Itgax/Sall1/Ctsh/Tgfbr2/Cxcl10/Plxnb2/Pml/Spry1/Fgf2/Clic4/Rbpj/Pik3cd/Timeless/Prkd2/Phactr4
GOBP_ASTROCYTE_DIFFERENTIATION	14/1228	72/16223	2.569	0.000881961	0.00644521	0.00471149	14	Stat3/Ifngr1/Il6st/Trem2/Vim/Notch1/Tspan2/Plp1/Grn/Mag/C1qa/Cdk6/Clcf1/Lamb2
GOBP_NATURAL_KILLER_CELL_MEDIATED_IMMUNITY	14/1228	72/16223	2.569	0.000881961	0.00644521	0.00471149	14	Lgals9/Ptpn6/H2-M3/Havcr2/Lag3/Clec2d/Lamp1/Rab27a/Vav1/Pvr/Mill2/Nectin2/H2-T23/H2-D1
GOBP_PROGRAMMED_NECROTIC_CELL_DEATH	11/1228	49/16223	2.966	0.000894247	0.00652459	0.00476952	11	Ripk1/Casp8/Cflar/Traf2/Nupr1/Asah1/Tlr3/Birc3/Ticam1/Cd14/Trp53
GOBP_POSITIVE_REGULATION_OF_APOPTOTIC_SIGNALING_PATHWAY	20/1228	123/16223	2.148	0.000902539	0.00656418	0.00479846	20	Tgfbr1/Ripk1/Prkcd/Tnfrsf12a/Pmaip1/Ddit3/Ptprc/Traf2/Bcl10/Ltbr/Ctsc/Nupr1/Pycard/Pml/Ctnna1/Mcl1/Tnfsf10/Bmf/Plagl2/Trp53
GOBP_REGULATION_OF_CELL_MATRIX_ADHESION	20/1228	123/16223	2.148	0.000902539	0.00656418	0.00479846	20	Mmp14/Rin2/Ddr1/Tek/Csf1/Sdc4/Lims1/Plau/Vcl/Apod/Efemp2/Nrp1/Map4k4/Iqgap1/Cib1/Acer2/Rras/Cdk6/Col16a1/S100a10
GOBP_CERAMIDE_METABOLIC_PROCESS	17/1228	97/16223	2.315	0.00090824	0.00658474	0.00481349	17	Gm2a/Elovl1/Cers2/Sgpl1/Hexb/Prkcd/Naga/Hexa/Tnfrsf1a/Asah1/Pla2g15/Ugt8a/Fa2h/Neu4/Acer2/Sgms2/Plpp2
GOBP_EXTRACELLULAR_MATRIX_DISASSEMBLY	17/1228	97/16223	2.315	0.00090824	0.00658474	0.00481349	17	Mmp14/Capns1/Tgfb1/Ddr1/Cd44/Adamts4/Ctsl/Lcp1/Adamts5/Mmp19/Ddr2/Pdpn/A2m/Mmp2/Ets1/Ctss/Sh3pxd2b
GOBP_EPIBOLY	9/1228	35/16223	3.397	0.000922972	0.00665993	0.00486846	9	Itga5/Rhoc/Ddr1/Cd44/Hbegf/Cd151/Pdpn/Flna/Adam17
GOBP_REGULATION_OF_FIBROBLAST_MIGRATION	9/1228	35/16223	3.397	0.000922972	0.00665993	0.00486846	9	Tgfb1/Sdc4/Itgb1/Ddr2/Cln3/Arhgap4/Prr5l/Fgf2/Akap12
GOBP_RESPONSE_TO_INTERLEUKIN_4	9/1228	35/16223	3.397	0.000922972	0.00665993	0.00486846	9	Stat6/Mcm2/Shpk/Mrc1/Il4ra/Jak3/Parp14/Pml/Rplp0
GOBP_POSITIVE_REGULATION_OF_PHOSPHATIDYLINOSITOL_3_KINASE_SIGNALING	16/1228	89/16223	2.375	0.000957895	0.00690106	0.00504473	16	Ptpn6/Tek/Ncf1/Erbb3/Pik3cg/Pik3r5/Sema4d/Angpt1/Hcls1/Pik3ap1/Fn1/Fgfr1/Prr5l/Fgf2/Pik3cd/Lyn
GOBP_SPHINGOLIPID_METABOLIC_PROCESS	24/1228	160/16223	1.982	0.000964669	0.00693895	0.00507242	24	Gm2a/Elovl1/Gltp/Cers2/Ctsa/Sgpl1/Hexb/Elovl7/Prkcd/Naga/Aldh3b1/Hexa/Esyt1/Hacd4/Tnfrsf1a/Asah1/Pla2g15/Ugt8a/Fa2h/Neu4/Acer2/Prkd2/Sgms2/Plpp2
GOBP_EPITHELIAL_CELL_APOPTOTIC_PROCESS	19/1228	115/16223	2.183	0.000985023	0.00707425	0.00517133	19	Hmox1/Tek/Nfe2l2/H2-M3/Tnfaip3/Pik3cg/Zfp36l1/Angpt1/Cflar/Gsn/Mdk/Pak4/Nupr1/Tgfbr2/Icam1/Zfp36/Cd248/Ano6/Ecscr
GOBP_DEFENSE_RESPONSE_TO_GRAM_POSITIVE_BACTERIUM	20/1228	124/16223	2.131	0.00100124	0.00717947	0.00524825	20	H2bc4/Havcr2/Gsdmd/Card9/Tlr2/Gbp3/Gbp2/Gbp9/Pglyrp1/Tirap/Myd88/Ssc5d/Nod1/Gbp7/Mpeg1/Adam17/H2-T23/Lyz2/H2-D1/Gbp4
GOBP_POSITIVE_REGULATION_OF_INTERFERON_GAMMA_PRODUCTION	13/1228	65/16223	2.642	0.00101248	0.00724869	0.00529884	13	Lgals9/Havcr2/Il1r1/Slc11a1/Pycard/Sash3/Tlr3/Irf8/Tlr7/Tlr9/Cd14/H2-D1/Clec7a
GOBP_AMINOGLYCAN_METABOLIC_PROCESS	25/1228	170/16223	1.943	0.00102331	0.00731483	0.00534719	25	Naglu/Tgfb1/Cd44/Hyal1/Sdc4/Vcan/Hexb/Angpt1/Pim1/Hexa/Gusb/Itih5/Galnt5/Nfkb1/B4galt1/Fuca1/Hspg2/Ugdh/Pglyrp1/Slc10a7/Cspg4/Gns/Fgf2/Ndst1/Chil1
GOBP_REGULATION_OF_SECRETION	68/1228	616/16223	1.458	0.00103489	0.00738605	0.00539926	68	Itgb2/Lgals9/Tcirg1/Nr1h3/Tgfb1/Adgre5/Gab2/Cd33/Hmox1/Hfe/H2-M3/Sdc4/C1qtnf1/Erbb3/Rhbdf1/Rsad2/Syk/Ednrb/Rapgef3/Trem2/Myom1/Cd74/Lrp5/Fcgr2b/Frmd4a/Notch1/Snx5/P2ry1/Stxbp3/Rab13/Tlr2/Tnfrsf1b/Slc2a1/Vamp3/Cd38/Rest/Spp1/P2rx4/Itpr2/Tnfrsf1a/Il4ra/Itgam/Ano1/Lamp1/Rab11fip1/Rab27a/Gnai2/Oas2/Slc8b1/Slc16a1/Rac2/Ucp2/Pim3/P2ry12/Cd84/Chd7/Syt15/Lyn/Itpr3/Tifab/Vamp8/Ptges/Fes/Pla2g4a/Ptafr/H2-E…
GOBP_RESPONSE_TO_REACTIVE_OXYGEN_SPECIES	30/1228	218/16223	1.818	0.00103947	0.00740726	0.00541476	30	Axl/Nqo1/Hmox1/Met/Hyal1/Nfe2l2/Ncf1/Tnfaip3/Ern1/Mtr/Ripk1/Prkcd/Apod/Fosl1/Rela/Cdk2/Cflar/Traf2/Sesn2/Pxn/Ezh2/Mmp2/Ets1/Cryab/Dnm2/Ucp2/Atp7a/Txnip/Gpx1/Sod3
GOBP_REGULATION_OF_LYMPHOCYTE_APOPTOTIC_PROCESS	11/1228	50/16223	2.906	0.00106929	0.00760787	0.0055614	11	Lgals9/Cd274/Cd74/Gpam/Efna1/Bcl10/Jak3/Lyn/Lgals3/Dock8/Trp53
GOBP_MYELOID_DENDRITIC_CELL_ACTIVATION	8/1228	29/16223	3.644	0.00107321	0.00761214	0.00556452	8	Spi1/Relb/Dock2/Havcr2/Ltbr/Pycard/Tgfbr2/Rbpj
GOBP_NEGATIVE_REGULATION_OF_INTERLEUKIN_2_PRODUCTION	8/1228	29/16223	3.644	0.00107321	0.00761214	0.00556452	8	Homer3/Tnfaip3/Havcr2/Ptprc/Gbp2/Laptm5/Lag3/Zfp36
GOBP_REGULATION_OF_INTRACELLULAR_PROTEIN_TRANSPORT	33/1228	248/16223	1.758	0.00108006	0.0076489	0.0055914	33	Itgb2/Tgfb1/Myo1c/Prkcd/Lcp1/Angpt1/Rapgef3/Apod/Hcls1/Pmaip1/Casp8/Sp100/Rab29/Stom/Ptpn1/Anp32b/Edem1/Cib1/Itgam/Bag3/Flna/Prr5l/Rac2/Leprot/Micall2/Mavs/Cd81/Edem2/Mdfic/Hps4/Trp53/Erbb2/Ifi27
GOBP_POSITIVE_REGULATION_OF_ANION_TRANSPORT	55/1228	476/16223	1.526	0.00108679	0.00768467	0.00561755	55	Itgb2/Nr1h3/Tgfb1/Cd33/Hfe/Abca1/Nfe2l2/C1qtnf1/Myo1c/Nfkbia/Prkcd/Rapgef3/Hcls1/Trem2/Myom1/C3/Pmaip1/Sorbs1/Itgb1/Casp8/Dbi/Rab29/Frmd4a/Stom/Tlr2/Anp32b/Cd38/Spp1/P2rx4/Edem1/Cib1/Cln3/Itgam/Bag3/Ano1/Flna/Anxa2/Prr5l/Rac2/Arhgef5/Leprot/Micall2/Ldlrap1/Mavs/Cd81/Edem2/Hps4/Vamp8/Ptges/Pla2g4a/Cebpb/Ptafr/Trp53/H2-Eb1/Erbb2
GOBP_ACTIVATION_OF_NF_KAPPAB_INDUCING_KINASE_ACTIVITY	6/1228	17/16223	4.663	0.0011104	0.00781546	0.00571316	6	Traf4/Traf2/Tlr3/Tirap/Card10/Chil1
GOBP_CELL_CELL_ADHESION_MEDIATED_BY_INTEGRIN	6/1228	17/16223	4.663	0.0011104	0.00781546	0.00571316	6	Itga5/Piezo1/Fermt3/Podxl/Itgb1/Wnk1
GOBP_TOLL_LIKE_RECEPTOR_2_SIGNALING_PATHWAY	6/1228	17/16223	4.663	0.0011104	0.00781546	0.00571316	6	Cyba/Tnfaip3/Pik3ap1/Tlr2/Tirap/Lyn
GOBP_REGULATION_OF_ANION_TRANSPORT	88/1228	841/16223	1.382	0.00111407	0.00782923	0.00572322	88	Itgb2/Hk2/Tcirg1/Nr1h3/Tgfb1/Cd33/Hfe/Abca1/Nfe2l2/C1qtnf1/Myo1c/Rhbdf1/Rsad2/Itgb3/Nfkbia/Ripk1/Syk/Prkcd/Lcp1/Angpt1/Rapgef3/Apod/Hcls1/Trem2/Myom1/C3/Pmaip1/Cd74/Lrp5/Sorbs1/Itgb1/Casp8/Sp100/Dbi/Rab29/Frmd4a/Stom/Ptpn1/P2ry1/Stxbp3/Tlr2/Nfkb1/Anp32b/Slc2a1/Cd38/Rest/Spp1/P2rx4/Edem1/Itpr2/Cib1/Cln3/Itgam/Bag3/Ano1/Flna/Rab11fip1/Anxa2/Csk/Slc8b1/Prr5l/Slc16a1/Rac2/Arhgef5/Ucp2/Leprot/Pim3/P2r…
GOBP_EXTRINSIC_APOPTOTIC_SIGNALING_PATHWAY_VIA_DEATH_DOMAIN_RECEPTORS	15/1228	82/16223	2.417	0.00113534	0.00795803	0.00581737	15	Hmox1/Tmbim1/Tnfaip3/Ripk1/Pmaip1/Casp8/Cflar/Sp100/Traf2/Tnfrsf1a/Bag3/Icam1/Tnfsf10/Lgals3/Gpx1
GOBP_POSITIVE_REGULATION_OF_PATTERN_RECOGNITION_RECEPTOR_SIGNALING_PATHWAY	10/1228	43/16223	3.072	0.00113587	0.00795803	0.00581737	10	Nr1h3/Cyba/Ifi35/Dhx58/Rsad2/Tlr2/Tlr3/Tirap/Ddx60/Tlr9
GOBP_POSITIVE_REGULATION_OF_MYELOID_LEUKOCYTE_DIFFERENTIATION	12/1228	58/16223	2.733	0.00114589	0.00801599	0.00585974	12	Tgfb1/Csf1/Zfp36l1/Ripk1/Hcls1/Runx1/Trem2/Cd74/Casp8/Tyrobp/Fes/H2-Eb1
GOBP_REGULATION_OF_EPITHELIAL_TO_MESENCHYMAL_TRANSITION	17/1228	99/16223	2.269	0.00114978	0.00803094	0.00587068	17	Tgfb1/Tgfbr1/Dab2/Smad7/Eng/Notch1/Mdk/Wwtr1/Efna1/Glipr2/Pdpn/Ezh2/Tgfbr2/Crb2/Spry1/Phldb1/Zfp703
GOBP_POSITIVE_REGULATION_OF_ANTIGEN_RECEPTOR_MEDIATED_SIGNALING_PATHWAY	7/1228	23/16223	4.021	0.00116576	0.00810547	0.00592515	7	Rela/Ptprc/Rab29/Cd81/Prkd2/Nfam1/Nectin2
GOBP_POSITIVE_REGULATION_OF_EXTRACELLULAR_MATRIX_ORGANIZATION	7/1228	23/16223	4.021	0.00116576	0.00810547	0.00592515	7	Tgfb1/Runx1/Efemp2/Cflar/Ddr2/Pdpn/Phldb1
GOBP_POSITIVE_REGULATION_OF_T_CELL_CYTOKINE_PRODUCTION	7/1228	23/16223	4.021	0.00116576	0.00810547	0.00592515	7	Rsad2/Il1r1/Traf2/Sash3/Cd81/B2m/H2-D1
GOBP_ARTERY_MORPHOGENESIS	13/1228	66/16223	2.602	0.00117504	0.00814526	0.00595424	13	Fkbp10/Tgfbr1/Prox1/Efemp2/Nrp1/Smad7/Prrx1/Eng/Notch1/Mdk/Hpgd/Rbpj/Chd7
GOBP_LYMPHOCYTE_APOPTOTIC_PROCESS	13/1228	66/16223	2.602	0.00117504	0.00814526	0.00595424	13	Lgals9/Cd274/Ripk1/Lmbr1l/Cd74/Gpam/Efna1/Bcl10/Jak3/Lyn/Lgals3/Dock8/Trp53
GOBP_PROTEIN_POLYMERIZATION	37/1228	290/16223	1.686	0.00122223	0.00845958	0.00618401	37	Hck/Met/Tppp3/Myo1c/Pfn1/Rnf135/Prkcd/Nckap1l/Hcls1/Mx2/Svil/Aif1/Cep192/Add3/Gsn/Tpx2/Wasf2/Arpc1b/Eln/Vasp/Pycard/Cotl1/Kank1/Triobp/Dnm2/Micall2/Icam1/Plekhg2/Arhgap18/Cdk5rap2/Cdc42ep1/Tmsb4x/Fes/Gm14137/Cenpj/Psrc1/Capza1
GOBP_GROWTH_HORMONE_RECEPTOR_SIGNALING_PATHWAY_VIA_JAK_STAT	5/1228	12/16223	5.505	0.0012435	0.00856797	0.00626325	5	Stat6/Stat3/Ptpn1/Jak3/Lyn
GOBP_MACROPHAGE_PROLIFERATION	5/1228	12/16223	5.505	0.0012435	0.00856797	0.00626325	5	Csf1/Clu/Trem2/Csf1r/Il33
GOBP_POSITIVE_REGULATION_OF_CD8_POSITIVE_ALPHA_BETA_T_CELL_ACTIVATION	5/1228	12/16223	5.505	0.0012435	0.00856797	0.00626325	5	Nckap1l/Runx1/Cbfb/H2-T23/H2-D1
GOBP_REGULATION_OF_NATURAL_KILLER_CELL_MEDIATED_IMMUNITY	11/1228	51/16223	2.849	0.00127162	0.00874859	0.00639528	11	Lgals9/H2-M3/Havcr2/Lag3/Lamp1/Vav1/Pvr/Mill2/Nectin2/H2-T23/H2-D1
GOBP_INTRINSIC_APOPTOTIC_SIGNALING_PATHWAY_IN_RESPONSE_TO_DNA_DAMAGE	17/1228	100/16223	2.246	0.00128968	0.00885956	0.0064764	17	Cd44/Hmox1/Clu/Cdkn1a/Cd74/Shisa5/Tnfrsf1b/Tnfrsf1a/Aen/Nupr1/Pycard/Rps27l/Pml/Mcl1/Phlda3/Trp53/Tpt1
GOBP_ACTIVATION_OF_INNATE_IMMUNE_RESPONSE	22/1228	145/16223	2.004	0.00132301	0.00907492	0.00663383	22	Relb/Hck/Syk/Prkcd/Psme1/Psmb8/Sting1/Rela/Card9/Nras/Nfkb1/Bcl10/Tyrobp/Pycard/Psmb10/Plcg2/Mavs/Aim2/Lyn/Trim12c/Fcer1g/Psme2
GOBP_REACTIVE_NITROGEN_SPECIES_METABOLIC_PROCESS	14/1228	75/16223	2.466	0.00133817	0.00915809	0.00669463	14	Itgb2/Nqo1/Ddah2/Cyb5r3/Clu/Tlr2/P2rx4/Dnm2/Icam1/Tspo/Ticam1/Cx3cr1/Ass1/Clec7a
GOBP_POSITIVE_REGULATION_OF_REGULATED_SECRETORY_PATHWAY	12/1228	59/16223	2.687	0.00134113	0.00915809	0.00669463	12	Itgb2/Gab2/H2-M3/Syk/Il4ra/Itgam/Lamp1/Rab27a/Vamp8/Ptafr/H2-T23/H2-D1
GOBP_REGULATION_OF_LYMPHOCYTE_MIGRATION	12/1228	59/16223	2.687	0.00134113	0.00915809	0.00669463	12	Stk10/Apod/Aif1/Ecm1/Pycard/Msn/Slc8b1/Cxcl10/Wnk1/Dock8/Adam17/Jam2
GOBP_GROWTH	92/1228	892/16223	1.363	0.00135588	0.00923729	0.00675252	92	Mmp14/Rarg/Tgfb1/Ddr1/Rps6ka1/Tgfbr1/Hyal1/Prox1/Csf1/Crlf3/Cxcl16/Sgpl1/Igfbp3/Zfp36l1/Lgmn/Sema4d/Vcl/Sema3g/Lats2/Apod/Runx1/Cdkn1a/Pim1/Hbegf/Gpam/Plce1/Nrp1/Smad7/Cflar/Igfbp5/Fn1/Tfcp2l1/Ddr2/Gsn/Notch1/Mdk/Wwtr1/Thbs3/Ecm1/Pdlim5/Tnc/Sesn2/Cd38/Spp1/Ezh2/Cd9/Iqgap1/Cib1/Pak4/Sash3/Arhgap4/Sall1/Mt2/Mt1/Cryab/Tgfbr2/Sox10/Dnm2/Igfbp7/Btg1/Mag/Pml/Spry1/Fgf2/Clic4/Cd81/Atf5/Cpq/Rbpj/Rftn1/Ig…
GOBP_POSITIVE_REGULATION_OF_JUN_KINASE_ACTIVITY	13/1228	67/16223	2.563	0.00135878	0.00923729	0.00675252	13	Map3k11/Map3k20/Ern1/Ripk1/Syk/Fgd2/Traf2/Ptpn1/Map3k6/Trf/Arhgef5/Mdfic/Tlr9
GOBP_ZYMOGEN_ACTIVATION	13/1228	67/16223	2.563	0.00135878	0.00923729	0.00675252	13	Mmp14/Ctsz/Plgrkt/Vsir/Lgmn/Ctsl/Plau/Runx1/Casp8/Pycard/Plat/Ctsh/Tbc1d10a
GOBP_NEGATIVE_REGULATION_OF_CELL_KILLING	8/1228	30/16223	3.523	0.00136755	0.00925571	0.00676599	8	Lgals9/H2-M3/Havcr2/Ptprc/Fcgr2b/Mill2/H2-T23/H2-D1
GOBP_POSITIVE_REGULATION_OF_CELL_SUBSTRATE_JUNCTION_ORGANIZATION	8/1228	30/16223	3.523	0.00136755	0.00925571	0.00676599	8	Tek/Sdc4/Lims1/Nrp1/Map4k4/Iqgap1/Col16a1/S100a10
GOBP_POSITIVE_REGULATION_OF_INTERLEUKIN_2_PRODUCTION	8/1228	30/16223	3.523	0.00136755	0.00925571	0.00676599	8	Cd83/Cd86/Runx1/Ptprc/Traf2/Sash3/Prkd2/Clec7a
GOBP_EXTRACELLULAR_MATRIX_ASSEMBLY	10/1228	44/16223	3.002	0.00137178	0.00927062	0.00677689	10	Fkbp10/Tgfb1/Plod3/Efemp2/Notch1/Tnxb/Antxr1/Atp7a/Phldb1/Lamb2
GOBP_POSITIVE_REGULATION_OF_NEURON_DEATH	16/1228	92/16223	2.298	0.00138163	0.00932345	0.00681551	16	Itgb2/Nqo1/Map3k11/Clu/Ddit3/Casp8/Fcgr2b/Rest/Tyrobp/Nupr1/Itgam/Grn/C1qa/Mcl1/Itga1/Trp53
GOBP_POSITIVE_REGULATION_OF_CATABOLIC_PROCESS	52/1228	449/16223	1.53	0.0013938	0.00939176	0.00686544	52	Mov10/Ralb/Mlxipl/Hmox1/Nfe2l2/Tnfaip3/Vsir/Mdm2/Zfp36l1/Prkcd/Clu/Dab2/Pabpc1/Rida/Tfeb/Trem2/Sting1/Il33/Pfkfb4/Smad7/Pfkfb3/Ptpn1/Sh3d19/Trp53inp1/Laptm5/Tnfrsf1b/Sesn2/P2rx7/Zc3hav1/Ctsc/Nupr1/Bag3/Trim30a/Trim21/Msn/Snx33/Prr5l/Cebpa/Cd81/Nod1/Mylip/Trp53inp2/Hspb8/Zfp36/Zfp36l2/Irgm1/Ticam1/Dtx3l/Trim12c/Trim30d/Irgm2/Ecscr
GOBP_ACTIVATION_OF_MAPK_ACTIVITY	23/1228	155/16223	1.96	0.00141172	0.00949853	0.00694349	23	Map3k11/Map3k20/Mapkapk2/Ern1/Ripk1/Syk/Cd74/Plce1/Ptprc/Ptpn1/Map3k6/Trf/Mapkapk3/Cspg4/Fgf2/Cd81/Nod1/Lpar1/Mdfic/Inava/Itga1/Shc1/S1pr2
GOBP_ERYTHROCYTE_HOMEOSTASIS	19/1228	119/16223	2.109	0.00149626	0.0100526	0.00734852	19	Spi1/Axl/Stat3/Hmox1/Ikzf1/Zfp36l1/Nckap1l/Hcls1/Stat1/Inpp5d/Ptbp3/Jak3/Ets1/Isg15/Cdk6/Lyn/Zfp36/B2m/Mafb
GOBP_CALCIUM_MEDIATED_SIGNALING	27/1228	194/16223	1.839	0.00152811	0.0102516	0.00749396	27	Homer3/Ptbp1/Erbb3/Plek/Syk/Ednrb/Trem2/Plce1/Ptprc/Nfatc2/Vcam1/Gbp2/P2rx7/P2rx4/Dmpk/Cib1/Nfatc3/Nfatc1/Plcg2/P2ry12/Lat2/Cmklr1/Irgm1/Tpcn2/Cx3cr1/Irgm2/Ccr5
GOBP_IMMUNE_RESPONSE_TO_TUMOR_CELL	7/1228	24/16223	3.853	0.00153938	0.010282	0.00751622	7	Cd274/Havcr2/Pvr/Mill2/H2-Eb1/Nectin2/H2-D1
GOBP_POSITIVE_REGULATION_OF_TRANSCRIPTION_FROM_RNA_POLYMERASE_II_PROMOTER_IN_RESPONSE_TO_STRESS	7/1228	24/16223	3.853	0.00153938	0.010282	0.00751622	7	Nfe2l2/Ddit3/Notch1/Sesn2/Rbpj/Cebpb/Trp53
GOBP_REGULATION_OF_TOLERANCE_INDUCTION	7/1228	24/16223	3.853	0.00153938	0.010282	0.00751622	7	H2-M3/Cd274/Havcr2/Tgfbr2/Foxj1/H2-T23/H2-D1
GOBP_MUSCLE_CELL_MIGRATION	16/1228	93/16223	2.273	0.00155399	0.0103644	0.00757648	16	Ddr1/Nfe2l2/Igfbp3/Itgb3/Plau/Adamts1/Aif1/Nrp1/Igfbp5/Mdk/S100a11/Iqgap1/Plat/Atp7a/Lpar1/Dock5
GOBP_POSITIVE_REGULATION_OF_TRANSCRIPTION_OF_NOTCH_RECEPTOR_TARGET	6/1228	18/16223	4.404	0.00155978	0.0103729	0.00758264	6	Kat2b/Stat1/Notch1/Maml2/Notch3/Rbpj
GOBP_REGULATION_OF_MYOBLAST_FUSION	6/1228	18/16223	4.404	0.00155978	0.0103729	0.00758264	6	Cflar/Nfatc2/Il4ra/Cxcl10/Cd53/Ehd2
GOBP_REGULATION_OF_EXOCYTOSIS	28/1228	204/16223	1.813	0.00156222	0.0103741	0.00758352	28	Itgb2/Lgals9/Adgre5/Gab2/Hmox1/H2-M3/Sdc4/Syk/Fcgr2b/Notch1/P2ry1/Stxbp3/Rab13/Rest/Il4ra/Itgam/Lamp1/Rab27a/Gnai2/Rac2/Cd84/Syt15/Lyn/Vamp8/Fes/Ptafr/H2-T23/H2-D1
GOBP_CELLULAR_RESPONSE_TO_VIRUS	13/1228	68/16223	2.526	0.00156578	0.0103827	0.00758979	13	Lgals9/Pou2f2/Dhx58/Rnf135/Irf7/Ifih1/Birc3/Ddx60/Ddx58/Irgm1/Wdfy4/Lgals8/Irgm2
GOBP_CELL_PROJECTION_ASSEMBLY	65/1228	593/16223	1.448	0.00157788	0.0104477	0.00763737	65	Tgfbr1/Vav2/Fxyd5/Cilk1/Lama5/Pmp22/Pfn1/Poc1b/Nedd1/Vcl/Prkcd/Spata13/Sh3bp1/Parvb/Parvg/Nckap1l/Fgd2/Aif1/Cep192/Plce1/Podxl/Itgb1/Nrp1/Gsn/Notch1/Ehd4/Pld1/Wwtr1/Wasf2/P2rx7/Emp1/Dock11/Arhgef6/Flna/Plxnb3/Kank1/Arap1/Abcc4/Cspg4/Rac2/Dnm2/Cdc14a/Atp7a/Fgd5/Foxj1/Spata6/P2ry12/Anln/Arhgef26/Icam1/Fgd3/Lpar1/Cdk5rap2/Dnah7b/S1pr2/Rhoj/Cdc42ep1/Gm14137/Cntrl/Syne2/Cenpj/Ano6/Cep152/Rhog/Ehd2
GOBP_CHONDROCYTE_DIFFERENTIATION	17/1228	102/16223	2.202	0.00161301	0.0106496	0.00778491	17	Rarg/Tgfb1/Sulf2/Tgfbr1/Sulf1/Efemp1/Slc39a14/Runx1/Smad7/Mdk/Ecm1/Tgfbr2/Tgfbi/Creb3l2/Col27a1/Maf/Serpinh1
GOBP_NEGATIVE_REGULATION_OF_EXTRINSIC_APOPTOTIC_SIGNALING_PATHWAY	17/1228	102/16223	2.202	0.00161301	0.0106496	0.00778491	17	Hmox1/Tmbim1/Tgfbr1/Eya4/Tnfaip3/Ripk1/Rela/Casp8/Cflar/Traf2/Itga6/Icam1/Ctnna1/Mcl1/Tnfsf10/Lgals3/Gpx1
GOBP_NEGATIVE_REGULATION_OF_LEUKOCYTE_APOPTOTIC_PROCESS	10/1228	45/16223	2.936	0.00164602	0.0108519	0.00793281	10	Axl/Hcls1/Cd74/Gpam/Irf7/Efna1/Bcl10/Jak3/Itpkb/Dock8
GOBP_POSITIVE_REGULATION_OF_CELLULAR_PROTEIN_LOCALIZATION	37/1228	295/16223	1.657	0.00166223	0.010943	0.00799941	37	Itgb2/Tgfb1/Myo1c/Epb41l2/Prkcd/Hcls1/Parp9/Trem2/Pmaip1/Sorbs1/Itgb1/Casp8/Stom/Wwtr1/Sesn2/Iqgap1/Cib1/Tyrobp/Cln3/Itgam/Bag3/Msn/Flna/Snx33/Card10/Rac2/Leprot/Micall2/Mavs/Cd81/Hps4/Dtx3l/Lgals3/Trp53/Erbb2/Rhog/Slc5a3
GOBP_PROTEIN_AUTOPHOSPHORYLATION	30/1228	225/16223	1.761	0.00172186	0.0112562	0.00822835	30	Hck/Ddr1/Map3k11/Tek/Mapkapk2/Stk10/Flt4/Ern1/Ripk1/Pim1/Eif2ak2/Csf1r/Ptprc/Ddr2/Nek6/Eng/Rassf2/Ephb4/Gpnmb/Iqgap1/Mvp/Fgfr1/Csk/Mapkapk3/Pim3/Prkd2/Lyn/Fes/Erbb2/Vrk2
GOBP_EPITHELIAL_CELL_MORPHOGENESIS	8/1228	31/16223	3.409	0.00172255	0.0112562	0.00822835	8	Col18a1/Plod3/Met/Col15a1/Arhgef26/Clic4/Palld/Heg1
GOBP_NEGATIVE_REGULATION_OF_VIRAL_LIFE_CYCLE	8/1228	31/16223	3.409	0.00172255	0.0112562	0.00822835	8	Trim25/Ciita/Ly6e/Trim26/Ifitm3/Gsn/Bst2/Trim12c
GOBP_POSITIVE_REGULATION_OF_NATURAL_KILLER_CELL_MEDIATED_CYTOTOXICITY	8/1228	31/16223	3.409	0.00172255	0.0112562	0.00822835	8	H2-M3/Lag3/Lamp1/Vav1/Pvr/Nectin2/H2-T23/H2-D1
GOBP_REGULATION_OF_T_CELL_APOPTOTIC_PROCESS	8/1228	31/16223	3.409	0.00172255	0.0112562	0.00822835	8	Lgals9/Cd274/Gpam/Efna1/Jak3/Lgals3/Dock8/Trp53
GOBP_REGULATION_OF_CATABOLIC_PROCESS	100/1228	991/16223	1.333	0.00172454	0.0112562	0.00822835	100	Capns1/Mov10/Stat3/Ralb/Hspb1/Mlxipl/Hmox1/Dhx34/Hfe/Carhsp1/Met/Odc1/Nfe2l2/Mapkapk2/Ctsa/Tnfaip3/Vsir/Mdm2/Rhbdf1/Pik3cg/Ern1/Gfap/Zfp36l1/Samd4/Prkcd/Clu/Dab2/Psme1/Pabpc1/Rida/Tfeb/Trem2/Psmb8/Sting1/Il33/Rela/Ddit3/Pfkfb4/Itgb1/Smad7/Slc11a1/Vim/Pfkfb3/Snx5/Ptpn1/Efna1/Sh3d19/Trp53inp1/Laptm5/Tnfrsf1b/Sesn2/P2rx7/Zc3hav1/Ctsc/Pde3b/Nupr1/Cln3/Pycard/Bag3/Trim30a/Trim21/Msn/Flna/Hpgd/Psmb10/T…
GOBP_POSITIVE_REGULATION_OF_NITRIC_OXIDE_METABOLIC_PROCESS	9/1228	38/16223	3.129	0.001735	0.0113083	0.00826647	9	Itgb2/Ddah2/Clu/P2rx4/Dnm2/Icam1/Ticam1/Ass1/Clec7a
GOBP_COLLAGEN_CATABOLIC_PROCESS	11/1228	53/16223	2.742	0.00177083	0.0115255	0.00842523	11	Mmp14/Ctsd/Vsir/Ctsl/Ctsb/Mmp19/Itgb1/Col15a1/Mmp2/Ctss/Klk6
GOBP_NEGATIVE_REGULATION_OF_NEURON_PROJECTION_DEVELOPMENT	20/1228	130/16223	2.032	0.00180954	0.0117607	0.00859715	20	Cers2/Sema4d/Sema3g/Nrp1/Rab29/Vim/Efna1/Cd38/Spp1/Cib1/Flna/Arhgap4/Kank1/Neu4/Mag/Mylip/Lpar1/Sema3d/B2m/Lgals1
GOBP_REGULATION_OF_AUTOPHAGY	40/1228	328/16223	1.611	0.00187243	0.0121522	0.00888338	40	Capns1/Stat3/Ralb/Hspb1/Hmox1/Met/Ctsa/Ern1/Gfap/Tfeb/Trem2/Sting1/Ddit3/Snx5/Trp53inp1/Sesn2/Nupr1/Cln3/Pycard/Bag3/Trim30a/Trim21/Il10ra/Acer2/Atp6v0a2/Nod1/Trp53inp2/Mcl1/Dap/Bmf/Hspb8/Tspo/Irgm1/Ticam1/Tpcn2/Soga1/Trim12c/Trim30d/Trp53/Irgm2
GOBP_CELLULAR_RESPONSE_TO_ANTIBIOTIC	5/1228	13/16223	5.081	0.00189543	0.0121807	0.00890418	5	Mdm2/Ezh2/Atp7a/Pla2g4a/Trp53
GOBP_GLOMERULAR_EPITHELIAL_CELL_DEVELOPMENT	5/1228	13/16223	5.081	0.00189543	0.0121807	0.00890418	5	Podxl/Iqgap1/Myo1e/Foxj1/Lamb2
GOBP_NEGATIVE_REGULATION_OF_EXTRACELLULAR_MATRIX_ORGANIZATION	5/1228	13/16223	5.081	0.00189543	0.0121807	0.00890418	5	Tgfb1/Notch1/Tnfrsf1b/Tnfrsf1a/Antxr1
GOBP_NEGATIVE_REGULATION_OF_HUMORAL_IMMUNE_RESPONSE	5/1228	13/16223	5.081	0.00189543	0.0121807	0.00890418	5	Ptpn6/Serping1/Fcgr2b/A2m/Foxj1
GOBP_POSITIVE_REGULATION_OF_GLIAL_CELL_MIGRATION	5/1228	13/16223	5.081	0.00189543	0.0121807	0.00890418	5	Csf1/Trem2/P2rx4/P2ry12/Cx3cr1
GOBP_POSITIVE_REGULATION_OF_PHAGOCYTOSIS_ENGULFMENT	5/1228	13/16223	5.081	0.00189543	0.0121807	0.00890418	5	Nckap1l/Trem2/C3/Rab31/Ano6
GOBP_RESPONSE_TO_LAMINAR_FLUID_SHEAR_STRESS	5/1228	13/16223	5.081	0.00189543	0.0121807	0.00890418	5	Abca1/Nfe2l2/Smad7/Ets1/Ass1
GOBP_NEGATIVE_REGULATION_OF_EPITHELIAL_CELL_APOPTOTIC_PROCESS	10/1228	46/16223	2.872	0.00196302	0.0125974	0.00920878	10	Hmox1/Tek/Nfe2l2/Tnfaip3/Angpt1/Cflar/Mdk/Pak4/Nupr1/Icam1
GOBP_DEFENSE_RESPONSE_TO_BACTERIUM	46/1228	392/16223	1.55	0.00196941	0.0126207	0.00922584	46	Cyba/H2bc4/Havcr2/Syk/Prkcd/Gsdmd/Adamts5/Trem2/Slc11a1/Card9/Il6ra/Tlr2/Gbp3/Gbp2/Gbp9/Anxa3/Tnfrsf1a/Pglyrp1/Pycard/Tlr3/Tirap/Myd88/Trf/Grn/Ssc5d/Isg15/Mavs/Nod1/Rbpj/Gbp7/Mill2/Irf8/Stab1/Shc1/Tlr9/Mpeg1/Irgm1/Adam17/Cebpb/Fcer1g/H2-T23/Lyz2/Irgm2/H2-D1/Naip2/Gbp4
GOBP_REGULATION_OF_JNK_CASCADE	20/1228	131/16223	2.017	0.00198735	0.0127179	0.00929688	20	Map3k11/Ncf1/Traf4/Flt4/Ripk1/Gadd45g/Map4k4/Fcgr2b/Card9/Traf2/Rassf2/Ltbr/Pycard/Tlr3/Tirap/Myd88/Gadd45a/Nod1/Fzd7/Tlr9
GOBP_RESPONSE_TO_OXIDATIVE_STRESS	50/1228	435/16223	1.518	0.00199818	0.0127694	0.00933452	50	Mmp14/Axl/Nqo1/Hspb1/Hmox1/Cyba/Mgst1/Met/Hyal1/Nfe2l2/Ncf1/Tnfaip3/Txnrd1/Ern1/Mtr/Ripk1/Prkcd/Apod/Naprt/Aif1/Aldh3b1/Fosl1/Rela/Cdk2/Cflar/Ncf2/Prdx6/Traf2/Trp53inp1/Sesn2/Cd38/Rest/Pxn/Ezh2/Mmp2/Ets1/Cryab/Prr5l/Dnm2/Ucp2/Atp7a/Pml/Txnip/Mcl1/Mill2/Ptgs1/Trp53/Gpx1/Vrk2/Sod3
GOBP_INOSITOL_PHOSPHATE_METABOLIC_PROCESS	13/1228	70/16223	2.453	0.00205846	0.0131363	0.00960274	13	Plek/Plcb3/Plce1/Plcd4/Inpp5d/P2ry1/Plcg2/Fgf2/Itpkb/Plcb2/P2ry6/Pld4/Ptafr
GOBP_ACTIVATION_OF_JUN_KINASE_ACTIVITY	9/1228	39/16223	3.049	0.00210644	0.0134051	0.00979924	9	Map3k11/Map3k20/Ern1/Ripk1/Syk/Ptpn1/Map3k6/Trf/Mdfic
GOBP_NEGATIVE_REGULATION_OF_INTERFERON_GAMMA_PRODUCTION	9/1228	39/16223	3.049	0.00210644	0.0134051	0.00979924	9	Lgals9/Axl/Cd274/Vsir/Havcr2/Il33/Ddit3/Laptm5/H2-Eb1
GOBP_ENGULFMENT_OF_APOPTOTIC_CELL	6/1228	19/16223	4.172	0.00213507	0.0135497	0.00990494	6	Rhobtb1/Trem2/Rac2/Xkr6/Xkr8/Rhog
GOBP_PLASMA_MEMBRANE_TUBULATION	6/1228	19/16223	4.172	0.00213507	0.0135497	0.00990494	6	Atp10a/Snx33/Micall1/Dnm2/Ehd2/Bin2
GOBP_MUCOPOLYSACCHARIDE_METABOLIC_PROCESS	18/1228	114/16223	2.086	0.00223358	0.0141357	0.0103333	18	Tgfb1/Cd44/Hyal1/Vcan/Hexb/Angpt1/Pim1/Hexa/Gusb/Itih5/Nfkb1/B4galt1/Ugdh/Slc10a7/Cspg4/Gns/Fgf2/Ndst1
GOBP_NEGATIVE_REGULATION_OF_CELLULAR_PROTEIN_LOCALIZATION	18/1228	114/16223	2.086	0.00223358	0.0141357	0.0103333	18	Tgfb1/Tmbim1/Lats2/Dab2/Fbxo4/Angpt1/Apod/Sp100/Gbp2/Bag3/Csk/Snx33/Leprot/Tmem98/Ctnna1/Trp53inp2/Mdfic/Ankrd13a
GOBP_CONNECTIVE_TISSUE_DEVELOPMENT	31/1228	239/16223	1.714	0.00225989	0.0142825	0.0104406	31	Rarg/Tgfb1/Cd44/Sulf2/Tgfbr1/Hyal1/Csf1/Sulf1/Efemp1/Slc39a14/Runx1/Lrp5/Smad7/Cflar/Prrx1/Notch1/Mdk/Il6ra/Thbs3/Ecm1/Mgp/Tgfbr2/Atp7a/Tgfbi/Fgf2/Creb3l2/Sh3pxd2b/Col27a1/Maf/Chil1/Serpinh1
GOBP_REGULATION_OF_GRANULOCYTE_CHEMOTAXIS	10/1228	47/16223	2.811	0.00232744	0.0146892	0.0107379	10	Csf1/Nckap1l/Cd74/Csf1r/Mdk/Jam3/Tirap/Rac2/C3ar1/Cmklr1
GOBP_LAMELLIPODIUM_ASSEMBLY	13/1228	71/16223	2.419	0.00234891	0.0148043	0.010822	13	Vav2/Vcl/Spata13/Parvb/Plce1/Itgb1/Wasf2/Arhgef6/Plxnb3/Rac2/Dnm2/Atp7a/P2ry12
GOBP_REGULATION_OF_CELL_DEVELOPMENT	54/1228	482/16223	1.48	0.00237766	0.0149649	0.0109394	54	Tgfb1/Cers2/Lims1/Sema4d/Il6st/Vcl/Sema3g/Ednrb/Rela/Nrp1/Smad7/Fn1/Notch1/Mdk/Spint1/Tlr2/Gbp2/Tnfrsf1b/Rest/Spp1/Ezh2/Tnfrsf1a/Cib1/Tyrobp/Flna/Plxnb3/Arhgap4/Kank1/Sox10/Triobp/Dnm2/Grn/Tmem98/Plxnb2/Mag/Ctnna1/F11r/Olig2/Sema3d/Clcf1/Chd7/Nkx6-2/Tspo/S100a10/Lyn/Id1/S1pr2/Dock5/Cx3cr1/Dock1/Trp53/B2m/S1pr3/Clec7a
GOBP_EPITHELIAL_TO_MESENCHYMAL_TRANSITION	22/1228	152/16223	1.912	0.00244191	0.0153482	0.0112196	22	Loxl3/Tgfb1/Tgfbr1/Dab2/Smad7/Eng/Notch1/Mdk/Wwtr1/Efna1/Glipr2/Pdpn/Ezh2/Flna/Fgfr1/Tgfbr2/Crb2/Spry1/Akna/Rbpj/Phldb1/Zfp703
GOBP_MESENCHYME_DEVELOPMENT	35/1228	281/16223	1.645	0.00245527	0.0154111	0.0112656	35	Loxl3/Tgfb1/Tgfbr1/Lama5/Erbb3/Zfp36l1/Sema4d/Sema3g/Ednrb/Dab2/Myc/Nrp1/Smad7/Stat1/Fn1/Eng/Notch1/Mdk/Wwtr1/Efna1/Glipr2/Pdpn/Ezh2/Flna/Fgfr1/Tgfbr2/Sox10/Crb2/Spry1/Akna/Rbpj/Sema3d/Phldb1/Phactr4/Zfp703
GOBP_REACTIVE_OXYGEN_SPECIES_BIOSYNTHETIC_PROCESS	18/1228	115/16223	2.068	0.00246527	0.01542	0.0112721	18	Itgb2/Nqo1/Cyba/Ddah2/Cyb5r3/Clu/Cflar/P2rx4/Rab27a/Dnm2/Icam1/Inava/Tspo/Ticam1/Cx3cr1/Ass1/Clec7a/Slc5a3
GOBP_CELLULAR_TRANSITION_METAL_ION_HOMEOSTASIS	17/1228	106/16223	2.119	0.0024668	0.01542	0.0112721	17	Cp/Hmox1/Atp7b/Hfe/Slc39a14/Myc/Slc11a1/Cybrd1/Mt2/Mt1/Trf/Atp7a/Ttc7/Atp6v0a2/Ftl1/Slc39a8/Slc31a2
GOBP_REGULATION_OF_RECEPTOR_MEDIATED_ENDOCYTOSIS	17/1228	106/16223	2.119	0.0024668	0.01542	0.0112721	17	Hfe/Itgb3/Syk/Clu/Dab2/Angpt1/C3/Cd63/Anxa2/Trf/Dnm2/Plcg2/Bmp2k/Ldlrap1/Ankrd13a/Rin3/B2m
GOBP_NEGATIVE_REGULATION_OF_TRANSPORT	49/1228	429/16223	1.509	0.00250617	0.0156448	0.0114364	49	Lgals9/Nr1h3/Cd33/Hmox1/H2-M3/Erbb3/Rhbdf1/Rsad2/Itgb3/Angpt1/Apod/Cd74/Sp100/Fcgr2b/Frmd4a/Notch1/P2ry1/Stxbp3/Tlr2/Nfkb1/Tnfrsf1b/Vamp3/Rest/Tnfrsf1a/Bag3/Rab11fip1/Cryab/Csk/Gnai2/Snx33/Ucp2/Atp7a/Pim3/P2ry12/Icam1/Cd84/Mdfic/Ankrd13a/Rin3/Tlr9/Wnk1/Bst2/Tifab/Lgals3/Vamp8/Cttnbp2nl/H2-T23/H2-D1/Kcne1l
GOBP_POSITIVE_REGULATION_OF_PRI_MIRNA_TRANSCRIPTION_BY_RNA_POLYMERASE_II	9/1228	40/16223	2.972	0.00253853	0.0158038	0.0115527	9	Spi1/Tgfb1/Stat3/Fosl1/Rela/Ets1/Fgf2/Tead1/Trp53
GOBP_SEMAPHORIN_PLEXIN_SIGNALING_PATHWAY	9/1228	40/16223	2.972	0.00253853	0.0158038	0.0115527	9	Met/Sema4d/Sema3g/Sh3bp1/Nrp1/Flna/Plxnb3/Plxnb2/Sema3d
GOBP_LYMPH_VESSEL_DEVELOPMENT	7/1228	26/16223	3.557	0.00256039	0.0158323	0.0115735	7	Prox1/Flt4/Vash1/Syk/Pdpn/Lgals8/Heg1
GOBP_NEGATIVE_REGULATION_OF_ALPHA_BETA_T_CELL_DIFFERENTIATION	7/1228	26/16223	3.557	0.00256039	0.0158323	0.0115735	7	Loxl3/Runx1/Smad7/Zbtb7b/Il4ra/Jak3/Cbfb
GOBP_POSITIVE_REGULATION_OF_NEUTROPHIL_MIGRATION	7/1228	26/16223	3.557	0.00256039	0.0158323	0.0115735	7	Nckap1l/Cd74/Il1r1/Mdk/Tirap/Rac2/C3ar1
GOBP_REGULATION_OF_B_CELL_RECEPTOR_SIGNALING_PATHWAY	7/1228	26/16223	3.557	0.00256039	0.0158323	0.0115735	7	Runx1/Fcgr2b/Cbfb/Elf1/Cd81/Lyn/Nfam1
GOBP_REGULATION_OF_PROGRAMMED_NECROTIC_CELL_DEATH	7/1228	26/16223	3.557	0.00256039	0.0158323	0.0115735	7	Ripk1/Casp8/Cflar/Nupr1/Asah1/Birc3/Trp53
GOBP_CELLULAR_ION_HOMEOSTASIS	69/1228	650/16223	1.402	0.00259847	0.0160461	0.0117298	69	Cd52/Tcirg1/Cp/Ptpn6/Hmox1/Atp7b/Hfe/Cdh23/Slc41a1/C1qtnf1/Pik3cg/Pacs2/Hexb/Slc39a14/Ednrb/Myc/Plce1/Ddit3/Slc11a1/Ptprc/Cybrd1/P2ry1/Slc4a2/Cd38/P2rx7/P2rx4/Itpr2/Dmpk/Cln3/Rasa3/Slc10a7/Mt2/Mt1/Trf/Slc8b1/Lpar6/Atp7a/Plcg2/Grn/Gna15/Cxcl10/Ttc7/Pml/Fgf2/Clic4/Tgm2/Atp6v0a2/Atp13a4/Lpar1/C3ar1/Chd7/Atp1b2/Cmklr1/Lyn/Itpr3/Lacc1/Gpr157/Tpcn2/P2ry6/Ftl1/Gpr17/Cx3cr1/Slc39a8/Tpt1/Hvcn1/Slc31a2/S1p…
GOBP_NADP_METABOLIC_PROCESS	8/1228	33/16223	3.203	0.00264835	0.0162883	0.0119068	8	Nqo1/Shpk/Taldo1/Fmo5/H6pd/Dcxr/Fmo1/Trp53
GOBP_PROTEIN_ADP_RIBOSYLATION	8/1228	33/16223	3.203	0.00264835	0.0162883	0.0119068	8	Kat2b/Parp9/Parp3/Parp14/Art3/Parp12/Parp4/Parp10
GOBP_RESPONSE_TO_COPPER_ION	8/1228	33/16223	3.203	0.00264835	0.0162883	0.0119068	8	Atp7b/Nfe2l2/Mt2/Mt1/Atp7a/Icam1/S100a13/Sod3
GOBP_CARTILAGE_DEVELOPMENT	25/1228	182/16223	1.815	0.00267873	0.016453	0.0120273	25	Rarg/Tgfb1/Cd44/Sulf2/Tgfbr1/Hyal1/Sulf1/Efemp1/Slc39a14/Runx1/Smad7/Prrx1/Mdk/Thbs3/Ecm1/Mgp/Tgfbr2/Atp7a/Tgfbi/Fgf2/Creb3l2/Col27a1/Maf/Chil1/Serpinh1
GOBP_MAINTENANCE_OF_LOCATION	38/1228	314/16223	1.599	0.0027415	0.016816	0.0122926	38	Gm2a/Hk2/Ltbp1/Nr1h3/Ptpn6/Atp7b/Abca1/Srgn/Itgb3/Nfkbia/Hexb/Nfkbie/C3/Ddit3/Sp100/Ptprc/Gsn/Nfkb1/Plin2/Itpr2/Flna/Rasa3/Slc8b1/Plcg2/Cxcl10/Pml/Fgf2/Chd7/Tspo/Lyn/Itpr3/Tpcn2/P2ry6/Tmsb4x/Ftl1/Nrros/Capn3/Ccr5
GOBP_CD8_POSITIVE_ALPHA_BETA_T_CELL_DIFFERENTIATION	5/1228	14/16223	4.718	0.00276605	0.0168223	0.0122972	5	Irf1/Nckap1l/Runx1/Zbtb7b/Cbfb
GOBP_CHONDROITIN_SULFATE_CATABOLIC_PROCESS	5/1228	14/16223	4.718	0.00276605	0.0168223	0.0122972	5	Hyal1/Vcan/Hexb/Hexa/Cspg4
GOBP_POSITIVE_REGULATION_OF_MACROPHAGE_DIFFERENTIATION	5/1228	14/16223	4.718	0.00276605	0.0168223	0.0122972	5	Tgfb1/Csf1/Ripk1/Hcls1/Casp8
GOBP_POSITIVE_REGULATION_OF_T_CELL_RECEPTOR_SIGNALING_PATHWAY	5/1228	14/16223	4.718	0.00276605	0.0168223	0.0122972	5	Rela/Rab29/Cd81/Prkd2/Nectin2
GOBP_REGULATION_OF_PLASMA_MEMBRANE_ORGANIZATION	5/1228	14/16223	4.718	0.00276605	0.0168223	0.0122972	5	Prkcd/Myh9/Atp10a/Gsn/Dnm2
GOBP_TOLL_LIKE_RECEPTOR_7_SIGNALING_PATHWAY	5/1228	14/16223	4.718	0.00276605	0.0168223	0.0122972	5	Havcr2/Rsad2/Pik3ap1/Unc93b1/Tlr7
GOBP_REGULATION_OF_PROTEIN_POLYMERIZATION	29/1228	222/16223	1.726	0.00276822	0.0168223	0.0122972	29	Hck/Met/Tppp3/Myo1c/Pfn1/Prkcd/Nckap1l/Hcls1/Svil/Add3/Gsn/Wasf2/Arpc1b/Eln/Vasp/Pycard/Cotl1/Kank1/Triobp/Icam1/Plekhg2/Arhgap18/Cdk5rap2/Cdc42ep1/Tmsb4x/Fes/Gm14137/Psrc1/Capza1
GOBP_FIBROBLAST_PROLIFERATION	14/1228	81/16223	2.283	0.00284896	0.0172698	0.0126244	14	S100a6/Fbxo4/Myc/Cdkn1a/Cd74/Fn1/Ddr2/Trp53inp1/Nupr1/Ifi30/Pml/Cdk6/Trp53/Parp10
GOBP_I_KAPPAB_PHOSPHORYLATION	6/1228	20/16223	3.963	0.00285695	0.0172698	0.0126244	6	Traf2/Tlr2/Tlr3/Tlr7/Tlr9/Cx3cr1
GOBP_NEGATIVE_REGULATION_OF_TISSUE_REMODELING	6/1228	20/16223	3.963	0.00285695	0.0172698	0.0126244	6	Tnfaip3/Inpp5d/Cd38/P2rx7/Csk/Tmem119
GOBP_POSITIVE_REGULATION_OF_LEUKOCYTE_ADHESION_TO_VASCULAR_ENDOTHELIAL_CELL	6/1228	20/16223	3.963	0.00285695	0.0172698	0.0126244	6	Itgb2/Rela/Mdk/Ets1/Icam1/Ptafr
GOBP_CELL_JUNCTION_ASSEMBLY	48/1228	422/16223	1.503	0.00299416	0.0180754	0.0132132	48	Itga5/Mmp14/Lsr/Rhoc/Tek/Zdhhc12/Sdc4/Myo1c/Lims1/Sema4d/Vcl/Sh3bp1/Apod/Runx1/Trip6/Sorbs1/Cd151/Nrp1/Smad7/Map4k4/Fn1/Rab29/Itga6/Rab13/Tlr2/Pdlim5/Tln1/Cd9/Vasp/Iqgap1/Flna/Thsd1/Cbfb/Jam3/Amigo3/Ugt8a/Plxnb2/Micall2/Cldn11/Ctnna1/F11r/Sdk1/Col16a1/S100a10/Flnc/Capza1/Heg1/Zfp703
GOBP_LYMPHOCYTE_MIGRATION	17/1228	108/16223	2.079	0.00301822	0.0181967	0.0133019	17	Cxcl16/Stk10/Pik3cg/Apod/Aif1/Ecm1/Pycard/Msn/Slc8b1/Cxcl10/Icam1/F11r/Pik3cd/Wnk1/Dock8/Adam17/Jam2
GOBP_T_CELL_DIFFERENTIATION_IN_THYMUS	13/1228	73/16223	2.353	0.00303082	0.0182487	0.0133399	13	Dock2/Zfp36l1/Cd74/Ptprc/Foxj1/Itpkb/Fzd7/Zfp36l2/Adam17/Trp53/B2m/Erbb2/Mafb
GOBP_REGULATION_OF_PEPTIDE_TRANSPORT	62/1228	576/16223	1.422	0.00305285	0.0183572	0.0134192	62	Itgb2/Tcirg1/Nr1h3/Tgfb1/Cd33/Hfe/Myo1c/Rhbdf1/Rsad2/Itgb3/Prkcd/Lcp1/Angpt1/Rapgef3/Apod/Hcls1/Trem2/Myom1/Pmaip1/Cd74/Lrp5/Casp8/Sp100/Rab29/Frmd4a/Stom/Ptpn1/Tlr2/Anp32b/Slc2a1/Cd38/Rest/Edem1/Itpr2/Cib1/Cln3/Itgam/Bag3/Ano1/Flna/Rab11fip1/Csk/Slc8b1/Prr5l/Slc16a1/Rac2/Arhgef5/Ucp2/Leprot/Pim3/Micall2/Mavs/Cd81/Edem2/Chd7/Mdfic/Hps4/Itpr3/Trp53/H2-Eb1/Erbb2/Ifi27
GOBP_ION_HOMEOSTASIS	79/1228	768/16223	1.359	0.00310246	0.018631	0.0136194	79	Cd52/Tcirg1/Cp/Ptpn6/Hmox1/Atp7b/Hfe/Cdh23/Slc41a1/C1qtnf1/Slc12a7/Slc12a4/Pik3cg/Pacs2/Hexb/Slc39a14/Ednrb/Myc/Plce1/Ddit3/Smad7/Slc11a1/Steap3/Ptprc/Cybrd1/Snx5/P2ry1/Slc4a2/Cd38/P2rx7/P2rx4/Itpr2/Dmpk/Cln3/Rasa3/Slc10a7/Mt2/Mt1/Trf/Gnai2/Slc8b1/Lpar6/Atp7a/Plcg2/Grn/Gna15/Cxcl10/Ttc7/Pml/Fgf2/Clic4/Slc12a9/Tgm2/Atp6v0a2/Atp13a4/Lpar1/C3ar1/Chd7/Atp1b2/Tspo/Cmklr1/Lyn/Itpr3/Lacc1/Wnk1/Gpr157/Tp…
GOBP_ESTABLISHMENT_OF_CELL_POLARITY	20/1228	136/16223	1.943	0.00311369	0.018674	0.0136508	20	Tcirg1/Amotl1/Dock2/Sh3bp1/Myh9/Itgb1/Frmd4a/Gsn/Frmd4b/Msn/Jam3/Amotl2/Kank1/Foxj1/Crb2/Spry1/Cdk5rap2/Insc/Pard3b/Dock8
GOBP_GLYCOSPHINGOLIPID_METABOLIC_PROCESS	12/1228	65/16223	2.439	0.00317256	0.0190022	0.0138907	12	Gm2a/Gltp/Ctsa/Hexb/Prkcd/Naga/Hexa/Esyt1/Asah1/Ugt8a/Fa2h/Neu4
GOBP_TRANSITION_METAL_ION_HOMEOSTASIS	19/1228	127/16223	1.976	0.00320958	0.0191891	0.0140274	19	Cp/Hmox1/Atp7b/Hfe/Slc39a14/Myc/Slc11a1/Steap3/Cybrd1/Mt2/Mt1/Trf/Atp7a/Ttc7/Atp6v0a2/Ftl1/Slc39a8/B2m/Slc31a2
GOBP_ICOSANOID_BIOSYNTHETIC_PROCESS	10/1228	49/16223	2.696	0.00321861	0.0191891	0.0140274	10	Ltc4s/Syk/Cd74/Hpgds/Tbxas1/Ggta1/Ptgs1/Ptges/Pla2g4a/Alox5ap
GOBP_B_CELL_HOMEOSTASIS	7/1228	27/16223	3.425	0.00323398	0.0191891	0.0140274	7	Tnfaip3/Nckap1l/Cd74/Bcl10/Dock11/Dock10/Lyn
GOBP_INOSITOL_PHOSPHATE_BIOSYNTHETIC_PROCESS	7/1228	27/16223	3.425	0.00323398	0.0191891	0.0140274	7	Plek/P2ry1/Plcg2/Fgf2/Itpkb/P2ry6/Ptafr
GOBP_NEGATIVE_REGULATION_OF_VIRAL_ENTRY_INTO_HOST_CELL	7/1228	27/16223	3.425	0.00323398	0.0191891	0.0140274	7	Trim25/Ciita/Ly6e/Trim26/Ifitm3/Gsn/Trim12c
GOBP_REGULATION_OF_T_HELPER_1_TYPE_IMMUNE_RESPONSE	7/1228	27/16223	3.425	0.00323398	0.0191891	0.0140274	7	Havcr2/Il33/Il1r1/Slc11a1/Il4ra/Jak3/Pla2g4a
GOBP_NEGATIVE_REGULATION_OF_B_CELL_ACTIVATION	8/1228	34/16223	3.108	0.00323728	0.0191891	0.0140274	8	Tnfaip3/Parp3/Inpp5d/Fcgr2b/Laptm5/Tyrobp/Foxj1/Lyn
GOBP_REGULATION_OF_TYPE_I_INTERFERON_MEDIATED_SIGNALING_PATHWAY	8/1228	34/16223	3.108	0.00323728	0.0191891	0.0140274	8	Ptpn6/Ifnar2/Irf7/Ptpn1/Samhd1/Usp18/Mavs/Nlrc5
GOBP_ARTERY_DEVELOPMENT	15/1228	91/16223	2.178	0.00330003	0.0195106	0.0142624	15	Fkbp10/Tgfbr1/Prox1/Efemp2/Nrp1/Smad7/Prrx1/Eng/Notch1/Mdk/Hpgd/Rbpj/Chd7/Ndst1/Cntrl
GOBP_REGULATION_OF_REACTIVE_OXYGEN_SPECIES_BIOSYNTHETIC_PROCESS	15/1228	91/16223	2.178	0.00330003	0.0195106	0.0142624	15	Itgb2/Cyba/Ddah2/Clu/Cflar/P2rx4/Rab27a/Dnm2/Icam1/Tspo/Ticam1/Cx3cr1/Ass1/Clec7a/Slc5a3
GOBP_POSITIVE_REGULATION_OF_ENDOTHELIAL_CELL_PROLIFERATION	16/1228	100/16223	2.114	0.00333884	0.0197146	0.0144115	16	Hmox1/Tek/Tgfbr1/Prox1/Flt4/Itgb3/Nrp1/Mdk/Nras/Ecm1/Plxnb3/Fgfr1/Fgf2/Pik3cd/Prkd2/Adam17
GOBP_RESPONSE_TO_DRUG	42/1228	360/16223	1.541	0.00335314	0.0197736	0.0144546	42	Col18a1/Nqo1/Hmox1/Mgst1/Adssl1/Nfe2l2/Abcc3/Srd5a1/Myc/Nckap1l/Apod/Cdkn1a/Fosl1/Rela/Eng/Card9/Nfatc2/Plin2/Cd38/Rest/Tlr3/Tgfbr2/Abcc4/Sox10/Ss18/Icam1/Aim2/Acer2/Txnip/Igfbp2/Apobec1/Tspo/S100a10/Lyn/Trp53i13/Adam17/Parp4/Trp53/B2m/Lgals1/Ccnd1/Ass1
GOBP_ANIMAL_ORGAN_REGENERATION	13/1228	74/16223	2.321	0.00342779	0.0201619	0.0147385	13	Axl/Hmox1/Hfe/Sulf2/Lcp1/Cdkn1a/Notch1/Anxa3/Ezh2/Tgfbr2/Ucp2/Cebpb/Ccnd1
GOBP_INTRINSIC_APOPTOTIC_SIGNALING_PATHWAY_BY_P53_CLASS_MEDIATOR	13/1228	74/16223	2.321	0.00342779	0.0201619	0.0147385	13	Cd44/Mdm2/Cdkn1a/Pmaip1/Cd74/Shisa5/Aen/Nupr1/Pycard/Rps27l/Pml/Phlda3/Trp53
GOBP_REGULATION_OF_CELL_PROJECTION_ORGANIZATION	66/1228	624/16223	1.397	0.00346748	0.0203692	0.0148901	66	Mov10/Cd44/Tgfbr1/Cers2/Nfe2l2/Pfn1/Sema4d/Sema3g/Prkcd/Trem2/Plce1/Podxl/Nrp1/Cflar/Fn1/Rab29/Prrx1/Fcgr2b/Vim/Ermn/Itga6/Mdk/Pld1/Efna1/Pdlim5/Pdpn/Wasf2/Cd38/Spp1/P2rx7/Ezh2/Iqgap1/Cib1/Dock11/Flna/Plxnb3/Arhgap4/Kank1/Arap1/Rac2/Dnm2/Atp7a/Neu4/Grn/P2ry12/Plxnb2/Mag/Anln/Icam1/Mylip/Scarf1/Creb3l2/Lpar1/Mboat1/Sema3d/Atp1b2/Lyn/Id1/Cdc42ep1/Klk6/Fes/Gm14137/B2m/Syne2/Lgals1/Rhog
GOBP_NEGATIVE_REGULATION_OF_CELL_PROJECTION_ORGANIZATION	24/1228	176/16223	1.801	0.00354354	0.0207894	0.0151972	24	Cers2/Sema4d/Sema3g/Prkcd/Nrp1/Rab29/Vim/Efna1/Cd38/Spp1/Cib1/Flna/Plxnb3/Arhgap4/Kank1/Dnm2/Neu4/Mag/Mylip/Lpar1/Sema3d/Id1/B2m/Lgals1
GOBP_IRON_ION_HOMEOSTASIS	14/1228	83/16223	2.228	0.0035895	0.0210321	0.0153746	14	Cp/Hmox1/Hfe/Slc39a14/Myc/Slc11a1/Steap3/Cybrd1/Trf/Ttc7/Atp6v0a2/Ftl1/Slc39a8/B2m
GOBP_UROGENITAL_SYSTEM_DEVELOPMENT	38/1228	319/16223	1.574	0.00359637	0.0210454	0.0153844	38	Rarg/Tek/Sulf2/Tgfbr1/Id3/Prox1/Bicc1/Lama5/Sulf1/Sdc4/Sgpl1/Srd5a1/Angpt1/Myc/Adamts1/Plce1/Podxl/Smad7/Cflar/Stat1/Notch1/Wwtr1/Il6ra/Tnc/Iqgap1/Hpgd/Sall1/Kank2/Myo1e/Ctsh/Foxj1/Frem2/Spry1/Fgf2/Gcnt1/Lamb2/Cntrl/Ass1
GOBP_ASTROCYTE_DEVELOPMENT	9/1228	42/16223	2.831	0.00361174	0.0210753	0.0154062	9	Ifngr1/Trem2/Vim/Tspan2/Plp1/Grn/C1qa/Cdk6/Lamb2
GOBP_REGULATION_OF_ENDOTHELIAL_CELL_DIFFERENTIATION	9/1228	42/16223	2.831	0.00361174	0.0210753	0.0154062	9	Vcl/Xdh/Notch1/Tnfrsf1a/Btg1/F11r/Id1/S1pr2/S1pr3
GOBP_REGULATION_OF_PROTEIN_LOCALIZATION_TO_MEMBRANE	26/1228	196/16223	1.752	0.00361527	0.0210753	0.0154062	26	Itgb2/Mmp14/Tgfb1/Tmbim1/Myo1c/Dab2/Trem2/Pmaip1/Sorbs1/Itgb1/Casp8/Gsn/Stom/Gbp2/Cib1/Cln3/Itgam/Csk/Ldlrap1/Cd81/Lgals3/Vamp8/Trp53/Erbb2/Rhog/Slc5a3
GOBP_REGULATION_OF_INTRACELLULAR_TRANSPORT	41/1228	351/16223	1.543	0.00364264	0.0212078	0.0155031	41	Itgb2/Tgfb1/Myo1c/Prkcd/Lcp1/Dab2/Angpt1/Rapgef3/Apod/Hcls1/Mx2/Pmaip1/Casp8/Sp100/Rab29/Stom/Ptpn1/Anp32b/Edem1/Cib1/Itgam/Bag3/Msn/Flna/Lamp1/Cryab/Anxa2/Prr5l/Rac2/Leprot/Micall2/Ldlrap1/Mavs/Cd81/Edem2/Mdfic/Hps4/Trp53/Erbb2/Ifi27/Ehd2
GOBP_MORPHOGENESIS_OF_AN_EPITHELIAL_SHEET	11/1228	58/16223	2.506	0.00373925	0.0216747	0.0158443	11	Itga5/Rhoc/Ddr1/Cd44/Hbegf/Cd151/Notch1/Pdpn/Flna/Adam17/Phactr4
GOBP_REGULATION_OF_NITRIC_OXIDE_METABOLIC_PROCESS	11/1228	58/16223	2.506	0.00373925	0.0216747	0.0158443	11	Itgb2/Ddah2/Clu/P2rx4/Dnm2/Icam1/Tspo/Ticam1/Cx3cr1/Ass1/Clec7a
GOBP_PROTEIN_LOCALIZATION_TO_CELL_CELL_JUNCTION	6/1228	21/16223	3.775	0.00374685	0.0216747	0.0158443	6	Lsr/Vcl/Tjp2/Flna/Cgnl1/F11r
GOBP_POSITIVE_REGULATION_OF_NEURAL_PRECURSOR_CELL_PROLIFERATION	10/1228	50/16223	2.642	0.00375594	0.0216747	0.0158443	10	Nes/Prox1/Notch1/Mdk/Flna/Adgrg1/Gnai2/Sox10/Lyn/Cx3cr1
GOBP_RESPONSE_TO_INTERLEUKIN_12	10/1228	50/16223	2.642	0.00375594	0.0216747	0.0158443	10	Cnn2/Lcp1/Taldo1/Msn/Tyk2/Anxa2/Hnrnpf/Rplp0/Capza1/Psme2
GOBP_RESPONSE_TO_ZINC_ION	10/1228	50/16223	2.642	0.00375594	0.0216747	0.0158443	10	Vcam1/Khk/P2rx4/Mt2/Mt1/Atp7a/Apobec1/Tspo/Hvcn1/Ass1
GOBP_VENTRICULAR_CARDIAC_MUSCLE_TISSUE_DEVELOPMENT	10/1228	50/16223	2.642	0.00375594	0.0216747	0.0158443	10	Tgfb1/Tgfbr1/Prox1/Smad7/Eng/Notch1/Rbpj/Myh6/Chd7/Heg1
GOBP_CELLULAR_RESPONSE_TO_PEPTIDE_HORMONE_STIMULUS	38/1228	320/16223	1.569	0.00379226	0.0218568	0.0159775	38	Kat2b/Tcirg1/Stat6/Stat3/Nfe2l2/Myo1c/Zfp36l1/Srd5a1/Prkcd/Slc39a14/Adcy4/Rela/Sorbs1/Cflar/Snx5/Ptpn1/Rab13/Zbtb7b/Nfkb1/Agtrap/Pxn/Pde3b/Adcy7/Jak3/Csk/Gnai2/Kank1/Ucp2/Ccnd3/Leprot/Atp6v0a2/Apobec1/Lyn/Shc1/Socs3/Soga1/Rab31/Ass1
GOBP_REGULATION_OF_CELL_CYCLE_G1_S_PHASE_TRANSITION	24/1228	177/16223	1.791	0.00381346	0.0219514	0.0160466	24	Ccnd2/Ptpn6/Hyal1/Mdm2/Psme1/Adamts1/Cdkn1a/Aif1/Cdk2ap2/Cdk2/Rbl1/Ezh2/Gpnmb/Kank2/Ccnd3/Gadd45a/Rps27l/Pml/Cdk6/Plpp2/Adam17/Trp53/Ccnd1/Psme2
GOBP_EPITHELIAL_CELL_FATE_COMMITMENT	5/1228	15/16223	4.404	0.00389297	0.0223249	0.0163196	5	Prox1/Nrp1/Notch1/Pdpn/Rbpj
GOBP_NEGATIVE_REGULATION_OF_NATURAL_KILLER_CELL_ACTIVATION	5/1228	15/16223	4.404	0.00389297	0.0223249	0.0163196	5	H2-M3/Havcr2/Mill2/H2-T23/H2-D1
GOBP_NEGATIVE_REGULATION_OF_VIRAL_RELEASE_FROM_HOST_CELL	5/1228	15/16223	4.404	0.00389297	0.0223249	0.0163196	5	Trim25/Trim26/Trim21/Pml/Trim12c
GOBP_POSITIVE_REGULATION_OF_NATURAL_KILLER_CELL_MEDIATED_IMMUNITY	8/1228	35/16223	3.02	0.003923	0.022469	0.016425	8	H2-M3/Lag3/Lamp1/Vav1/Pvr/Nectin2/H2-T23/H2-D1
GOBP_CELLULAR_RESPONSE_TO_ORGANIC_CYCLIC_COMPOUND	59/1228	549/16223	1.42	0.00392954	0.0224783	0.0164318	59	Tgfb1/Ralb/Id3/Pik3cg/Zfp36l1/Srd5a1/Clu/Dab2/Rapgef3/Runx1/Pim1/Sting1/Gpam/Casp7/Casp8/Cflar/Igfbp5/Ifih1/Tfpi/Itga6/P2ry1/Casp6/Nfkb1/Tnc/Rest/Spp1/P2rx7/P2rx4/Ezh2/Itpr2/Pak4/Msn/Flna/Tlr3/Cbfb/Kank2/Slc16a1/Sox10/Dnm2/Ifit1/Gna15/Cebpa/P2ry12/P2ry13/Icam1/Mavs/Ctnna1/Ddx58/Spidr/Id1/Zfp36/Zfp36l2/P2ry6/Fes/Cebpb/Ptafr/Lgals1/Ass1/Zfp703
GOBP_RESPONSE_TO_INSULIN	34/1228	279/16223	1.61	0.00398264	0.0227537	0.0166331	34	Kat2b/Tcirg1/Myo1c/Zfp36l1/Srd5a1/Prkcd/Slc39a14/Rela/Sorbs1/Cflar/Snx5/Ptpn1/Stxbp3/Rab13/Tlr2/Zbtb7b/Slc2a1/Sesn2/Khk/Pde3b/Gnai2/Kank1/Ucp2/Ccnd3/Icam1/Atp6v0a2/Gcnt1/Tnfsf10/Apobec1/Lyn/Shc1/Socs3/Soga1/Rab31
GOBP_POSITIVE_REGULATION_OF_VASCULAR_ENDOTHELIAL_GROWTH_FACTOR_PRODUCTION	7/1228	28/16223	3.303	0.00403473	0.0230226	0.0168297	7	Tgfb1/Sulf2/Sulf1/Flt4/Il6st/C3/C3ar1
GOBP_CELLULAR_IRON_ION_HOMEOSTASIS	12/1228	67/16223	2.366	0.00410904	0.0234174	0.0171183	12	Cp/Hmox1/Hfe/Slc39a14/Myc/Slc11a1/Cybrd1/Trf/Ttc7/Atp6v0a2/Ftl1/Slc39a8
GOBP_OSTEOBLAST_DIFFERENTIATION	28/1228	218/16223	1.697	0.00412027	0.0234523	0.0171438	28	Tcirg1/Clic1/Id3/Ddx21/Igfbp3/Smoc1/Sema4d/Vcan/Il6st/Lrp5/Igfbp5/Ddr2/Notch1/Rassf2/Rrbp1/Wwtr1/Il6ra/Tnc/Rest/Spp1/Clec5a/Tpm4/Cbfb/Cebpa/Trp53inp2/Cdk6/Tmem119/Cebpb
GOBP_NEURON_DEATH	40/1228	343/16223	1.541	0.00416222	0.0236617	0.0172969	40	Itgb2/Axl/Nqo1/Map3k11/Nes/Hmox1/Csf1/H2-M3/Ctsz/Erbb3/Rel/Lgmn/Clu/Angpt1/Ddit3/Casp8/Rab29/Fcgr2b/Traf2/Mdk/Tnfrsf1b/Rest/Gpnmb/Tyrobp/Nupr1/Cln3/Itgam/Grn/Mag/C1qa/Mcl1/Usp53/Clcf1/Itga1/Cx3cr1/Cebpb/Trp53/H2-T23/H2-D1/Naip2
GOBP_POSITIVE_REGULATION_OF_VASCULAR_ASSOCIATED_SMOOTH_MUSCLE_CELL_PROLIFERATION	9/1228	43/16223	2.765	0.00426712	0.0241979	0.0176889	9	Ern1/Adamts1/Igfbp5/Hpgd/Mmp2/Gnai2/Fgf2/Ldlrap1/P2ry6
GOBP_RESPONSE_TO_ANTIBIOTIC	9/1228	43/16223	2.765	0.00426712	0.0241979	0.0176889	9	Hyal1/Mdm2/Srd5a1/Ciita/Casp8/Ezh2/Atp7a/Pla2g4a/Trp53
GOBP_DETOXIFICATION	18/1228	121/16223	1.965	0.00431699	0.0244203	0.0178514	18	Nqo1/Mgst1/Nfe2l2/Txnrd1/Ltc4s/Nxn/Pim1/Prdx6/Trp53inp1/Sesn2/Mt2/Mt1/Atp7a/Ptgs1/Ptges/Alox5ap/Gpx1/Sod3
GOBP_EPIDERMAL_GROWTH_FACTOR_RECEPTOR_SIGNALING_PATHWAY	18/1228	121/16223	1.965	0.00431699	0.0244203	0.0178514	18	Tgfb1/Ncf1/Rhbdf1/Efemp1/Erbin/Hbegf/Plce1/Afap1l2/Rassf2/Snx5/Iqgap1/Mvp/Arap1/Spry1/Itga1/Shc1/Adam17/Shkbp1
GOBP_BRANCHING_MORPHOGENESIS_OF_AN_EPITHELIAL_TUBE	20/1228	140/16223	1.887	0.00436108	0.0246089	0.0179893	20	Mmp14/Ddr1/Met/Csf1/Lama5/Myc/Lrp5/Nrp1/Eng/Notch1/Mdk/Tnc/Sall1/Ctsh/Tgfbr2/Pml/Spry1/Fgf2/Clic4/Timeless
GOBP_HEPATICOBILIARY_SYSTEM_DEVELOPMENT	20/1228	140/16223	1.887	0.00436108	0.0246089	0.0179893	20	Lsr/Rps6ka1/Hmox1/Hfe/Sulf2/Met/Prox1/Tnfaip3/Srd5a1/Rela/Cflar/Notch1/Mdk/Ezh2/Ucp2/Atp7a/Cebpa/Cebpb/Ccnd1/Ass1
GOBP_REGULATION_OF_OSSIFICATION	17/1228	112/16223	2.005	0.0044294	0.0249637	0.0182487	17	Tgfb1/Csf1/Srgn/Smad7/Ddr2/Notch1/Mdk/Ecm1/P2rx7/Mgp/Bmp2k/Isg15/Rbpj/Sgms2/Tmem119/Ano6/Adgrv1
GOBP_FOCAL_ADHESION_ASSEMBLY	14/1228	85/16223	2.176	0.00447984	0.025217	0.0184338	14	Mmp14/Tek/Sdc4/Lims1/Vcl/Apod/Trip6/Sorbs1/Nrp1/Map4k4/Iqgap1/Thsd1/Col16a1/S100a10
GOBP_NEGATIVE_REGULATION_OF_INTRACELLULAR_SIGNAL_TRANSDUCTION	55/1228	508/16223	1.43	0.00450662	0.0253366	0.0185212	55	Homer3/Ptpn6/Hspb1/Rasa4/Cd44/Met/Ifi35/Nfe2l2/H2-M3/Dhx58/Tnfaip3/Plek/Mdm2/Ripk1/Erbin/Prkcd/Clu/Myc/Sh3bp1/Litaf/Xdh/Cd74/Rela/Ddit3/Casp8/Stat1/Ptprc/Nmi/Rassf2/Ptpn1/Efna1/Gbp2/Sesn2/P2rx7/Arhgap25/Cib1/Pde3b/Pycard/Rasa3/Cgnl1/Csk/Kank1/Uaca/Spry1/Rtkn2/Card19/Mcl1/Lpar1/Phlda3/Lyn/Tmsb4x/Rasal3/Tpt1/Gpx1/Heg1
GOBP_CELLULAR_OXIDANT_DETOXIFICATION	15/1228	94/16223	2.108	0.00452519	0.0254098	0.0185748	15	Nqo1/Mgst1/Nfe2l2/Txnrd1/Ltc4s/Nxn/Prdx6/Trp53inp1/Sesn2/Atp7a/Ptgs1/Ptges/Alox5ap/Gpx1/Sod3
GOBP_NERVE_DEVELOPMENT	12/1228	68/16223	2.331	0.00465402	0.0261012	0.0190802	12	Tcirg1/Sulf2/Sulf1/Erbb3/Nrp1/Vcam1/Lrig1/Sall1/Lpar1/Chd7/Tifab/Mafb
GOBP_NEGATIVE_REGULATION_OF_APOPTOTIC_SIGNALING_PATHWAY	28/1228	220/16223	1.681	0.00468106	0.026206	0.0191567	28	Hspb1/Cd44/Hmox1/Tmbim1/Tgfbr1/Eya4/Nfe2l2/Tnfaip3/Mdm2/Ripk1/Clu/Cd74/Rela/Casp8/Cflar/Traf2/Itga6/Ptpn1/Gnai2/Icam1/Ctnna1/Rtkn2/Mcl1/Tnfsf10/Lgals3/Cx3cr1/Tpt1/Gpx1
GOBP_APOPTOTIC_PROCESS_INVOLVED_IN_DEVELOPMENT	8/1228	36/16223	2.936	0.00471555	0.026206	0.0191567	8	Spi1/Lrp5/Notch1/Tnfrsf1b/Tnfrsf1a/Cryab/Xkr6/Xkr8
GOBP_POSITIVE_T_CELL_SELECTION	8/1228	36/16223	2.936	0.00471555	0.026206	0.0191567	8	Loxl3/Stat3/Dock2/Ctsl/Cd74/Ptprc/Il6ra/Itpkb
GOBP_RECEPTOR_CATABOLIC_PROCESS	8/1228	36/16223	2.936	0.00471555	0.026206	0.0191567	8	Tgfb1/Lgmn/Ptpn1/Laptm5/Anxa2/Rnf43/Mylip/Dtx3l
GOBP_SCHWANN_CELL_DIFFERENTIATION	8/1228	36/16223	2.936	0.00471555	0.026206	0.0191567	8	Ndrg1/Erbb3/Rela/Fa2h/Lgi4/Adgrg6/Lamb2/Arhgef10
GOBP_SKELETAL_MUSCLE_TISSUE_REGENERATION	8/1228	36/16223	2.936	0.00471555	0.026206	0.0191567	8	Cflar/Ezh2/Cd9/Tgfbr2/Cd81/Fzd7/Gpx1/Capn3
GOBP_REGULATION_OF_OSTEOBLAST_DIFFERENTIATION	18/1228	122/16223	1.949	0.0047156	0.026206	0.0191567	18	Tcirg1/Clic1/Id3/Smoc1/Sema4d/Il6st/Lrp5/Igfbp5/Ddr2/Notch1/Rassf2/Wwtr1/Il6ra/Rest/Cebpa/Cdk6/Tmem119/Cebpb
GOBP_INTERLEUKIN_18_PRODUCTION	4/1228	10/16223	5.284	0.00473561	0.026206	0.0191567	4	Tlr2/Cd84/Tlr9/Gbp5
GOBP_NEGATIVE_REGULATION_OF_ALPHA_BETA_T_CELL_PROLIFERATION	4/1228	10/16223	5.284	0.00473561	0.026206	0.0191567	4	Lgals9/Cd274/Vsir/Zbtb7b
GOBP_RETINA_VASCULATURE_MORPHOGENESIS_IN_CAMERA_TYPE_EYE	4/1228	10/16223	5.284	0.00473561	0.026206	0.0191567	4	Lrp5/Nrp1/Clic4/Rhoj
GOBP_SERINE_TRANSPORT	4/1228	10/16223	5.284	0.00473561	0.026206	0.0191567	4	Slc1a5/Slc1a4/Nfkbie/Slc38a5
GOBP_POSITIVE_REGULATION_OF_TRANSCRIPTION_FROM_RNA_POLYMERASE_II_PROMOTER_INVOLVED_IN_CELLULAR_RESPONSE_TO_CHEMICAL_STIMULUS	6/1228	22/16223	3.603	0.00482677	0.0266461	0.0194785	6	Nfe2l2/Rela/Notch1/Sesn2/Rbpj/Trp53
GOBP_REGULATION_OF_MACROPHAGE_DIFFERENTIATION	6/1228	22/16223	3.603	0.00482677	0.0266461	0.0194785	6	Tgfb1/Csf1/Ripk1/Hcls1/Casp8/C1qc
GOBP_IRON_ION_TRANSPORT	13/1228	77/16223	2.23	0.00487798	0.0268964	0.0196615	13	Tcirg1/Cp/Hfe/Slc39a14/Slc11a1/Steap3/Trf/Dnm2/Atp7a/Atp6v0a2/Ftl1/Slc39a8/B2m
GOBP_INFLAMMATORY_RESPONSE_TO_ANTIGENIC_STIMULUS	11/1228	60/16223	2.422	0.00490072	0.0269893	0.0197294	11	Cd68/C3/Fcgr2b/Notch1/Icam1/Cd81/Rbpj/Gpr17/H2-Eb1/Gpx1/H2-T23
GOBP_HEMATOPOIETIC_PROGENITOR_CELL_DIFFERENTIATION	22/1228	161/16223	1.805	0.00497005	0.0273111	0.0199646	22	Spi1/Tgfb1/Ptpn6/Nfe2l2/Plek/Flt4/Top2a/Psme1/Runx1/Lmbr1l/Eif2ak2/Psmb8/Csf1r/Ptprc/Notch1/Cbfb/Psmb10/Jam3/Lmo2/Pld4/Trp53/Psme2
GOBP_CELL_VOLUME_HOMEOSTASIS	7/1228	29/16223	3.189	0.00497703	0.0273111	0.0199646	7	Slc12a7/Slc12a4/Aqp4/P2rx7/Cln3/Slc12a9/Ano6
GOBP_POSITIVE_REGULATION_OF_MACROPHAGE_ACTIVATION	7/1228	29/16223	3.189	0.00497703	0.0273111	0.0199646	7	Havcr2/Trem2/Il33/Ctsc/Il4ra/Cebpa/Pla2g4a
GOBP_RESPONSE_TO_OXYGEN_LEVELS	43/1228	379/16223	1.499	0.00500761	0.0274025	0.0200314	43	Hk2/Mmp14/Ndrg1/Hmox1/Tek/Nfe2l2/Plod1/Mdm2/Zfp36l1/Plau/Psme1/Myc/Cdkn1a/Psmb8/Pmaip1/Bach1/Cflar/Notch1/Vcam1/Tlr2/Pdpn/Slc2a1/Agtrap/Cd38/Rest/Itpr2/Eif4ebp1/Mmp2/Psmb10/Ets1/Cryab/Tgfbr2/Ucp2/Atp7a/Pml/Icam1/Atp6v0a2/Lpar1/Rbpj/Adam17/Trp53/Sod3/Psme2
GOBP_ENDODERMAL_CELL_DIFFERENTIATION	9/1228	44/16223	2.702	0.00501163	0.0274025	0.0200314	9	Itgb2/Itga5/Mmp14/Itgb5/Itga7/Col5a2/Fn1/Mmp2/Col8a1
GOBP_RUFFLE_ASSEMBLY	9/1228	44/16223	2.702	0.00501163	0.0274025	0.0200314	9	Pfn1/Sh3bp1/Aif1/Kank1/Cspg4/P2ry12/Arhgef26/Icam1/Rhog
GOBP_INOSITOL_PHOSPHATE_MEDIATED_SIGNALING	10/1228	52/16223	2.541	0.00504223	0.0275041	0.0201057	10	Homer3/Ptbp1/Erbb3/Plce1/Nfatc2/Itpr2/Cib1/Nfatc3/Nfatc1/Itpr3
GOBP_PRI_MIRNA_TRANSCRIPTION_BY_RNA_POLYMERASE_II	10/1228	52/16223	2.541	0.00504223	0.0275041	0.0201057	10	Spi1/Tgfb1/Stat3/Fosl1/Rela/Nfatc3/Ets1/Fgf2/Tead1/Trp53
GOBP_PROTEIN_LOCALIZATION_TO_PLASMA_MEMBRANE	33/1228	273/16223	1.597	0.0051033	0.0278042	0.0203251	33	Mmp14/Tgfb1/Tmbim1/Lama5/Pacs2/Kif13a/Fyb/Dab2/Trem2/Sorbs1/Itgb1/Nfasc/Ehd4/P2ry1/Rab13/Gbp2/Vamp3/Tnfrsf1a/Cib1/Cln3/Flna/Csk/Ttc7/Tspan15/Ldlrap1/Cd81/F11r/S100a10/Lgals3/Vamp8/Rab31/Rhog/Ehd2
GOBP_RESPONSE_TO_PURINE_CONTAINING_COMPOUND	20/1228	142/16223	1.861	0.00512522	0.0278905	0.0203881	20	Tek/Sparc/Pik3cg/Zfp36l1/Srd5a1/Rapgef3/Fosl1/Rela/Mmp19/Stat1/Igfbp5/P2ry1/P2rx7/P2rx4/Abcc9/Itpr2/P2ry12/P2ry6/Ptafr/Ass1
GOBP_CELLULAR_RESPONSE_TO_THYROID_HORMONE_STIMULUS	5/1228	16/16223	4.128	0.00531371	0.0286778	0.0209636	5	Ctsl/Ctsb/Ctsh/Lmo2/Ctss
GOBP_CELLULAR_RESPONSE_TO_ZINC_ION	5/1228	16/16223	4.128	0.00531371	0.0286778	0.0209636	5	P2rx4/Mt2/Mt1/Tspo/Hvcn1
GOBP_COPPER_ION_TRANSPORT	5/1228	16/16223	4.128	0.00531371	0.0286778	0.0209636	5	Cp/Atp7b/Steap3/Atp7a/Slc31a2
GOBP_EPITHELIAL_TO_MESENCHYMAL_TRANSITION_INVOLVED_IN_ENDOCARDIAL_CUSHION_FORMATION	5/1228	16/16223	4.128	0.00531371	0.0286778	0.0209636	5	Tgfbr1/Eng/Notch1/Tgfbr2/Rbpj
GOBP_LEUKOTRIENE_BIOSYNTHETIC_PROCESS	5/1228	16/16223	4.128	0.00531371	0.0286778	0.0209636	5	Ltc4s/Syk/Ggta1/Pla2g4a/Alox5ap
GOBP_OVULATION	5/1228	16/16223	4.128	0.00531371	0.0286778	0.0209636	5	Adamts1/Mmp19/Il4ra/Hpgd/Tnfaip6
GOBP_REGULATION_OF_MEMBRANE_INVAGINATION	5/1228	16/16223	4.128	0.00531371	0.0286778	0.0209636	5	Nckap1l/Trem2/C3/Rab31/Ano6
GOBP_REGULATION_OF_METAL_ION_TRANSPORT	30/1228	243/16223	1.631	0.00545379	0.0293992	0.021491	30	Il16/Homer3/Ptpn6/Cd33/Pik3cg/P2rx7/P2rx4/Plp1/Gnai2/Slc8b1/Plcg2/Cxcl10/P2ry12/Fxyd1/Pml/Icam1/Cd84/Chd7/Atp1b2/Tspo/Lyn/Tlr9/Cracr2b/P2ry6/Orai1/Lgals3/Ano6/Ahnak/Capn3/Kcne1l
GOBP_MUSCLE_STRUCTURE_DEVELOPMENT	63/1228	603/16223	1.38	0.00555406	0.0299045	0.0218604	63	Mmp14/Tgfb1/Ptbp1/Tgfbr1/Id3/Prox1/Lama5/Erbb3/Pdlim4/Igfbp3/Smtn/Zfp36l1/Asb2/Pdlim2/Ednrb/Myh9/Myom1/Svil/Hbegf/Efemp2/Itga7/Ddit3/Smad7/Cflar/Igfbp5/Eng/Notch1/Nfatc2/Pdlim5/Rest/Eln/Ezh2/Cd9/Dmpk/Nupr1/Il4ra/Nfatc3/Cryab/Tagln/Nfatc1/Cxcl10/Btg1/Cd81/Ctnna1/Zfhx3/Rbpj/Cd53/Myh6/Fzd7/Chd7/Col6a3/Myof/Tifab/Jam2/Tmem119/Gpx1/Akap13/Lgals1/Flnc/Ehd2/Heg1/Ass1/Capn3
GOBP_METAL_ION_TRANSPORT	52/1228	480/16223	1.431	0.00557567	0.0299722	0.0219099	52	Il16/Homer3/Ptpn6/Cd33/Atp7b/Cdh23/Slc41a1/Nipal4/Pik3cg/Slc39a14/Ddit3/Slc11a1/Ptprc/Cachd1/P2rx7/P2rx4/Itpr2/Magt1/Plp1/Rasa3/Anxa2/Gnai2/Slc8b1/Atp7a/Plcg2/Cxcl10/P2ry12/Fxyd1/Pml/Fgf2/Icam1/Cd84/Chd7/Atp1b2/Slc39a11/Tspo/Lyn/Itpr3/Tlr9/Cracr2b/Tpcn2/P2ry6/Orai1/Lgals3/Slc39a1/Slc39a8/Tpt1/Ano6/Ahnak/Capn3/Ccr5/Kcne1l
GOBP_POSITIVE_REGULATION_OF_MONONUCLEAR_CELL_MIGRATION	11/1228	61/16223	2.382	0.00557971	0.0299722	0.0219099	11	Lgals9/Lgmn/Aif1/Pycard/Cxcl10/Wnk1/Lgals3/Dock8/Adam17/Jam2/Ano6
GOBP_RESPONSE_TO_ESTRADIOL	18/1228	124/16223	1.918	0.00560363	0.0300302	0.0219523	18	Tgfb1/Nqo1/Stat3/Srd5a1/Casp8/Cflar/Tfpi/Cd38/Arpc1b/Ezh2/Hpgd/Ets1/Cryab/Txnip/Igfbp2/Ccnd1/Ass1/Zfp703
GOBP_TRANSITION_METAL_ION_TRANSPORT	18/1228	124/16223	1.918	0.00560363	0.0300302	0.0219523	18	Tcirg1/Cp/Atp7b/Hfe/Tcn2/Slc39a14/Slc11a1/Steap3/Trf/Dnm2/Atp7a/Atp6v0a2/Slc39a11/Ftl1/Slc39a1/Slc39a8/B2m/Slc31a2
GOBP_FOAM_CELL_DIFFERENTIATION	8/1228	37/16223	2.856	0.00562526	0.0300758	0.0219856	8	Nr1h3/Tgfb1/Csf1/Abca1/Itgb3/Nfkbia/Stat1/Nfkb1
GOBP_REGULATION_OF_NECROTIC_CELL_DEATH	8/1228	37/16223	2.856	0.00562526	0.0300758	0.0219856	8	Ripk1/Casp8/Cflar/Nupr1/Asah1/Birc3/Tspo/Trp53
GOBP_CELLULAR_RESPONSE_TO_REACTIVE_OXYGEN_SPECIES	21/1228	153/16223	1.813	0.00567334	0.0302975	0.0221477	21	Axl/Nqo1/Met/Nfe2l2/Ncf1/Tnfaip3/Ern1/Mtr/Ripk1/Prkcd/Rela/Cdk2/Cflar/Traf2/Pxn/Ezh2/Mmp2/Ets1/Dnm2/Atp7a/Sod3
GOBP_REGULATION_OF_B_CELL_MEDIATED_IMMUNITY	10/1228	53/16223	2.493	0.00580301	0.0308564	0.0225563	10	Tgfb1/Ptpn6/Parp3/C3/Ptprc/Fcgr2b/Foxj1/Clcf1/Nectin2/H2-T23
GOBP_RESPONSE_TO_GAMMA_RADIATION	10/1228	53/16223	2.493	0.00580301	0.0308564	0.0225563	10	Map3k20/Mdm2/Myc/Cdkn1a/Ptprc/Cryab/Cxcl10/Pml/Trp53/Gpx1
GOBP_ENDOTHELIAL_CELL_PROLIFERATION	23/1228	173/16223	1.756	0.00580494	0.0308564	0.0225563	23	Mmp14/Hmox1/Tek/Tgfbr1/Prox1/Sulf1/Sparc/Flt4/Itgb3/Ern1/Vash1/Xdh/Nrp1/Stat1/Mdk/Nras/Ecm1/Plxnb3/Fgfr1/Fgf2/Pik3cd/Prkd2/Adam17
GOBP_REGULATION_OF_CELL_SIZE	23/1228	173/16223	1.756	0.00580494	0.0308564	0.0225563	23	Rarg/Vav2/Slc12a7/Slc12a4/Plek/Sema4d/Sema3g/Aqp4/Nrp1/Fn1/Spp1/P2rx7/Cln3/Msn/Arhgap4/Dnm2/Atp7a/Vav1/Mag/Slc12a9/Sema3d/Tmem123/Ano6
GOBP_REGULATION_OF_CELLULAR_RESPONSE_TO_GROWTH_FACTOR_STIMULUS	34/1228	286/16223	1.571	0.00584931	0.0309684	0.0226381	34	Itga5/Ltbp1/Tgfb1/Sulf2/Tgfbr1/Sulf1/Myo1c/Itgb3/Lats2/Dab2/Xdh/Cd63/Smad7/Cflar/Eng/Notch1/Ptpn1/Htra3/Tspan12/Chrdl1/Fgfr1/Tgfbr2/Dnm2/Crb2/Spry1/Fgf2/Rbpj/Prkd2/Mmrn2/Cd109/Nrros/Adam17/Trp53/Zfp703
GOBP_BLOOD_VESSEL_REMODELING	9/1228	45/16223	2.642	0.00585304	0.0309684	0.0226381	9	Axl/Tgfb1/Tmbim1/Flt4/Flna/Atp7a/Tgm2/Rbpj/Chd7
GOBP_CENTRIOLE_ASSEMBLY	9/1228	45/16223	2.642	0.00585304	0.0309684	0.0226381	9	Kat2b/Poc1b/Cep192/Cdk2/Sass6/Cdk5rap2/Cenpj/Cep152/Ccdc61
GOBP_VASCULAR_ENDOTHELIAL_GROWTH_FACTOR_SIGNALING_PATHWAY	9/1228	45/16223	2.642	0.00585304	0.0309684	0.0226381	9	Hspb1/Myo1c/Flt4/Xdh/Cd63/Nrp1/Tspan12/Pik3cd/Prkd2
GOBP_NEGATIVE_REGULATION_OF_CELLULAR_COMPONENT_ORGANIZATION	73/1228	719/16223	1.341	0.00597913	0.031599	0.0230991	73	Kat2b/Mmp14/Nr1h3/Spi1/Tgfb1/Mcm2/Met/Cers2/Pfn1/Itgb3/Top2a/Xrcc3/Sema4d/Sema3g/Prkcd/Clu/Rapgef3/Apod/Lima1/Svil/Add3/Nrp1/Cflar/Rab29/Vim/Gsn/Notch1/Tpx2/Efna1/Tlr2/Tnfrsf1b/Wasf2/Cd38/Spp1/Tnfrsf1a/Cib1/Nupr1/Flna/Plxnb3/Arhgap4/Eif4ebp1/Jam3/Cryab/Cgnl1/Kank1/Snx33/Arap1/Triobp/Dnm2/Antxr1/Neu4/Cxcl10/Vat1/H1f2/Mag/Mylip/F11r/Lpar1/Cdk5rap2/Sema3d/Apobec1/Tspo/Ankrd13a/Id1/Rin3/Hmga1/Tmsb4x/…
GOBP_FC_RECEPTOR_SIGNALING_PATHWAY	33/1228	276/16223	1.58	0.006016	0.0317573	0.0232148	33	Lcp2/Hck/Gab2/Vav2/Fcgr1/Myo1c/Syk/Map3k1/Prkcd/Psme1/Nckap1l/Psmb8/Rela/Ptprc/Fcgr2b/Nfatc2/Nfkb1/Bcl10/Wasf2/Arpc1b/Psmb10/Nfatc3/Nfatc1/Vav1/Plcg2/Lat2/Lyn/Shc1/Dock1/Fcer1g/Fcgr3/Wipf1/Psme2
GOBP_CARDIAC_EPITHELIAL_TO_MESENCHYMAL_TRANSITION	7/1228	30/16223	3.083	0.00607557	0.0319246	0.0233371	7	Tgfbr1/Eng/Notch1/Efna1/Tgfbr2/Spry1/Rbpj
GOBP_LEUKOCYTE_TETHERING_OR_ROLLING	7/1228	30/16223	3.083	0.00607557	0.0319246	0.0233371	7	Itgb1/Vcam1/Gcnt1/Selplg/Cx3cr1/Jam2/Ptafr
GOBP_NEGATIVE_REGULATION_OF_NIK_NF_KAPPAB_SIGNALING	7/1228	30/16223	3.083	0.00607557	0.0319246	0.0233371	7	Ifi35/Litaf/Rela/Nmi/Rassf2/Uaca/Tmsb4x
GOBP_NEGATIVE_REGULATION_OF_PROTEIN_LOCALIZATION_TO_NUCLEUS	7/1228	30/16223	3.083	0.00607557	0.0319246	0.0233371	7	Lats2/Fbxo4/Angpt1/Apod/Tmem98/Ctnna1/Mdfic
GOBP_APOPTOTIC_PROCESS_INVOLVED_IN_MORPHOGENESIS	6/1228	23/16223	3.446	0.00611889	0.0320054	0.0233962	6	Spi1/Lrp5/Notch1/Tnfrsf1b/Tnfrsf1a/Cryab
GOBP_INNERVATION	6/1228	23/16223	3.446	0.00611889	0.0320054	0.0233962	6	Sulf2/Sulf1/Nrp1/Vcam1/Lrig1/Chd7
GOBP_NEGATIVE_REGULATION_OF_NATURAL_KILLER_CELL_MEDIATED_IMMUNITY	6/1228	23/16223	3.446	0.00611889	0.0320054	0.0233962	6	Lgals9/H2-M3/Havcr2/Mill2/H2-T23/H2-D1
GOBP_VACUOLAR_ACIDIFICATION	6/1228	23/16223	3.446	0.00611889	0.0320054	0.0233962	6	Tcirg1/Slc11a1/Cln3/Grn/Clic4/Atp6v0a2
GOBP_FILOPODIUM_ASSEMBLY	11/1228	62/16223	2.344	0.00633069	0.0330378	0.0241509	11	Tgfbr1/Prkcd/Spata13/Sh3bp1/Fgd2/Nrp1/Dock11/Arap1/Fgd5/Fgd3/S1pr2
GOBP_MEMBRANE_PROTEIN_PROTEOLYSIS	11/1228	62/16223	2.344	0.00633069	0.0330378	0.0241509	11	Tgfb1/Erap1/Myh9/Rela/Rhbdd1/Sh3d19/Nfkb1/Tnfrsf1b/Ctsh/Snx33/Adam17
GOBP_POLYOL_METABOLIC_PROCESS	18/1228	126/16223	1.887	0.00662369	0.0345276	0.0252399	18	Plek/Plcb3/Plce1/Plcd4/Inpp5d/P2ry1/Asah1/Plcg2/Fgf2/Acer2/Itpkb/Plcb2/P2ry6/Plpp2/Pld4/Pla2g4a/Ptafr/Slc5a3
GOBP_POSITIVE_REGULATION_OF_NEURON_APOPTOTIC_PROCESS	10/1228	54/16223	2.446	0.00665039	0.0346274	0.0253129	10	Nqo1/Map3k11/Ddit3/Tyrobp/Nupr1/Itgam/Grn/Mcl1/Itga1/Trp53
GOBP_REGULATION_OF_T_HELPER_CELL_DIFFERENTIATION	8/1228	38/16223	2.781	0.00666266	0.0346421	0.0253236	8	Loxl3/Cd86/Smad7/Zbtb7b/Il4ra/Jak3/Nfkbiz/H2-Eb1
GOBP_MEMBRANE_INVAGINATION	23/1228	175/16223	1.736	0.00666835	0.0346421	0.0253236	23	Itgb2/Fcgr1/Rhobtb1/Sh3bp1/Myh9/Nckap1l/Trem2/C3/Aif1/Fcgr2b/Gsn/Arhgap25/Itgam/Snx33/Rac2/Xkr6/Xkr8/Snx18/Rab31/Dock1/Ano6/Rhog/Bin2
GOBP_CELL_CYCLE_G1_S_PHASE_TRANSITION	33/1228	278/16223	1.568	0.00669746	0.034754	0.0254054	33	Ccnd2/Mcm2/Map3k11/Ptpn6/Hyal1/Crlf3/Mdm2/Lats2/Psme1/Myc/Adamts1/Cdkn1a/Aif1/Cdk2ap2/Cdk2/Bach1/Mcm6/Rbl1/Ezh2/Gpnmb/Eif4ebp1/Kank2/Ccnd3/Gadd45a/Rps27l/Pml/Cdk6/Mcm3/Plpp2/Adam17/Trp53/Ccnd1/Psme2
GOBP_P38MAPK_CASCADE	9/1228	46/16223	2.585	0.00679926	0.0351627	0.0257042	9	Lgals9/Spi1/Ncf1/Mapkapk2/Zfp36l1/Gadd45g/Xdh/Gadd45a/Zfp36
GOBP_REGULATION_OF_PHOSPHOLIPASE_C_ACTIVITY	9/1228	46/16223	2.585	0.00679926	0.0351627	0.0257042	9	Cd86/Fgfr1/Gna15/P2ry12/Fgf2/Lpar1/Plcb2/P2ry6/Ptafr
GOBP_RESPONSE_TO_PROGESTERONE	9/1228	46/16223	2.585	0.00679926	0.0351627	0.0257042	9	Nr1h3/Tgfb1/Fosl1/Rela/Tlr2/Cd38/Sox10/Txnip/Tspo
GOBP_POSITIVE_REGULATION_OF_CELL_DEVELOPMENT	34/1228	289/16223	1.554	0.00684929	0.0353815	0.0258642	34	Tgfb1/Lims1/Sema4d/Il6st/Rela/Nrp1/Smad7/Fn1/Notch1/Mdk/Spint1/Tlr2/Tnfrsf1b/Cib1/Tyrobp/Flna/Plxnb3/Sox10/Triobp/Dnm2/Plxnb2/Mag/F11r/Olig2/Clcf1/Nkx6-2/Tspo/S100a10/Lyn/S1pr2/Dock5/Cx3cr1/Dock1/Clec7a
GOBP_CELLULAR_RESPONSE_TO_HORMONE_STIMULUS	63/1228	609/16223	1.367	0.00687776	0.0354886	0.0259424	63	Kat2b/Rarg/Tcirg1/Stat6/Stat3/Plod3/Nfe2l2/Myo1c/Zfp36l1/Ctsl/Srd5a1/Ctsb/Prkcd/Lats2/Slc39a14/Dab2/Adcy4/Runx1/Rela/Gpam/Sorbs1/Cflar/Notch1/Tfpi/Snx5/Ptpn1/Rab13/Zbtb7b/Nfkb1/Tnc/Agtrap/Rest/Pxn/Pde3b/Adcy7/Jak3/Cbfb/Kank2/Csk/Ctsh/Gnai2/Lmo2/Kank1/Sox10/Ucp2/Ccnd3/Leprot/Igfbp7/Icam1/Arid5a/Atp6v0a2/Ctss/Igfbp2/Apobec1/Lyn/Shc1/Zfp36/Zfp36l2/Socs3/Soga1/Rab31/Prcp/Ass1
GOBP_INNATE_IMMUNE_RESPONSE_ACTIVATING_SIGNAL_TRANSDUCTION	17/1228	117/16223	1.92	0.00691104	0.0355573	0.0259926	17	Relb/Hck/Syk/Prkcd/Psme1/Psmb8/Rela/Card9/Nras/Nfkb1/Bcl10/Tyrobp/Psmb10/Plcg2/Lyn/Fcer1g/Psme2
GOBP_SEQUESTERING_OF_CALCIUM_ION	17/1228	117/16223	1.92	0.00691104	0.0355573	0.0259926	17	Ptpn6/Atp7b/Ddit3/Ptprc/Itpr2/Rasa3/Slc8b1/Plcg2/Cxcl10/Fgf2/Chd7/Lyn/Itpr3/Tpcn2/P2ry6/Capn3/Ccr5
GOBP_MUSCLE_SYSTEM_PROCESS	48/1228	441/16223	1.438	0.00691756	0.0355573	0.0259926	48	Hmox1/Cyba/Sulf2/Sulf1/Smtn/Pik3cg/Il6st/Vcl/Sorbs3/Ednrb/Itgb5/Myl12a/Myom1/Plce1/Sorbs1/Smad7/Cflar/Igfbp5/Tnni1/Vim/Gsn/Notch1/P2ry1/Pdlim5/Tln1/Tnfrsf1b/Cd38/P2rx4/Pxn/Ezh2/Sspn/Tnfrsf1a/Dmpk/Flna/Tpm4/Cryab/Fxyd1/Hspb6/Rcsd1/Myh6/Itga1/Dock5/Myof/Tpcn2/Tifab/Ptafr/Akap13/Kcne1l
GOBP_AUTOPHAGIC_CELL_DEATH	4/1228	11/16223	4.804	0.00699972	0.0355573	0.0259926	4	Trem2/Trp53inp1/Laptm5/Lamp1
GOBP_CD8_POSITIVE_ALPHA_BETA_T_CELL_PROLIFERATION	4/1228	11/16223	4.804	0.00699972	0.0355573	0.0259926	4	Irf1/Vsir/H2-T23/H2-D1
GOBP_CYCLOOXYGENASE_PATHWAY	4/1228	11/16223	4.804	0.00699972	0.0355573	0.0259926	4	Hpgds/Tbxas1/Ptgs1/Ptges
GOBP_GLOMERULAR_BASEMENT_MEMBRANE_DEVELOPMENT	4/1228	11/16223	4.804	0.00699972	0.0355573	0.0259926	4	Sulf2/Sulf1/Myo1e/Lamb2
GOBP_INTERLEUKIN_27_MEDIATED_SIGNALING_PATHWAY	4/1228	11/16223	4.804	0.00699972	0.0355573	0.0259926	4	Stat3/Il6st/Stat1/Tyk2
GOBP_MDA_5_SIGNALING_PATHWAY	4/1228	11/16223	4.804	0.00699972	0.0355573	0.0259926	4	Dhx58/Irf7/Ifih1/Ddx60
GOBP_NEGATIVE_REGULATION_OF_B_CELL_MEDIATED_IMMUNITY	4/1228	11/16223	4.804	0.00699972	0.0355573	0.0259926	4	Ptpn6/Parp3/Fcgr2b/Foxj1
GOBP_POSITIVE_REGULATION_OF_CYSTEINE_TYPE_ENDOPEPTIDASE_ACTIVITY_INVOLVED_IN_APOPTOTIC_SIGNALING_PATHWAY	4/1228	11/16223	4.804	0.00699972	0.0355573	0.0259926	4	Lgals9/Casp8/Gsn/St18
GOBP_POSITIVE_REGULATION_OF_TOLERANCE_INDUCTION	4/1228	11/16223	4.804	0.00699972	0.0355573	0.0259926	4	H2-M3/Cd274/Tgfbr2/Foxj1
GOBP_REGULATION_OF_CELL_CELL_ADHESION_MEDIATED_BY_INTEGRIN	4/1228	11/16223	4.804	0.00699972	0.0355573	0.0259926	4	Piezo1/Fermt3/Podxl/Wnk1
GOBP_RESPONSE_TO_BACTERIAL_LIPOPROTEIN	4/1228	11/16223	4.804	0.00699972	0.0355573	0.0259926	4	Tlr2/Tirap/Ssc5d/Cd14
GOBP_CELLULAR_RESPONSE_TO_REACTIVE_NITROGEN_SPECIES	5/1228	17/16223	3.886	0.00706509	0.0355739	0.0260048	5	Mtr/Cdk2/Cflar/Traf2/Dnm2
GOBP_POSITIVE_REGULATION_OF_MACROPHAGE_CHEMOTAXIS	5/1228	17/16223	3.886	0.00706509	0.0355739	0.0260048	5	Csf1/Csf1r/Mdk/C3ar1/Cmklr1
GOBP_POSITIVE_REGULATION_OF_MYELINATION	5/1228	17/16223	3.886	0.00706509	0.0355739	0.0260048	5	Tnfrsf1b/Itgax/Sox10/Myrf/Mag
GOBP_REGULATION_OF_ENDOTHELIAL_CELL_DEVELOPMENT	5/1228	17/16223	3.886	0.00706509	0.0355739	0.0260048	5	Vcl/Tnfrsf1a/F11r/S1pr2/S1pr3
GOBP_REGULATION_OF_EXTRACELLULAR_MATRIX_DISASSEMBLY	5/1228	17/16223	3.886	0.00706509	0.0355739	0.0260048	5	Tgfb1/Ddr1/Ddr2/Pdpn/Ets1
GOBP_REGULATION_OF_RESPONSE_TO_TUMOR_CELL	5/1228	17/16223	3.886	0.00706509	0.0355739	0.0260048	5	Cd274/Havcr2/Pvr/H2-Eb1/Nectin2
GOBP_RESPONSE_TO_HYDROPEROXIDE	5/1228	17/16223	3.886	0.00706509	0.0355739	0.0260048	5	Mgst1/Prkcd/Trp53inp1/Cd38/Gpx1
GOBP_RETINA_VASCULATURE_DEVELOPMENT_IN_CAMERA_TYPE_EYE	5/1228	17/16223	3.886	0.00706509	0.0355739	0.0260048	5	Lrp5/Nrp1/Clic4/Rhoj/Rom1
GOBP_DIVALENT_INORGANIC_CATION_HOMEOSTASIS	52/1228	486/16223	1.414	0.00708766	0.0356484	0.0260592	52	Cd52/Tcirg1/Ptpn6/Atp7b/Cdh23/Slc41a1/C1qtnf1/Pik3cg/Pacs2/Hexb/Slc39a14/Ednrb/Plce1/Ddit3/Slc11a1/Ptprc/P2ry1/Cd38/P2rx7/P2rx4/Itpr2/Dmpk/Cln3/Rasa3/Slc10a7/Mt2/Mt1/Slc8b1/Lpar6/Plcg2/Gna15/Cxcl10/Pml/Fgf2/Tgm2/Atp13a4/Lpar1/C3ar1/Chd7/Cmklr1/Lyn/Itpr3/Gpr157/Tpcn2/P2ry6/Gpr17/Cx3cr1/Slc39a8/Tpt1/S1pr3/Capn3/Ccr5
GOBP_REGULATION_OF_WOUND_HEALING	18/1228	127/16223	1.872	0.00718748	0.0361108	0.0263972	18	Nfe2l2/C1qtnf1/Tnfaip3/Plau/Prkcd/Pros1/Serping1/Tnfrsf12a/Hbegf/Itgb1/Tfpi/Cd9/Plat/Kank1/Fgf2/Cd109/Ano6/Clec7a
GOBP_LEUKOTRIENE_METABOLIC_PROCESS	7/1228	31/16223	2.983	0.0073452	0.036702	0.0268294	7	Mapkapk2/Ltc4s/Syk/Tlr2/Ggta1/Pla2g4a/Alox5ap
GOBP_LIVER_REGENERATION	7/1228	31/16223	2.983	0.0073452	0.036702	0.0268294	7	Hmox1/Hfe/Sulf2/Ezh2/Ucp2/Cebpb/Ccnd1
GOBP_POSITIVE_REGULATION_OF_CYTOSOLIC_CALCIUM_ION_CONCENTRATION_INVOLVED_IN_PHOSPHOLIPASE_C_ACTIVATING_G_PROTEIN_COUPLED_SIGNALING_PATHWAY	7/1228	31/16223	2.983	0.0073452	0.036702	0.0268294	7	Lpar6/Gna15/Tgm2/Lpar1/C3ar1/Gpr157/Gpr17
GOBP_REGULATION_OF_INFLAMMATORY_RESPONSE_TO_ANTIGENIC_STIMULUS	7/1228	31/16223	2.983	0.0073452	0.036702	0.0268294	7	C3/Fcgr2b/Cd81/Gpr17/H2-Eb1/Gpx1/H2-T23
GOBP_REGULATION_OF_NEUTROPHIL_CHEMOTAXIS	7/1228	31/16223	2.983	0.0073452	0.036702	0.0268294	7	Nckap1l/Cd74/Mdk/Jam3/Tirap/Rac2/C3ar1
GOBP_PHOSPHOLIPASE_C_ACTIVATING_G_PROTEIN_COUPLED_RECEPTOR_SIGNALING_PATHWAY	15/1228	99/16223	2.002	0.00736917	0.0367816	0.0268876	15	Ednrb/Plce1/P2ry1/Ano1/Lpar6/Gna15/P2ry12/Tgm2/Lpar1/C3ar1/Cmklr1/Gpr157/P2ry6/Gpr17/Cx3cr1
GOBP_NEGATIVE_REGULATION_OF_NERVOUS_SYSTEM_DEVELOPMENT	19/1228	137/16223	1.832	0.00738981	0.0368445	0.0269336	19	Cers2/Sema4d/Sema3g/Nrp1/Notch1/Tlr2/Rest/Spp1/Arhgap4/Sox10/Tmem98/Mag/Ctnna1/Sema3d/Nkx6-2/Tspo/Id1/Trp53/B2m
GOBP_CELLULAR_SENESCENCE	12/1228	72/16223	2.202	0.00743631	0.037036	0.0270736	12	Spi1/H2-M3/Vash1/Prkcd/Cdkn1a/Nek6/Rbl1/Pml/Cdk6/Hmga1/Trp53/B2m
GOBP_CENTRAL_NERVOUS_SYSTEM_DEVELOPMENT	94/1228	971/16223	1.279	0.00755366	0.0375796	0.027471	94	Loxl3/Lsr/Tulp3/Naglu/Axl/Tgfb1/Stat3/Nes/Cnp/Id3/Prox1/Ifngr1/Srd5a1/Vcan/Il6st/Clu/Apod/Trem2/C3/Csf1r/Fcgr2b/Vim/Eng/Gsn/Notch1/Mdk/Mal/Tspan2/Stxbp3/Tlr2/Anp32b/Tnfrsf1b/Slc2a1/Hspg2/Mxra8/Anxa3/Ezh2/Tyrobp/Itgam/Bag3/Flna/Plp1/Sall1/Adgrg1/Ets1/Csk/Tgfbr2/Mobp/Amigo3/Ugt8a/Sox10/Fa2h/Atp7a/Foxj1/Grn/Tmem98/Myo1d/Myrf/P2ry12/Plxnb2/Mag/C1qa/Tacc3/Atf5/Lpar1/Zfhx3/Akna/Rbpj/Cdk5rap2/Olig2/Cdk6…
GOBP_NEGATIVE_REGULATION_OF_SMALL_GTPASE_MEDIATED_SIGNAL_TRANSDUCTION	10/1228	55/16223	2.402	0.00759064	0.0377227	0.0275756	10	Rasa4/Met/Sh3bp1/Arhgap25/Rasa3/Cgnl1/Kank1/Spry1/Rasal3/Heg1
GOBP_AMYLOID_FIBRIL_FORMATION	6/1228	24/16223	3.303	0.00764539	0.0379536	0.0277443	6	Mdm2/Ripk1/Clu/Gsn/Cryab/B2m
GOBP_RECEPTOR_MEDIATED_ENDOCYTOSIS	41/1228	367/16223	1.476	0.00781128	0.0387352	0.0283157	41	Itgb2/Hfe/Fcgr1/Sparc/Cxcl16/Itgb3/Syk/Ctsl/Clu/Dab2/Angpt1/Masp1/Lmbr1l/Mx2/C3/Cd63/Itgb1/Fcgr2b/Mrc1/Hspg2/Cd9/Cln3/Itgam/Anxa2/Tgfbr2/Trf/Micall1/Dnm2/Plcg2/Bmp2k/Ldlrap1/Cd81/Scarf1/Ankrd13a/Stab1/Rin3/Tpcn2/Cd14/Rab31/Fcer1g/B2m
GOBP_RAC_PROTEIN_SIGNAL_TRANSDUCTION	8/1228	39/16223	2.71	0.00783846	0.0388279	0.0283835	8	Pik3cg/Sh3bp1/Aif1/Wasf2/Arhgap17/Rac2/Dnm2/Rhog
GOBP_NEGATIVE_REGULATION_OF_COLD_INDUCED_THERMOGENESIS	9/1228	47/16223	2.53	0.00785837	0.0388426	0.0283942	9	Nr1h3/Adamts5/Ddit3/Notch1/Tle3/Rbpj/Id1/Adam17/Aldh1a1
GOBP_PROTEIN_DESTABILIZATION	9/1228	47/16223	2.53	0.00785837	0.0388426	0.0283942	9	Mdm2/Fbxo4/Gsn/Trim21/Ctsh/Mylip/Irgm1/Irgm2/Capn3
GOBP_NEPHRON_DEVELOPMENT	19/1228	138/16223	1.819	0.00797994	0.0394009	0.0288024	19	Tek/Sulf2/Lama5/Sulf1/Angpt1/Myc/Plce1/Podxl/Cflar/Stat1/Notch1/Wwtr1/Il6ra/Iqgap1/Sall1/Myo1e/Foxj1/Fgf2/Lamb2
GOBP_PROTEIN_STABILIZATION	24/1228	188/16223	1.686	0.00809799	0.0399408	0.029197	24	Lamp2/Pfn1/Prkcd/Clu/Cdkn1a/Pim1/Smad7/Rassf2/Mfsd1/Efna1/Tyrobp/Bag3/Flna/Lamp1/Ifi30/Cryab/Crtap/Grn/Atp1b2/Hps4/Wdr81/Irgm1/Trp53/Irgm2
GOBP_RESPONSE_TO_ESTROGEN	12/1228	73/16223	2.172	0.00830296	0.0409077	0.0299038	12	Trim25/Mmp14/Hmox1/Tek/Srd5a1/Arpc1b/Il4ra/Tgfbr2/Arid5a/Ctnna1/Igfbp2/Ccnd1
GOBP_REGULATION_OF_NEURAL_PRECURSOR_CELL_PROLIFERATION	13/1228	82/16223	2.094	0.00835277	0.0410648	0.0300187	13	Nes/Prox1/Notch1/Mdk/Spint1/Flna/Adgrg1/Gnai2/Sox10/Ctnna1/Lyn/Cx3cr1/Trp53
GOBP_RESPONSE_TO_OSMOTIC_STRESS	13/1228	82/16223	2.094	0.00835277	0.0410648	0.0300187	13	Icosl/Relb/Zfp36l1/Slc2a1/Tsc22d4/Cln3/Tlr3/Fmo1/Apobec1/Rcsd1/Tspo/Trp53/Capn3
GOBP_RECEPTOR_INTERNALIZATION	16/1228	110/16223	1.922	0.00853232	0.0419026	0.0306311	16	Itgb2/Itgb3/Syk/Angpt1/Mx2/Cd63/Itgb1/Cd9/Dnm2/Plcg2/Ldlrap1/Cd81/Ankrd13a/Rin3/Rab31/Fcer1g
GOBP_POSITIVE_REGULATION_OF_ESTABLISHMENT_OF_PROTEIN_LOCALIZATION	37/1228	326/16223	1.499	0.00872382	0.0427972	0.031285	37	Itgb2/Tgfb1/Cd33/Myo1c/Prkcd/Rapgef3/Hcls1/Trem2/Myom1/Pmaip1/Casp8/Rab29/Frmd4a/Stom/Tlr2/Anp32b/Cd38/Edem1/Cib1/Cln3/Itgam/Bag3/Ano1/Flna/Prr5l/Rac2/Arhgef5/Leprot/Micall2/Mavs/Cd81/Edem2/Hps4/Trp53/H2-Eb1/Erbb2/Cenpj
GOBP_NEGATIVE_REGULATION_OF_FIBROBLAST_PROLIFERATION	7/1228	32/16223	2.89	0.00880083	0.0430827	0.0314937	7	Fbxo4/Myc/Trp53inp1/Nupr1/Ifi30/Trp53/Parp10
GOBP_POSITIVE_REGULATION_OF_CYCLIN_DEPENDENT_PROTEIN_KINASE_ACTIVITY	7/1228	32/16223	2.89	0.00880083	0.0430827	0.0314937	7	Ccnd2/Prox1/Cdkn1a/Ccnd3/Adam17/Psrc1/Ccnd1
GOBP_REGULATION_OF_PROTEIN_LOCALIZATION_TO_PLASMA_MEMBRANE	15/1228	101/16223	1.962	0.0088452	0.0432537	0.0316188	15	Mmp14/Tgfb1/Tmbim1/Dab2/Trem2/Sorbs1/Itgb1/Gbp2/Cib1/Cln3/Csk/Ldlrap1/Lgals3/Vamp8/Rhog
GOBP_EPITHELIAL_CELL_DIFFERENTIATION_INVOLVED_IN_KIDNEY_DEVELOPMENT	9/1228	48/16223	2.477	0.00903855	0.0441051	0.0322411	9	Podxl/Stat1/Notch1/Wwtr1/Iqgap1/Sall1/Myo1e/Foxj1/Lamb2
GOBP_T_CELL_SELECTION	9/1228	48/16223	2.477	0.00903855	0.0441051	0.0322411	9	Loxl3/Stat3/Dock2/Syk/Ctsl/Cd74/Ptprc/Il6ra/Itpkb
GOBP_MYELOID_CELL_DEVELOPMENT	11/1228	65/16223	2.236	0.0090661	0.0441924	0.032305	11	Ptpn6/Lrrk1/Fli1/Nckap1l/Tspan2/Tlr2/Ptbp3/Wasf2/Tyrobp/Anxa2/Nrros
GOBP_RESPONSE_TO_CAMP	14/1228	92/16223	2.01	0.00909033	0.0442634	0.0323569	14	Tek/Sparc/Pik3cg/Zfp36l1/Srd5a1/Rapgef3/Fosl1/Rela/Mmp19/Stat1/Igfbp5/Itpr2/Ptafr/Ass1
GOBP_IRON_ION_TRANSMEMBRANE_TRANSPORT	5/1228	18/16223	3.67	0.00918252	0.0445231	0.0325467	5	Hfe/Slc39a14/Slc11a1/Atp7a/Slc39a8
GOBP_MONOCYTE_CHEMOTACTIC_PROTEIN_1_PRODUCTION	5/1228	18/16223	3.67	0.00918252	0.0445231	0.0325467	5	Lgals9/Syk/Erbin/Apod/Clec7a
GOBP_MORPHOGENESIS_OF_AN_ENDOTHELIUM	5/1228	18/16223	3.67	0.00918252	0.0445231	0.0325467	5	Stard13/Itgax/Cxcl10/Rbpj/Prkd2
GOBP_NEGATIVE_REGULATION_OF_T_HELPER_CELL_DIFFERENTIATION	5/1228	18/16223	3.67	0.00918252	0.0445231	0.0325467	5	Loxl3/Smad7/Zbtb7b/Il4ra/Jak3
GOBP_REGULATION_OF_VASCULAR_ASSOCIATED_SMOOTH_MUSCLE_CELL_PROLIFERATION	12/1228	74/16223	2.142	0.00924654	0.0447405	0.0327056	12	Hmox1/Ern1/Adamts1/Cdkn1a/Efemp2/Igfbp5/Hpgd/Mmp2/Gnai2/Fgf2/Ldlrap1/P2ry6
GOBP_RESPONSE_TO_TOXIC_SUBSTANCE	27/1228	221/16223	1.614	0.00924689	0.0447405	0.0327056	27	Nqo1/Cnp/Mgst1/Nfe2l2/Txnrd1/Ltc4s/Nxn/Srd5a1/Cdkn1a/Pim1/Prdx6/Tlr2/Trp53inp1/Sesn2/Nupr1/Mt2/Mt1/Atp7a/Ephx1/Mbp/Lyn/Ptgs1/Ptges/Alox5ap/Gpx1/Sod3/Ass1
GOBP_NEGATIVE_REGULATION_OF_LOCOMOTION	39/1228	349/16223	1.476	0.00926385	0.0447753	0.032731	39	Tgfb1/Hmox1/Cers2/Nfe2l2/Stard13/Sulf1/Igfbp3/Vash1/Sema4d/Vcl/Sema3g/Apod/Aif1/Cd74/Il33/Nrp1/Smad7/Igfbp5/Sp100/Eng/Notch1/Trp53inp1/Arhgdib/Plxnb3/Arhgap4/Adgrg1/Kank1/Card10/Gadd45a/Fgf2/Clic4/Ctnna1/Rras/Sema3d/Atp1b2/Mmrn2/Rin3/Bst2/Cx3cr1
GOBP_POSITIVE_REGULATION_OF_LIPID_LOCALIZATION	16/1228	111/16223	1.904	0.00928992	0.044854	0.0327886	16	Nr1h3/Abca1/C1qtnf1/Nfkbia/Prkcd/C3/Itgb1/Dbi/Nfkb1/Plin2/Spp1/P2rx4/Anxa2/Ldlrap1/Ptges/Pla2g4a
GOBP_POSITIVE_REGULATION_OF_AMYLOID_PRECURSOR_PROTEIN_CATABOLIC_PROCESS	6/1228	25/16223	3.171	0.00942814	0.0453779	0.0331715	6	Ifngr1/Clu/Rela/Efna1/Gsap/Lyn
GOBP_POSITIVE_REGULATION_OF_GRANULOCYTE_CHEMOTAXIS	6/1228	25/16223	3.171	0.00942814	0.0453779	0.0331715	6	Nckap1l/Cd74/Mdk/Tirap/Rac2/C3ar1
GOBP_RESPONSE_TO_ANGIOTENSIN	6/1228	25/16223	3.171	0.00942814	0.0453779	0.0331715	6	Nfe2l2/Prkcd/Rela/Nfkb1/Agtrap/Iqgap1
GOBP_CARDIAC_MUSCLE_TISSUE_MORPHOGENESIS	10/1228	57/16223	2.318	0.00977544	0.0467564	0.0341793	10	Tgfb1/Tgfbr1/Prox1/Smad7/Eng/Notch1/Rbpj/Myh6/Chd7/Heg1
GOBP_ADHERENS_JUNCTION_ASSEMBLY	4/1228	12/16223	4.404	0.00987783	0.0467564	0.0341793	4	Vcl/Smad7/Jam3/Zfp703
GOBP_BONE_TRABECULA_MORPHOGENESIS	4/1228	12/16223	4.404	0.00987783	0.0467564	0.0341793	4	Sema4d/Thbs3/Mmp2/Sbno2
GOBP_COLLAGEN_ACTIVATED_TYROSINE_KINASE_RECEPTOR_SIGNALING_PATHWAY	4/1228	12/16223	4.404	0.00987783	0.0467564	0.0341793	4	Ddr1/Syk/Ddr2/Col4a5
GOBP_DETECTION_OF_MOLECULE_OF_BACTERIAL_ORIGIN	4/1228	12/16223	4.404	0.00987783	0.0467564	0.0341793	4	Trem2/Tlr2/Ssc5d/C4b
GOBP_ESTABLISHMENT_OF_ENDOTHELIAL_INTESTINAL_BARRIER	4/1228	12/16223	4.404	0.00987783	0.0467564	0.0341793	4	Tjp2/Myd88/Icam1/F11r
GOBP_EXTRACELLULAR_MATRIX_CONSTITUENT_SECRETION	4/1228	12/16223	4.404	0.00987783	0.0467564	0.0341793	4	Eng/Notch1/Tnfrsf1b/Tnfrsf1a
GOBP_MONOCYTE_ACTIVATION	4/1228	12/16223	4.404	0.00987783	0.0467564	0.0341793	4	Cd33/Csf1/Mt2/Mt1
GOBP_NEGATIVE_REGULATION_OF_CELL_ADHESION_MEDIATED_BY_INTEGRIN	4/1228	12/16223	4.404	0.00987783	0.0467564	0.0341793	4	Pde3b/Jam3/Acer2/Wnk1
GOBP_NEGATIVE_REGULATION_OF_HOMOTYPIC_CELL_CELL_ADHESION	4/1228	12/16223	4.404	0.00987783	0.0467564	0.0341793	4	C1qtnf1/Prkcd/Cd9/Zfp703
GOBP_NEGATIVE_REGULATION_OF_MACROPHAGE_DERIVED_FOAM_CELL_DIFFERENTIATION	4/1228	12/16223	4.404	0.00987783	0.0467564	0.0341793	4	Nr1h3/Abca1/Itgb3/Nfkbia
GOBP_NEUTROPHIL_EXTRAVASATION	4/1228	12/16223	4.404	0.00987783	0.0467564	0.0341793	4	Pik3cg/Il1r1/Mdk/Pik3cd
GOBP_POSITIVE_REGULATION_OF_ASTROCYTE_DIFFERENTIATION	4/1228	12/16223	4.404	0.00987783	0.0467564	0.0341793	4	Il6st/Notch1/Mag/Clcf1
GOBP_REGULATION_OF_HUMORAL_IMMUNE_RESPONSE_MEDIATED_BY_CIRCULATING_IMMUNOGLOBULIN	4/1228	12/16223	4.404	0.00987783	0.0467564	0.0341793	4	Ptpn6/Ptprc/Fcgr2b/Foxj1
GOBP_REGULATION_OF_PODOSOME_ASSEMBLY	4/1228	12/16223	4.404	0.00987783	0.0467564	0.0341793	4	Hck/Lcp1/Gsn/Msn
GOBP_REGULATION_OF_TOLL_LIKE_RECEPTOR_2_SIGNALING_PATHWAY	4/1228	12/16223	4.404	0.00987783	0.0467564	0.0341793	4	Cyba/Tnfaip3/Tirap/Lyn
GOBP_MYOTUBE_DIFFERENTIATION	16/1228	112/16223	1.887	0.0101	0.0477588	0.034912	16	Mmp14/Myh9/Cflar/Notch1/Nfatc2/Cd9/Dmpk/Il4ra/Cxcl10/Cd81/Cd53/Myof/Jam2/Tmem119/Gpx1/Ehd2
GOBP_REGULATION_OF_IMMUNOGLOBULIN_PRODUCTION	11/1228	66/16223	2.202	0.010156	0.0479742	0.0350694	11	Tgfb1/Parp3/Il33/Ptprc/Fcgr2b/Traf2/Il4ra/Sash3/Clcf1/Tlr9/H2-T23
GOBP_LIPID_TRANSLOCATION	9/1228	49/16223	2.426	0.010348	0.0487806	0.0356589	9	Abca1/Prkcd/Atp10a/P2rx7/Plscr4/Xkr6/Xkr8/Atp10d/Ano6
GOBP_REGULATION_OF_MYOBLAST_DIFFERENTIATION	9/1228	49/16223	2.426	0.010348	0.0487806	0.0356589	9	Tgfb1/Id3/Igfbp3/Zfp36l1/Ddit3/Notch1/Cxcl10/Btg1/Capn3
GOBP_REGULATION_OF_B_CELL_ACTIVATION	27/1228	223/16223	1.6	0.0103646	0.0488085	0.0356794	27	Mmp14/Tgfb1/Ptpn6/Tnfaip3/Zfp36l1/Syk/Nckap1l/Cdkn1a/Parp3/Cd74/Inpp5d/Ptprc/Fcgr2b/Nfatc2/Laptm5/Cd38/Tyrobp/Sash3/Tirap/Foxj1/Cd81/Clcf1/Lyn/Tlr9/Zfp36l2/Ticam1/Nfam1
GOBP_AORTA_MORPHOGENESIS	7/1228	33/16223	2.802	0.0104573	0.0490934	0.0358876	7	Fkbp10/Prox1/Efemp2/Eng/Notch1/Rbpj/Chd7
GOBP_CYTOPLASMIC_PATTERN_RECOGNITION_RECEPTOR_SIGNALING_PATHWAY_IN_RESPONSE_TO_VIRUS	7/1228	33/16223	2.802	0.0104573	0.0490934	0.0358876	7	Dhx58/Rnf135/Irf7/Ifih1/Birc3/Ddx60/Ddx58
GOBP_NEGATIVE_REGULATION_OF_T_CELL_MEDIATED_IMMUNITY	7/1228	33/16223	2.802	0.0104573	0.0490934	0.0358876	7	Hfe/H2-M3/Smad7/Ptprc/Fcgr2b/H2-T23/H2-D1
GOBP_REGULATION_OF_CYTOSOLIC_CALCIUM_ION_CONCENTRATION	38/1228	341/16223	1.472	0.0105551	0.0495021	0.0361864	38	Cd52/Ptpn6/Cdh23/C1qtnf1/Pik3cg/Ednrb/Plce1/Ddit3/Ptprc/P2ry1/Cd38/P2rx7/P2rx4/Itpr2/Cln3/Rasa3/Slc8b1/Lpar6/Plcg2/Gna15/Cxcl10/Pml/Fgf2/Tgm2/Lpar1/C3ar1/Chd7/Cmklr1/Lyn/Itpr3/Gpr157/Tpcn2/P2ry6/Gpr17/Cx3cr1/S1pr3/Capn3/Ccr5
GOBP_REGULATION_OF_PROTEIN_LOCALIZATION_TO_NUCLEUS	18/1228	132/16223	1.801	0.0106161	0.049736	0.0363573	18	Tgfb1/Prkcd/Lats2/Fbxo4/Angpt1/Apod/Hcls1/Parp9/Wwtr1/Sesn2/Bag3/Flna/Card10/Tmem98/Mavs/Ctnna1/Mdfic/Dtx3l
GOBP_NECROPTOTIC_PROCESS	8/1228	41/16223	2.578	0.0106484	0.049736	0.0363573	8	Ripk1/Casp8/Cflar/Tlr3/Birc3/Ticam1/Cd14/Trp53
GOBP_REGULATION_OF_T_CELL_MIGRATION	8/1228	41/16223	2.578	0.0106484	0.049736	0.0363573	8	Apod/Aif1/Ecm1/Pycard/Cxcl10/Wnk1/Dock8/Adam17
GOBP_SEMI_LUNAR_VALVE_DEVELOPMENT	8/1228	41/16223	2.578	0.0106484	0.049736	0.0363573	8	Tgfb1/Notch1/Efna1/Tnfrsf1b/Eln/Tnfrsf1a/Nfatc1/Rbpj
GOBP_VACUOLE_ORGANIZATION	22/1228	172/16223	1.69	0.0106764	0.0498161	0.0364159	22	Tcirg1/Naglu/Ralb/Abca1/Pacs2/Hexb/Nagpa/Tfeb/Sting1/Trp53inp1/Laptm5/Nupr1/Cln3/Bag3/Anxa2/Grn/Trp53inp2/Hps4/Irgm1/Tpcn2/Synpo2/Irgm2
GOCC_ANCHORING_JUNCTION	157/1060	820/13139	2.373	6.07618e-26	2.89834e-23	2.27697e-23	157	Itgb2/Itga5/Mmp14/Lsr/Il16/Lcp2/Adgre5/Hck/Ptpn6/Cnn2/Hspb1/Cd44/Ndrg1/Rps9/Tek/Nectin4/Tgfbr1/Fgfrl1/Scarf2/Tjap1/Amotl1/Fhod1/Sdc4/Traf4/Pfn1/Lims1/Epb41l2/Pdlim4/Tns3/Itgb3/Erbin/Plau/Vcl/Prkcd/Lcp1/Pdlim2/Sorbs3/Dab2/Pabpc1/Sla/Sh3bp1/Parvb/Parvg/Myh9/Itgb5/Lima1/Trip6/Svil/Tjp2/Fermt3/Sorbs1/Add3/Cd151/Tspan4/Podxl/Itgb1/Nrp1/Smad7/Map4k4/Ptprc/Nfasc/Mpzl1/Frmd4a/Ddr2/Rsu1/Vim/Apbb1ip/Eng/Gs…
GOCC_CELL_SUBSTRATE_JUNCTION	102/1060	420/13139	3.01	4.99631e-25	1.19162e-22	9.3615e-23	102	Itgb2/Itga5/Mmp14/Il16/Adgre5/Hck/Cnn2/Hspb1/Cd44/Rps9/Tek/Scarf2/Sdc4/Pfn1/Lims1/Epb41l2/Tns3/Itgb3/Erbin/Plau/Vcl/Lcp1/Sorbs3/Dab2/Pabpc1/Sla/Parvb/Parvg/Myh9/Itgb5/Lima1/Trip6/Svil/Fermt3/Sorbs1/Cd151/Tspan4/Itgb1/Nrp1/Map4k4/Ptprc/Nfasc/Mpzl1/Ddr2/Rsu1/Vim/Apbb1ip/Eng/Gsn/Itga6/Snap23/Anxa5/Cpne3/Tnc/Tln1/Hspg2/Slc4a2/Pxn/Arpc1b/Cd9/Vasp/Iqgap1/Pak4/Msn/Rps4x/Flna/Thsd1/Tpm4/Cspg4/Triobp/Rac2…
GOCC_SECRETORY_GRANULE	152/1060	874/13139	2.156	9.71088e-21	1.54403e-18	1.21301e-18	152	Itgb2/Gm2a/Tcirg1/Vwf/Tgfb1/Adgre5/Ptpn6/Cd33/Cnn2/Cd44/Man2b1/Ampd3/Tmbim1/Cyba/Ctsd/Mgst1/H2-M3/Ctsz/Lamp2/Ghdc/Ctsa/Cyb5r3/Sparc/Cd68/Srgn/Dock2/Stk10/Itgb3/Npc2/Ctsl/Hexb/Plau/Vcl/Ctsb/Prkcd/Clu/Rcbtb2/Nckap1l/Naprt/Gsdmd/Pros1/Serping1/Thbs2/C3/Sting1/Ostf1/Aldh3b1/Fermt3/Hexa/Cd63/Apool/Gusb/Tmc6/Slc11a1/Fn1/Ptprc/Nfasc/Ncf2/Tmem63a/Prdx6/Gsn/Stom/Notch1/Snap23/Pld1/Nras/Stxbp3/S100a11/Rab1…
GOCC_SECRETORY_GRANULE_MEMBRANE	73/1060	307/13139	2.947	1.29401e-17	1.54311e-15	1.21228e-15	73	Itgb2/Tcirg1/Adgre5/Cd33/Cd44/Tmbim1/Cyba/Mgst1/H2-M3/Lamp2/Sparc/Cd68/Stk10/Itgb3/Plau/Nckap1l/Sting1/Aldh3b1/Cd63/Tmc6/Slc11a1/Ptprc/Nfasc/Tmem63a/Stom/Snap23/Pld1/Nras/Tlr2/Manba/Cpne3/B4galt1/Tnfrsf1b/Slc2a5/Cd38/Clec5a/Itpr2/Cd9/Iqgap1/Tyrobp/Itgam/Itgax/Magt1/Lamp1/Rab27a/Cmtm6/Abcc4/Dok3/H2-Q4/C3ar1/Cd53/Itpr3/Lhfpl2/Cd109/Bst2/Lgals3/Vamp8/Cd14/Lair1/H2-T22/Rab31/Ptafr/Nfam1/Fcer1g/Fcgr3/…
GOCC_PHAGOCYTIC_VESICLE	46/1060	142/13139	4.015	5.20164e-17	4.96236e-15	3.89849e-15	46	Tcirg1/Cyba/Abca1/Ncf1/H2-M3/Lamp2/Myo1c/Syk/Itgb5/Tapbp/Tap2/Slc11a1/Ncf2/Vim/Gsn/Snap23/Stxbp3/Tlr2/Vamp3/Anxa3/Pglyrp1/Lamp1/Rab11fip1/Rac2/Dnm2/Atp7a/H2-Q4/Unc93b1/Tap1/Atp6v0a2/Nod1/Ctss/Tlr7/Tlr9/Mpeg1/Irgm1/Vamp8/Pld4/H2-T22/Rab31/B2m/H2-K1/Hvcn1/H2-T23/Irgm2/H2-D1
GOCC_ENDOCYTIC_VESICLE	68/1060	303/13139	2.782	3.9655e-15	3.15257e-13	2.4767e-13	68	Tcirg1/Cyba/Abca1/Fcgr1/Ncf1/H2-M3/Lamp2/Myo1c/Sparc/Mdm2/Syk/Itgb5/Tapbp/Tap2/Hbegf/Cd74/Slc11a1/Ncf2/Vim/Gsn/Snap23/Ehd4/Pld1/Stxbp3/Rab13/Tlr2/Vamp3/Anxa3/Cd9/Pglyrp1/Lamp1/Rab11fip1/Tirap/Myo1e/Trf/Rac2/Dnm2/Atp7a/Golim4/Heatr5a/H2-Q4/H2-Aa/Unc93b1/Tap1/Atp6v0a2/Nod1/Scarf1/Ctss/Lpar1/Stab1/Rin3/Tlr7/Tlr9/Mpeg1/Irgm1/Vamp8/Pld4/H2-T22/Rab31/H2-Eb1/B2m/H2-K1/Hvcn1/H2-T23/Irgm2/H2-D1/H2-Ab1/Ehd2
GOCC_COLLAGEN_CONTAINING_EXTRACELLULAR_MATRIX	83/1060	423/13139	2.432	1.3134e-14	8.94989e-13	7.03114e-13	83	S100a6/Lgals9/Col18a1/Ltbp1/Vwf/Tgfb1/Col5a3/Angptl2/Plod3/Adamts4/Ctsd/Lama5/Adamtsl4/Ctsz/Col20a1/Sulf1/Matn4/Sparc/Col6a2/Efemp1/Aebp1/Smoc1/Ctsl/Vcan/Erbin/Nid2/Ctsb/Clu/Angpt1/Ccdc80/Adamts1/Adamts5/Serping1/Thbs2/Efemp2/Cd151/Itih5/Col5a2/Fn1/Mdk/Col9a3/Anxa5/Thbs3/Ecm1/Col15a1/Tnc/Hspg2/Eln/Anxa4/A2m/Mgp/Ctsc/Col4a5/Mmp2/Anxa2/Ctsh/Cspg4/Tnxb/Lgals3bp/Ssc5d/Tgfbi/Igfbp7/C1qa/C1qc/C1qb/Frem…
GOCC_MEMBRANE_MICRODOMAIN	69/1060	323/13139	2.648	3.36177e-14	2.00445e-12	1.57472e-12	69	Itgb2/Lcp2/Hck/Cavin1/Hmox1/Tek/Tgfbr1/Ctsd/Abca1/Lamp2/Sulf1/Sdc4/Myo1c/Ripk1/Ednrb/Angpt1/Trem2/Sorbs1/Podxl/Itgb1/Casp8/Cflar/Inpp5d/Ptprc/Stom/Traf2/Tfpi/Mal/Tlr2/Bcl10/Pdpn/Tnfrsf1b/Slc2a1/Tnfrsf1a/Iqgap1/Cln3/Itgam/Ano1/Pllp/Adgrg1/Anxa2/Csk/Tgfbr2/Gnai2/Atp7a/Plvap/Myo1d/P2ry12/Fxyd1/Mag/Icam1/Ctnna1/Rftn1/Lat2/Kirrel/S100a10/Lyn/Itga1/Bst2/Selplg/Myof/Orai1/Cd14/Plpp2/Adam17/Nfam1/Ahnak/S…
GOCC_AZUROPHIL_GRANULE	47/1060	176/13139	3.31	9.2585e-14	4.90701e-12	3.855e-12	47	Gm2a/Man2b1/Mgst1/H2-M3/Lamp2/Ctsa/Cyb5r3/Cd68/Npc2/Hexb/Prkcd/Naprt/C3/Hexa/Cd63/Gusb/Prdx6/Stom/Snap23/Manba/Cpne3/B4galt1/Fuca1/Ctsc/Pycard/Magt1/Lamp1/Anxa2/Cmtm6/Gns/Grn/Vat1/Arhgap45/H2-Q4/C3ar1/Creg1/Bst2/Ftl1/Vamp8/H2-T22/Nfam1/Prcp/H2-K1/H2-T23/Lyz2/H2-D1/Tmem179b
GOCC_VACUOLE	124/1060	795/13139	1.933	2.51446e-13	1.1994e-11	9.42261e-12	124	Gm2a/Tcirg1/Naglu/Hck/Cp/Man2b1/Tmbim1/Ctsd/Mgst1/Hyal1/Ncf1/H2-M3/Ctsz/Lamp2/Sdc4/Ctsa/Slc12a4/Cyb5r3/Cd68/Tnfaip3/Srgn/Slc29a3/Tcn2/Gfap/Lgmn/Npc2/Ctsl/Vcan/Hexb/Ctsb/Prkcd/Slc39a14/Dab2/Naga/Litaf/Naprt/Tfeb/C3/Sting1/Cd74/Lipa/Hexa/Cd63/Ifitm3/Gusb/Slc11a1/Rab29/Ncf2/Tmem63a/Prdx6/Stom/Cybrd1/Snap23/Pld1/Mfsd1/Manba/Bcl10/Trp53inp1/Cpne3/B4galt1/Laptm5/Fuca1/Hspg2/Man2b2/P2rx4/Slc46a3/Ctsc/Cl…
GOCC_PHAGOCYTIC_VESICLE_MEMBRANE	29/1060	84/13139	4.279	5.29875e-12	2.29773e-10	1.80512e-10	29	Tcirg1/Cyba/H2-M3/Lamp2/Tapbp/Tap2/Slc11a1/Snap23/Tlr2/Vamp3/Anxa3/Lamp1/Rab11fip1/Rac2/Dnm2/Atp7a/H2-Q4/Tap1/Atp6v0a2/Irgm1/Vamp8/H2-T22/Rab31/B2m/H2-K1/Hvcn1/H2-T23/Irgm2/H2-D1
GOCC_CELL_SURFACE	128/1060	879/13139	1.805	1.4494e-11	5.76137e-10	4.5262e-10	128	Itgb2/Itga5/Icosl/Axl/Tgfb1/Fcgrt/Cd33/Cd44/Tek/Hfe/Sulf2/Tgfbr1/Met/Cd83/Fcrls/H2-M3/Cd274/Sulf1/Sdc4/Il13ra1/Sparc/Slc1a4/Havcr2/Itgb3/Il6st/Plau/Clu/Osmr/Itgb5/Cd86/Il15ra/C3/Aqp4/Hbegf/Cd74/Csf1r/Itga7/Cd63/Cd151/Itgb1/Nrp1/Pdia4/Il1r1/Ptprc/Ppfia4/Mpzl1/Fcgr2b/Mrc1/Eng/Notch1/Tfpi/Itga6/P2ry1/Il6ra/Vcam1/Tlr2/B4galt1/Tln1/Csf3r/Vamp3/Mxra8/Cd38/Clec5a/Anxa4/Lag3/Clec2d/Tnfrsf1a/Tyrobp/Itgam/…
GOCC_EXTERNAL_ENCAPSULATING_STRUCTURE	93/1060	567/13139	2.033	1.92905e-11	7.07814e-10	5.56067e-10	93	Mmp14/S100a6/Lgals9/Col18a1/Ltbp1/Vwf/Tgfb1/Col5a3/Angptl2/Plod3/Adamts4/Ctsd/Lama5/Adamtsl4/Ctsz/Col20a1/Sulf1/Matn4/Sparc/Col6a2/Efemp1/Aebp1/Smoc1/Ctsl/Vcan/Cd180/Erbin/Nid2/Ctsb/Clu/Angpt1/Ccdc80/Adamts1/Adamts5/Serping1/Thbs2/Efemp2/Mmp19/Cd151/Itih5/Col5a2/Fn1/Mdk/Col9a3/Anxa5/Thbs3/Ecm1/Col15a1/Tnc/Hspg2/Eln/Sspo/Anxa4/Lrig1/A2m/Mgp/Ctsc/Col4a5/Tlr3/Mmp2/Anxa2/Ctsh/Cspg4/Tnxb/Lgals3bp/Ssc5…
GOCC_TERTIARY_GRANULE	41/1060	162/13139	3.137	2.31681e-11	7.89369e-10	6.20138e-10	41	Itgb2/Tcirg1/Ptpn6/Cd33/Cnn2/Cyba/Ctsd/Lamp2/Plau/Nckap1l/Gsdmd/Tmc6/Slc11a1/Nfasc/Tmem63a/Stom/Snap23/Pld1/Nras/Stxbp3/Clec5a/Pglyrp1/Itgam/Itgax/Lamp1/Asah1/Ctsh/Dok3/Ctss/Cd53/Lgals3/Vamp8/Tnfaip6/Lair1/Ptafr/Fcer1g/B2m/Prcp/Ano6/Lyz2/Tmem179b
GOCC_VESICLE_MEMBRANE	116/1060	790/13139	1.82	8.66759e-11	2.75629e-09	2.16538e-09	116	Itgb2/Tcirg1/Adgre5/Cd33/Cd44/Tmbim1/Cyba/Mgst1/Fcgr1/H2-M3/Lamp2/Myo1c/Sparc/Cd68/Mdm2/Stk10/Itgb3/Plau/Dab2/Nckap1l/Il15ra/Tapbp/Tap2/Sting1/Hbegf/Cd74/Aldh3b1/Cd63/Tmc6/Slc11a1/Ptprc/Nfasc/Tmem63a/Stom/Traf2/Snap23/Snx5/Pld1/Nras/Rab13/Tlr2/Manba/Cpne3/Gbp2/B4galt1/Tnfrsf1b/Necap2/Vamp3/Slc2a5/Agtrap/Cd38/Anxa3/Gpnmb/Clec5a/Anxa4/Itpr2/Cd9/Iqgap1/Tyrobp/Itgam/Itgax/Magt1/Lamp1/Rab11fip1/Rab27a…
GOCC_LYSOSOMAL_LUMEN	29/1060	94/13139	3.824	1.21582e-10	3.62465e-09	2.84757e-09	29	Gm2a/Naglu/Man2b1/Ctsd/Hyal1/Lamp2/Sdc4/Ctsa/Tcn2/Lgmn/Npc2/Ctsl/Vcan/Hexb/Ctsb/Cd74/Lipa/Hexa/Gusb/Manba/Fuca1/Hspg2/Man2b2/Asah1/Ifi30/Cspg4/Neu4/Gns/Ctss
GOCC_VACUOLAR_LUMEN	43/1060	185/13139	2.881	1.48801e-10	4.17517e-09	3.28006e-09	43	Gm2a/Naglu/Man2b1/Ctsd/Hyal1/Lamp2/Sdc4/Ctsa/Cyb5r3/Tcn2/Lgmn/Npc2/Ctsl/Vcan/Hexb/Ctsb/Prkcd/Naprt/C3/Cd74/Lipa/Hexa/Gusb/Prdx6/Manba/Fuca1/Hspg2/Man2b2/Ctsc/Pycard/Asah1/Ifi30/Anxa2/Cspg4/Neu4/Gns/Grn/Vat1/Arhgap45/Ctss/Creg1/Ftl1/Lyz2
GOCC_SPECIFIC_GRANULE	39/1060	159/13139	3.04	1.96064e-10	5.19569e-09	4.0818e-09	39	Itgb2/Ptpn6/Cd33/Cnn2/Tmbim1/Cyba/Ctsd/Ctsz/Ghdc/Dock2/Stk10/Plau/Vcl/Gsdmd/Aldh3b1/Tmc6/Tmem63a/Stom/Snap23/Pld1/Stxbp3/Nfkb1/Tnfrsf1b/Slc2a5/Anxa3/Clec5a/Pglyrp1/Itgam/Rab27a/Cmtm6/C3ar1/Cd53/Vamp8/Lair1/B2m/Ano6/Chil1/Hvcn1/Lyz2
GOCC_ENDOCYTIC_VESICLE_MEMBRANE	39/1060	162/13139	2.984	3.55428e-10	8.92311e-09	7.0101e-09	39	Tcirg1/Cyba/Fcgr1/H2-M3/Lamp2/Mdm2/Tapbp/Tap2/Hbegf/Cd74/Slc11a1/Snap23/Tlr2/Vamp3/Anxa3/Cd9/Lamp1/Rab11fip1/Rac2/Dnm2/Atp7a/H2-Q4/H2-Aa/Tap1/Atp6v0a2/Scarf1/Stab1/Irgm1/Vamp8/H2-T22/Rab31/H2-Eb1/B2m/H2-K1/Hvcn1/H2-T23/Irgm2/H2-D1/H2-Ab1
GOCC_AZUROPHIL_GRANULE_MEMBRANE	23/1060	65/13139	4.386	4.79228e-10	1.14296e-08	8.97922e-09	23	Mgst1/H2-M3/Lamp2/Cd68/Cd63/Stom/Manba/Cpne3/B4galt1/Magt1/Lamp1/Cmtm6/H2-Q4/C3ar1/Bst2/Vamp8/H2-T22/Nfam1/Prcp/H2-K1/H2-T23/H2-D1/Tmem179b
GOCC_ACTIN_CYTOSKELETON	80/1060	492/13139	2.015	8.16533e-10	1.8547e-08	1.45707e-08	80	Kat2b/Axl/Hck/Cnn2/Myo9b/Tek/Hfe/Fhod1/Cd274/Myo1c/Lsp1/Epb41l2/Pdlim4/Smtn/Vcl/Lcp1/Pdlim2/Fyb/Parvb/Parvg/Myh9/Rapgef3/Hcls1/Lima1/Trip6/Myl12a/Svil/Myo1f/Aif1/Fermt3/Sorbs1/Mlph/Tnni1/Ddr2/Gsn/Vcam1/Gbp2/Pdlim5/Slc2a1/Wasf2/Shroom3/Pxn/Arpc1b/Vasp/Iqgap1/Bag3/Flna/Tpm4/Cotl1/Jam3/Cryab/Myo1e/Cgnl1/Mobp/Triobp/Rac2/Lpp/Arhgef5/Myo1d/Micall2/Anln/Clic4/Ctnna1/Notch3/Bmf/Ddx58/Sh3pxd2b/Rcsd1/Myh6…
GOCC_CELL_CELL_JUNCTION	79/1060	484/13139	2.023	8.72063e-10	1.89079e-08	1.48543e-08	79	Itga5/Lsr/Lcp2/Ptpn6/Cnn2/Ndrg1/Tek/Nectin4/Tgfbr1/Fgfrl1/Tjap1/Amotl1/Fhod1/Traf4/Lims1/Pdlim4/Itgb3/Vcl/Prkcd/Pdlim2/Sh3bp1/Myh9/Tjp2/Sorbs1/Add3/Podxl/Smad7/Nfasc/Frmd4a/Notch1/Itga6/Snap23/S100a11/Rab13/Pdlim5/B4galt1/Tln1/Slc2a1/Wasf2/Mxra8/Shroom3/Pxn/Frmd4b/Vasp/Iqgap1/Pak4/Arhgap17/Flna/Jam3/Myo1e/Anxa2/Cgnl1/Csk/Amotl2/Vav1/Fxyd1/Micall2/Clic4/Cldn11/Ctnna1/F11r/Ppl/Cdsn/Usp53/Ddx58/Pvr/…
GOCC_RUFFLE	40/1060	174/13139	2.849	9.24529e-10	1.91739e-08	1.50633e-08	40	Itga5/S100a6/Adgre5/Myo1c/Plek/Itgb3/Spata13/Lcp1/Myh9/Lima1/Fgd2/Aif1/Arap3/Podxl/Itgb1/Gsn/Snx5/S100a11/Tln1/Pdpn/Wasf2/Frmd4b/Iqgap1/Cib1/Tirap/Kank1/Cspg4/Dnm2/Fgd5/Arhgap45/Arhgef26/Asap3/Fgd3/Arhgap18/Cdk6/Ddx58/Adam17/Palld/Layn/Wipf1
GOCC_ENDOPLASMIC_RETICULUM_LUMEN	57/1060	309/13139	2.287	2.37367e-09	4.71767e-08	3.70626e-08	57	Col18a1/Fkbp10/Ltbp1/Cp/Col5a3/Plod3/Csf1/Adamtsl4/Ctsz/Col20a1/Rcn3/Col6a2/Igfbp3/Golm1/Erap1/Vcan/Clu/Sdf2l1/Adamts5/C3/Shisa5/Pdia4/Col5a2/Igfbp5/Fn1/Dbi/Col9a3/Col15a1/Tnc/H6pd/Mxra8/Spp1/Ctsc/Col4a5/Chrdl1/Crtap/Trf/Igfbp7/Tspan15/P3h2/Edem2/Cercam/Fmo1/Col16a1/Vwa1/Col27a1/Col6a3/P4ha3/Lamb2/Tor4a/Tor3a/B2m/Adamtsl1/Col8a1/Lgals1/Serpinh1/C4b
GOCC_ENDOSOME_MEMBRANE	77/1060	498/13139	1.917	1.69088e-08	3.2262e-07	2.53454e-07	77	Tcirg1/Fcgrt/Ndrg1/Tmbim1/Ctsd/Fcgr1/H2-M3/Cd274/Lamp2/Cd68/Slc29a3/Pdlim4/Kif13a/Ripk1/Slc39a14/Litaf/Fgd2/Aqp4/Cd63/Ifitm3/Irf7/Mitd1/Slc11a1/Steap3/Mrc1/Ehd4/Snx5/Pld1/Rab13/Vamp3/Snx8/Gpnmb/Cln3/Lamp1/Thsd1/Tlr3/Rab27a/Anxa2/Cmtm6/Myd88/Trf/Micall1/Antxr1/Golim4/Cyb561a3/Leprot/H2-Q4/H2-Aa/Pml/Tspan15/H2-DMa/Atp6v0a2/Scamp2/Fzd7/Snx18/Tlr7/Tlr9/Wdr81/Ticam1/Tpcn2/Dtx3l/Plekhf2/Vamp8/Cd14/Plpp…
GOCC_ENDOSOME	125/1060	953/13139	1.626	2.03694e-08	3.737e-07	2.93583e-07	125	Mmp14/Tcirg1/Fcgrt/Ndrg1/Tmbim1/Atp7b/Hfe/Tgfbr1/Ctsd/Abca1/Fcgr1/H2-M3/Cd274/Lamp2/Cd68/Slc29a3/Pdlim4/Havcr2/Tcn2/Lgmn/Kif13a/Ripk1/Ctsl/Ctsb/Prkcd/Slc39a14/Sla/Litaf/Il15ra/Fgd2/Sting1/Aqp4/Cd74/Cd63/Cdk2/Ddit3/Ifitm3/Irf7/Itgb1/Nrp1/Mitd1/Slc11a1/Steap3/Rab29/Mrc1/Ehd4/Snx5/Ptpn1/Pld1/Rab13/Vcam1/Wasf2/Vamp3/Snx8/Gpnmb/Cln3/Lamp1/Thsd1/Rab11fip1/Tlr3/Jak3/Rab27a/Anxa2/Ctsh/Cmtm6/Myd88/Amotl2/…
GOCC_VESICLE_LUMEN	59/1060	347/13139	2.108	2.84618e-08	5.02824e-07	3.95025e-07	59	Gm2a/Vwf/Tgfb1/Ptpn6/Cnn2/Man2b1/Ampd3/Ctsd/Ctsz/Ghdc/Ctsa/Cyb5r3/Sparc/Srgn/Dock2/Npc2/Hexb/Vcl/Prkcd/Clu/Naprt/Gsdmd/Pros1/Serping1/C3/Ostf1/Fermt3/Apool/Gusb/Fn1/Prdx6/Gsn/S100a11/Ecm1/Nfkb1/Fuca1/A2m/Pglyrp1/Ctsc/Mvp/Pycard/Cotl1/Rab27a/Anxa2/Ctsh/Trf/Lgals3bp/Gns/Grn/Vat1/Arhgap45/Creg1/Tmsb4x/Ftl1/Tor4a/B2m/Chil1/Lyz2/Bin2
GOCC_CELL_LEADING_EDGE	65/1060	409/13139	1.97	8.05764e-08	1.37268e-06	1.07839e-06	65	Itga5/S100a6/Adgre5/Cd44/Piezo1/Myo1c/Plek/Pdlim4/Itgb3/Spata13/Lcp1/Pabpc1/Sh3bp1/Parvb/Myh9/Rapgef3/Lima1/Fgd2/Aif1/Arap3/Cdc42bpg/Plce1/Podxl/Itgb1/Vim/Apbb1ip/Gsn/Snx5/S100a11/Rab13/Tln1/Pdpn/Wasf2/Pxn/Frmd4b/Vasp/Iqgap1/Cib1/Arhgef6/Tirap/Kank1/Cspg4/Rac2/Dnm2/Antxr1/Atp7a/Fgd5/Myo1d/Arhgap45/Arhgef26/Asap3/Ctnna1/Fgd3/Arhgap18/Cdk6/Ddx58/Dock8/Adam17/Palld/Layn/Cttnbp2nl/Syne2/Phactr4/Adgrv…
GOCC_ACTIN_FILAMENT_BUNDLE	21/1060	72/13139	3.615	1.30037e-07	2.13889e-06	1.68034e-06	21	Cnn2/Tek/Fhod1/Pdlim4/Lcp1/Pdlim2/Myh9/Lima1/Trip6/Sorbs1/Pdlim5/Pxn/Bag3/Flna/Tpm4/Cryab/Lpp/Micall2/Myh6/Synpo2/Palld
GOCC_MHC_PROTEIN_COMPLEX	12/1060	25/13139	5.95	1.38336e-07	2.19954e-06	1.72799e-06	12	H2-M3/Cd74/H2-Q4/H2-Aa/H2-DMa/H2-T22/H2-Eb1/B2m/H2-K1/H2-T23/H2-D1/H2-Ab1
GOCC_BASEMENT_MEMBRANE	24/1060	92/13139	3.234	1.74611e-07	2.68675e-06	2.11074e-06	24	Col18a1/Lama5/Sparc/Smoc1/Erbin/Nid2/Ccdc80/Adamts1/Efemp2/Cd151/Fn1/Col9a3/Col15a1/Tnc/Hspg2/Col4a5/Anxa2/Tgfbi/Frem2/P3h2/Mmrn2/Vwa1/Lamb2/Col8a1
GOCC_VACUOLAR_MEMBRANE	66/1060	428/13139	1.911	2.02878e-07	3.02415e-06	2.37581e-06	66	Tcirg1/Cp/Man2b1/Tmbim1/Ctsd/Mgst1/H2-M3/Lamp2/Ctsa/Slc12a4/Cd68/Slc29a3/Slc39a14/Dab2/Litaf/Tfeb/Sting1/Cd74/Cd63/Ifitm3/Tmem63a/Stom/Cybrd1/Pld1/Manba/Cpne3/B4galt1/Laptm5/Man2b2/P2rx4/Slc46a3/Cln3/Magt1/Lamp1/Tlr3/Anxa2/Cmtm6/Cyb561a3/Grn/H2-Q4/H2-Aa/H2-DMa/Atp6v0a2/C3ar1/Hps4/Tlr7/Tlr9/Wdr81/Bst2/Irgm1/Tpcn2/Dtx3l/Vamp8/Slc39a8/H2-T22/Nfam1/Znrf2/H2-Eb1/Prcp/H2-K1/H2-T23/Ahnak/Irgm2/H2-D1/H2-…
GOCC_SPECIFIC_GRANULE_MEMBRANE	23/1060	87/13139	3.277	2.41807e-07	3.49521e-06	2.74588e-06	23	Itgb2/Cd33/Tmbim1/Cyba/Stk10/Plau/Aldh3b1/Tmc6/Tmem63a/Stom/Snap23/Pld1/Tnfrsf1b/Slc2a5/Clec5a/Itgam/Cmtm6/C3ar1/Cd53/Vamp8/Lair1/Ano6/Hvcn1
GOCC_TERTIARY_GRANULE_MEMBRANE	20/1060	69/13139	3.593	2.89094e-07	4.05582e-06	3.1863e-06	20	Itgb2/Cd33/Cyba/Plau/Tmc6/Slc11a1/Tmem63a/Stom/Snap23/Pld1/Nras/Clec5a/Itgam/Itgax/Cd53/Vamp8/Lair1/Ptafr/Fcer1g/Ano6
GOCC_PROTEIN_COMPLEX_INVOLVED_IN_CELL_ADHESION	14/1060	36/13139	4.82	3.18668e-07	4.34298e-06	3.4119e-06	14	Itgb2/Itga5/Itgb3/Itgb5/Itga7/Itgb1/Itga6/Itgam/Itgax/Plp1/Jam3/Lyn/Itga1/Jam2
GOCC_ACTOMYOSIN	20/1060	73/13139	3.396	7.86947e-07	1.0427e-05	8.19161e-06	20	Kat2b/Cnn2/Tek/Fhod1/Pdlim4/Lcp1/Pdlim2/Myh9/Lima1/Trip6/Sorbs1/Pdlim5/Pxn/Bag3/Tpm4/Lpp/Micall2/Myh6/Synpo2/Palld
GOCC_BASAL_PART_OF_CELL	44/1060	260/13139	2.098	1.88703e-06	2.43274e-05	1.91119e-05	44	Gm2a/Slc7a7/Slc1a5/Cd44/Tek/Atp7b/Hfe/Met/Slc41a1/Myo1c/Erbb3/Erbin/Slc39a14/Aqp4/P2ry1/Stxbp3/B4galt1/Pdpn/Slc2a1/Wasf2/Slc4a2/Cd38/Msn/Hpgd/Anxa2/Trf/Abcc4/Slc16a1/Atp7a/Myo1d/P2ry12/Ldlrap1/Cldn11/Cd81/Nod1/Itga1/Tlr9/Phldb1/Orai1/Slc39a8/Slc14a1/Prcp/Erbb2/Naip2
GOCC_MYELIN_SHEATH	14/1060	41/13139	4.233	2.01628e-06	2.53096e-05	1.98835e-05	14	Cnp/Srd5a1/Ermn/Gsn/Tspan2/Plp1/Pllp/Jam3/Mobp/Myo1d/Mag/Mbp/Itpr3/Erbb2
GOCC_LAMELLIPODIUM	36/1060	195/13139	2.288	2.07583e-06	2.5389e-05	1.99459e-05	36	Cd44/Piezo1/Pdlim4/Itgb3/Spata13/Pabpc1/Sh3bp1/Parvb/Rapgef3/Fgd2/Aif1/Arap3/Plce1/Podxl/Itgb1/Apbb1ip/Gsn/Rab13/Pdpn/Wasf2/Pxn/Vasp/Cib1/Arhgef6/Cspg4/Rac2/Dnm2/Antxr1/Fgd5/Ctnna1/Fgd3/Dock8/Palld/Cttnbp2nl/Syne2/Phactr4
GOCC_ACTIN_BASED_CELL_PROJECTION	38/1060	213/13139	2.211	2.58544e-06	3.08314e-05	2.42215e-05	38	Rhoc/Tgfb1/Cd44/Tek/Cnp/Cdh23/H2-M3/Myo1c/Itgb3/Spata13/Lcp1/Angpt1/Rapgef3/Myo1f/Podxl/Itgb1/Nfasc/Ermn/Itga6/Vcam1/B4galt1/Pdpn/Vasp/Cib1/Msn/Jam3/Myo1e/Triobp/Antxr1/Cdc14a/Atp7a/Tbc1d10a/Myo1d/Clic4/Dcxr/Tprn/Syne2/Adgrv1
GOCC_LUMENAL_SIDE_OF_ENDOPLASMIC_RETICULUM_MEMBRANE	11/1060	28/13139	4.87	5.3222e-06	6.19193e-05	4.86445e-05	11	H2-M3/Tapbp/Cd74/H2-Q4/H2-Aa/H2-T22/H2-Eb1/H2-K1/H2-T23/H2-D1/H2-Ab1
GOCC_MICROVILLUS	21/1060	90/13139	2.892	7.03133e-06	7.98559e-05	6.27357e-05	21	Tgfb1/Cd44/Tek/Cnp/Myo1c/Itgb3/Angpt1/Rapgef3/Myo1f/Podxl/Nfasc/Vcam1/Pdpn/Msn/Jam3/Myo1e/Atp7a/Tbc1d10a/Myo1d/Clic4/Dcxr
GOCC_LUMENAL_SIDE_OF_MEMBRANE	12/1060	35/13139	4.25	1.03885e-05	0.000115239	9.05334e-05	12	H2-M3/Ctsa/Tapbp/Cd74/H2-Q4/H2-Aa/H2-T22/H2-Eb1/H2-K1/H2-T23/H2-D1/H2-Ab1
GOCC_APICAL_JUNCTION_COMPLEX	27/1060	138/13139	2.425	1.28633e-05	0.00013945	0.000109554	27	Tgfbr1/Tjap1/Amotl1/Traf4/Sh3bp1/Tjp2/Sorbs1/Frmd4a/Rab13/Mxra8/Shroom3/Frmd4b/Vasp/Arhgap17/Jam3/Cgnl1/Amotl2/Micall2/Cldn11/Ctnna1/F11r/Usp53/Ddx58/Pard3b/Jam2/Nectin2/Ccnd1
GOCC_LAMELLIPODIUM_MEMBRANE	9/1060	22/13139	5.071	2.65255e-05	0.000275629	0.000216537	9	Cd44/Piezo1/Itgb3/Pdpn/Vasp/Cspg4/Antxr1/Dock8/Syne2
GOCC_AZUROPHIL_GRANULE_LUMEN	22/1060	105/13139	2.597	2.65806e-05	0.000275629	0.000216537	22	Gm2a/Man2b1/Ctsa/Cyb5r3/Npc2/Hexb/Prkcd/Naprt/C3/Gusb/Prdx6/Fuca1/Ctsc/Pycard/Anxa2/Gns/Grn/Vat1/Arhgap45/Creg1/Ftl1/Lyz2
GOCC_PHAGOCYTIC_CUP	10/1060	28/13139	4.427	3.81631e-05	0.000379246	0.00029794	10	Lcp1/Sh3bp1/Aif1/Snx5/Arhgap25/Dnm2/Irgm1/Rab31/Irgm2/Bin2
GOCC_PODOSOME	10/1060	28/13139	4.427	3.81631e-05	0.000379246	0.00029794	10	Vcl/Lcp1/Svil/Fermt3/Gsn/Vcam1/Arhgef5/Sh3pxd2b/Palld/Bin2
GOCC_APICAL_PART_OF_CELL	56/1060	405/13139	1.714	4.56392e-05	0.000444284	0.000349035	56	Gm2a/Tcirg1/Cd44/Tek/Hfe/Mgst1/Erbb3/Nedd1/Slc22a4/Lgmn/Vash1/Ctsl/Ctsb/Slc39a14/Osmr/Podxl/Fn1/Ddr2/Notch1/Mal/Pld1/P2ry1/Stxbp3/Il6ra/Vcam1/Pdpn/Slc2a1/Vamp3/Slc4a2/Slc2a5/Shroom3/Cib1/Slco2b1/Ano1/Msn/Rab27a/Trf/Abcc4/Slc16a1/Cspg4/Atp7a/Crb2/Fxyd1/Clic4/Nod1/Igfbp2/Atp1b2/Itpr3/Tlr9/Bst2/Insc/Pard3b/Adam17/Slc39a8/Erbb2/Hvcn1
GOCC_RUFFLE_MEMBRANE	20/1060	94/13139	2.637	4.84303e-05	0.000462025	0.000362972	20	Itga5/Adgre5/Myo1c/Plek/Itgb3/Spata13/Lcp1/Fgd2/Aif1/Itgb1/Tln1/Pdpn/Cib1/Tirap/Kank1/Dnm2/Fgd5/Arhgap45/Ddx58/Adam17
GOCC_SIDE_OF_MEMBRANE	78/1060	621/13139	1.557	5.08161e-05	0.00047528	0.000373385	78	Itgb2/Itga5/Gm2a/Icosl/S100a6/Hck/Fcgrt/Cd33/Hfe/Cd83/H2-M3/Cd274/Il13ra1/Ctsa/Syk/Il6st/Osmr/Sla/Myh9/Litaf/Cd86/Tapbp/Aqp4/Cd74/Esyt1/Il1r1/Ptprc/Fcgr2b/Eng/Traf2/Snx5/Ptpn1/Il6ra/Vcam1/B4galt1/Csf3r/Lag3/Clec2d/Iqgap1/Itgam/Lamp1/Rasa3/Tgfbr2/Trf/Gnai2/Abcc4/Antxr1/Gna15/Cxcl10/H2-Q4/P2ry12/H2-Aa/Ldlrap1/Icam1/Plekha4/Mill2/Atp1b2/Lyn/Itga1/Snx18/Tmem123/Cd14/Rasal3/Cx3cr1/Fes/H2-T22/Cd248/Fce…
GOCC_TIGHT_JUNCTION	24/1060	125/13139	2.38	5.27341e-05	0.000483734	0.000380027	24	Lsr/Tgfbr1/Tjap1/Amotl1/Traf4/Sh3bp1/Tjp2/Frmd4a/Rab13/Mxra8/Frmd4b/Vasp/Arhgap17/Jam3/Cgnl1/Amotl2/Micall2/Cldn11/F11r/Usp53/Ddx58/Pard3b/Jam2/Ccnd1
GOCC_FICOLIN_1_RICH_GRANULE	31/1060	184/13139	2.088	6.62283e-05	0.000596055	0.000468268	31	Itgb2/Tcirg1/Ampd3/Ctsd/Ctsz/Lamp2/Vcl/Ctsb/Nckap1l/Gsdmd/Ostf1/Gusb/Slc11a1/Nfasc/Gsn/Mvp/Itgax/Lamp1/Asah1/Cotl1/Ctsh/Gns/Dok3/Ctss/Fgl2/Lgals3/Tnfaip6/Fcer1g/Prcp/Bin2/Tmem179b
GOCC_PERINUCLEAR_REGION_OF_CYTOPLASM	86/1060	710/13139	1.501	7.84485e-05	0.000682817	0.000536429	86	S100a6/Myo9b/Ndrg1/Hmox1/Atp7b/Hfe/Cnp/Clic1/Odc1/Csf1/Tppp3/Abca1/Traf4/Lims1/Pdlim4/Lgmn/Xrcc3/Srd5a1/Ctsb/Prkcd/Lcp1/Clu/Apod/Cdkn1a/Mx2/Nfkbie/Eif2ak2/Sting1/Aif1/Ifitm3/Itgb1/Stat1/Mlph/Rab29/Prdx6/Gsn/Stom/Ehd4/Snx5/Pld1/Thbs3/Bcl10/Gbp3/Gbp2/Laptm5/Tnfrsf1b/Vamp3/Spp1/P2rx4/Herc6/Anxa4/Cib1/Mvp/Nupr1/Msn/Flna/Lamp1/Mobp/Trf/Oas2/Dnm2/Atp7a/Plvap/Clic4/Galnt6/Atp6v0a2/Creb3l2/Cdk5rap2/Kirre…
GOCC_MHC_CLASS_I_PROTEIN_COMPLEX	7/1060	15/13139	5.784	7.87316e-05	0.000682817	0.000536429	7	H2-M3/H2-Q4/H2-T22/B2m/H2-K1/H2-T23/H2-D1
GOCC_RECYCLING_ENDOSOME_MEMBRANE	19/1060	91/13139	2.588	9.71388e-05	0.000827414	0.000650027	19	Ndrg1/H2-M3/Cd274/Pdlim4/Ehd4/Rab13/Vamp3/Cmtm6/Micall1/H2-Q4/Scamp2/Fzd7/Vamp8/H2-T22/B2m/H2-K1/H2-T23/H2-D1/Ehd2
GOCC_ADHERENS_JUNCTION	29/1060	172/13139	2.09	0.000110959	0.000912538	0.000716901	29	Ndrg1/Nectin4/Pdlim4/Vcl/Pdlim2/Sh3bp1/Myh9/Tjp2/Sorbs1/Smad7/Frmd4a/Notch1/Itga6/Snap23/S100a11/Pdlim5/Tln1/Shroom3/Frmd4b/Pak4/Myo1e/Anxa2/Ctnna1/Pvr/Lyn/Cdc42ep1/Pard3b/Cnn3/Nectin2
GOCC_LEADING_EDGE_MEMBRANE	29/1060	172/13139	2.09	0.000110959	0.000912538	0.000716901	29	Itga5/Adgre5/Cd44/Piezo1/Myo1c/Plek/Itgb3/Spata13/Lcp1/Fgd2/Aif1/Itgb1/Tln1/Pdpn/Vasp/Cib1/Tirap/Kank1/Cspg4/Dnm2/Antxr1/Fgd5/Myo1d/Arhgap45/Ddx58/Dock8/Adam17/Syne2/Adgrv1
GOCC_PLATELET_ALPHA_GRANULE	19/1060	94/13139	2.505	0.000152979	0.00123679	0.000971641	19	Vwf/Tgfb1/Sparc/Srgn/Itgb3/Clu/Pros1/Serping1/Thbs2/Fermt3/Apool/Fn1/Stxbp3/A2m/Cd9/Lhfpl2/Cd109/Tmsb4x/Tor4a
GOCC_PLASMA_MEMBRANE_RAFT	21/1060	112/13139	2.324	0.000214516	0.0017054	0.00133978	21	Itgb2/Lcp2/Hck/Cavin1/Hmox1/Trem2/Tfpi/Slc2a1/Cln3/Itgam/Tgfbr2/Plvap/Myo1d/P2ry12/Fxyd1/Ctnna1/Selplg/Myof/Orai1/Plpp2/Ehd2
GOCC_BASOLATERAL_PLASMA_MEMBRANE	33/1060	214/13139	1.911	0.000225378	0.00176238	0.00138455	33	Gm2a/Slc7a7/Cd44/Tek/Atp7b/Slc41a1/Erbb3/Erbin/Slc39a14/Aqp4/P2ry1/Stxbp3/B4galt1/Pdpn/Slc2a1/Wasf2/Slc4a2/Cd38/Msn/Hpgd/Anxa2/Abcc4/Slc16a1/Atp7a/Myo1d/Cd81/Nod1/Tlr9/Orai1/Slc39a8/Slc14a1/Erbb2/Naip2
GOCC_APICAL_PLASMA_MEMBRANE	47/1060	344/13139	1.694	0.00024207	0.00184438	0.00144897	47	Gm2a/Tcirg1/Cd44/Tek/Erbb3/Slc22a4/Ctsl/Ctsb/Slc39a14/Osmr/Podxl/Fn1/Ddr2/Notch1/Mal/Pld1/P2ry1/Stxbp3/Il6ra/Pdpn/Slc2a1/Vamp3/Slc4a2/Slc2a5/Shroom3/Cib1/Slco2b1/Ano1/Msn/Rab27a/Trf/Abcc4/Slc16a1/Cspg4/Atp7a/Crb2/Fxyd1/Nod1/Igfbp2/Atp1b2/Tlr9/Bst2/Pard3b/Adam17/Slc39a8/Erbb2/Hvcn1
GOCC_COLLAGEN_TRIMER	17/1060	82/13139	2.57	0.000243597	0.00184438	0.00144897	17	Col18a1/Col5a3/Col20a1/C1qtnf1/Col6a2/Col5a2/Col9a3/Col15a1/Col4a5/C1qa/C1qc/C1qb/Col16a1/Col27a1/Gldn/Col6a3/Col8a1
GOCC_INTRINSIC_COMPONENT_OF_ENDOPLASMIC_RETICULUM_MEMBRANE	27/1060	165/13139	2.028	0.000311535	0.00232191	0.00182412	27	Elovl1/H2-M3/Sgpl1/Ern1/Elovl7/Tapbp/Tap2/Sting1/Cd74/Esyt1/Rhbdd1/Rrbp1/Hacd4/Edem1/Cln3/Slc37a2/H2-Q4/H2-Aa/Tap1/Sgms2/H2-T22/H2-Eb1/B2m/H2-K1/H2-T23/H2-D1/H2-Ab1
GOCC_ENDOLYSOSOME	8/1060	24/13139	4.132	0.000398456	0.00292405	0.00229717	8	Lgmn/Ctsl/Ctsb/Prkcd/Tlr3/Ctss/Tlr7/Tlr9
GOCC_SPECIFIC_GRANULE_LUMEN	14/1060	65/13139	2.67	0.000560801	0.00405306	0.00318413	14	Ptpn6/Cnn2/Ctsd/Ctsz/Ghdc/Dock2/Vcl/Gsdmd/Nfkb1/Pglyrp1/Rab27a/B2m/Chil1/Lyz2
GOCC_ACTIN_FILAMENT	20/1060	112/13139	2.213	0.000582128	0.00410378	0.00322398	20	Hck/Myo9b/Tek/Myo1c/Pdlim4/Smtn/Lcp1/Pdlim2/Hcls1/Aif1/Pdlim5/Iqgap1/Flna/Tpm4/Cotl1/Jam3/Rac2/Rcsd1/Palld/Wipf1
GOCC_FICOLIN_1_RICH_GRANULE_MEMBRANE	13/1060	58/13139	2.778	0.000585026	0.00410378	0.00322398	13	Itgb2/Tcirg1/Lamp2/Nckap1l/Slc11a1/Nfasc/Itgax/Lamp1/Dok3/Lgals3/Fcer1g/Prcp/Tmem179b
GOCC_EARLY_ENDOSOME_MEMBRANE	26/1060	163/13139	1.977	0.000596838	0.00412046	0.00323708	26	Fcgr1/H2-M3/Cd274/Pdlim4/Slc39a14/Litaf/Fgd2/Ehd4/Snx5/Snx8/Gpnmb/Cln3/Cmtm6/H2-Q4/Pml/Wdr81/Dtx3l/Plekhf2/Vamp8/Plpp2/H2-T22/Rab31/B2m/H2-K1/H2-T23/H2-D1
GOCC_MHC_CLASS_II_PROTEIN_COMPLEX	5/1060	10/13139	6.198	0.00060468	0.00412046	0.00323708	5	Cd74/H2-Aa/H2-DMa/H2-Eb1/H2-Ab1
GOCC_LATE_ENDOSOME	37/1060	266/13139	1.724	0.000763431	0.00512897	0.00402938	37	Tcirg1/Atp7b/Lamp2/Cd68/Slc29a3/Lgmn/Ctsl/Slc39a14/Litaf/Cd74/Cd63/Ddit3/Ifitm3/Mitd1/Slc11a1/Steap3/Pld1/Cln3/Lamp1/Rab27a/Anxa2/Ctsh/Trf/Micall1/Atp7a/Cyb561a3/Grn/Tspan15/H2-DMa/Ctss/Ankrd13a/Wdr81/Bst2/Vamp8/Tpt1/H2-Eb1/Slc31a2
GOCC_RECYCLING_ENDOSOME	29/1060	193/13139	1.863	0.00080953	0.00536314	0.00421334	29	Ndrg1/Hfe/H2-M3/Cd274/Pdlim4/Itgb1/Rab29/Ehd4/Rab13/Vamp3/Cln3/Rab11fip1/Cmtm6/Amotl2/Trf/Micall1/H2-Q4/Micall2/Ldlrap1/Scamp2/Fzd7/Vamp8/H2-T22/B2m/H2-K1/Slc31a2/H2-T23/H2-D1/Ehd2
GOCC_MHC_CLASS_I_PEPTIDE_LOADING_COMPLEX	5/1060	11/13139	5.634	0.00103513	0.00676381	0.00531373	5	Tapbp/Tap2/Tap1/B2m/H2-D1
GOCC_SECONDARY_LYSOSOME	6/1060	16/13139	4.648	0.00107401	0.006923	0.00543879	6	Ncf1/Lamp2/Ncf2/Cln3/Lamp1/Ftl1
GOCC_EXTERNAL_SIDE_OF_PLASMA_MEMBRANE	52/1060	421/13139	1.531	0.00129989	0.00826731	0.0064949	52	Itgb2/Itga5/Icosl/Fcgrt/Cd33/Hfe/Cd83/H2-M3/Cd274/Il13ra1/Il6st/Osmr/Cd86/Aqp4/Cd74/Il1r1/Ptprc/Fcgr2b/Eng/Il6ra/Vcam1/B4galt1/Csf3r/Lag3/Clec2d/Itgam/Lamp1/Tgfbr2/Trf/Abcc4/Antxr1/Cxcl10/H2-Q4/P2ry12/Icam1/Mill2/Atp1b2/Itga1/Tmem123/Cd14/Cx3cr1/H2-T22/Cd248/Fcer1g/H2-Eb1/B2m/H2-K1/H2-T23/H2-D1/Heg1/Mog/Ccr5
GOCC_EARLY_PHAGOSOME	5/1060	12/13139	5.165	0.0016572	0.0104011	0.00817123	5	Syk/Unc93b1/Tlr7/Tlr9/Rab31
GOCC_EARLY_ENDOSOME	47/1060	376/13139	1.549	0.00170328	0.0105204	0.00826496	47	Hfe/Fcgr1/H2-M3/Cd274/Pdlim4/Havcr2/Slc39a14/Litaf/Fgd2/Nrp1/Rab29/Ehd4/Snx5/Ptpn1/Vcam1/Wasf2/Vamp3/Snx8/Gpnmb/Cln3/Tlr3/Cmtm6/Trf/Fgd5/Myo1d/H2-Q4/Pml/Ldlrap1/Rftn1/Arrdc4/Rin3/Wdr81/Samd9l/Dtx3l/Plekhf2/Vamp8/Wdfy4/Plpp2/Pld4/H2-T22/Rab31/B2m/H2-K1/Erbb2/H2-T23/H2-D1/Ehd2
GOCC_PIGMENT_GRANULE	18/1060	105/13139	2.125	0.00173961	0.0105204	0.00826496	18	Mmp14/Slc1a5/Cnp/Ctsd/Slc1a4/Itgb3/Ctsb/Cd63/Itgb1/Pdia4/Rab29/Stom/Slc2a1/Gpnmb/Lamp1/Rab27a/Anxa2/Hps4
GOCC_RECEPTOR_COMPLEX	59/1060	498/13139	1.469	0.00174237	0.0105204	0.00826496	59	Itgb2/Itga5/Nr1h3/Axl/Ddr1/Ptpn6/Cd44/Tek/Hfe/Tgfbr1/Met/Il13ra1/Traf4/Erbb3/Flt4/Itgb3/Ripk1/Syk/Il6st/Osmr/Itgb5/Il10rb/Cd74/Csf1r/Lrp5/Itga7/Itgb1/Nrp1/Ddr2/Apbb1ip/Eng/Notch1/Traf2/Itga6/Il6ra/Tlr2/Tnfrsf1b/Csf3r/Ephb4/Itpr2/Tnfrsf1a/Il4ra/Itgam/Itgax/Plxnb3/Plp1/Fgfr1/Tgfbr2/Trf/Plxnb2/Notch3/Lyn/Itga1/Itpr3/Tlr7/Cd14/B2m/Erbb2/Adgrv1
GOCC_FILOPODIUM_MEMBRANE	6/1060	18/13139	4.132	0.00216427	0.0129045	0.0101379	6	H2-M3/Itgb3/Pdpn/Vasp/Antxr1/Syne2
GOCC_ENDOSOME_LUMEN	8/1060	31/13139	3.199	0.00257449	0.0151609	0.0119106	8	Pdlim4/Lgmn/Ctsl/Ctsb/Cd63/Ctsh/Ctss/B2m
GOCC_CELL_PROJECTION_MEMBRANE	42/1060	335/13139	1.554	0.00276409	0.0160789	0.0126318	42	Itga5/Adgre5/Cd44/Piezo1/H2-M3/Myo1c/Plek/Itgb3/Spata13/Lcp1/Lima1/Fgd2/Aif1/Podxl/Itgb1/Cybrd1/B4galt1/Tln1/Pdpn/Mxra8/Vasp/Cib1/Msn/Tirap/Kank1/Cspg4/Dnm2/Antxr1/Atp7a/Fgd5/Myo1d/Arhgap45/P2ry12/Ddx58/Atp1b2/Kirrel/Gpr157/Dock8/Adam17/Syne2/Adgrv1/Rom1
GOCC_FILOPODIUM	17/1060	102/13139	2.066	0.00313205	0.0179342	0.0140893	17	H2-M3/Itgb3/Spata13/Lcp1/Rapgef3/Podxl/Itgb1/Ermn/Itga6/Vcam1/B4galt1/Pdpn/Vasp/Cib1/Msn/Antxr1/Syne2
GOCC_LATE_ENDOSOME_MEMBRANE	21/1060	137/13139	1.9	0.00315822	0.0179342	0.0140893	21	Lamp2/Cd68/Slc29a3/Slc39a14/Litaf/Cd63/Ifitm3/Mitd1/Slc11a1/Pld1/Cln3/Lamp1/Rab27a/Anxa2/Micall1/Cyb561a3/Tspan15/H2-DMa/Wdr81/Vamp8/H2-Eb1
GOCC_PLATELET_ALPHA_GRANULE_LUMEN	13/1060	70/13139	2.302	0.0035734	0.0200531	0.0157539	13	Vwf/Tgfb1/Sparc/Srgn/Clu/Pros1/Serping1/Fermt3/Apool/Fn1/A2m/Tmsb4x/Tor4a
GOCC_PLATELET_DENSE_GRANULE	6/1060	20/13139	3.719	0.00393009	0.0217983	0.017125	6	Lamp2/Cd63/Ecm1/Abcc4/Lgals3bp/Hps4
GOCC_CELL_CORTEX	38/1060	302/13139	1.56	0.00402838	0.0220866	0.0173515	38	Rhoc/Myo9b/Hfe/Ctsz/Pfn1/Septin10/Rhobtb1/Epb41l2/Tnfaip2/Sh3bp1/Myh9/Rapgef3/Hcls1/Add3/Mlph/Ermn/Gsn/Traf2/Slc2a1/Agtrap/Shroom3/Pxn/Itpr2/Flna/Cotl1/Mobp/Bfsp2/Rac2/Myo1d/Anln/Akap12/Phldb1/Insc/Pard3b/Rasal3/Akap13/Rhog/Bin2
GOCC_IMMUNOLOGICAL_SYNAPSE	9/1060	41/13139	2.721	0.00463623	0.0251305	0.0197428	9	Havcr2/Myh9/Bcl10/Cd37/Icam1/Cd81/Cd53/Lgals3/H2-Eb1
GOCC_CAVEOLA	14/1060	81/13139	2.142	0.00501856	0.0268972	0.0211308	14	Hck/Cavin1/Hmox1/Tfpi/Slc2a1/Cln3/Tgfbr2/Plvap/P2ry12/Fxyd1/Ctnna1/Myof/Plpp2/Ehd2
GOCC_COMPLEX_OF_COLLAGEN_TRIMERS	6/1060	21/13139	3.542	0.00513221	0.0272007	0.0213692	6	Col5a3/Col5a2/Col4a5/Col16a1/Col27a1/Col8a1
GOCC_TERTIARY_GRANULE_LUMEN	11/1060	57/13139	2.392	0.0052529	0.0275344	0.0216314	11	Ptpn6/Cnn2/Ctsd/Gsdmd/Pglyrp1/Asah1/Ctsh/Ctss/Tnfaip6/B2m/Lyz2
GOCC_AUTOLYSOSOME	4/1060	10/13139	4.958	0.00595639	0.0305505	0.0240009	4	Lamp2/Cln3/Lamp1/Ftl1
GOCC_TETRASPANIN_ENRICHED_MICRODOMAIN	4/1060	10/13139	4.958	0.00595639	0.0305505	0.0240009	4	Samhd1/Pdpn/Tspan15/Cd81
GOCC_ER_TO_GOLGI_TRANSPORT_VESICLE_MEMBRANE	11/1060	60/13139	2.272	0.00782191	0.039692	0.0311825	11	H2-M3/Cd74/H2-Q4/H2-Aa/H2-T22/H2-Eb1/B2m/H2-K1/H2-T23/H2-D1/H2-Ab1
GOCC_CELL_CELL_CONTACT_ZONE	12/1060	69/13139	2.156	0.00859257	0.0431437	0.0338942	12	Fgfrl1/Fhod1/Vcl/Tjp2/Slc2a1/Jam3/Fxyd1/Ctnna1/Opalin/Jam2/Nectin2/Ahnak
GOCC_COMPACT_MYELIN	4/1060	11/13139	4.507	0.00876854	0.0435687	0.0342281	4	Pllp/Jam3/Mag/Mbp
GOCC_CORTICAL_ACTIN_CYTOSKELETON	13/1060	78/13139	2.066	0.00913997	0.0448746	0.035254	13	Hfe/Epb41l2/Myh9/Rapgef3/Hcls1/Mlph/Gsn/Slc2a1/Shroom3/Cotl1/Mobp/Anln/Akap13
GOCC_PLATELET_ALPHA_GRANULE_MEMBRANE	5/1060	17/13139	3.646	0.00921952	0.0448746	0.035254	5	Sparc/Itgb3/Cd9/Lhfpl2/Cd109
GOCC_CLATHRIN_COATED_ENDOCYTIC_VESICLE	9/1060	46/13139	2.425	0.0101505	0.0489071	0.038422	9	Fcgr1/Hbegf/Cd74/Cd9/Myo1e/Dnm2/H2-Aa/H2-Eb1/H2-Ab1
GOCC_CLATHRIN_COATED_ENDOCYTIC_VESICLE_MEMBRANE	7/1060	31/13139	2.799	0.0102865	0.0490667	0.0385474	7	Fcgr1/Hbegf/Cd74/Cd9/H2-Aa/H2-Eb1/H2-Ab1
GOCC_BLOOD_MICROPARTICLE	21/1060	152/13139	1.713	0.0104947	0.0495639	0.038938	21	Tgfb1/Cp/Clic1/Pfn1/Clu/Pros1/Serping1/C3/Fn1/Cfh/Eng/Gsn/Stom/Slc2a1/A2m/Msn/Trf/Lgals3bp/C1qc/C1qb/C4b
GOMF_INTEGRIN_BINDING	39/1133	141/14695	3.587	9.26218e-13	6.60158e-10	5.60327e-10	39	Itgb2/Itga5/Mmp14/Vwf/Lama5/Itgb3/Syk/Lcp1/Myh9/Itgb5/Adamts5/Fermt3/Cd151/Tspan4/Itgb1/Fn1/Vcam1/Tln1/Spp1/Gpnmb/Cd9/Itgam/Itgax/Jam3/Tnxb/Tgfbi/Isg15/Fgf2/Icam1/Cd81/F11r/Col16a1/Lyn/S1pr2/Adam17/Lamb2/Jam2/Lgals8/S1pr3
GOMF_CELL_ADHESION_MOLECULE_BINDING	89/1133	531/14695	2.174	1.54967e-12	6.60158e-10	5.60327e-10	89	Trim25/Itgb2/Itga5/Mmp14/Vwf/Ptpn6/Cnn2/Ndrg1/Clic1/Fxyd5/Cdh23/Lama5/Pfn1/Itgb3/Syk/Vcl/Lcp1/Myh9/Itgb5/Adamts5/Lima1/Tjp2/Plcb3/Fermt3/Cd151/Tspan4/Itgb1/Stat1/Fn1/Tagln2/Prdx6/Itga6/Ehd4/Snx5/Ptpn1/S100a11/Vcam1/Pdlim5/Tln1/Wasf2/Spp1/P2rx4/Gpnmb/Zc3hav1/Cd9/Vasp/Iqgap1/Pak4/Itgam/Itgax/Bag3/Msn/Flna/Plxnb3/Jam3/Robo4/Anxa2/Micall1/Tnxb/Tbc1d10a/Tgfbi/Isg15/Anln/Fgf2/Icam1/Cd81/Ctnna1/Notch3/F…
GOMF_COLLAGEN_BINDING	23/1133	67/14695	4.452	3.99524e-10	1.13465e-07	9.63063e-08	23	Vwf/Ddr1/Col5a3/Cd44/C1qtnf1/Sparc/Col6a2/Aebp1/Ctsl/Nid2/Ctsb/Itgb1/Smad7/Fn1/Ddr2/Adgrg1/Crtap/Antxr1/Tgfbi/Ctss/Adgrg6/Itga1/Serpinh1
GOMF_EXTRACELLULAR_MATRIX_STRUCTURAL_CONSTITUENT	36/1133	164/14695	2.847	7.36746e-09	1.56927e-06	1.33196e-06	36	Col18a1/Ltbp1/Vwf/Col5a3/Lama5/Sparc/Col6a2/Efemp1/Aebp1/Vcan/Nid2/Thbs2/Efemp2/Col5a2/Fn1/Col9a3/Thbs3/Ecm1/Col15a1/Tnc/Hspg2/Eln/Mgp/Col4a5/Tnxb/Tgfbi/Igfbp7/Fgl2/Col16a1/Mmrn2/Vwa1/Col27a1/Col6a3/Lamb2/Chil1/Col8a1
GOMF_ACTIN_BINDING	68/1133	436/14695	2.023	1.54514e-08	2.63293e-06	2.23477e-06	68	Cnn2/Myo9b/Fxyd5/Adssl1/Fhod1/Myo1c/Pfn1/Lsp1/Epb41l2/Pdlim4/Smtn/Vash1/Vcl/Lcp1/Pdlim2/Parvb/Parvg/Myh9/Hcls1/Fmnl3/Lima1/Myom1/Svil/Myo1f/Aif1/Sorbs1/Add3/Itgb1/Mlph/Tnni1/Ermn/Gsn/Itprid2/Gbp2/Pdlim5/Tln1/Wasf2/Shroom3/Arpc1b/Vasp/Iqgap1/Msn/Flna/Tpm4/Cotl1/Tagln/Myo1e/Mobp/Triobp/Antxr1/Ppp1r18/Myo1d/Micall2/Anln/Ctnna1/Rcsd1/Myh6/Tmsb4x/Synpo2/Cnn3/Tns1/Palld/Syne2/Phactr4/Flnc/Capza1/Wipf1/…
GOMF_ENZYME_ACTIVATOR_ACTIVITY	75/1133	509/14695	1.911	3.33101e-08	4.08434e-06	3.4667e-06	75	Gm2a/Rin2/Myo9b/Rasa4/Ncf1/Stard13/Ctsa/Erbb3/Vsir/Dock2/Ltc4s/Igfbp3/Adap2/Prkcd/Psme1/Sh3bp1/Nckap1l/Cdkn1a/Arap3/Afap1l2/Arhgap19/Nrp1/Cflar/Fn1/Tor1aip1/Ncf2/Mal/Tpx2/Bcl10/Arhgap25/Arhgdib/Iqgap1/Ctsc/Nupr1/Arhgap17/Pycard/Rgs10/Arhgef6/Arhgap4/Rasa3/Ctsh/Syde1/Arap1/Atp7a/Tbc1d10a/Arhgap45/Gmip/Rps27l/Asap3/Nod1/Grtp1/Arhgap18/Ppp1r15a/Apobec1/Sh3pxd2b/Arhgap11a/Atp1b2/Als2cl/Dock5/Rin3/Wnk…
GOMF_KINASE_BINDING	98/1133	732/14695	1.736	3.77189e-08	4.08434e-06	3.4667e-06	98	Ccnd2/Itgb2/Kat2b/Rhoc/Relb/Stat3/Map3k11/Ptpn6/Gab2/Hspb1/Mapkapk2/Sdc4/Traf4/Slc12a7/Slc12a4/Tnfaip3/Lims1/Rhobtb1/Plek/Top2a/Syk/Map3k1/Prkcd/Adcy4/Angpt1/Hcls1/Ifnar2/Cdkn1a/Il15ra/Trip6/Trem2/Myom1/Sting1/Cep192/Tjp2/Rela/Itgb1/Sp100/Ptprc/Nek6/Gsn/Traf2/Tpx2/Ptpn1/Bcl10/Cpne3/Pdlim5/Slc2a1/Irf5/Iqgap1/Cib1/Pde3b/Mvp/Itgax/Trim30a/Trim21/Msn/Flna/Tirap/Csk/Tgfbr2/Mapkapk3/Cspg4/Nfatc1/Rac2/D…
GOMF_CYTOKINE_BINDING	31/1133	137/14695	2.935	3.83506e-08	4.08434e-06	3.4667e-06	31	Ltbp1/Tgfbr1/Il13ra1/Ifngr1/Itgb3/Il6st/Osmr/Cd74/Csf1r/Itgb1/Nrp1/Il1r1/Eng/Traf2/Il6ra/Gbp2/Pdpn/Tnfrsf1b/Csf3r/A2m/Tnfrsf1a/Plp2/Il10ra/Tgfbr2/Fgf2/Zfp36/Cd109/Cx3cr1/Nrros/Il18bp/Ccr5
GOMF_EXTRACELLULAR_MATRIX_BINDING	18/1133	54/14695	4.323	5.43164e-08	5.14195e-06	4.36437e-06	18	Sparc/Itgb3/Smoc1/Adamts5/Itgb1/Itga6/Ecm1/Spp1/Eln/Thsd1/Adgrg1/Ssc5d/Tgfbi/Ctss/Adgrg6/Lgals3/Cd248/Lgals1
GOMF_GROWTH_FACTOR_BINDING	29/1133	136/14695	2.766	4.02663e-07	3.43069e-05	2.91189e-05	29	Ltbp1/Tek/Tgfbr1/Fgfrl1/Erbb3/Rhbdf1/Flt4/Igfbp3/Itgb3/Il6st/Osmr/Nrp1/Il1r1/Igfbp5/Eng/Itga6/Il6ra/Htra3/A2m/Fgfr1/Il10ra/Tgfbr2/Igfbp7/Igfbp2/S100a13/Shc1/Cd109/Nrros/Erbb2
GOMF_NUCLEOSIDE_TRIPHOSPHATASE_REGULATOR_ACTIVITY	67/1133	479/14695	1.814	1.24861e-06	8.9457e-05	7.5929e-05	67	Rin2/Dennd1c/Arhgef40/Myo9b/Rasa4/Vav2/Stard13/Cyth4/Pfn1/Dock2/Adap2/Spata13/Rcbtb2/Sh3bp1/Rapgef3/Nckap1l/Fgd2/Arap3/Rab3il1/Plce1/Arhgap19/Nrp1/Plcd4/Tor1aip1/Sesn2/Arhgap25/Arhgdib/Iqgap1/Arhgap17/Rgs10/Bag3/Dock11/Arhgef6/Arhgap4/Rasa3/Syde1/Arap1/Arhgef5/Fgd5/Vav1/Tbc1d10a/Arhgap45/Gmip/P2ry12/Asap3/Fgd3/Grtp1/Dock10/Arhgap18/Rgl3/Arhgap11a/Atp1b2/Hps4/Als2cl/Dock5/Rin3/Arhgap30/Dock8/Rasal…
GOMF_CYTOSKELETAL_PROTEIN_BINDING	115/1133	965/14695	1.546	1.25996e-06	8.9457e-05	7.5929e-05	115	S100a6/Axl/Cnn2/Myo9b/Ndrg1/Fxyd5/Kif19a/Adssl1/Fhod1/Tppp3/Myo1c/Pfn1/Lsp1/Reep3/Epb41l2/Pdlim4/Smtn/Lgmn/Vash1/Kif13a/Vcl/Lcp1/Clu/Pdlim2/Sorbs3/Parvb/Parvg/Myh9/Hcls1/Fmnl3/Lima1/Mx2/Myom1/Svil/Myo1f/Aif1/Rela/Sorbs1/Add3/Itgb1/Map4k4/Mlph/Ptprc/Tnni1/Rab29/Tor1aip1/Nek6/Ermn/Gsn/Itprid2/Nusap1/Snx5/Tpx2/Nfkb1/Gbp2/Pdlim5/B4galt1/Tln1/Wasf2/Shroom3/Pxn/Arpc1b/Vasp/Iqgap1/Pycard/Msn/Flna/Tpm4/C…
GOMF_GLYCOSAMINOGLYCAN_BINDING	39/1133	226/14695	2.238	1.51504e-06	9.92932e-05	8.42778e-05	39	Adgre5/Col5a3/Cd44/Sulf2/Fgfrl1/Sulf1/Smoc1/Vcan/Ccdc80/Adamts1/Adamts5/Thbs2/Trem2/Hbegf/Efemp2/Nrp1/Fn1/Cfh/Ptprc/Eng/Mdk/Tlr2/Thbs3/Gpnmb/Pglyrp1/Fgfr1/Adgrg1/Tgfbr2/Tnxb/Gns/Cxcl10/Fgf2/Nod1/Stab1/Adamtsl5/Lxn/Tnfaip6/Layn/Sod3
GOMF_CARD_DOMAIN_BINDING	8/1133	14/14695	7.411	2.4031e-06	0.000146246	0.00012413	8	Card9/Bcl10/Card10/Mavs/Card19/Nod1/Irgm1/Irgm2
GOMF_IMMUNE_RECEPTOR_ACTIVITY	26/1133	126/14695	2.676	3.03153e-06	0.000171392	0.000145474	26	Cd44/Fcgr1/Il13ra1/Ifngr1/Il6st/Osmr/Il10rb/Ifnar2/Il15ra/Cd74/Il1r1/Fcgr2b/Il6ra/Csf3r/Il4ra/Il10ra/Ctsh/H2-Aa/C3ar1/Cmklr1/Gpr17/Cx3cr1/Fcer1g/H2-Eb1/H2-Ab1/Ccr5
GOMF_PEPTIDE_ANTIGEN_BINDING	12/1133	33/14695	4.716	3.21864e-06	0.000171392	0.000145474	12	H2-M3/Tapbp/Tap2/H2-Q4/H2-Aa/Tap1/H2-T22/H2-Eb1/H2-K1/H2-T23/H2-D1/H2-Ab1
GOMF_NUCLEOTIDE_RECEPTOR_ACTIVITY	9/1133	19/14695	6.144	4.24047e-06	0.000212522	0.000180384	9	P2ry1/P2rx7/P2rx4/P2ry12/P2ry13/P2ry14/Gpr34/P2ry6/Ptafr
GOMF_BETA_2_MICROGLOBULIN_BINDING	8/1133	15/14695	6.917	4.80074e-06	0.000227235	0.000192872	8	Fcgrt/Hfe/H2-M3/H2-Q4/H2-T22/H2-K1/H2-T23/H2-D1
GOMF_PROTEIN_DOMAIN_SPECIFIC_BINDING	84/1133	674/14695	1.616	6.84427e-06	0.000306911	0.000260499	84	Ptpn6/Cyba/Id3/Prox1/Fhod1/Nfe2l2/Ncf1/Lamp2/Traf4/Mafk/Ikzf1/Epb41l2/Mdm2/Slc22a4/Ripk1/Syk/Sh3bp1/Myh9/Rapgef3/Litaf/Hcls1/Ostf1/Tjp2/Rela/Afap1l2/Cdk2/Ddit3/Gusb/Casp8/Mitd1/Fn1/Sp100/Inpp5d/Nfasc/Prrx1/Vim/Card9/Bcl10/Tln1/Wasf2/Etv6/Vasp/Iqgap1/Arhgap17/Pycard/Plxnb3/Lamp1/Rab27a/Plscr4/Myd88/Card10/Dnm2/Tbc1d10a/Myo1d/Fzd8/Mavs/Tgm2/Card19/Nod1/F11r/Mcl1/Lpar1/Dap/Olig2/Apobec1/Sh3pxd2b/Lat…
GOMF_EXOGENOUS_PROTEIN_BINDING	19/1133	80/14695	3.08	7.66706e-06	0.000326617	0.000277225	19	Itga5/Slc1a5/Axl/Nectin4/Itgb3/Itgb5/Cd86/Itgb1/Mrc1/Clec5a/Lamp1/Icam1/Cd81/F11r/Pvr/Selplg/Nectin2/Mog/Ccr5
GOMF_G_PROTEIN_COUPLED_PURINERGIC_NUCLEOTIDE_RECEPTOR_ACTIVITY	7/1133	12/14695	7.566	8.91806e-06	0.000361819	0.000307103	7	P2ry1/P2ry12/P2ry13/P2ry14/Gpr34/P2ry6/Ptafr
GOMF_GTPASE_ACTIVATOR_ACTIVITY	39/1133	248/14695	2.04	1.49793e-05	0.000580108	0.000492382	39	Rin2/Myo9b/Rasa4/Stard13/Dock2/Adap2/Sh3bp1/Nckap1l/Arap3/Arhgap19/Nrp1/Arhgap25/Arhgdib/Iqgap1/Arhgap17/Rgs10/Arhgef6/Arhgap4/Rasa3/Syde1/Arap1/Tbc1d10a/Arhgap45/Gmip/Asap3/Grtp1/Arhgap18/Arhgap11a/Als2cl/Dock5/Rin3/Arhgap30/Rasal3/Aldh1a1/Sipa1/Dock1/Rp2/Arhgap22/Rasgrp3
GOMF_FIBRONECTIN_BINDING	10/1133	27/14695	4.804	1.78414e-05	0.000660907	0.000560962	10	Loxl3/Sdc4/Igfbp3/Itgb3/Ctsl/Ccdc80/Itgb1/Igfbp5/Ssc5d/Ctss
GOMF_ACTIN_FILAMENT_BINDING	34/1133	206/14695	2.141	1.86311e-05	0.000661405	0.000561385	34	Adssl1/Fhod1/Myo1c/Lcp1/Myh9/Hcls1/Fmnl3/Lima1/Myom1/Svil/Myo1f/Aif1/Add3/Ermn/Gsn/Itprid2/Tln1/Shroom3/Arpc1b/Iqgap1/Flna/Tpm4/Cotl1/Tagln/Myo1e/Triobp/Antxr1/Myo1d/Micall2/Ctnna1/Rcsd1/Myh6/Syne2/Capza1
GOMF_PROTEIN_HOMODIMERIZATION_ACTIVITY	81/1133	667/14695	1.575	2.58363e-05	0.000880502	0.00074735	81	S100a6/Stat3/Map3k11/Hspb1/Hmox1/Odc1/Csf1/H2-M3/Plek/Stk10/Flt4/Pdlim4/Shmt1/Ern1/Top2a/Ripk1/Fbxo4/Myh9/Naga/St6gal1/Masp1/Myom1/Xdh/Sting1/Csf1r/Efemp2/Rela/Ddit3/Stat1/Slc11a1/Eng/Stom/Card9/Mfsd1/Wwtr1/S100a11/Il6ra/Zbtb7b/Gbp3/Gbp2/Glipr2/Hpgds/Clec2d/Tyrobp/Pycard/Trim30a/Trim21/Ano1/Flna/Fgfr1/Tpm4/Jam3/Cryab/Slc8b1/Cebpa/Gadd45a/Mag/Hspb6/Pml/Tap1/Nod1/F11r/Mcl1/Cpq/Cdsn/Hspb8/S100a10/S1…
GOMF_TRANSMEMBRANE_RECEPTOR_PROTEIN_KINASE_ACTIVITY	18/1133	80/14695	2.918	2.91006e-05	0.000953605	0.000809398	18	Ltbp1/Axl/Ddr1/Tek/Tgfbr1/Fgfrl1/Met/Erbb3/Flt4/Efemp1/Csf1r/Nrp1/Ddr2/Eng/Ephb4/Fgfr1/Tgfbr2/Erbb2
GOMF_PATTERN_RECOGNITION_RECEPTOR_ACTIVITY	9/1133	24/14695	4.864	4.21432e-05	0.00132985	0.00112875	9	Tlr2/Pglyrp1/Nod1/Tlr7/Tlr9/Cd14/Ptafr/Trim12c/Clec7a
GOMF_PHOSPHATIDYLINOSITOL_BINDING	38/1133	251/14695	1.964	4.53758e-05	0.00138072	0.00117192	38	Tulp3/Dennd1c/Gab2/Ncf1/Pfn1/Adap2/Pxdc1/Gsdmd/Fgd2/Svil/Arap3/Esyt1/Mitd1/Gsn/Snx5/Pld1/Dapp1/Tln1/Snx8/Itpr2/Iqgap1/Tirap/Myo1e/Anxa2/Snx33/Arap1/Ldlrap1/Snx22/Plekha4/Sh3pxd2b/Fzd7/Phlda3/Snx18/Itpr3/Plekhf2/Pard3b/Fes/Pla2g4a
GOMF_PHOSPHATASE_BINDING	31/1133	189/14695	2.127	4.84747e-05	0.00142415	0.00120879	31	Stat6/Stat3/Cd33/Carhsp1/Met/Fcrls/Flt4/Pdlim4/Syk/Cep192/Csf1r/Traf2/Ptpn1/Nfatc2/Pxn/Iqgap1/Ctsc/Mvp/Eif4ebp1/Jak3/Csk/Ppp1r18/Ppp1r15a/Itga1/Wnk1/Tprn/Lgals3/Trp53/Cttnbp2nl/Erbb2/Phactr4
GOMF_STRUCTURAL_MOLECULE_ACTIVITY	78/1133	651/14695	1.554	5.77267e-05	0.00161933	0.00137445	78	Col18a1/Tubb6/Ltbp1/Vwf/Col5a3/Hmox1/Rps9/Rpl10/Lama5/Sparc/Epb41l2/Col6a2/Smtn/Efemp1/Aebp1/Gfap/Vcan/Erbin/Nid2/Vcl/Sorbs3/Thbs2/Myom1/Efemp2/Add3/Col5a2/Fn1/Mpzl1/Vim/Mal/Col9a3/Thbs3/Ecm1/Col15a1/Tnc/Tln1/Hspg2/Crybb1/Arpc1b/Eln/Mgp/Msn/Col4a5/Rps4x/Plp1/Pllp/Tpm4/Cryab/Mobp/Bfsp2/Tnxb/Tgfbi/Igfbp7/Rps27l/Hspb6/Cldn11/Rpl10a/Ctnna1/Ppl/Mrps6/Fgl2/Col16a1/Mmrn2/Mbp/Vwa1/Tubb2b/Col27a1/Hmga1/Co…
GOMF_HEXOSAMINIDASE_ACTIVITY	7/1133	15/14695	6.053	5.89193e-05	0.00161933	0.00137445	7	Gm2a/Naglu/Hyal1/Hexb/Naga/Nagpa/Hexa
GOMF_PHOSPHOTYROSINE_RESIDUE_BINDING	12/1133	43/14695	3.62	6.75811e-05	0.00176333	0.00149668	12	Hck/Ptpn6/Vav2/Pfn1/Syk/Vav1/Plcg2/Ldlrap1/Shc1/She/Socs3/Sh3bp2
GOMF_TAP1_BINDING	6/1133	11/14695	7.075	6.82981e-05	0.00176333	0.00149668	6	H2-M3/Tapbp/Tap2/Tap1/H2-T23/H2-D1
GOMF_GUANYL_NUCLEOTIDE_EXCHANGE_FACTOR_ACTIVITY	31/1133	193/14695	2.083	7.28065e-05	0.00182445	0.00154855	31	Rin2/Dennd1c/Arhgef40/Vav2/Cyth4/Dock2/Spata13/Rcbtb2/Rapgef3/Fgd2/Rab3il1/Plce1/Plcd4/Dock11/Arhgef6/Arhgef5/Fgd5/Vav1/Tbc1d10a/P2ry12/Fgd3/Dock10/Rgl3/Hps4/Dock5/Rin3/Dock8/Dock1/Akap13/Rasgrp3/Arhgef10
GOMF_PROTEIN_TYROSINE_KINASE_ACTIVITY	24/1133	135/14695	2.306	9.3274e-05	0.00227056	0.0019272	24	Axl/Hck/Ddr1/Tek/Fgfrl1/Met/Erbb3/Flt4/Efemp1/Syk/Prkcd/Sla/Eif2ak2/Csf1r/Nrp1/Ddr2/Ephb4/Fgfr1/Jak3/Tyk2/Csk/Lyn/Fes/Erbb2
GOMF_EXTRACELLULAR_MATRIX_STRUCTURAL_CONSTITUENT_CONFERRING_TENSILE_STRENGTH	11/1133	40/14695	3.567	0.00015645	0.00370264	0.00314271	11	Col18a1/Col5a3/Col6a2/Col5a2/Col9a3/Col15a1/Col4a5/Col16a1/Col27a1/Col6a3/Col8a1
GOMF_TRANSMEMBRANE_RECEPTOR_PROTEIN_TYROSINE_KINASE_ACTIVITY	14/1133	61/14695	2.977	0.000175562	0.00404267	0.00343133	14	Axl/Ddr1/Tek/Fgfrl1/Met/Erbb3/Flt4/Efemp1/Csf1r/Nrp1/Ddr2/Ephb4/Fgfr1/Erbb2
GOMF_CADHERIN_BINDING	44/1133	326/14695	1.751	0.000188478	0.00422588	0.00358683	44	Trim25/Cnn2/Ndrg1/Clic1/Fxyd5/Cdh23/Pfn1/Vcl/Myh9/Lima1/Tjp2/Plcb3/Itgb1/Stat1/Tagln2/Prdx6/Itga6/Ehd4/Snx5/Ptpn1/S100a11/Pdlim5/Tln1/Wasf2/P2rx4/Zc3hav1/Vasp/Iqgap1/Pak4/Bag3/Flna/Anxa2/Micall1/Tbc1d10a/Anln/Ctnna1/Notch3/F11r/Arhgap18/Ppl/Cdc42ep1/Cnn3/Ahnak/Capza1
GOMF_CARBOHYDRATE_BINDING	35/1133	241/14695	1.884	0.000205834	0.00449669	0.00381669	35	Hk2/Lgals9/Cd33/Plod3/Man2b1/Plod1/Galnt10/Vcan/Galnt15/Endou/Taldo1/Gusb/Mrc1/Eng/Galnt5/Slc2a5/H6pd/Man2b2/Clec5a/Clec2d/Galnt7/Mag/Galnt6/P3h2/Lgals3/P4ha3/Cd248/Lgals8/H2-Eb1/Layn/Chil1/Lgals1/C4b/Clec7a/Galnt4
GOMF_CYTOKINE_RECEPTOR_BINDING	36/1133	251/14695	1.86	0.00021601	0.00460102	0.00390524	36	Itga5/Tgfb1/Nes/Tmbim1/Tgfbr1/Csf1/Il13ra1/Traf4/Cxcl16/Itgb3/Ripk1/Syk/Erap1/Il6st/Osmr/Trip6/Il33/Smad7/Casp8/Cflar/Stat1/Eng/Traf2/Il6ra/Ecm1/Pycard/Tyk2/Tgfbr2/Myd88/Cxcl10/Tnfsf10/Clcf1/Shc1/Tlr9/Adam17/Irak4
GOMF_TAP_BINDING	6/1133	13/14695	5.986	0.000221659	0.00460619	0.00390962	6	H2-M3/Tapbp/Tap2/Tap1/H2-T23/H2-D1
GOMF_CYTOKINE_RECEPTOR_ACTIVITY	18/1133	96/14695	2.432	0.000345638	0.0068752	0.00583551	18	Cd44/Il13ra1/Ifngr1/Il6st/Osmr/Il10rb/Ifnar2/Il15ra/Cd74/Il1r1/Il6ra/Csf3r/Il4ra/Il10ra/Cmklr1/Gpr17/Cx3cr1/Ccr5
GOMF_HYDROLASE_ACTIVITY_HYDROLYZING_O_GLYCOSYL_COMPOUNDS	17/1133	88/14695	2.506	0.000346988	0.0068752	0.00583551	17	Gm2a/Naglu/Man2b1/Hyal1/Hexb/Naga/Nagpa/Hexa/Gusb/Manba/Fuca1/Man2b2/Edem1/Neu4/Acer2/Edem2/Lyz2
GOMF_S100_PROTEIN_BINDING	6/1133	14/14695	5.559	0.000362656	0.00690287	0.005859	6	S100a6/S100a11/Iqgap1/Anxa2/S100a1/Ahnak
GOMF_PHOSPHOLIPID_BINDING	55/1133	447/14695	1.596	0.000364588	0.00690287	0.005859	55	Tulp3/Axl/Dennd1c/Gab2/Rasa4/Gltp/Abca1/Ncf1/Pfn1/Adap2/Pxdc1/Gsdmd/Trem2/Fgd2/Svil/Arap3/Esyt1/Mitd1/Gsn/Snx5/Pld1/Anxa5/Dapp1/Cpne3/Tln1/Anxa3/Snx8/Anxa4/Itpr2/Iqgap1/Pla2g15/Tirap/Myo1e/Anxa2/Snx33/Arap1/Micall1/Ldlrap1/Lpar1/Snx22/Plekha4/Sh3pxd2b/Fzd7/Syt15/Phlda3/Snx18/Shc1/Itpr3/Myof/Plekhf2/Pard3b/Fes/Pla2g4a/Ptafr/Bin2
GOMF_CELL_ADHESION_MEDIATOR_ACTIVITY	13/1133	58/14695	2.907	0.000380157	0.00704117	0.00597638	13	Itgb1/S100a11/Pdlim5/Pak4/Plxnb3/Jam3/Robo4/Anxa2/Itga1/Gldn/Cdc42ep1/Cnn3/Palld
GOMF_LIPID_BINDING	85/1133	767/14695	1.437	0.000393481	0.00713289	0.00605423	85	Tulp3/Nr1h3/Axl/Dennd1c/Gab2/Rasa4/Id3/Gltp/Abca1/Ncf1/Stard13/Cyth4/Pfn1/Fabp7/Ltc4s/Adap2/Npc2/Pxdc1/Fyb/Apod/Gsdmd/Trem2/Fgd2/Svil/Arap3/Esyt1/Mitd1/Dbi/Gsn/Traf2/Mal/Snx5/Pld1/Anxa5/Tlr2/Dapp1/Cpne3/Tln1/P2rx7/Anxa3/Snx8/Anxa4/Itpr2/Iqgap1/Cln3/Pla2g15/Tirap/Myo1e/Anxa2/Paqr5/Snx33/Arap1/Micall1/Arhgef5/Stard9/Mag/Ldlrap1/Cd81/Lpar1/Snx22/Plekha4/Sh3pxd2b/Fzd7/Syt15/Tspo/Phlda3/Lyn/S100a13/Sn…
GOMF_STRUCTURAL_CONSTITUENT_OF_MYELIN_SHEATH	5/1133	10/14695	6.485	0.000489931	0.00869627	0.00738119	5	Mal/Plp1/Pllp/Mobp/Mbp
GOMF_PROTEIN_ADP_RIBOSYLASE_ACTIVITY	6/1133	15/14695	5.188	0.000565146	0.00982663	0.00834061	6	Parp9/Parp3/Parp14/Parp12/Parp4/Parp10
GOMF_PROTEIN_KINASE_ACTIVITY	64/1133	550/14695	1.509	0.0005815	0.00990877	0.00841033	64	Ltbp1/Axl/Hck/Ddr1/Rps6ka1/Map3k11/Map3k20/Tek/Tgfbr1/Fgfrl1/Met/Cilk1/Lrrk1/Mapkapk2/Erbb3/Stk10/Flt4/Efemp1/Pik3cg/Ern1/Map3k14/Ripk1/Syk/Map3k1/Prkcd/Lats2/Sla/Ciita/Cdkn1a/Pim1/Eif2ak2/Csf1r/Cdc42bpg/Cdk2/Nrp1/Map4k4/Ddr2/Nek6/Eng/Rassf2/Cpne3/Map3k6/Ephb4/Dmpk/Pak4/Fgfr1/Jak3/Tyk2/Csk/Tgfbr2/Mapkapk3/Ccnd3/Bmp2k/Pim3/Cdk6/Prkd2/Lyn/Wnk1/Fes/Irak4/Erbb2/Vrk2/Akap13/Ccnd1
GOMF_CHEMOKINE_BINDING	9/1133	33/14695	3.537	0.000660336	0.0110315	0.00936327	9	Itgb3/Itgb1/Pdpn/A2m/Plp2/Fgf2/Zfp36/Cx3cr1/Ccr5
GOMF_PROTEIN_PHOSPHATASE_BINDING	23/1133	145/14695	2.057	0.000710595	0.0116428	0.00988216	23	Stat6/Stat3/Cd33/Met/Fcrls/Flt4/Pdlim4/Csf1r/Traf2/Ptpn1/Pxn/Iqgap1/Mvp/Eif4ebp1/Jak3/Csk/Ppp1r15a/Itga1/Lgals3/Trp53/Cttnbp2nl/Erbb2/Phactr4
GOMF_PROTEIN_PHOSPHORYLATED_AMINO_ACID_BINDING	12/1133	55/14695	2.83	0.000817059	0.0131346	0.0111483	12	Hck/Ptpn6/Vav2/Pfn1/Syk/Vav1/Plcg2/Ldlrap1/Shc1/She/Socs3/Sh3bp2
GOMF_PROTEOGLYCAN_BINDING	9/1133	34/14695	3.433	0.000837372	0.0132119	0.0112139	9	Col5a3/Ctsl/Ctsb/Fn1/Cfh/Ptprc/Tnc/Gpnmb/Ctss
GOMF_LAMININ_BINDING	8/1133	28/14695	3.706	0.000937784	0.0145271	0.0123303	8	Itgb1/Itga6/Ecm1/Ssc5d/Ctss/Adgrg6/Lgals3/Lgals1
GOMF_IMMUNOGLOBULIN_BINDING	7/1133	22/14695	4.127	0.000966596	0.0147061	0.0124822	7	Vwf/Fcgrt/Fcgr1/Fcgr2b/Lgals3/Fcer1g/Fcgr3
GOMF_CELL_CELL_ADHESION_MEDIATOR_ACTIVITY	11/1133	49/14695	2.912	0.00103865	0.0155251	0.0131774	11	S100a11/Pdlim5/Pak4/Plxnb3/Jam3/Robo4/Anxa2/Gldn/Cdc42ep1/Cnn3/Palld
GOMF_PEPTIDASE_ACTIVATOR_ACTIVITY	10/1133	42/14695	3.088	0.00107443	0.015783	0.0133963	10	Vsir/Psme1/Fn1/Mal/Ctsc/Pycard/Ctsh/Rps27l/Nod1/Psme2
GOMF_PHOSPHATIDYLINOSITOL_3_4_BISPHOSPHATE_BINDING	8/1133	29/14695	3.578	0.00120856	0.0174524	0.0148132	8	Gab2/Ncf1/Plek/Adap2/Arap3/Dapp1/Plekha4/Phlda3
GOMF_HEPARIN_BINDING	24/1133	160/14695	1.945	0.00123416	0.017525	0.0148748	24	Col5a3/Fgfrl1/Smoc1/Ccdc80/Adamts1/Adamts5/Thbs2/Hbegf/Efemp2/Nrp1/Fn1/Cfh/Ptprc/Mdk/Thbs3/Gpnmb/Fgfr1/Adgrg1/Tnxb/Cxcl10/Fgf2/Adamtsl5/Lxn/Sod3
GOMF_PEPTIDASE_REGULATOR_ACTIVITY	30/1133	217/14695	1.793	0.00127841	0.0176696	0.0149975	30	Rps6ka1/Vsir/Psme1/Pros1/Serping1/C3/Itih5/Fn1/Tfpi/Spint1/Mal/Sspo/A2m/Ctsc/Pycard/Renbp/Birc3/Anxa2/Ctsh/Crb2/Rps27l/Nod1/Cd109/Bst2/Lxn/Col6a3/Serpinh1/C4b/Naip2/Psme2
GOMF_NADPLUS_ADP_RIBOSYLTRANSFERASE_ACTIVITY	7/1133	23/14695	3.947	0.00129794	0.0176696	0.0149975	7	Parp9/Parp3/Parp14/Art3/Parp12/Parp4/Parp10
GOMF_CYSTEINE_TYPE_ENDOPEPTIDASE_ACTIVITY_INVOLVED_IN_APOPTOTIC_PROCESS	5/1133	12/14695	5.404	0.00135102	0.0176696	0.0149975	5	Casp7/Casp8/Cflar/Casp6/Pycard
GOMF_DEATH_DOMAIN_BINDING	5/1133	12/14695	5.404	0.00135102	0.0176696	0.0149975	5	Ripk1/Mcl1/Dap/Irgm1/Irgm2
GOMF_TOLL_LIKE_RECEPTOR_BINDING	5/1133	12/14695	5.404	0.00135102	0.0176696	0.0149975	5	Syk/Tlr2/Tirap/Myd88/Unc93b1
GOMF_HYDROLASE_ACTIVITY_ACTING_ON_GLYCOSYL_BONDS	20/1133	125/14695	2.075	0.00137977	0.0176696	0.0149975	20	Gm2a/Naglu/Man2b1/Hyal1/Hexb/Naga/Nagpa/Hexa/Gusb/Il1r1/Tlr2/Manba/Fuca1/Cd38/Man2b2/Edem1/Neu4/Acer2/Edem2/Lyz2
GOMF_CARGO_RECEPTOR_ACTIVITY	14/1133	74/14695	2.454	0.00138951	0.0176696	0.0149975	14	Itgb2/Loxl3/Scarf2/Abca1/Cxcl16/Dab2/Lrp10/Endou/Mrc1/Itgam/Lgals3bp/Ssc5d/Scarf1/Stab1
GOMF_CADHERIN_BINDING_INVOLVED_IN_CELL_CELL_ADHESION	6/1133	18/14695	4.323	0.00171464	0.0208696	0.0177136	6	S100a11/Pdlim5/Pak4/Anxa2/Cdc42ep1/Cnn3
GOMF_PEPTIDASE_ACTIVATOR_ACTIVITY_INVOLVED_IN_APOPTOTIC_PROCESS	6/1133	18/14695	4.323	0.00171464	0.0208696	0.0177136	6	Mal/Ctsc/Pycard/Ctsh/Rps27l/Nod1
GOMF_POLYPEPTIDE_N_ACETYLGALACTOSAMINYLTRANSFERASE_ACTIVITY	6/1133	18/14695	4.323	0.00171464	0.0208696	0.0177136	6	Galnt10/Galnt15/Galnt5/Galnt7/Galnt6/Galnt4
GOMF_INSULIN_LIKE_GROWTH_FACTOR_I_BINDING	5/1133	13/14695	4.988	0.00205686	0.0246823	0.0209498	5	Igfbp3/Itgb3/Igfbp5/Itga6/Igfbp2
GOMF_NON_MEMBRANE_SPANNING_PROTEIN_TYROSINE_KINASE_ACTIVITY	10/1133	46/14695	2.82	0.00224648	0.0265834	0.0225634	10	Hck/Syk/Prkcd/Sla/Eif2ak2/Jak3/Tyk2/Csk/Lyn/Fes
GOMF_PROTEIN_MACROMOLECULE_ADAPTOR_ACTIVITY	34/1133	265/14695	1.664	0.00230047	0.0268493	0.022789	34	Gab2/Fcrls/Adap2/Dab2/Myh9/Tjp2/Sorbs1/Afap1l2/Mlph/Frmd4a/Traf2/Arrdc1/Snap23/Vamp3/Iqgap1/Cib1/Trim30a/Tirap/Card10/Ston1/Ldlrap1/Mavs/Spsb1/Atp1b2/Shc1/Arrdc4/Insc/Synpo2/Vamp8/Trim12c/Trim30d/Blnk/Syne2/Akap13
GOMF_PHOSPHATIDYLINOSITOL_PHOSPHATE_BINDING	24/1133	169/14695	1.842	0.00261443	0.0301013	0.0255493	24	Tulp3/Dennd1c/Gab2/Pfn1/Adap2/Gsdmd/Fgd2/Svil/Arap3/Gsn/Snx5/Dapp1/Iqgap1/Tirap/Anxa2/Arap1/Ldlrap1/Snx22/Plekha4/Sh3pxd2b/Fzd7/Phlda3/Snx18/Pla2g4a
GOMF_KINASE_ACTIVITY	75/1133	709/14695	1.372	0.00299043	0.0339713	0.028834	75	Hk2/Ltbp1/Axl/Hck/Ddr1/Rps6ka1/Map3k11/Map3k20/Shpk/Tek/Tgfbr1/Fgfrl1/Met/Cilk1/Lrrk1/Mapkapk2/Erbb3/Stk10/Flt4/Efemp1/Pik3cg/Cmpk2/Ern1/Map3k14/Ripk1/Syk/Map3k1/Prkcd/Lats2/Sla/Ciita/Cdkn1a/Pim1/Eif2ak2/Csf1r/Cdc42bpg/Tjp2/Cdk2/Pfkfb4/Nrp1/Map4k4/Ddr2/Nek6/Pfkfb3/Eng/Rassf2/Cpne3/Ak2/Map3k6/Khk/Ephb4/Dmpk/Pak4/Fgfr1/Jak3/Tyk2/Csk/Tgfbr2/Mapkapk3/Ccnd3/Bmp2k/Pim3/Itpkb/Pik3cd/Cdk6/Prkd2/Lyn/Wnk1/…
GOMF_CALCIUM_DEPENDENT_PROTEIN_BINDING	13/1133	73/14695	2.31	0.00354383	0.039583	0.0335971	13	S100a6/Masp1/S100a11/Cpne3/Anxa3/Anxa4/A2m/Anxa2/Myo1d/S100a10/S100a13/S100a1/S100a16
GOMF_SH3_DOMAIN_BINDING	19/1133	126/14695	1.956	0.00357734	0.039583	0.0335971	19	Ptpn6/Cyba/Ncf1/Sh3bp1/Hcls1/Ostf1/Afap1l2/Inpp5d/Wasf2/Vasp/Arhgap17/Plscr4/Dnm2/Lyn/Adam17/Sh3bp2/Dock1/Gpx1/Wipf1
GOMF_GLUTATHIONE_PEROXIDASE_ACTIVITY	6/1133	21/14695	3.706	0.00410398	0.0437903	0.0371682	6	Mgst1/Ltc4s/Prdx6/Ptges/Alox5ap/Gpx1
GOMF_BIOACTIVE_LIPID_RECEPTOR_ACTIVITY	5/1133	15/14695	4.323	0.00421456	0.0437903	0.0371682	5	Lpar6/Lpar1/S1pr2/S1pr5/S1pr3
GOMF_MANNOSIDASE_ACTIVITY	5/1133	15/14695	4.323	0.00421456	0.0437903	0.0371682	5	Man2b1/Manba/Man2b2/Edem1/Edem2
GOMF_MUSCLE_ALPHA_ACTININ_BINDING	5/1133	15/14695	4.323	0.00421456	0.0437903	0.0371682	5	Pdlim4/Pdlim2/Pdlim5/Synpo2/Palld
GOMF_PLATELET_DERIVED_GROWTH_FACTOR_RECEPTOR_BINDING	5/1133	15/14695	4.323	0.00421456	0.0437903	0.0371682	5	Itga5/Itgb3/Ern1/Il1r1/Lyn
KEGG_B_CELL_RECEPTOR_SIGNALING_PATHWAY	26/496	75/5050	3.53	3.38343e-09	2.38994e-07	1.82229e-07	26	Ptpn6/Vav2/Pik3cg/Pik3r5/Nfkbia/Syk/Nfkbie/Rela/Pik3ap1/Inpp5d/Fcgr2b/Nfatc2/Nras/Dapp1/Nfkb1/Bcl10/Nfatc3/Nfatc1/Rac2/Vav1/Plcg2/Cd81/Pik3cd/Lyn/Blnk/Rasgrp3
KEGG_LYSOSOME	34/496	119/5050	2.909	4.27857e-09	2.38994e-07	1.82229e-07	34	Gm2a/Tcirg1/Naglu/Man2b1/Ctsd/Hyal1/Ctsz/Lamp2/Ctsa/Cd68/Lgmn/Npc2/Ctsl/Hexb/Ctsb/Naga/Nagpa/Lipa/Hexa/Cd63/Gusb/Slc11a1/Manba/Laptm5/Fuca1/Ctsc/Cln3/Lamp1/Asah1/Pla2g15/Ctsh/Gns/Atp6v0a2/Ctss
KEGG_LEISHMANIA_INFECTION	24/496	66/5050	3.702	4.59604e-09	2.38994e-07	1.82229e-07	24	Itgb2/Tgfb1/Ptpn6/Cyba/Fcgr1/Ncf1/Ifngr1/Nfkbia/C3/Rela/Itgb1/Stat1/Ncf2/Fcgr2b/Tlr2/Nfkb1/Itgam/Myd88/H2-Aa/H2-DMa/Fcgr3/Irak4/H2-Eb1/H2-Ab1
KEGG_FOCAL_ADHESION	45/496	197/5050	2.326	3.06608e-08	1.19577e-06	9.11756e-07	45	Ccnd2/Itga5/Vwf/Col5a3/Met/Vav2/Lama5/Col6a2/Flt4/Pik3cg/Itgb3/Pik3r5/Vcl/Parvb/Parvg/Itgb5/Thbs2/Myl12a/Itga7/Itgb1/Col5a2/Fn1/Itga6/Thbs3/Tnc/Tln1/Spp1/Pxn/Vasp/Pak4/Flna/Birc3/Rac2/Tnxb/Vav1/Ccnd3/Pik3cd/Itga1/Shc1/Col6a3/Lamb2/Dock1/Erbb2/Flnc/Ccnd1
KEGG_FC_GAMMA_R_MEDIATED_PHAGOCYTOSIS	28/496	95/5050	3.001	4.96647e-08	1.54954e-06	1.1815e-06	28	Hck/Gab2/Vav2/Fcgr1/Ncf1/Dock2/Pik3cg/Pik3r5/Syk/Prkcd/Inpp5d/Ptprc/Fcgr2b/Gsn/Pld1/Wasf2/Arpc1b/Vasp/Rac2/Dnm2/Vav1/Plcg2/Asap3/Pik3cd/Lyn/Plpp2/Pla2g4a/Fcgr3
KEGG_LEUKOCYTE_TRANSENDOTHELIAL_MIGRATION	29/496	114/5050	2.59	9.29953e-07	2.41788e-05	1.84359e-05	29	Itgb2/Cyba/Vav2/Ncf1/Pik3cg/Pik3r5/Vcl/Rapgef3/Myl12a/Itgb1/Ncf2/Vcam1/Pxn/Vasp/Itgam/Msn/Mmp2/Jam3/Gnai2/Rac2/Vav1/Plcg2/Icam1/Cldn11/Ctnna1/F11r/Pik3cd/Jam2/Sipa1
KEGG_ANTIGEN_PROCESSING_AND_PRESENTATION	21/496	69/5050	3.099	1.35302e-06	3.0153e-05	2.29912e-05	21	H2-M3/Lgmn/Ctsl/Ctsb/Psme1/Ciita/Nfya/Tapbp/Tap2/Cd74/Ifi30/H2-Aa/Tap1/H2-DMa/Ctss/H2-Eb1/B2m/H2-T23/H2-D1/H2-Ab1/Psme2
KEGG_ECM_RECEPTOR_INTERACTION	23/496	83/5050	2.821	2.62589e-06	5.12049e-05	3.90429e-05	23	Itga5/Vwf/Col5a3/Cd44/Lama5/Sdc4/Col6a2/Itgb3/Itgb5/Thbs2/Itga7/Itgb1/Col5a2/Fn1/Itga6/Thbs3/Tnc/Hspg2/Spp1/Tnxb/Itga1/Col6a3/Lamb2
KEGG_CELL_ADHESION_MOLECULES_CAMS	29/496	127/5050	2.325	9.6291e-06	0.000166904	0.000127262	29	Itgb2/Icosl/H2-M3/Cd274/Sdc4/Vcan/Cd86/Itgb1/Ptprc/Nfasc/Mpzl1/Itga6/Vcam1/Itgam/Jam3/H2-Aa/Mag/Icam1/Cldn11/H2-DMa/F11r/Pvr/Selplg/Jam2/H2-Eb1/Nectin2/H2-T23/H2-D1/H2-Ab1
KEGG_TOLL_LIKE_RECEPTOR_SIGNALING_PATHWAY	24/496	97/5050	2.519	1.36755e-05	0.000213338	0.000162666	24	Pik3cg/Pik3r5/Nfkbia/Ripk1/Cd86/Ifnar2/Rela/Irf7/Casp8/Stat1/Tlr2/Nfkb1/Spp1/Irf5/Tlr3/Tirap/Myd88/Cxcl10/Pik3cd/Tlr7/Tlr9/Ticam1/Cd14/Irak4
KEGG_NATURAL_KILLER_CELL_MEDIATED_CYTOTOXICITY	27/496	118/5050	2.33	1.88246e-05	0.000266967	0.000203558	27	Itgb2/Lcp2/Ptpn6/Vav2/H2-M3/Ifngr1/Pik3cg/Pik3r5/Syk/Ifnar2/Nfatc2/Nras/Tyrobp/Nfatc3/Nfatc1/Rac2/Vav1/Plcg2/Icam1/Tnfsf10/Pik3cd/Mill2/Shc1/Sh3bp2/Fcer1g/H2-T23/H2-D1
KEGG_CHRONIC_MYELOID_LEUKEMIA	19/496	73/5050	2.65	5.12403e-05	0.000599808	0.000457343	19	Tgfb1/Gab2/Tgfbr1/Mdm2/Pik3cg/Pik3r5/Nfkbia/Myc/Runx1/Cdkn1a/Rela/Nras/Nfkb1/Tgfbr2/Pik3cd/Cdk6/Shc1/Trp53/Ccnd1
KEGG_JAK_STAT_SIGNALING_PATHWAY	30/496	145/5050	2.107	5.1679e-05	0.000599808	0.000457343	30	Ccnd2/Stat6/Irf9/Stat3/Ptpn6/Il13ra1/Ifngr1/Pik3cg/Pik3r5/Il6st/Osmr/Myc/Il10rb/Ifnar2/Il15ra/Pim1/Stat1/Il6ra/Csf3r/Il4ra/Jak3/Il10ra/Tyk2/Ccnd3/Spry1/Pik3cd/Stat2/Clcf1/Socs3/Ccnd1
KEGG_REGULATION_OF_ACTIN_CYTOSKELETON	39/496	210/5050	1.891	5.38289e-05	0.000599808	0.000457343	39	Itgb2/Itga5/Vav2/Pfn1/Pik3cg/Itgb3/Pik3r5/Vcl/Myh9/Nckap1l/Itgb5/Myl12a/Itga7/Itgb1/Fn1/Gsn/Itga6/Nras/Wasf2/Pxn/Arpc1b/Iqgap1/Pak4/Itgam/Itgax/Arhgef6/Msn/Fgfr1/Csk/Rac2/Vav1/Fgf2/Fgd3/Rras/Pik3cd/Itga1/Tmsb4x/Cd14/Dock1
KEGG_HEMATOPOIETIC_CELL_LINEAGE	20/496	81/5050	2.514	7.37312e-05	0.000766805	0.000584676	20	Itga5/Cd33/Cd44/Csf1/Fcgr1/Itgb3/Csf1r/Il1r1/Itga6/Il6ra/Csf3r/Cd38/Cd9/Il4ra/Itgam/Cd37/Itga1/Cd14/H2-Eb1/Flt3l
KEGG_APOPTOSIS	20/496	82/5050	2.483	8.87883e-05	0.000865686	0.000660071	20	Pik3cg/Pik3r5/Map3k14/Nfkbia/Ripk1/Rela/Casp7/Casp8/Cflar/Il1r1/Traf2/Casp6/Nfkb1/Tnfrsf1a/Birc3/Myd88/Tnfsf10/Pik3cd/Trp53/Irak4
KEGG_PANCREATIC_CANCER	18/496	70/5050	2.618	9.56592e-05	0.000877814	0.000669319	18	Tgfb1/Stat3/Ralb/Tgfbr1/Pik3cg/Pik3r5/Rela/Stat1/Pld1/Nfkb1/Arhgef6/Tgfbr2/Rac2/Pik3cd/Cdk6/Trp53/Erbb2/Ccnd1
KEGG_P53_SIGNALING_PATHWAY	17/496	66/5050	2.622	0.000145816	0.00126374	0.00096358	17	Ccnd2/Mdm2/Igfbp3/Gadd45g/Cdkn1a/Pmaip1/Cdk2/Shisa5/Casp8/Steap3/Cd82/Sesn2/Ccnd3/Gadd45a/Cdk6/Trp53/Ccnd1
KEGG_ACUTE_MYELOID_LEUKEMIA	15/496	57/5050	2.679	0.000276012	0.0022662	0.00172794	15	Spi1/Stat3/Pik3cg/Pik3r5/Myc/Runx1/Pim1/Rela/Nras/Nfkb1/Eif4ebp1/Cebpa/Pml/Pik3cd/Ccnd1
KEGG_SMALL_CELL_LUNG_CANCER	19/496	83/5050	2.331	0.000322878	0.0024077	0.00183583	19	Lama5/Traf4/Pik3cg/Pik3r5/Nfkbia/Myc/Rela/Cdk2/Itgb1/Fn1/Traf2/Itga6/Nfkb1/Birc3/Pik3cd/Cdk6/Lamb2/Trp53/Ccnd1
KEGG_RIG_I_LIKE_RECEPTOR_SIGNALING_PATHWAY	16/496	64/5050	2.545	0.000330095	0.0024077	0.00183583	16	Trim25/Dhx58/Nfkbia/Ripk1/Map3k1/Sting1/Rela/Irf7/Casp8/Ifih1/Traf2/Nfkb1/Cxcl10/Isg15/Mavs/Ddx58
KEGG_CHEMOKINE_SIGNALING_PATHWAY	32/496	175/5050	1.862	0.000339547	0.0024077	0.00183583	32	Hck/Stat3/Vav2/Ncf1/Cxcl16/Dock2/Pik3cg/Pik3r5/Nfkbia/Prkcd/Adcy4/Rela/Plcb3/Stat1/Nras/Nfkb1/Pxn/Adcy7/Jak3/Csk/Gnai2/Rac2/Vav1/Cxcl10/Pik3cd/Stat2/Plcb2/Lyn/Shc1/Cx3cr1/Gng5/Ccr5
KEGG_OTHER_GLYCAN_DEGRADATION	7/496	16/5050	4.454	0.000439048	0.00297789	0.00227059	7	Man2b1/Hexb/Hexa/Manba/Fuca1/Man2b2/Neu4
KEGG_EPITHELIAL_CELL_SIGNALING_IN_HELICOBACTER_PYLORI_INFECTION	16/496	69/5050	2.361	0.000813208	0.00528585	0.00403037	16	Tcirg1/Met/Map3k14/Nfkbia/Hbegf/Rela/Nfkb1/Jam3/Csk/Plcg2/Atp6v0a2/Nod1/F11r/Lyn/Adam17/Jam2
KEGG_COMPLEMENT_AND_COAGULATION_CASCADES	15/496	69/5050	2.213	0.00234307	0.0140584	0.0107193	15	Vwf/Plau/Masp1/Pros1/Serping1/C3/Cfh/Tfpi/A2m/Plat/C1qa/C1qc/C1qb/C3ar1/C4b
KEGG_VIRAL_MYOCARDITIS	15/496	69/5050	2.213	0.00234307	0.0140584	0.0107193	15	Itgb2/H2-M3/Myh9/Cd86/Casp8/Rac2/H2-Aa/Icam1/H2-DMa/Myh6/H2-Eb1/H2-T23/Ccnd1/H2-D1/H2-Ab1
KEGG_PATHWAYS_IN_CANCER	49/496	336/5050	1.485	0.00254241	0.0146622	0.0111797	49	Spi1/Tgfb1/Stat3/Ralb/Tgfbr1/Met/Lama5/Traf4/Mdm2/Pik3cg/Pik3r5/Nfkbia/Myc/Runx1/Cdkn1a/Csf1r/Rela/Cdk2/Itgb1/Casp8/Stat1/Fn1/Traf2/Itga6/Pld1/Nras/Nfkb1/Slc2a1/Csf3r/Fgfr1/Mmp2/Birc3/Ets1/Tgfbr2/Rac2/Plcg2/Cebpa/Fzd8/Pml/Fgf2/Ctnna1/Pik3cd/Cdk6/Fzd7/Lamb2/Trp53/Erbb2/Ccnd1/Flt3l
KEGG_CYTOSOLIC_DNA_SENSING_PATHWAY	12/496	50/5050	2.444	0.00263169	0.0146622	0.0111797	12	Nfkbia/Ripk1/Sting1/Il33/Rela/Irf7/Nfkb1/Pycard/Cxcl10/Mavs/Aim2/Ddx58
KEGG_FC_EPSILON_RI_SIGNALING_PATHWAY	16/496	78/5050	2.089	0.0031824	0.0171191	0.013053	16	Lcp2/Gab2/Vav2/Pik3cg/Pik3r5/Syk/Prkcd/Inpp5d/Nras/Rac2/Vav1/Plcg2/Pik3cd/Lyn/Pla2g4a/Fcer1g
KEGG_NOD_LIKE_RECEPTOR_SIGNALING_PATHWAY	13/496	58/5050	2.282	0.00339222	0.0176395	0.0134498	13	Tnfaip3/Nfkbia/Erbin/Trip6/Rela/Casp8/Card9/Nfkb1/Pycard/Birc3/Nod1/Card6/Naip2
KEGG_ADHERENS_JUNCTION	15/496	73/5050	2.092	0.00416185	0.0209435	0.0159691	15	Ptpn6/Nectin4/Tgfbr1/Met/Vcl/Sorbs1/Ptpn1/Wasf2/Iqgap1/Fgfr1/Tgfbr2/Rac2/Ctnna1/Nectin2/Erbb2
KEGG_INTESTINAL_IMMUNE_NETWORK_FOR_IGA_PRODUCTION	10/496	43/5050	2.368	0.0074222	0.0361832	0.0275891	10	Icosl/Tgfb1/Map3k14/Cd86/Il15ra/Ltbr/H2-Aa/H2-DMa/H2-Eb1/H2-Ab1
KEGG_T_CELL_RECEPTOR_SIGNALING_PATHWAY	19/496	108/5050	1.791	0.00814594	0.0385081	0.0293618	19	Lcp2/Ptpn6/Vav2/Pik3cg/Pik3r5/Map3k14/Nfkbia/Nfkbie/Rela/Ptprc/Nfatc2/Nras/Nfkb1/Bcl10/Pak4/Nfatc3/Nfatc1/Vav1/Pik3cd
REACTOME_CYTOKINE_SIGNALING_IN_IMMUNE_SYSTEM	151/909	704/10462	2.469	2.03819e-27	2.10545e-24	1.72066e-24	151	Trim25/Itgb2/Lgals9/Il16/Stat6/Irf9/Tgfb1/Relb/Hck/Rps6ka1/Stat3/Ptpn6/Gab2/Cnn2/Cd44/Hmox1/Ifi35/Csf1/Lama5/Fcgr1/H2-M3/Mapkapk2/Il13ra1/Irf1/Ifngr1/Havcr2/Rsad2/Map3k14/Nfkbia/Syk/Il6st/Prkcd/Lcp1/Osmr/Psme1/Myc/Sla/Ciita/Gsdmd/Cd86/Il10rb/Ifnar2/Cdkn1a/Il15ra/Mx2/Tnfrsf12a/Pim1/Eif2ak2/Psmb8/Trim26/Csf1r/Il33/Rela/Ifitm3/Irf7/Taldo1/Itgb1/Il1r1/Stat1/Fn1/Sp100/Inpp5d/Vim/Traf2/Ube2l6/Ptpn1/Sam…
REACTOME_INTERFERON_SIGNALING	66/909	201/10462	3.779	1.37421e-22	7.0978e-20	5.80062e-20	66	Trim25/Irf9/Ptpn6/Cd44/Ifi35/Fcgr1/H2-M3/Irf1/Ifngr1/Rsad2/Prkcd/Ciita/Ifnar2/Mx2/Eif2ak2/Psmb8/Trim26/Ifitm3/Irf7/Stat1/Sp100/Ube2l6/Ptpn1/Samhd1/Vcam1/Gbp3/Gbp2/Gbp9/Irf5/Herc6/Usp18/Trim30a/Trim21/Flna/Mt2/Ifi30/Tyk2/Uba7/Oas2/Isg15/H2-Q4/H2-Aa/Pml/Icam1/Stat2/Gbp7/Ddx58/Xaf1/Irf8/Ifit2/Bst2/Socs3/H2-T22/Ptafr/Trim12c/Trim30d/H2-Eb1/B2m/H2-K1/Ifi27/H2-T23/H2-D1/H2-Ab1/Ifit3/Gbp4/Gbp5
REACTOME_INTERFERON_GAMMA_SIGNALING	44/909	99/10462	5.115	2.04336e-21	7.03598e-19	5.7501e-19	44	Trim25/Irf9/Ptpn6/Cd44/Fcgr1/H2-M3/Irf1/Ifngr1/Prkcd/Ciita/Trim26/Irf7/Stat1/Sp100/Ptpn1/Vcam1/Gbp3/Gbp2/Gbp9/Irf5/Trim30a/Trim21/Mt2/Ifi30/Oas2/H2-Q4/H2-Aa/Pml/Icam1/Gbp7/Irf8/Socs3/H2-T22/Ptafr/Trim12c/Trim30d/H2-Eb1/B2m/H2-K1/H2-T23/H2-D1/H2-Ab1/Gbp4/Gbp5
REACTOME_NEUTROPHIL_DEGRANULATION	108/909	492/10462	2.526	2.12669e-20	5.49218e-18	4.48844e-18	108	Itgb2/Gm2a/Tcirg1/Adgre5/Ptpn6/Cd33/Cnn2/Cd44/Man2b1/Ampd3/Tmbim1/Cyba/Ctsd/Mgst1/H2-M3/Ctsz/Lamp2/Ghdc/Ctsa/Cyb5r3/Cd68/Dock2/Stk10/Npc2/Hexb/Plau/Vcl/Ctsb/Prkcd/Nckap1l/Naprt/Gsdmd/C3/Sting1/Ostf1/Aldh3b1/Cd63/Gusb/Tmc6/Slc11a1/Ptprc/Nfasc/Tmem63a/Prdx6/Gsn/Stom/Snap23/Pld1/Nras/S100a11/Tlr2/Nfkb1/Manba/Cpne3/B4galt1/Tnfrsf1b/Fuca1/Slc2a5/Clec5a/Pglyrp1/Iqgap1/Ctsc/Tyrobp/Mvp/Itgam/Itgax/Pycard…
REACTOME_INTERFERON_ALPHA_BETA_SIGNALING	33/909	75/10462	5.064	3.22588e-16	6.66467e-14	5.44664e-14	33	Irf9/Ptpn6/Ifi35/H2-M3/Irf1/Rsad2/Ifnar2/Mx2/Psmb8/Ifitm3/Irf7/Stat1/Ptpn1/Samhd1/Gbp2/Irf5/Usp18/Tyk2/Oas2/Isg15/H2-Q4/Stat2/Xaf1/Irf8/Ifit2/Bst2/Socs3/H2-T22/H2-K1/Ifi27/H2-T23/H2-D1/Ifit3
REACTOME_EXTRACELLULAR_MATRIX_ORGANIZATION	71/909	311/10462	2.628	1.32226e-14	2.2765e-12	1.86045e-12	71	Itgb2/Itga5/Loxl3/Mmp14/Col18a1/Capns1/Ltbp1/Vwf/Tgfb1/Ddr1/Col5a3/Plod3/Cd44/Adamts4/Ctsd/Lama5/Col20a1/Matn4/Sdc4/Sparc/Plod1/Col6a2/Efemp1/Itgb3/Ctsl/Vcan/Nid2/Ctsb/Itgb5/Adamts1/Adamts5/Efemp2/Itga7/Mmp19/Cd151/Itgb1/Col5a2/Fn1/Ddr2/Itga6/Col9a3/Vcam1/Col15a1/Tnc/Hspg2/Spp1/Eln/A2m/Itgam/Itgax/Col4a5/Mmp2/Jam3/Crtap/Tnxb/Fgf2/Icam1/P3h2/F11r/Ctss/Col16a1/Itga1/Col27a1/Col6a3/P4ha3/Adam17/Lamb…
REACTOME_INTEGRIN_CELL_SURFACE_INTERACTIONS	30/909	84/10462	4.11	5.19499e-12	7.66632e-10	6.26523e-10	30	Itgb2/Itga5/Col18a1/Vwf/Col5a3/Cd44/Col6a2/Itgb3/Itgb5/Itga7/Itgb1/Col5a2/Fn1/Itga6/Col9a3/Vcam1/Tnc/Hspg2/Spp1/Itgam/Itgax/Col4a5/Jam3/Icam1/F11r/Col16a1/Itga1/Col6a3/Jam2/Col8a1
REACTOME_PLATELET_ACTIVATION_SIGNALING_AND_AGGREGATION	58/909	263/10462	2.538	1.73908e-11	2.24559e-09	1.83519e-09	58	Vwf/Tgfb1/Lcp2/Ptpn6/Vav2/Lamp2/Pfn1/Sparc/Srgn/Plek/Pik3cg/Itgb3/Pik3r5/Syk/Vcl/Prkcd/Clu/Rapgef3/Pros1/Serping1/Fermt3/Cd63/Apool/Fn1/Tagln2/Apbb1ip/Ptpn1/Anxa5/P2ry1/Stxbp3/Ecm1/Tln1/Pdpn/A2m/Itpr2/Cd9/Flna/Csk/Trf/Gnai2/Abcc4/Rac2/Lgals3bp/Vav1/Plcg2/Gna15/P2ry12/Lyn/Shc1/Itpr3/Lhfpl2/Cd109/Tmsb4x/Pla2g4a/Fcer1g/Tor4a/Gng5/Rhog
REACTOME_SIGNALING_BY_INTERLEUKINS	83/909	453/10462	2.109	2.59076e-11	2.97361e-09	2.43016e-09	83	Itgb2/Lgals9/Il16/Stat6/Tgfb1/Hck/Rps6ka1/Stat3/Ptpn6/Gab2/Cnn2/Hmox1/Csf1/Lama5/Mapkapk2/Il13ra1/Havcr2/Nfkbia/Syk/Il6st/Lcp1/Osmr/Psme1/Myc/Gsdmd/Cd86/Il10rb/Cdkn1a/Il15ra/Pim1/Psmb8/Csf1r/Il33/Rela/Taldo1/Itgb1/Il1r1/Stat1/Fn1/Inpp5d/Vim/Il6ra/Vcam1/Nfkb1/Tnfrsf1b/Csf3r/Tnfrsf1a/Il4ra/Itgam/Itgax/Msn/Mmp2/Jak3/Psmb10/Il10ra/Tyk2/Anxa2/Myd88/Mapkapk3/Vav1/Cxcl10/Fgf2/Icam1/Nod1/Mcl1/Pik3cd/Stat…
REACTOME_HEMOSTASIS	106/909	650/10462	1.877	6.51731e-11	6.73238e-09	5.50198e-09	106	Itgb2/Itga5/Slc7a7/Tubb6/Vwf/Tgfb1/Lcp2/Ptpn6/Cd44/Tek/Vav2/Kif19a/Lamp2/Sdc4/Mafk/Pfn1/Sparc/Irf1/Srgn/Plek/Dock2/Pik3cg/Itgb3/Pik3r5/Syk/Plau/Vcl/Prkcd/Clu/Angpt1/Rapgef3/Pros1/Serping1/Cd74/Fermt3/Cd63/Cdk2/Apool/Itgb1/Fn1/Inpp5d/Tagln2/Apbb1ip/Tfpi/Itga6/Ptpn1/Anxa5/P2ry1/Nras/Stxbp3/Ecm1/Tln1/Pdpn/P2rx7/P2rx4/A2m/Itpr2/Cd9/Itgam/Itgax/Dock11/Flna/Plat/Jam3/Anxa2/Csk/Trf/Gnai2/Abcc4/Slc16a1/R…
REACTOME_RAC1_GTPASE_CYCLE	44/909	184/10462	2.752	3.34911e-10	3.14512e-08	2.57032e-08	44	Slc1a5/Myo9b/Cyba/Vav2/Ncf1/Dock2/Erbin/Spata13/Sh3bp1/Nckap1l/Arap3/Esyt1/Itgb1/Ncf2/Snap23/Pld1/Wasf2/Vamp3/Arhgap25/Arhgdib/Iqgap1/Pak4/Arhgap17/Dock11/Arhgef6/Arhgap4/Arap1/Arhgef5/Fgd5/Vav1/Arhgap45/Gmip/Plekhg2/Dock10/Plekhg1/Dock5/Arhgap30/Cdc42ep1/Dock8/Dock1/Arhgap22/Vrk2/Arhgef10/Wipf1
REACTOME_RHO_GTPASE_CYCLE	78/909	442/10462	2.031	6.80644e-10	5.85921e-08	4.78839e-08	78	Slc1a5/Rhoc/Cavin1/Map3k11/Arhgef40/Myo9b/Cyba/Vav2/Ncf1/Stard13/Rhobtb1/Dock2/Stk10/Mtr/Erbin/Spata13/Sh3bp1/Nckap1l/Fmnl3/Fgd2/Arap3/Tjp2/Add3/Arhgap19/Esyt1/Itgb1/Steap3/Tor1aip1/Ncf2/Vim/Stom/Snap23/Pld1/Wasf2/Vamp3/Arhgap25/Arhgdib/Iqgap1/Pak4/Arhgap17/Dock11/Arhgef6/Arhgap4/Tpm4/Csk/Syde1/Arap1/Rac2/Arhgef5/Fgd5/Vav1/Uaca/Arhgap45/Gmip/Anln/Arhgef26/Plekhg2/Fgd3/Akap12/Dock10/Arhgap18/Plekh…
REACTOME_CDC42_GTPASE_CYCLE	39/909	157/10462	2.859	1.05335e-09	8.37006e-08	6.84036e-08	39	Map3k11/Myo9b/Cyba/Vav2/Stard13/Spata13/Fmnl3/Fgd2/Arap3/Steap3/Stom/Snap23/Pld1/Vamp3/Arhgdib/Iqgap1/Pak4/Arhgap17/Dock11/Arhgef6/Arhgap4/Syde1/Arap1/Arhgef5/Arhgap45/Gmip/Arhgef26/Plekhg2/Fgd3/Dock10/Plekhg1/Wdr81/Arhgap30/Cdc42ep1/Dock8/Arhgap22/Arhgef10/Wipf1/Shkbp1
REACTOME_INTERLEUKIN_4_AND_INTERLEUKIN_13_SIGNALING	30/909	111/10462	3.111	1.11068e-08	8.19526e-07	6.69751e-07	30	Itgb2/Stat6/Tgfb1/Stat3/Hmox1/Lama5/Il13ra1/Myc/Cdkn1a/Pim1/Itgb1/Stat1/Fn1/Vim/Il6ra/Vcam1/Tnfrsf1b/Il4ra/Itgam/Itgax/Mmp2/Jak3/Tyk2/Fgf2/Icam1/Mcl1/Socs3/Trp53/Ccnd1/Cebpd
REACTOME_TOLL_LIKE_RECEPTOR_CASCADES	34/909	152/10462	2.574	1.97247e-07	1.35837e-05	1.11012e-05	34	Itgb2/Rps6ka1/Mapkapk2/Nfkbia/Lgmn/Ripk1/Ly86/Ctsl/Cd180/Map3k1/Ctsb/Gsdmd/Rela/Irf7/Casp8/Tlr2/Nfkb1/Itgam/Tlr3/Birc3/Tirap/Myd88/Mapkapk3/Dnm2/Plcg2/Unc93b1/Nod1/Ctss/S100a1/Tlr7/Tlr9/Ticam1/Cd14/Irak4
REACTOME_COLLAGEN_FORMATION	24/909	88/10462	3.139	2.69973e-07	1.69358e-05	1.38407e-05	24	Loxl3/Col18a1/Col5a3/Plod3/Col20a1/Plod1/Col6a2/Ctsl/Ctsb/Cd151/Col5a2/Itga6/Col9a3/Col15a1/Col4a5/Crtap/P3h2/Ctss/Col16a1/Col27a1/Col6a3/P4ha3/Col8a1/Serpinh1
REACTOME_ANTIGEN_PROCESSING_CROSS_PRESENTATION	27/909	107/10462	2.904	2.78712e-07	1.69358e-05	1.38407e-05	27	Cyba/Fcgr1/Ncf1/H2-M3/Ctsl/Psme1/Itgb5/Tapbp/Psmb8/Tap2/Ncf2/Mrc1/Snap23/Tlr2/Vamp3/Psmb10/Tirap/Myd88/Tap1/Ctss/S100a1/Vamp8/Cd14/B2m/H2-T23/H2-D1/Psme2
REACTOME_RESPONSE_TO_ELEVATED_PLATELET_CYTOSOLIC_CA2	31/909	134/10462	2.663	3.08059e-07	1.76792e-05	1.44482e-05	31	Vwf/Tgfb1/Lamp2/Pfn1/Sparc/Srgn/Plek/Itgb3/Vcl/Clu/Pros1/Serping1/Fermt3/Cd63/Apool/Fn1/Tagln2/Anxa5/Stxbp3/Ecm1/Tln1/A2m/Cd9/Flna/Trf/Abcc4/Lgals3bp/Lhfpl2/Cd109/Tmsb4x/Tor4a
REACTOME_ADAPTIVE_IMMUNE_SYSTEM	109/909	789/10462	1.59	4.24855e-07	2.27579e-05	1.85987e-05	109	Itgb2/Icosl/Tubb6/Lcp2/Ptpn6/Cd33/Cyba/Ctsd/Fcgr1/Ncf1/H2-M3/Cd274/Ctsa/Rel/Map3k14/Nfkbia/Lgmn/Asb2/Syk/Ctsl/Erap1/Ctsb/Fyb/Fbxo4/Psme1/Rapgef3/Itgb5/Cd86/Nfkbie/Trem2/Xdh/C3/Tapbp/Psmb8/Tap2/Cd74/Rela/Pik3ap1/Itgb1/Inpp5d/Ptprc/Ncf2/Fcgr2b/Mrc1/Ube2l6/Snap23/Nfatc2/Nras/Vcam1/Tlr2/Dapp1/Nfkb1/Bcl10/Vamp3/Herc6/Lag3/Itpr2/Vasp/Ctsc/Tyrobp/Trim21/Ifi30/Psmb10/Nfatc3/Tirap/Csk/Ctsh/Myd88/Uba7/Nfat…
REACTOME_SIGNALING_BY_RECEPTOR_TYROSINE_KINASES	77/909	502/10462	1.765	4.40617e-07	2.27579e-05	1.85987e-05	77	Tcirg1/Stat6/Axl/Rps6ka1/Stat3/Col5a3/Ptpn6/Ralb/Gab2/Grap/Hspb1/Ptbp1/Cyba/Id3/Fgfrl1/Met/Vav2/Lama5/Ncf1/Mapkapk2/Erbb3/Sparc/Col6a2/Flt4/Tns3/Itgb3/Gfap/Erbin/Prkcd/Nckap1l/Thbs2/Hbegf/Fosl1/Itgb1/Nrp1/Col5a2/Stat1/Fn1/Ncf2/Spint1/Ptpn1/Col9a3/Nras/Thbs3/Wasf2/Rest/Spp1/Pxn/Lrig1/Itpr2/Pde3b/Col4a5/Plat/Fgfr1/Csk/Mapkapk3/Dnm2/Lyl1/Vav1/Spry1/Fgf2/Ctnna1/Atp6v0a2/Hnrnpf/Lyn/Shc1/Itpr3/Id1/Tlr9…
REACTOME_RHOA_GTPASE_CYCLE	32/909	148/10462	2.489	1.00387e-06	4.9381e-05	4.03562e-05	32	Cavin1/Arhgef40/Myo9b/Vav2/Stard13/Dock2/Stk10/Erbin/Fmnl3/Arap3/Tjp2/Arhgap19/Stom/Snap23/Pld1/Vamp3/Arhgdib/Iqgap1/Arhgap4/Arap1/Arhgef5/Vav1/Arhgap45/Gmip/Anln/Arhgap18/Arhgap11a/Arhgap30/Arhgap22/Akap13/Arhgef10/Sowahc
REACTOME_TRAFFICKING_AND_PROCESSING_OF_ENDOSOMAL_TLR	8/909	12/10462	7.673	1.13683e-06	5.31757e-05	4.34574e-05	8	Lgmn/Ctsl/Ctsb/Tlr3/Unc93b1/Ctss/Tlr7/Tlr9
REACTOME_ECM_PROTEOGLYCANS	21/909	76/10462	3.18	1.18397e-06	5.31757e-05	4.34574e-05	21	Tgfb1/Col5a3/Lama5/Matn4/Sparc/Col6a2/Itgb3/Vcan/Itgb5/Itga7/Itgb1/Col5a2/Fn1/Col9a3/Tnc/Hspg2/Itgax/Col4a5/Tnxb/Col6a3/Lamb2
REACTOME_DISEASES_OF_IMMUNE_SYSTEM	12/909	30/10462	4.604	3.40983e-06	0.000146765	0.000119942	12	Nfkbia/Rela/Tlr2/Nfkb1/Tlr3/Tirap/Myd88/Unc93b1/S100a1/Ticam1/Cd14/Irak4
REACTOME_GPVI_MEDIATED_ACTIVATION_CASCADE	13/909	35/10462	4.275	3.56383e-06	0.000147258	0.000120345	13	Lcp2/Ptpn6/Vav2/Pik3cg/Pik3r5/Syk/Pdpn/Rac2/Vav1/Plcg2/Lyn/Fcer1g/Rhog
REACTOME_PURINERGIC_SIGNALING_IN_LEISHMANIASIS_INFECTION	11/909	26/10462	4.869	4.57067e-06	0.000181596	0.000148408	11	Hmox1/Gsdmd/C3/Rela/Nfkb1/P2rx7/P2rx4/Pycard/Txnip/C3ar1/Entpd1
REACTOME_DDX58_IFIH1_MEDIATED_INDUCTION_OF_INTERFERON_ALPHA_BETA	20/909	76/10462	3.029	4.83851e-06	0.000185118	0.000151286	20	Trim25/Dhx58/Tnfaip3/Rnf135/Nfkbia/Ripk1/Map3k1/Rela/Irf7/Casp8/Ifih1/Traf2/Ube2l6/Nfkb1/Herc6/Uba7/Isg15/Mavs/Ddx58/Nlrc5
REACTOME_CELL_EXTRACELLULAR_MATRIX_INTERACTIONS	9/909	18/10462	5.755	6.41763e-06	0.00023474	0.00019184	9	Lims1/Parvb/Itgb1/Rsu1/Pxn/Vasp/Arhgef6/Flna/Flnc
REACTOME_NON_INTEGRIN_MEMBRANE_ECM_INTERACTIONS	17/909	59/10462	3.316	6.59e-06	0.00023474	0.00019184	17	Tgfb1/Ddr1/Col5a3/Lama5/Sdc4/Itgb3/Itgb5/Itgb1/Col5a2/Fn1/Ddr2/Itga6/Tnc/Hspg2/Col4a5/Fgf2/Lamb2
REACTOME_SYNDECAN_INTERACTIONS	11/909	27/10462	4.689	7.11061e-06	0.000244842	0.000200095	11	Tgfb1/Col5a3/Sdc4/Itgb3/Itgb5/Itgb1/Col5a2/Fn1/Itga6/Tnc/Fgf2
REACTOME_COLLAGEN_BIOSYNTHESIS_AND_MODIFYING_ENZYMES	18/909	66/10462	3.139	8.33341e-06	0.000276354	0.000225848	18	Col18a1/Col5a3/Plod3/Col20a1/Plod1/Col6a2/Col5a2/Col9a3/Col15a1/Col4a5/Crtap/P3h2/Col16a1/Col27a1/Col6a3/P4ha3/Col8a1/Serpinh1
REACTOME_NF_KB_ACTIVATION_THROUGH_FADD_RIP_1_PATHWAY_MEDIATED_BY_CASPASE_8_AND_10	7/909	11/10462	7.324	8.82835e-06	0.000276354	0.000225848	7	Trim25/Rnf135/Ripk1/Casp8/Ifih1/Mavs/Ddx58
REACTOME_P2Y_RECEPTORS	7/909	11/10462	7.324	8.82835e-06	0.000276354	0.000225848	7	P2ry1/Lpar6/P2ry12/P2ry13/P2ry14/P2ry6/Gpr17
REACTOME_TRAF6_MEDIATED_NF_KB_ACTIVATION	10/909	24/10462	4.796	1.47733e-05	0.000437197	0.000357295	10	Trim25/Rnf135/Nfkbia/Map3k1/Rela/Ifih1/Traf2/Nfkb1/Mavs/Ddx58
REACTOME_RAC2_GTPASE_CYCLE	21/909	88/10462	2.747	1.48131e-05	0.000437197	0.000357295	21	Cyba/Vav2/Ncf1/Dock2/Erbin/Nckap1l/Esyt1/Itgb1/Ncf2/Wasf2/Vamp3/Iqgap1/Pak4/Arhgap17/Syde1/Rac2/Vav1/Dock10/Cdc42ep1/Dock1/Vrk2
REACTOME_DEGRADATION_OF_THE_EXTRACELLULAR_MATRIX	30/909	154/10462	2.242	1.9597e-05	0.000562326	0.000459556	30	Mmp14/Col18a1/Capns1/Col5a3/Cd44/Adamts4/Ctsd/Lama5/Col6a2/Ctsl/Ctsb/Adamts1/Adamts5/Mmp19/Col5a2/Fn1/Col9a3/Col15a1/Hspg2/Spp1/Eln/A2m/Col4a5/Mmp2/Ctss/Col16a1/Col6a3/Adam17/Col8a1/Capn3
REACTOME_ASSEMBLY_OF_COLLAGEN_FIBRILS_AND_OTHER_MULTIMERIC_STRUCTURES	16/909	60/10462	3.069	3.56335e-05	0.000992124	0.000810805	16	Loxl3/Col18a1/Col5a3/Col6a2/Ctsl/Ctsb/Cd151/Col5a2/Itga6/Col9a3/Col15a1/Col4a5/Ctss/Col27a1/Col6a3/Col8a1
REACTOME_CLEC7A_DECTIN_1_SIGNALING	22/909	100/10462	2.532	3.64963e-05	0.000992124	0.000810805	22	Relb/Map3k14/Nfkbia/Syk/Prkcd/Psme1/Psmb8/Rela/Casp8/Card9/Nfatc2/Nfkb1/Bcl10/Itpr2/Pycard/Psmb10/Nfatc3/Nfatc1/Plcg2/Itpr3/Psme2/Clec7a
REACTOME_REGULATION_OF_RUNX1_EXPRESSION_AND_ACTIVITY	8/909	17/10462	5.416	3.75723e-05	0.000995183	0.000813305	8	Ccnd2/Mov10/Runx1/Cbfb/Ccnd3/Pml/Cdk6/Ccnd1
REACTOME_RHOC_GTPASE_CYCLE	18/909	74/10462	2.8	4.54084e-05	0.00114407	0.000934981	18	Rhoc/Cavin1/Arhgef40/Myo9b/Vav2/Stard13/Stk10/Erbin/Fmnl3/Tjp2/Stom/Vamp3/Iqgap1/Arhgef5/Anln/Arhgap18/Akap13/Arhgef10
REACTOME_RHOG_GTPASE_CYCLE	18/909	74/10462	2.8	4.54084e-05	0.00114407	0.000934981	18	Map3k11/Vav2/Dock2/Erbin/Esyt1/Itgb1/Pld1/Vamp3/Arhgdib/Pak4/Arhgef5/Vav1/Arhgef26/Dock5/Cdc42ep1/Dock1/Vrk2/Rhog
REACTOME_INTEGRIN_SIGNALING	10/909	27/10462	4.263	4.99054e-05	0.00122743	0.00100311	10	Vwf/Itgb3/Syk/Rapgef3/Fn1/Apbb1ip/Ptpn1/Tln1/Csk/Shc1
REACTOME_TRANSCRIPTIONAL_REGULATION_BY_RUNX3	21/909	96/10462	2.518	5.95902e-05	0.00140621	0.00114921	21	Kat2b/Tead3/Tgfb1/Mdm2/Psme1/Myc/Runx1/Cdkn1a/Psmb8/Notch1/Wwtr1/Spp1/Cbfb/Psmb10/Maml2/Zfhx3/Rbpj/Tead1/Trp53/Ccnd1/Psme2
REACTOME_INTERLEUKIN_10_SIGNALING	13/909	44/10462	3.4	5.98966e-05	0.00140621	0.00114921	13	Stat3/Csf1/Cd86/Il10rb/Il1r1/Tnfrsf1b/Tnfrsf1a/Il10ra/Tyk2/Cxcl10/Icam1/Ptafr/Ccr5
REACTOME_NEGATIVE_REGULATORS_OF_DDX58_IFIH1_SIGNALING	11/909	34/10462	3.724	8.84428e-05	0.00203025	0.00165921	11	Trim25/Tnfaip3/Rnf135/Ifih1/Ube2l6/Herc6/Uba7/Isg15/Mavs/Ddx58/Nlrc5
REACTOME_COLLAGEN_DEGRADATION	17/909	71/10462	2.756	9.07823e-05	0.00203865	0.00166607	17	Mmp14/Col18a1/Col5a3/Ctsd/Col6a2/Ctsl/Ctsb/Mmp19/Col5a2/Col9a3/Col15a1/Col4a5/Mmp2/Col16a1/Col6a3/Adam17/Col8a1
REACTOME_DAP12_INTERACTIONS	13/909	46/10462	3.253	9.96937e-05	0.00219114	0.00179069	13	Lcp2/Vav2/H2-M3/Syk/Trem2/Nras/Clec5a/Tyrobp/Plcg2/Shc1/B2m/H2-T23/H2-D1
REACTOME_RAC3_GTPASE_CYCLE	20/909	93/10462	2.475	0.000114005	0.00245348	0.00200509	20	Slc1a5/Cyba/Vav2/Ncf1/Erbin/Nckap1l/Arap3/Esyt1/Itgb1/Ncf2/Snap23/Wasf2/Vamp3/Arhgdib/Pak4/Arhgap17/Syde1/Dock10/Cdc42ep1/Vrk2
REACTOME_CASPASE_ACTIVATION_VIA_DEATH_RECEPTORS_IN_THE_PRESENCE_OF_LIGAND	7/909	15/10462	5.371	0.000126049	0.00260418	0.00212824	7	Ripk1/Casp8/Cflar/Traf2/Tnfsf10/Ticam1/Cd14
REACTOME_NUCLEOTIDE_LIKE_PURINERGIC_RECEPTORS	7/909	15/10462	5.371	0.000126049	0.00260418	0.00212824	7	P2ry1/Lpar6/P2ry12/P2ry13/P2ry14/P2ry6/Gpr17
REACTOME_INTERLEUKIN_6_SIGNALING	6/909	11/10462	6.278	0.000133455	0.00270312	0.0022091	6	Stat3/Il6st/Stat1/Il6ra/Tyk2/Socs3
REACTOME_LAMININ_INTERACTIONS	10/909	30/10462	3.836	0.000139662	0.00272209	0.0022246	10	Col18a1/Lama5/Nid2/Itga7/Itgb1/Itga6/Hspg2/Col4a5/Itga1/Lamb2
REACTOME_SIGNALING_BY_CSF3_G_CSF	10/909	30/10462	3.836	0.000139662	0.00272209	0.0022246	10	Hck/Stat3/Gab2/Syk/Stat1/Csf3r/Tyk2/Lyn/Shc1/Socs3
REACTOME_SIGNALING_BY_RHO_GTPASES_MIRO_GTPASES_AND_RHOBTB3	90/909	713/10462	1.453	0.000152602	0.00291922	0.00238571	90	Tubb6/Slc1a5/Rhoc/Cavin1/Map3k11/Arhgef40/Myo9b/Cyba/Vav2/Ncf1/Stard13/H2bc4/Pfn1/Rhobtb1/Dock2/Stk10/Mtr/Erbin/Prkcd/Spata13/Sh3bp1/Myh9/Nckap1l/Fmnl3/Fgd2/Arap3/Tjp2/Add3/Arhgap19/Esyt1/Itgb1/Steap3/Tor1aip1/Ncf2/Vim/Stom/Snap23/Pld1/Wasf2/Vamp3/Arpc1b/Arhgap25/Arhgdib/Iqgap1/Pak4/Arhgap17/Dock11/Arhgef6/Flna/Arhgap4/Tpm4/Csk/Syde1/Arap1/Rac2/Arhgef5/Fgd5/Vav1/Uaca/Arhgap45/Gmip/Anln/Arhgef26/P…
REACTOME_DAP12_SIGNALING	10/909	31/10462	3.713	0.000190275	0.00357371	0.00292058	10	Lcp2/Vav2/Syk/Trem2/Nras/Tyrobp/Plcg2/Shc1/B2m/H2-T23
REACTOME_COLLAGEN_CHAIN_TRIMERIZATION	12/909	43/10462	3.212	0.000209542	0.0038653	0.00315889	12	Col18a1/Col5a3/Col20a1/Col6a2/Col5a2/Col9a3/Col15a1/Col4a5/Col16a1/Col27a1/Col6a3/Col8a1
REACTOME_SIGNALING_BY_VEGF	21/909	105/10462	2.302	0.000229348	0.00415643	0.00339681	21	Axl/Hspb1/Cyba/Vav2/Ncf1/Mapkapk2/Flt4/Itgb3/Prkcd/Nckap1l/Nrp1/Ncf2/Nras/Wasf2/Pxn/Itpr2/Mapkapk3/Vav1/Ctnna1/Itpr3/Dock1
REACTOME_C_TYPE_LECTIN_RECEPTORS_CLRS	25/909	136/10462	2.116	0.000246426	0.00438893	0.00358682	25	Relb/Map3k14/Nfkbia/Syk/Prkcd/Psme1/Psmb8/Rela/Casp8/Card9/Nfatc2/Nras/Nfkb1/Bcl10/Itpr2/Pycard/Psmb10/Nfatc3/Nfatc1/Plcg2/Lyn/Itpr3/Fcer1g/Psme2/Clec7a
REACTOME_INTERLEUKIN_2_FAMILY_SIGNALING	12/909	44/10462	3.139	0.000265659	0.00464731	0.00379798	12	Lgals9/Stat3/Ptpn6/Gab2/Havcr2/Syk/Il15ra/Stat1/Inpp5d/Jak3/Pik3cd/Shc1
REACTOME_CELL_CELL_COMMUNICATION	24/909	129/10462	2.141	0.000269931	0.00464731	0.00379798	24	Ptpn6/Nectin4/Lims1/Fyb/Parvb/Cd151/Itgb1/Rsu1/Itga6/Pxn/Vasp/Iqgap1/Tyrobp/Arhgef6/Flna/Cldn11/Ctnna1/F11r/Sdk1/Pvr/Kirrel/Skap2/Nectin2/Flnc
REACTOME_SEMAPHORIN_INTERACTIONS	15/909	64/10462	2.698	0.000298675	0.00505789	0.00413352	15	Rhoc/Met/Sema4d/Myh9/Trem2/Itgb1/Nrp1/Ptprc/Tln1/Tyrobp/Plxnb3/Rras/Itga1/Fes/Erbb2
REACTOME_DEATH_RECEPTOR_SIGNALLING	25/909	138/10462	2.085	0.000311262	0.00518602	0.00423823	25	Arhgef40/Vav2/Tnfaip3/Nfkbia/Ripk1/Fgd2/Rela/Casp8/Cflar/Traf2/Nfkb1/Tnfrsf1a/Arhgef6/Birc3/Myd88/Arhgef5/Vav1/Mag/Arhgef26/Plekhg2/Fgd3/Tnfsf10/Adam17/Akap13/Arhgef10
REACTOME_RIP_MEDIATED_NFKB_ACTIVATION_VIA_ZBP1	7/909	17/10462	4.739	0.000326184	0.00534839	0.00437093	7	Nfkbia/Ripk1/Rela/Nfkb1/Tlr3/Myd88/Ticam1
REACTOME_REGULATION_OF_IFNA_SIGNALING	8/909	22/10462	4.185	0.000333332	0.00538019	0.00439692	8	Ptpn6/Ifnar2/Stat1/Ptpn1/Usp18/Tyk2/Stat2/Socs3
REACTOME_SIGNALING_BY_PDGF	14/909	58/10462	2.778	0.00034046	0.00541069	0.00442184	14	Stat6/Stat3/Col5a3/Col6a2/Thbs2/Col5a2/Stat1/Col9a3/Nras/Thbs3/Spp1/Col4a5/Plat/Col6a3
REACTOME_CELL_SURFACE_INTERACTIONS_AT_THE_VASCULAR_WALL	30/909	180/10462	1.918	0.000374068	0.00585473	0.00478473	30	Itgb2/Itga5/Slc7a7/Tgfb1/Ptpn6/Cd44/Tek/Sdc4/Itgb3/Angpt1/Pros1/Cd74/Itgb1/Fn1/Inpp5d/Itga6/Nras/Itgam/Itgax/Jam3/Slc16a1/Mag/Cd84/F11r/Atp1b2/Lyn/Shc1/Selplg/Jam2/Fcer1g
REACTOME_ENDOSOMAL_VACUOLAR_PATHWAY	6/909	13/10462	5.312	0.000425633	0.00656237	0.00536304	6	H2-M3/Ctsl/Ctss/B2m/H2-T23/H2-D1
REACTOME_DISEASES_OF_SIGNAL_TRANSDUCTION_BY_GROWTH_FACTOR_RECEPTORS_AND_SECOND_MESSENGERS	54/909	395/10462	1.573	0.000512366	0.00778344	0.00636095	54	Kat2b/Vwf/Tgfb1/Stat3/Map3k11/Gab2/Tgfbr1/Met/Erbb3/Mdm2/Itgb3/Erbin/Vcl/Psme1/Myc/Cd86/Cdkn1a/Pim1/Psmb8/Hbegf/Lrp5/Pik3ap1/Stat1/Fn1/Apbb1ip/Notch1/Nras/Tln1/Agtrap/Zc3hav1/Etv6/Iqgap1/Fgfr1/Psmb10/Maml2/Csk/Tgfbr2/Kank1/Rac2/Vav1/Rnf43/Fzd8/Fgf2/Rbpj/Pik3cd/Lyn/Shc1/Adam17/Cntrl/Erbb2/Rhog/Psme2/Bin2/Flt3l
REACTOME_SIGNALING_BY_PTK6	13/909	54/10462	2.771	0.000565373	0.00846421	0.00691731	13	Stat3/Erbb3/Hbegf/Cdk2/Ptpn1/Nras/Pxn/Gpnmb/Arap1/Socs3/Dock1/Erbb2/Ccnd1
REACTOME_INTERLEUKIN_6_FAMILY_SIGNALING	8/909	24/10462	3.836	0.000655351	0.00967111	0.00790363	8	Stat3/Il6st/Osmr/Stat1/Il6ra/Tyk2/Clcf1/Socs3
REACTOME_TRAF3_DEPENDENT_IRF_ACTIVATION_PATHWAY	6/909	14/10462	4.933	0.00069036	0.0100443	0.00820858	6	Trim25/Rnf135/Irf7/Ifih1/Mavs/Ddx58
REACTOME_OTHER_SEMAPHORIN_INTERACTIONS	7/909	19/10462	4.24	0.00072395	0.0103867	0.00848842	7	Sema4d/Trem2/Itgb1/Ptprc/Tyrobp/Plxnb3/Itga1
REACTOME_CELL_JUNCTION_ORGANIZATION	18/909	92/10462	2.252	0.000824847	0.0115266	0.00942003	18	Nectin4/Lims1/Parvb/Cd151/Itgb1/Rsu1/Itga6/Pxn/Vasp/Arhgef6/Flna/Cldn11/Ctnna1/F11r/Sdk1/Pvr/Nectin2/Flnc
REACTOME_RHOB_GTPASE_CYCLE	15/909	70/10462	2.466	0.000825721	0.0115266	0.00942003	15	Cavin1/Myo9b/Vav2/Stard13/Stk10/Erbin/Tjp2/Stom/Snap23/Vamp3/Arhgef5/Anln/Akap13/Arhgef10/Sowahc
REACTOME_REGULATION_BY_C_FLIP	5/909	10/10462	5.755	0.000851436	0.011653	0.00952329	5	Ripk1/Casp8/Cflar/Traf2/Tnfsf10
REACTOME_SPHINGOLIPID_METABOLISM	17/909	85/10462	2.302	0.000879902	0.011653	0.00952329	17	Gm2a/Gltp/Cers2/Ctsa/Sgpl1/Hexb/Aldh3b1/Hexa/Esyt1/Asah1/Ugt8a/Fa2h/Neu4/Acer2/Prkd2/Sgms2/Plpp2
REACTOME_INACTIVATION_OF_CSF3_G_CSF_SIGNALING	8/909	25/10462	3.683	0.000891175	0.011653	0.00952329	8	Hck/Stat3/Syk/Stat1/Csf3r/Tyk2/Lyn/Socs3
REACTOME_NOTCH3_INTRACELLULAR_DOMAIN_REGULATES_TRANSCRIPTION	8/909	25/10462	3.683	0.000891175	0.011653	0.00952329	8	Kat2b/Ikzf1/Fabp7/Stat1/Notch1/Maml2/Notch3/Rbpj
REACTOME_SIGNALING_BY_ERYTHROPOIETIN	8/909	25/10462	3.683	0.000891175	0.011653	0.00952329	8	Pik3cg/Pik3r5/Nras/Vav1/Plcg2/Pik3cd/Lyn/Shc1
REACTOME_SMOOTH_MUSCLE_CONTRACTION	10/909	37/10462	3.111	0.000924855	0.0119422	0.00975966	10	Vcl/Sorbs3/Itgb5/Myl12a/Sorbs1/Tln1/Pxn/Tpm4/Anxa2/Itga1
REACTOME_INTERLEUKIN_12_FAMILY_SIGNALING	13/909	57/10462	2.625	0.000978812	0.0124829	0.0102015	13	Stat3/Cnn2/Il6st/Lcp1/Taldo1/Stat1/Msn/Tyk2/Anxa2/Hnrnpf/Rplp0/Capza1/Psme2
REACTOME_ELASTIC_FIBRE_FORMATION	11/909	44/10462	2.877	0.00105896	0.0133404	0.0109023	11	Itga5/Loxl3/Ltbp1/Tgfb1/Efemp1/Itgb3/Itgb5/Efemp2/Itgb1/Fn1/Eln
REACTOME_SYNTHESIS_OF_IP3_AND_IP4_IN_THE_CYTOSOL	8/909	26/10462	3.541	0.00119043	0.0148159	0.0121082	8	Plcb3/Plce1/Plcd4/Inpp5d/Plcg2/Itpkb/Plcb2/Pld4
REACTOME_INFLAMMASOMES	7/909	21/10462	3.836	0.0014318	0.0172137	0.0140678	7	Hmox1/Rela/Nfkb1/P2rx7/Pycard/Aim2/Txnip
REACTOME_ZBP1_DAI_MEDIATED_INDUCTION_OF_TYPE_I_IFNS	7/909	21/10462	3.836	0.0014318	0.0172137	0.0140678	7	Nfkbia/Ripk1/Rela/Nfkb1/Tlr3/Myd88/Ticam1
REACTOME_PLATELET_AGGREGATION_PLUG_FORMATION	10/909	39/10462	2.951	0.00143933	0.0172137	0.0140678	10	Vwf/Itgb3/Syk/Rapgef3/Fn1/Apbb1ip/Ptpn1/Tln1/Csk/Shc1
REACTOME_CLEC7A_DECTIN_1_INDUCES_NFAT_ACTIVATION	5/909	11/10462	5.232	0.00144975	0.0172137	0.0140678	5	Nfatc2/Itpr2/Nfatc3/Nfatc1/Itpr3
REACTOME_SIGNALING_BY_THE_B_CELL_RECEPTOR_BCR	27/909	170/10462	1.828	0.00151629	0.0177682	0.0145209	27	Ptpn6/Rel/Nfkbia/Syk/Psme1/Nfkbie/Psmb8/Rela/Pik3ap1/Nfatc2/Nras/Dapp1/Nfkb1/Bcl10/Itpr2/Psmb10/Nfatc3/Nfatc1/Vav1/Plcg2/Pik3cd/Lyn/Itpr3/Orai1/Blnk/Rasgrp3/Psme2
REACTOME_SARS_COV_INFECTIONS	24/909	145/10462	1.905	0.00153085	0.0177682	0.0145209	24	Ifngr1/Ripk1/Ctsl/St6gal1/Parp9/Ifnar2/Itgb1/Il1r1/Il6ra/Rest/Magt1/Jak3/Tyk2/Parp14/Fxyd1/Edem2/Stat2/Atp1b2/Tlr7/Tlr9/Parp4/Fxyd3/St6galnac2/Parp10
REACTOME_ANTIGEN_PRESENTATION_FOLDING_ASSEMBLY_AND_PEPTIDE_LOADING_OF_CLASS_I_MHC	8/909	27/10462	3.41	0.00156459	0.017958	0.014676	8	H2-M3/Erap1/Tapbp/Tap2/Tap1/B2m/H2-T23/H2-D1
REACTOME_THE_NLRP3_INFLAMMASOME	6/909	16/10462	4.316	0.0015821	0.0179595	0.0146772	6	Hmox1/Rela/Nfkb1/P2rx7/Pycard/Txnip
REACTOME_MHC_CLASS_II_ANTIGEN_PRESENTATION	20/909	113/10462	2.037	0.00161129	0.018092	0.0147856	20	Tubb6/Ctsd/Ctsa/Lgmn/Ctsl/Ctsb/Cd74/Lag3/Ctsc/Ifi30/Ctsh/Dnm2/H2-Aa/H2-DMa/Ctss/Klc3/Tubb2b/H2-Eb1/Capza1/H2-Ab1
REACTOME_GROWTH_HORMONE_RECEPTOR_SIGNALING	7/909	22/10462	3.662	0.00194442	0.0215977	0.0176505	7	Stat3/Ptpn6/Stat1/Ptpn1/Lyn/Adam17/Socs3
REACTOME_EGR2_AND_SOX10_MEDIATED_INITIATION_OF_SCHWANN_CELL_MYELINATION	8/909	28/10462	3.288	0.00202609	0.0222654	0.0181962	8	Pmp22/Wwtr1/Sox10/Mag/Adgrg6/Mbp/Tead1/Adgrv1
REACTOME_INTERLEUKIN_3_INTERLEUKIN_5_AND_GM_CSF_SIGNALING	11/909	48/10462	2.638	0.00226424	0.0243349	0.0198875	11	Hck/Ptpn6/Gab2/Syk/Inpp5d/Jak3/Vav1/Pik3cd/Lyn/Shc1/Blnk
REACTOME_ABERRANT_REGULATION_OF_MITOTIC_G1_S_TRANSITION_IN_CANCER_DUE_TO_RB1_DEFECTS	6/909	17/10462	4.062	0.00226715	0.0243349	0.0198875	6	Ccnd2/Cdkn1a/Cdk2/Ccnd3/Cdk6/Ccnd1
REACTOME_CASPASE_MEDIATED_CLEAVAGE_OF_CYTOSKELETAL_PROTEINS	5/909	12/10462	4.796	0.00230864	0.0243349	0.0198875	5	Casp7/Casp8/Vim/Gsn/Casp6
REACTOME_HYALURONAN_UPTAKE_AND_DEGRADATION	5/909	12/10462	4.796	0.00230864	0.0243349	0.0198875	5	Cd44/Hyal1/Hexb/Hexa/Gusb
REACTOME_INTERLEUKIN_20_FAMILY_SIGNALING	7/909	23/10462	3.503	0.00258837	0.027008	0.022072	7	Stat3/Il10rb/Stat1/Jak3/Tyk2/Stat2/Socs3
REACTOME_NUCLEOTIDE_BINDING_DOMAIN_LEUCINE_RICH_REPEAT_CONTAINING_RECEPTOR_NLR_SIGNALING_PATHWAYS	12/909	56/10462	2.466	0.00266761	0.0275564	0.0225203	12	Hmox1/Tnfaip3/Rela/Casp8/Card9/Nfkb1/P2rx7/Pycard/Birc3/Aim2/Nod1/Txnip
REACTOME_SIGNALING_BY_MET	15/909	79/10462	2.185	0.00295768	0.0302503	0.0247218	15	Stat3/Col5a3/Met/Lama5/Tns3/Itgb1/Col5a2/Fn1/Spint1/Ptpn1/Nras/Lrig1/Shc1/Col27a1/Lamb2
REACTOME_IRAK4_DEFICIENCY_TLR2_4	6/909	18/10462	3.836	0.00315373	0.0316835	0.0258931	6	Tlr2/Tirap/Myd88/S100a1/Cd14/Irak4
REACTOME_RHOF_GTPASE_CYCLE	10/909	43/10462	2.677	0.00315915	0.0316835	0.0258931	10	Myo9b/Add3/Esyt1/Steap3/Tor1aip1/Snap23/Vamp3/Syde1/Akap12/Sowahc
REACTOME_MET_ACTIVATES_PTK2_SIGNALING	8/909	30/10462	3.069	0.00326536	0.0324338	0.0265062	8	Col5a3/Met/Lama5/Itgb1/Col5a2/Fn1/Col27a1/Lamb2
REACTOME_TNFR1_INDUCED_PROAPOPTOTIC_SIGNALING	5/909	13/10462	4.427	0.00348552	0.0339674	0.0277595	5	Tnfaip3/Ripk1/Casp8/Traf2/Tnfrsf1a
REACTOME_TRAF6_MEDIATED_IRF7_ACTIVATION_IN_TLR7_8_OR_9_SIGNALING	5/909	13/10462	4.427	0.00348552	0.0339674	0.0277595	5	Irf7/Myd88/Tlr7/Tlr9/Irak4
REACTOME_MOLECULES_ASSOCIATED_WITH_ELASTIC_FIBRES	9/909	37/10462	2.8	0.00363693	0.0351117	0.0286947	9	Ltbp1/Tgfb1/Efemp1/Itgb3/Itgb5/Efemp2/Itgb1/Fn1/Eln
REACTOME_DOWNSTREAM_SIGNALING_EVENTS_OF_B_CELL_RECEPTOR_BCR	15/909	81/10462	2.131	0.00379595	0.0359745	0.0293998	15	Rel/Nfkbia/Psme1/Nfkbie/Psmb8/Rela/Nfatc2/Nras/Nfkb1/Bcl10/Psmb10/Nfatc3/Nfatc1/Rasgrp3/Psme2
REACTOME_POTENTIAL_THERAPEUTICS_FOR_SARS	15/909	81/10462	2.131	0.00379595	0.0359745	0.0293998	15	Ifngr1/Ripk1/Ifnar2/Itgb1/Il1r1/Il6ra/Rest/Jak3/Tyk2/Fxyd1/Stat2/Atp1b2/Tlr7/Tlr9/Fxyd3
REACTOME_P75_NTR_RECEPTOR_MEDIATED_SIGNALLING	17/909	97/10462	2.017	0.00388327	0.0364674	0.0298027	17	Arhgef40/Vav2/Nfkbia/Fgd2/Rela/Nfkb1/Arhgef6/Myd88/Arhgef5/Vav1/Mag/Arhgef26/Plekhg2/Fgd3/Adam17/Akap13/Arhgef10
REACTOME_CASPASE_ACTIVATION_VIA_EXTRINSIC_APOPTOTIC_SIGNALLING_PATHWAY	7/909	25/10462	3.223	0.00435388	0.039924	0.0326276	7	Ripk1/Casp8/Cflar/Traf2/Tnfsf10/Ticam1/Cd14
REACTOME_TRAF6_MEDIATED_IRF7_ACTIVATION	7/909	25/10462	3.223	0.00435388	0.039924	0.0326276	7	Trim25/Rnf135/Irf7/Ifih1/Traf2/Mavs/Ddx58
REACTOME_GENE_AND_PROTEIN_EXPRESSION_BY_JAK_STAT_SIGNALING_AFTER_INTERLEUKIN_12_STIMULATION	9/909	38/10462	2.726	0.00440594	0.039924	0.0326276	9	Cnn2/Lcp1/Taldo1/Msn/Anxa2/Hnrnpf/Rplp0/Capza1/Psme2
REACTOME_OVARIAN_TUMOR_DOMAIN_PROTEASES	9/909	38/10462	2.726	0.00440594	0.039924	0.0326276	9	Trim25/Tnfaip3/Rnf135/Ripk1/Ifih1/Mavs/Nod1/Ddx58/Trp53
REACTOME_SIGNALING_BY_MODERATE_KINASE_ACTIVITY_BRAF_MUTANTS	10/909	45/10462	2.558	0.00448638	0.0402994	0.0329343	10	Vwf/Map3k11/Itgb3/Vcl/Fn1/Apbb1ip/Nras/Tln1/Iqgap1/Csk
REACTOME_O_LINKED_GLYCOSYLATION	18/909	107/10462	1.936	0.00473662	0.0421804	0.0344716	18	Adamts4/Adamtsl4/Galnt10/Galnt15/St6gal1/Adamts1/Adamts5/Thbs2/Galnt5/Sspo/Thsd1/Galnt7/Galnt6/Gcnt1/Adamtsl5/St6galnac2/Adamtsl1/Galnt4
REACTOME_CS_DS_DEGRADATION	5/909	14/10462	4.11	0.00503838	0.0437366	0.0357433	5	Hyal1/Vcan/Hexb/Hexa/Cspg4
REACTOME_INTERLEUKIN_15_SIGNALING	5/909	14/10462	4.11	0.00503838	0.0437366	0.0357433	5	Stat3/Gab2/Il15ra/Jak3/Shc1
REACTOME_REGULATION_OF_IFNG_SIGNALING	5/909	14/10462	4.11	0.00503838	0.0437366	0.0357433	5	Ptpn6/Ifngr1/Stat1/Ptpn1/Socs3
REACTOME_O_GLYCOSYLATION_OF_TSR_DOMAIN_CONTAINING_PROTEINS	9/909	39/10462	2.656	0.00529593	0.0455891	0.0372573	9	Adamts4/Adamtsl4/Adamts1/Adamts5/Thbs2/Sspo/Thsd1/Adamtsl5/Adamtsl1
REACTOME_REGULATION_OF_INSULIN_LIKE_GROWTH_FACTOR_IGF_TRANSPORT_AND_UPTAKE_BY_INSULIN_LIKE_GROWTH_FACTOR_BINDING_PROTEINS_IGFBPS	22/909	142/10462	1.783	0.00538369	0.0459616	0.0375617	22	Ltbp1/Cp/Csf1/Igfbp3/Golm1/Vcan/C3/Shisa5/Igfbp5/Fn1/Tnc/Mxra8/Spp1/Chrdl1/Mmp2/Trf/Igfbp7/Igfbp2/Vwa1/Lamb2/Lgals1/C4b
REACTOME_SIGNALING_BY_HIPPO	6/909	20/10462	3.453	0.00566551	0.0473423	0.0386901	6	Amotl1/Lats2/Tjp2/Wwtr1/Amotl2/Mob1a
REACTOME_SIGNALING_BY_PDGFR_IN_DISEASE	6/909	20/10462	3.453	0.00566551	0.0473423	0.0386901	6	Stat3/Stat1/Nras/Etv6/Kank1/Bin2
REACTOME_NERVOUS_SYSTEM_DEVELOPMENT	67/909	568/10462	1.358	0.00568291	0.0473423	0.0386901	67	Itga5/Tubb6/Rhoc/Rps6ka1/Col5a3/Gab2/Myo9b/Rps9/Rpl10/Met/Vav2/Pmp22/Pfn1/Col6a2/Itgb3/Sema4d/Psme1/Pabpc1/Myh9/Trem2/Myl12a/Psmb8/Itgb1/Nrp1/Col5a2/Ptprc/Nfasc/Col9a3/Wwtr1/Nras/Efna1/Tln1/Arpc1b/Ephb4/Vasp/Tyrobp/Pak4/Msn/Col4a5/Rps4x/Plxnb3/Fgfr1/Mmp2/Psmb10/Sox10/Dnm2/Mag/Rps27l/Rpl10a/Rras/Adgrg6/Pik3cd/Mbp/Lyn/Itga1/Shc1/Tubb2b/Col6a3/Fes/Tead1/Dock1/Rpl18/Rps12/Erbb2/Rplp0/Adgrv1/Psme2
WP_TYROBP_CAUSAL_NETWORK	39/704	59/7190	6.751	6.95374e-26	3.35866e-23	2.34963e-23	39	Itgb2/Loxl3/Slc7a7/Lgals9/Tcirg1/Slc1a5/Rps6ka1/Tgfbr1/Il13ra1/Cxcl16/Plek/Adap2/Npc2/Nckap1l/Hcls1/C3/Ncf2/Apbb1ip/Tnfrsf1b/Spp1/Tyrobp/Itgam/Itgax/Pycard/Cd37/Elf4/Il10ra/Abcc4/Lyl1/Ppp1r18/C1qc/Cd84/Creb3l2/Lhfpl2/Zfp36l2/Nrros/Maf/Gpx1/Bin2
WP_MICROGLIA_PATHOGEN_PHAGOCYTOSIS_PATHWAY	24/704	40/7190	6.128	5.74809e-15	1.38816e-12	9.71124e-13	24	Itgb2/Hck/Ptpn6/Cyba/Vav2/Fcgr1/Ncf1/Pik3cg/Syk/Nckap1l/Trem2/Ncf2/Arpc1b/Tyrobp/Itgam/Rac2/Vav1/Plcg2/C1qa/C1qc/C1qb/Pik3cd/Lyn/Fcer1g
WP_B_CELL_RECEPTOR_SIGNALING_PATHWAY	31/704	97/7190	3.264	1.11272e-09	1.79148e-07	1.25328e-07	31	Rps6ka1/Ptpn6/Gab2/Vav2/Rel/Pik3cg/Nfkbia/Syk/Prkcd/Myc/Hcls1/Rela/Pik3ap1/Inpp5d/Ptprc/Nfatc2/Dapp1/Nfkb1/Bcl10/Nfatc3/Ets1/Rac2/Vav1/Plcg2/Cd81/Lat2/Lyn/Shc1/Sh3bp2/Blnk/Rasgrp3
WP_EBOLA_VIRUS_PATHWAY_ON_HOST	36/704	128/7190	2.872	2.62803e-09	3.17335e-07	2.22e-07	36	Itga5/Rhoc/Axl/Relb/Vav2/H2-M3/Rel/Havcr2/Itgb3/Npc2/Ctsl/Ctsb/Eif2ak2/Rela/Irf7/Itgb1/Stat1/Gsn/Itga6/Nfkb1/Iqgap1/Flna/H2-Aa/H2-DMa/Pik3cd/Ddx58/Itga1/Bst2/Tpcn2/Adam17/Socs3/H2-Eb1/H2-T23/Flnc/H2-D1/H2-Ab1
WP_HOSTPATHOGEN_INTERACTION_OF_HUMAN_CORONA_VIRUSES_INTERFERON_INDUCTION	16/704	34/7190	4.806	2.4628e-08	2.37906e-06	1.66433e-06	16	Irf9/Nfkbia/Ripk1/Ifnar2/Eif2ak2/Stat1/Ifih1/Nfkb1/Tyk2/Myd88/Oas2/Mavs/Stat2/Ddx58/Tlr7/Ticam1
WP_TYPE_II_INTERFERON_SIGNALING_IFNG	20/704	52/7190	3.928	3.08448e-08	2.48301e-06	1.73705e-06	20	Spi1/Irf9/H2-M3/Irf1/Ifngr1/Prkcd/Ciita/Eif2ak2/Stat1/Gbp2/Cxcl10/Isg15/Tap1/Icam1/Stat2/Irf8/Ifit2/Socs3/H2-T23/H2-D1
WP_IL4_SIGNALING_PATHWAY	19/704	54/7190	3.593	3.56171e-07	2.45758e-05	1.71926e-05	19	Stat6/Stat3/Ptpn6/Gab2/Nfkbia/Rela/Stat1/Inpp5d/Nfkb1/Il4ra/Flna/Jak3/Tyk2/Cebpa/Pik3cd/Shc1/Socs3/Fes/Cebpb
WP_THE_HUMAN_IMMUNE_RESPONSE_TO_TUBERCULOSIS	12/704	24/7190	5.107	6.32156e-07	3.53797e-05	2.47507e-05	12	Irf9/Ifi35/Irf1/Ifngr1/Ifnar2/Mx2/Psmb8/Stat1/Tyk2/Tap1/Stat2/Ifit3
WP_FOCAL_ADHESION	42/704	196/7190	2.189	6.59248e-07	3.53797e-05	2.47507e-05	42	Ccnd2/Itga5/Vwf/Hck/Col5a3/Met/Vav2/Lama5/Col6a2/Itgb3/Vcl/Parvb/Parvg/Itgb5/Thbs2/Myl12a/Itga7/Itgb1/Col5a2/Fn1/Itga6/Thbs3/Tnc/Tln1/Spp1/Pxn/Vasp/Pak4/Flna/Birc3/Rac2/Tnxb/Vav1/Ccnd3/Pik3cd/Itga1/Shc1/Lamb2/Dock1/Erbb2/Flnc/Ccnd1
WP_SARSCOV2_INNATE_IMMUNITY_EVASION_AND_CELLSPECIFIC_IMMUNE_RESPONSE	20/704	63/7190	3.242	1.16461e-06	5.62505e-05	3.93514e-05	20	Trim25/Tgfb1/Dhx58/Havcr2/Ripk1/Ifnar2/Mx2/Irf7/Casp8/Stat1/Traf2/Il6ra/Nfkb1/Lag3/Cxcl10/Mavs/Stat2/Ddx58/Tlr7/Ifit2
WP_PI3KAKT_SIGNALING_PATHWAY	60/704	333/7190	1.84	1.62357e-06	7.12893e-05	4.98722e-05	60	Ccnd2/Itga5/Vwf/Tek/Met/Csf1/Lama5/Mdm2/Col6a2/Flt4/Pik3cg/Itgb3/Pik3r5/Syk/Osmr/Angpt1/Myc/Itgb5/Ifnar2/Cdkn1a/Thbs2/Csf1r/Rela/Pik3ap1/Itga7/Cdk2/Itgb1/Fn1/Itga6/Col9a3/Nras/Il6ra/Efna1/Tlr2/Thbs3/Nfkb1/Tnc/Csf3r/Spp1/Il4ra/Col4a5/Eif4ebp1/Fgfr1/Jak3/Tnxb/Lpar6/Ccnd3/Fgf2/Mcl1/Creb3l2/Lpar1/Pik3cd/Cdk6/Itga1/Col6a3/Lamb2/Trp53/Gng5/Ccnd1/Flt3l
WP_TOLLLIKE_RECEPTOR_SIGNALING_RELATED_TO_MYD88	13/704	31/7190	4.283	2.64373e-06	9.95581e-05	6.96484e-05	13	Relb/Rel/Rela/Irf7/Tlr2/Nfkb1/Tlr3/Tirap/Myd88/Tlr7/Tlr9/Ticam1/Irak4
WP_APOPTOSIS	23/704	83/7190	2.83	2.67962e-06	9.95581e-05	6.96484e-05	23	Irf1/Mdm2/Nfkbia/Ripk1/Map3k1/Myc/Nfkbie/Pmaip1/Rela/Casp7/Irf7/Casp8/Cflar/Traf2/Casp6/Nfkb1/Tnfrsf1b/Irf5/Tnfrsf1a/Birc3/Mcl1/Tnfsf10/Trp53
WP_PROLACTIN_SIGNALING_PATHWAY	21/704	76/7190	2.822	7.63336e-06	0.000263351	0.000184234	21	Stat3/Ptpn6/Gab2/Ctsd/Vav2/Irf1/Pik3cg/Nfkbia/Myc/Rela/Itgb1/Stat1/Ptpn1/Nfkb1/Pxn/Flna/Eif4ebp1/Vav1/Shc1/Socs3/Erbb2
WP_HEPATITIS_B_INFECTION	32/704	146/7190	2.238	8.72092e-06	0.000280813	0.00019645	32	Stat6/Tgfb1/Stat3/Tgfbr1/Map3k1/Myc/Cdkn1a/Rela/Irf7/Casp8/Stat1/Ifih1/Nfatc2/Nras/Tlr2/Nfkb1/Hspg2/Tlr3/Jak3/Nfatc3/Tirap/Tyk2/Tgfbr2/Myd88/Nfatc1/Mavs/Creb3l2/Pik3cd/Stat2/Ddx58/Ticam1/Irak4
WP_VEGFAVEGFR2_SIGNALING_PATHWAY	70/704	431/7190	1.659	1.03601e-05	0.000312746	0.000218789	70	Mmp14/Stat6/Mov10/Rhoc/Stat3/Ptpn6/Plod3/Hspb1/Ndrg1/Cnp/Clic1/Vav2/Fhod1/Ncf1/Mapkapk2/Myo1c/Pfn1/Mdm2/Igfbp3/Itgb3/Ern1/Nfkbia/Plau/Vcl/Prkcd/Pabpc1/Myh9/Sdf2l1/Itgb5/Adamts1/Fmnl3/Hbegf/Rela/Plcb3/Itgb1/Stat1/Fn1/Ncf2/Prdx6/Eng/Ptpn1/Nfatc2/Nfkb1/Pxn/Iqgap1/Mmp2/Ets1/Cgnl1/1700017B05Rik/Csk/Kank1/Nfatc1/Tnxb/Fgd5/Igfbp7/Icam1/Rpl10a/Ctnna1/Txnip/Erg/Prkd2/Mmrn2/Pbxip1/Shc1/Rhoj/Tpcn2/Tmsb4x/Pl…
WP_PRIMARY_FOCAL_SEGMENTAL_GLOMERULOSCLEROSIS_FSGS	20/704	72/7190	2.837	1.15054e-05	0.000326889	0.000228684	20	Tgfb1/Lama5/Lims1/Itgb3/Ctsl/Vcl/Myh9/Cdkn1a/Lrp5/Plce1/Cd151/Podxl/Itgb1/Vim/Notch1/Tln1/Mki67/Col4a5/Myo1e/Lamb2
WP_TOLLLIKE_RECEPTOR_SIGNALING_PATHWAY	24/704	98/7190	2.501	1.67726e-05	0.000450065	0.000314854	24	Pik3cg/Pik3r5/Nfkbia/Ripk1/Cd86/Ifnar2/Rela/Irf7/Casp8/Stat1/Tlr2/Nfkb1/Spp1/Irf5/Tlr3/Tirap/Myd88/Cxcl10/Pik3cd/Tlr7/Tlr9/Ticam1/Cd14/Irak4
WP_SENESCENCE_AND_AUTOPHAGY_IN_CANCER	25/704	107/7190	2.386	2.67852e-05	0.000680908	0.000476346	25	Mmp14/Tgfb1/Cd44/Lamp2/Sparc/Irf1/Mdm2/Igfbp3/Il6st/Plau/Cdkn1a/Irf7/Igfbp5/Fn1/Gsn/Il6ra/Irf5/Lamp1/Plat/Igfbp7/Creg1/Hmga1/Slc39a1/Cebpb/Trp53
WP_INTEGRINMEDIATED_CELL_ADHESION	24/704	101/7190	2.427	2.87476e-05	0.000694254	0.000485683	24	Itgb2/Itga5/Capns1/Vav2/Itgb3/Vcl/Itgb5/Sorbs1/Itga7/Itgb1/Itga6/Tln1/Pxn/Vasp/Pak4/Itgam/Itgax/Csk/Rac2/Itga1/Shc1/Tns1/Dock1/Capn3
WP_HEPATITIS_C_AND_HEPATOCELLULAR_CARCINOMA	15/704	49/7190	3.126	4.1269e-05	0.000949187	0.000664028	15	Tgfb1/Stat3/Cd44/Tgfbr1/Vav2/Myc/Cdkn1a/Casp7/Podxl/Il6ra/Nfkb1/Birc3/Myof/Trp53/Ccnd1
WP_IL18_SIGNALING_PATHWAY	47/704	268/7190	1.791	4.60784e-05	0.00101163	0.000707712	47	Mmp14/Nr1h3/Ier3/Plod3/Hspb1/Hmox1/Cd83/Ncf1/Sdc4/Irf1/Cxcl16/Tnfaip3/Rel/Nfkbia/Tnfaip2/Prkcd/Adamts5/Nfkbie/Rela/Casp8/Cflar/Fn1/Ncf2/Pld1/Nfkb1/Spp1/Acads/Tnfrsf1a/Rasa3/Mmp2/Birc3/Myd88/Trf/Foxn3/Grn/Nfkbiz/Icam1/Cd81/Tgm2/Myh6/Hspb8/Tmsb4x/Socs3/Cebpb/Trp53/B2m/Il18bp
WP_APOPTOSIS_MODULATION_AND_SIGNALING	21/704	85/7190	2.523	4.87417e-05	0.00101197	0.000707951	21	Capns1/Map3k14/Nfkbia/Ripk1/Pmaip1/Casp7/Casp8/Cflar/Il1r1/Casp6/Nfkb1/Tnfrsf1b/Tnfrsf1a/Bag3/Birc3/Myd88/Mcl1/Tnfsf10/Bmf/Trp53/Naip2
WP_P53_TRANSCRIPTIONAL_GENE_NETWORK	18/704	67/7190	2.744	5.11956e-05	0.00101197	0.000707951	18	Irf9/Traf4/Cdkn1a/Polh/Pmaip1/Sat1/Ncf2/Notch1/Trp53inp1/Slc2a1/Fuca1/Sesn2/Irf5/Isg15/Gadd45a/Pml/Icam1/Gpx1
WP_REGULATION_OF_TOLLLIKE_RECEPTOR_SIGNALING_PATHWAY	29/704	138/7190	2.146	5.23795e-05	0.00101197	0.000707951	29	Ptpn6/Tnfaip3/Pik3cg/Pik3r5/Nfkbia/Ripk1/Syk/Cd180/Cd86/Ifnar2/Rela/Irf7/Casp8/Stat1/Tlr2/Nfkb1/Spp1/Irf5/Tlr3/Tirap/Myd88/Cxcl10/Pik3cd/Tlr7/Tlr9/Tifa/Ticam1/Cd14/Irak4
WP_PROSTAGLANDIN_SYNTHESIS_AND_REGULATION	14/704	45/7190	3.177	6.0886e-05	0.00113108	0.000791272	14	S100a6/Ednrb/Anxa5/Anxa3/Hpgds/Tbxas1/Anxa4/Hpgd/Anxa2/Abcc4/S100a10/Ptgs1/Ptges/Pla2g4a
WP_HIPPOMERLIN_SIGNALING_DYSREGULATION	26/704	119/7190	2.231	6.37223e-05	0.00113992	0.000797461	26	Itgb2/Itga5/Tead3/Cd44/Tek/Met/Flt4/Itgb3/Lats2/Myc/Itgb5/Csf1r/Itga7/Itgb1/Itga6/Nras/Pak4/Itgam/Itgax/Fgfr1/Cxcl10/Ppp1r14a/Ctnna1/Itga1/Tead1/Ccnd1
WP_TYPE_I_INTERFERON_INDUCTION_AND_SIGNALING_DURING_SARSCOV2_INFECTION	11/704	30/7190	3.745	7.01086e-05	0.00120937	0.000846047	11	Irf9/Nfkbia/Ifnar2/Eif2ak2/Stat1/Nfkb1/Tyk2/Myd88/Oas2/Stat2/Tlr7
WP_SMALL_CELL_LUNG_CANCER	22/704	94/7190	2.39	7.84773e-05	0.00130705	0.000914382	22	Lama5/Traf4/Nfkbia/Gadd45g/Myc/Cdkn1a/Rela/Cdk2/Itgb1/Casp8/Fn1/Traf2/Itga6/Nfkb1/Col4a5/Birc3/Gadd45a/Pik3cd/Cdk6/Lamb2/Trp53/Ccnd1
WP_PANCREATIC_ADENOCARCINOMA_PATHWAY	21/704	88/7190	2.437	8.41196e-05	0.00135433	0.000947453	21	Tgfb1/Stat3/Ralb/Tgfbr1/Gadd45g/Prkcd/Cdkn1a/Rela/Stat1/Pld1/Nfkb1/Pak4/Arhgef6/Tgfbr2/Rac2/Gadd45a/Pik3cd/Cdk6/Trp53/Erbb2/Ccnd1
WP_FIBRIN_COMPLEMENT_RECEPTOR_3_SIGNALING_PATHWAY	13/704	41/7190	3.238	8.94085e-05	0.00139304	0.000974538	13	Itgb2/Syk/Nfkb1/Tyrobp/Itgam/Plat/Tlr3/Tirap/Myd88/Cxcl10/Ticam1/Cd14/Irak4
WP_HEMATOPOIETIC_STEM_CELL_DIFFERENTIATION	16/704	59/7190	2.77	0.00011759	0.00171798	0.00120186	16	Spi1/Csf1/Fli1/Ikzf1/Itgb3/Nckap1l/Ciita/Runx1/Pim1/Notch1/Nfatc2/Irf5/Lmo2/Tnxb/Lyl1/Vav1
WP_ONCOSTATIN_M_SIGNALING_PATHWAY	17/704	65/7190	2.671	0.00011863	0.00171798	0.00120186	17	Stat3/Nfkbia/Il6st/Prkcd/Osmr/Rela/Casp7/Cdk2/Stat1/Nfkb1/Pxn/Jak3/Tyk2/Shc1/Socs3/Cebpb/Trp53
WP_STING_PATHWAY_IN_KAWASAKILIKE_DISEASE_AND_COVID19	9/704	22/7190	4.178	0.000120934	0.00171798	0.00120186	9	Rel/Nfkbia/Gsdmd/Nfkbie/Sting1/Rela/Fcgr2b/Nfkb1/Fcgr3
WP_MAMMARY_GLAND_DEVELOPMENT_PATHWAY_INVOLUTION_STAGE_4_OF_4	6/704	10/7190	6.128	0.000128316	0.00177076	0.00123878	6	Stat3/Il6st/Myc/Socs3/Trp53/Chil1
WP_SARS_CORONAVIRUS_AND_INNATE_IMMUNITY	10/704	27/7190	3.783	0.000136322	0.00180036	0.00125949	10	Irf9/Ifnar2/Stat1/Ifih1/Tlr3/Tyk2/Mavs/Stat2/Ddx58/Ticam1
WP_SARSCOV2_MITOCHONDRIAL_INTERACTIONS	11/704	32/7190	3.511	0.000137916	0.00180036	0.00125949	11	Ctsl/Sting1/Irf7/Bcs1l/Ifih1/Nfkb1/Tlr3/Mavs/Ddx58/Tlr7/Ticam1
WP_INTERFERON_TYPE_I_SIGNALING_PATHWAYS	15/704	54/7190	2.837	0.000142307	0.00180219	0.00126077	15	Irf9/Stat3/Ptpn6/Gab2/Rel/Map3k1/Ifnar2/Stat1/Ptprc/Eif4ebp1/Tyk2/Vav1/Pik3cd/Stat2/Socs3
WP_AGERAGE_PATHWAY	17/704	66/7190	2.631	0.000145518	0.00180219	0.00126077	17	Mmp14/Stat3/Ncf1/Nfkbia/Prkcd/Rela/Casp8/Stat1/Nfkb1/Msn/Mmp2/Tirap/Myd88/Shc1/Lgals3/Pla2g4a/Irak4
WP_OXIDATIVE_STRESS	11/704	33/7190	3.404	0.000188818	0.00227998	0.00159502	11	Nqo1/Hmox1/Mgst1/Nfe2l2/Txnrd1/Xdh/Nfkb1/Mt2/Mt1/Gpx1/Sod3
WP_HEAD_AND_NECK_SQUAMOUS_CELL_CARCINOMA	18/704	74/7190	2.484	0.000206025	0.00242708	0.00169792	18	Nfe2l2/Rel/Pik3cg/Pik3r5/Cdkn1a/Rela/Casp8/Notch1/Nras/Nfkb1/Sesn2/Eif4ebp1/Fgfr1/Tgfbr2/Cdk6/Trp53/Erbb2/Ccnd1
WP_P38_MAPK_SIGNALING_PATHWAY	11/704	34/7190	3.304	0.00025478	0.00286145	0.0020018	11	Hspb1/Tgfbr1/Mapkapk2/Ripk1/Map3k1/Myc/Ddit3/Stat1/Traf2/Shc1/Pla2g4a
WP_PHOTODYNAMIC_THERAPYINDUCED_NFKB_SURVIVAL_SIGNALING	11/704	34/7190	3.304	0.00025478	0.00286145	0.0020018	11	Relb/Rel/Rela/Cflar/Vcam1/Nfkb1/Tnfrsf1a/Mmp2/Birc3/Icam1/Ccnd1
WP_CHEMOKINE_SIGNALING_PATHWAY	31/704	165/7190	1.919	0.00026067	0.00286145	0.0020018	31	Hck/Stat3/Vav2/Ncf1/Cxcl16/Dock2/Pik3cg/Pik3r5/Nfkbia/Prkcd/Adcy4/Rela/Plcb3/Stat1/Nras/Nfkb1/Pxn/Adcy7/Jak3/Csk/Gnai2/Rac2/Vav1/Cxcl10/Pik3cd/Stat2/Plcb2/Lyn/Shc1/Cx3cr1/Gng5
WP_OXIDATIVE_DAMAGE	12/704	40/7190	3.064	0.000298794	0.00320705	0.00224357	12	Map3k1/Cdkn1a/Nfkbie/Traf2/Nfkb1/Tnfrsf1b/Gadd45a/C1qa/C1qc/C1qb/C3ar1/C4b
WP_THYMIC_STROMAL_LYMPHOPOIETIN_TSLP_SIGNALING_PATHWAY	13/704	46/7190	2.886	0.00032557	0.00337631	0.00236198	13	Stat6/Relb/Hck/Stat3/Gab2/Nfkbia/Myc/Rela/Stat1/Nfkb1/Eif4ebp1/Lyn/Fes
WP_NOVEL_INTRACELLULAR_COMPONENTS_OF_RIGILIKE_RECEPTOR_RLR_PATHWAY	16/704	64/7190	2.553	0.000328544	0.00337631	0.00236198	16	Trim25/Dhx58/Nfkbia/Ripk1/Map3k1/Sting1/Rela/Irf7/Casp8/Ifih1/Traf2/Nfkb1/Cxcl10/Isg15/Mavs/Ddx58
WP_APOPTOSISRELATED_NETWORK_DUE_TO_ALTERED_NOTCH3_IN_OVARIAN_CANCER	14/704	53/7190	2.698	0.000418036	0.00420649	0.00294276	14	Ier3/Nqo1/Hspb1/Erbb3/Ern1/Cdkn1a/Casp7/Smad7/Vim/Anxa5/Nfkb1/Ets1/Ctnna1/Socs3
WP_INTERACTIONS_BETWEEN_IMMUNE_CELLS_AND_MICRORNAS_IN_TUMOR_MICROENVIRONMENT	11/704	36/7190	3.121	0.000445889	0.00439519	0.00307476	11	Stat6/Tgfb1/Stat3/Cd274/Cd86/Nfkb1/Il4ra/Tgfbr2/Cxcl10/Tlr7/Irak4
WP_IL10_ANTIINFLAMMATORY_SIGNALING_PATHWAY	6/704	12/7190	5.107	0.000475179	0.00442299	0.00309421	6	Stat3/Hmox1/Il10rb/Stat1/Il10ra/Stat2
WP_NANOPARTICLE_TRIGGERED_REGULATED_NECROSIS	6/704	12/7190	5.107	0.000475179	0.00442299	0.00309421	6	Ripk1/Casp8/Tnfrsf1a/Ticam1/Ftl1/Pla2g4a
WP_FOCAL_ADHESIONPI3KAKTMTORSIGNALING_PATHWAY	49/704	311/7190	1.609	0.000476181	0.00442299	0.00309421	49	Itgb2/Itga5/Vwf/Col5a3/Tek/Met/Csf1/Lama5/Mdm2/Col6a2/Flt4/Pik3cg/Itgb3/Pik3r5/Osmr/Angpt1/Itgb5/Ifnar2/Cdkn1a/Thbs2/Csf1r/Itga7/Pfkfb4/Itgb1/Col5a2/Fn1/Pfkfb3/Itga6/Nras/Il6ra/Efna1/Thbs3/Tnc/Slc2a1/Csf3r/Spp1/Il4ra/Itgax/Eif4ebp1/Fgfr1/Jak3/Tnxb/Lpar6/Fgf2/Creb3l2/Lpar1/Pik3cd/Lamb2/Gng5
WP_COMPLEMENT_AND_COAGULATION_CASCADES	15/704	60/7190	2.553	0.000501065	0.00456631	0.00319447	15	Vwf/Plau/Clu/Masp1/Pros1/Serping1/C3/Cfh/Tfpi/Plat/C1qa/C1qc/C1qb/C3ar1/C4b
WP_NEOVASCULARISATION_PROCESSES	11/704	37/7190	3.036	0.00057933	0.00518179	0.00362505	11	Tgfb1/Relb/Tgfbr1/Rel/Flt4/Angpt1/Rela/Notch1/Nfkb1/Ephb4/Notch3
WP_ALLOGRAFT_REJECTION	19/704	87/7190	2.23	0.000606176	0.00532333	0.00372407	19	Tgfb1/H2-M3/Cd86/C3/Casp7/Casp8/Stat1/Vim/H2-Aa/C1qa/C1qc/C1qb/H2-DMa/Mill2/H2-Eb1/H2-T23/H2-D1/C4b/H2-Ab1
WP_MIRNA_TARGETS_IN_ECM_AND_MEMBRANE_RECEPTORS	10/704	32/7190	3.192	0.000662929	0.00557711	0.0039016	10	Col5a3/Col6a2/Itgb5/Thbs2/Col5a2/Fn1/Tnxb/Itga1/Col6a3/Lamb2
WP_RESISTIN_AS_A_REGULATOR_OF_INFLAMMATION	10/704	32/7190	3.192	0.000662929	0.00557711	0.0039016	10	Pik3cg/Nfkbia/Rela/Plcb3/Plce1/Plcd4/Nfkb1/Plcg2/Pik3cd/Plcb2
WP_NONGENOMIC_ACTIONS_OF_125_DIHYDROXYVITAMIN_D3	18/704	81/7190	2.27	0.000672694	0.00557711	0.0039016	18	Relb/Rsad2/Prkcd/Plcb3/Plce1/Stat1/Nras/Tlr2/Nfkb1/Tnfrsf1a/Ets1/Tyk2/Oas2/Plcg2/Isg15/Stat2/Plcb2/Ifi27l2a
WP_RAC1PAK1P38MMP2_PATHWAY	16/704	68/7190	2.403	0.000681262	0.00557711	0.0039016	16	Stat3/Tek/Nfkbia/Angpt1/Myc/Rela/Casp7/Itgb1/Fn1/Nras/Nfkb1/Pxn/Eif4ebp1/Mmp2/Trp53/Erbb2
WP_TLR4_SIGNALING_AND_TOLERANCE	9/704	27/7190	3.404	0.000727357	0.0057816	0.00404466	9	Nfkbia/Ripk1/Irf7/Inpp5d/Nfkb1/Tirap/Myd88/Ticam1/Irak4
WP_SPINAL_CORD_INJURY	23/704	116/7190	2.025	0.000730181	0.0057816	0.00404466	23	Rhoc/Tgfb1/Gfap/Vcan/Myc/Aif1/Aqp4/Cdk2/Il1r1/Fcgr2b/Vim/Cspg4/Cxcl10/Gadd45a/Mag/C1qb/Icam1/Mbp/Zfp36/Lgals3/Fcgr3/Trp53/Ccnd1
WP_DEVELOPMENT_OF_PULMONARY_DENDRITIC_CELLS_AND_MACROPHAGE_SUBSETS	6/704	13/7190	4.714	0.000809801	0.00611146	0.00427543	6	Spi1/Stat3/Csf1/Ikzf1/Irf8/Flt3l
WP_MAMMARY_GLAND_DEVELOPMENT_PATHWAY_PUBERTY_STAGE_2_OF_4	6/704	13/7190	4.714	0.000809801	0.00611146	0.00427543	6	Myc/Fosl1/Fn1/Vim/Erbb2/Ccnd1
WP_OSTEOPONTIN_SIGNALING	6/704	13/7190	4.714	0.000809801	0.00611146	0.00427543	6	Itgb3/Map3k14/Plau/Rela/Nfkb1/Spp1
WP_TCELL_ANTIGEN_RECEPTOR_TCR_SIGNALING_PATHWAY	19/704	90/7190	2.156	0.000940948	0.00692951	0.00484772	19	Tgfb1/Lcp2/Gab2/Cd83/Rel/Map3k14/Nfkbia/Prkcd/Fyb/Il15ra/Rela/Vim/Nfatc2/Nfkb1/Bcl10/Nfatc1/Vav1/Shc1/Ccr5
WP_NUCLEOTIDEBINDING_OLIGOMERIZATION_DOMAIN_NOD_PATHWAY	11/704	39/7190	2.881	0.00094689	0.00692951	0.00484772	11	Nfkbia/Erbin/Rela/Casp7/Casp8/Card9/Pycard/Aim2/Nod1/Card6/Naip2
WP_SIMPLIFIED_INTERACTION_MAP_BETWEEN_LOXL4_AND_OXIDATIVE_STRESS_PATHWAY	7/704	18/7190	3.972	0.00101442	0.00731292	0.00511593	7	Tgfb1/Ddr1/Nqo1/Nfe2l2/Fn1/Anxa5/Igfbp7
WP_COPPER_HOMEOSTASIS	12/704	46/7190	2.664	0.00120198	0.00853761	0.0059727	12	Atp7b/Mdm2/Steap3/Mt2/Mt1/Atp7a/Xaf1/Adam17/Trp53/Slc31a2/Ccnd1/Sod3
WP_UNFOLDED_PROTEIN_RESPONSE	8/704	24/7190	3.404	0.00143666	0.0100138	0.00700542	8	Nfe2l2/Ern1/Pmaip1/Ddit3/Casp8/Txnip/Ppp1r15a/Trp53
WP_APOPTOSIS_MODULATION_BY_HSP70	7/704	19/7190	3.763	0.00147201	0.0100138	0.00700542	7	Ripk1/Map3k1/Casp7/Casp8/Casp6/Nfkb1/Tnfrsf1a
WP_TP53_NETWORK	7/704	19/7190	3.763	0.00147201	0.0100138	0.00700542	7	Mdm2/Myc/Cdkn1a/Pmaip1/Gadd45a/Tnfsf10/Trp53
WP_VIRAL_ACUTE_MYOCARDITIS	18/704	87/7190	2.113	0.001619	0.0108608	0.00759796	18	Itgb2/Tgfb1/Stat3/Pabpc1/Aif1/Casp7/Casp8/Stat1/Casp6/Pycard/Tlr3/Rac2/H2-DMa/Myh6/Mill2/Ticam1/Ccnd1/Ccr5
WP_CYTOSOLIC_DNASENSING_PATHWAY	15/704	67/7190	2.287	0.0017043	0.0112764	0.00788868	15	Trim25/Nfkbia/Ripk1/Sting1/Il33/Rela/Irf7/Casp8/Nfkb1/Pycard/Cxcl10/Isg15/Mavs/Aim2/Ddx58
WP_IL3_SIGNALING_PATHWAY	12/704	48/7190	2.553	0.00179334	0.0117052	0.00818863	12	Tgfb1/Hck/Stat3/Ptpn6/Gab2/Syk/Cd86/Inpp5d/Vav1/Pik3cd/Lyn/Shc1
WP_TNF_RELATED_WEAK_INDUCER_OF_APOPTOSIS_TWEAK_SIGNALING_PATHWAY	11/704	42/7190	2.675	0.00184226	0.0118642	0.00829988	11	Relb/Map3k14/Nfkbia/Ripk1/Tnfrsf12a/Rela/Casp7/Casp8/Traf2/Nfkb1/Birc3
WP_RANKLRANK_RECEPTOR_ACTIVATOR_OF_NFKB_LIGAND_SIGNALING_PATHWAY	13/704	55/7190	2.414	0.0020317	0.012912	0.00903291	13	Spi1/Relb/Gab2/Nfkbia/Syk/Rela/Stat1/Traf2/Vcam1/Nfkb1/Nfatc1/Icam1/Lyn
WP_STRUCTURAL_PATHWAY_OF_INTERLEUKIN_1_IL1	12/704	49/7190	2.501	0.00216822	0.0135541	0.00948213	12	Mapkapk2/Map3k14/Nfkbia/Map3k1/Myc/Rela/Irf7/Il1r1/Nfkb1/Myd88/Mbp/Irak4
WP_PURINERGIC_SIGNALING	9/704	31/7190	2.965	0.00218887	0.0135541	0.00948213	9	P2ry1/P2rx7/P2rx4/Gnai2/Lpar6/P2ry12/P2ry13/P2ry14/P2ry6
WP_IL6_SIGNALING_PATHWAY	11/704	43/7190	2.613	0.0022613	0.0138254	0.00967191	11	Hck/Stat3/Irf1/Il6st/Prkcd/Stat1/Il6ra/Tyk2/Vav1/Shc1/Socs3
WP_MIRNAS_INVOLVEMENT_IN_THE_IMMUNE_RESPONSE_IN_SEPSIS	13/704	56/7190	2.371	0.00241461	0.0145782	0.0101985	13	Relb/Irf1/Rel/Nfkbia/Rela/Irf7/Vcam1/Nfkb1/Irf5/Myd88/Icam1/Tlr7/Irak4
WP_CANCER_IMMUNOTHERAPY_BY_PD1_BLOCKADE	8/704	26/7190	3.142	0.00255821	0.0152545	0.0106717	8	Stat3/Cd274/Nfatc2/Nfkb1/Nfatc3/Nfatc1/H2-Eb1/H2-D1
WP_PHOTODYNAMIC_THERAPYINDUCED_AP1_SURVIVAL_SIGNALING	12/704	50/7190	2.451	0.00260478	0.0153428	0.0107334	12	Nfe2l2/Cdkn1a/Hbegf/Cflar/Traf2/Tnfrsf1a/Mmp2/Mcl1/Tnfsf10/Bmf/Trp53/Ccnd1
WP_CELLS_AND_MOLECULES_INVOLVED_IN_LOCAL_ACUTE_INFLAMMATORY_RESPONSE	6/704	16/7190	3.83	0.00292337	0.0168094	0.0117594	6	Itgb2/C3/Itgb1/Vcam1/Icam1/Selplg
WP_NCRNAS_INVOLVED_IN_STAT3_SIGNALING_IN_HEPATOCELLULAR_CARCINOMA	6/704	16/7190	3.83	0.00292337	0.0168094	0.0117594	6	Stat3/Il6st/Rela/Il6ra/Nfkb1/Jak3
WP_ENDOCHONDRAL_OSSIFICATION	14/704	64/7190	2.234	0.00302148	0.0169695	0.0118714	14	Tgfb1/Adamts4/Ctsl/Plau/Adamts1/Adamts5/Stat1/Ddr2/Spp1/Mgp/Plat/Fgfr1/Fgf2/Serpinh1
WP_ENDOCHONDRAL_OSSIFICATION_WITH_SKELETAL_DYSPLASIAS	14/704	64/7190	2.234	0.00302148	0.0169695	0.0118714	14	Tgfb1/Adamts4/Ctsl/Plau/Adamts1/Adamts5/Stat1/Ddr2/Spp1/Mgp/Plat/Fgfr1/Fgf2/Serpinh1
WP_MAPK_AND_NFKB_SIGNALLING_PATHWAYS_INHIBITED_BY_YERSINIA_YOPJ	5/704	12/7190	4.255	0.00391139	0.021715	0.0151913	5	Map3k14/Nfkbia/Map3k1/Nfkb1/Rras
WP_GLYCOSAMINOGLYCAN_DEGRADATION	6/704	17/7190	3.605	0.00414893	0.0220212	0.0154055	6	Naglu/Hyal1/Hexb/Hexa/Gusb/Gns
WP_NOTCH1_REGULATION_OF_HUMAN_ENDOTHELIAL_CELL_CALCIFICATION	6/704	17/7190	3.605	0.00414893	0.0220212	0.0154055	6	Sat1/Notch1/Mgp/Plat/Lpar1/Itga1
WP_PLATELETMEDIATED_INTERACTIONS_WITH_VASCULAR_AND_CIRCULATING_CELLS	6/704	17/7190	3.605	0.00414893	0.0220212	0.0154055	6	Tgfb1/Vcam1/Tlr2/Icam1/Tlr7/Selplg
WP_SIMPLIFIED_DEPICTION_OF_MYD88_DISTINCT_INPUTOUTPUT_PATHWAY	6/704	17/7190	3.605	0.00414893	0.0220212	0.0154055	6	Tlr2/Nfkb1/Myd88/Tlr7/Tlr9/Tifa
WP_DNA_DAMAGE_RESPONSE_ONLY_ATM_DEPENDENT	20/704	110/7190	1.857	0.00457072	0.0239963	0.0167872	20	Ccnd2/Tgfb1/Mdm2/Pik3cg/Pik3r5/Map3k1/Plau/Myc/Cdkn1a/Pmaip1/Fosl1/Nras/Nfkb1/Rac2/Ccnd3/Pik3cd/Shc1/Trp53/Erbb2/Ccnd1
WP_DNA_DAMAGE_RESPONSE	14/704	67/7190	2.134	0.00469326	0.0243178	0.0170121	14	Ccnd2/Mdm2/Gadd45g/Myc/Cdkn1a/Pmaip1/Cdk2/Casp8/Ccnd3/Gadd45a/Pml/Cdk6/Trp53/Ccnd1
WP_VITAMIN_D_RECEPTOR_PATHWAY	31/704	196/7190	1.615	0.00473265	0.0243178	0.0170121	31	S100a6/Lgals9/Tgfb1/Adgre5/Myo9b/Tnfaip3/Igfbp3/Myc/Adamts5/Cdkn1a/Mx2/Lrp5/Cdk2/Igfbp5/Nfatc2/Spp1/Ephb4/Irf5/Cd9/Itgam/Slc37a2/Cebpa/Gadd45a/H2-Aa/Irf8/Id1/Cracr2b/Klk6/Cd14/H2-Eb1/Ccnd1
WP_SIGNALING_PATHWAYS_IN_GLIOBLASTOMA	16/704	82/7190	1.993	0.0052946	0.0269188	0.0188317	16	Ccnd2/Met/Erbb3/Mdm2/Pik3cg/Prkcd/Cdkn1a/Cdk2/Nras/Fgfr1/Plcg2/Pik3cd/Cdk6/Trp53/Erbb2/Ccnd1
WP_IL2_SIGNALING_PATHWAY	10/704	42/7190	2.432	0.00615819	0.0309834	0.0216752	10	Ccnd2/Stat3/Gab2/Syk/Myc/Stat1/Nmi/Jak3/Shc1/Socs3
WP_INFLAMMATORY_RESPONSE_PATHWAY	8/704	30/7190	2.723	0.00674567	0.0335893	0.0234982	8	Lama5/Cd86/Fn1/Thbs3/Tnfrsf1b/Tnfrsf1a/Il4ra/Lamb2
WP_TNF_ALPHA_SIGNALING_PATHWAY	17/704	92/7190	1.887	0.00727107	0.035836	0.02507	17	Cyba/Tnfaip3/Rel/Map3k14/Nfkbia/Ripk1/Map3k1/Nfkbie/Casp7/Casp8/Cflar/Traf2/Nras/Nfkb1/Tnfrsf1b/Tnfrsf1a/Birc3
WP_G1_TO_S_CELL_CYCLE_CONTROL	13/704	64/7190	2.075	0.00809422	0.03949	0.0276262	13	Ccnd2/Mcm2/Mdm2/Myc/Cdkn1a/Cdk2/Mcm6/Ccnd3/Gadd45a/Cdk6/Mcm3/Trp53/Ccnd1
WP_OLIGODENDROCYTE_SPECIFICATION_AND_DIFFERENTIATION_LEADING_TO_MYELIN_COMPONENTS_FOR_CNS	8/704	31/7190	2.636	0.00833065	0.0399235	0.0279295	8	Cnp/Plp1/Sox10/Mag/Fgf2/Olig2/Mbp/Mog
WP_SIGNAL_TRANSDUCTION_OF_S1P_RECEPTOR	7/704	25/7190	2.86	0.00834838	0.0399235	0.0279295	7	Plcb3/Asah1/Gnai2/Plcb2/S1pr2/S1pr5/S1pr3
WP_REGULATION_OF_ACTIN_CYTOSKELETON	24/704	149/7190	1.645	0.0096958	0.0459124	0.0321192	24	Pfn1/Pik3cg/Pik3r5/Vcl/Fn1/Gsn/Nras/Wasf2/Pxn/Iqgap1/Pak4/Arhgef6/Msn/Fgfr1/Csk/Rac2/Vav1/Fgf2/Rras/Pik3cd/Itga1/Tmsb4x/Cd14/Dock1
WP_IMATINIB_AND_CHRONIC_MYELOID_LEUKEMIA	6/704	20/7190	3.064	0.0100747	0.0472435	0.0330504	6	Gab2/Myc/Pim1/Csf1r/Lyl1/Gadd45a
MANNO_MIDBRAIN_NEUROTYPES_HMGL	245/1255	572/14766	5.04	2.16606e-115	1.32129e-112	7.6382e-113	245	Scpep1/Itgb2/Gm2a/Slc7a7/Il16/Rin2/Slc1a5/Spi1/Stat6/Axl/Fcgrt/Ptpn6/Hspb1/Cd44/Hmox1/Tmbim1/Elovl1/Cyba/Ctsd/Pou2f2/Apobec3/Piezo1/Csf1/Cd83/Fcgr1/Fli1/Cd274/Il13ra1/Cyth4/Mfng/Ikzf1/Cd68/Irf1/Tnfaip3/Lims1/Ifngr1/Srgn/Pald1/Plek/Rel/Havcr2/Igfbp3/Pik3cg/Adap2/Nfkbia/Zfp36l1/Lgmn/Npc2/Ly86/Syk/Ctsl/Il6st/Plau/Ctsb/Lcp1/Fyb/Dab2/Sla/Parvg/Naga/Nckap1l/Litaf/Hcls1/St6gal1/Cd86/Parp9/Runx1/Cdkn1a/T…
ZHONG_PFC_MAJOR_TYPES_MICROGLIA	213/1255	433/14766	5.788	1.30823e-114	3.9901e-112	2.30662e-112	213	Itgb2/Gm2a/Slc7a7/Il16/Tcirg1/Rin2/Axl/Hck/Fcgrt/Ier3/Rps6ka1/Ptpn6/Man2b1/Tmbim1/Cyba/Ctsd/Tnfaip8l2/Cd83/Fcgr1/Fli1/H2-M3/Lamp2/Il13ra1/Ctsa/Cyth4/Pfn1/Ikzf1/Cd68/Cxcl16/Rcn3/Lims1/Ifngr1/Srgn/Pald1/Slc29a3/Vsir/Plek/Dock2/Ltc4s/Havcr2/Rnf135/Adap2/Nfkbia/Zfp36l1/Lgmn/Npc2/Ly86/Syk/Ctsl/Hexb/Il6st/Ctsb/Lcp1/Fyb/Dab2/Parvg/Myh9/Naga/Nckap1l/Hcls1/Cd86/Runx1/Fmnl3/Trem2/Fgd2/Myl12a/C3/Myo1f/Tapbp…
HU_FETAL_RETINA_MICROGLIA	195/1255	377/14766	6.086	8.02788e-110	1.63234e-107	9.43629e-108	195	Itgb2/Gm2a/Lgals9/Spi1/Lcp2/Hck/Fcgrt/Rps6ka1/Myo9b/Hmox1/Cyba/Ctsd/Cd83/Nfe2l2/Fcgr1/H2-M3/Lamp2/Il13ra1/Cyth4/Pfn1/Ikzf1/Lsp1/Cxcl16/Lims1/Ifngr1/Srgn/Pald1/Vsir/Plek/Dock2/Stk10/Havcr2/Adap2/Nfkbia/Zfp36l1/Lgmn/Npc2/Ly86/Syk/Il6st/Ctsb/Prkcd/Lcp1/Fyb/Pabpc1/Sla/Parvg/Myh9/Nckap1l/Hcls1/St6gal1/Cd86/Runx1/Fmnl3/Cdkn1a/Trem2/Fgd2/Myl12a/C3/Myo1f/Tapbp/Sting1/Aif1/Cd74/Csf1r/Ostf1/Lipa/Sat1/Tmc6/…
FAN_EMBRYONIC_CTX_BIG_GROUPS_MICROGLIA	192/1255	372/14766	6.073	7.55767e-108	1.15254e-105	6.66268e-106	192	Itgb2/Gm2a/Slc7a7/Lgals9/Tcirg1/Rin2/Hck/Fcgrt/Ier3/Ptpn6/Hspb1/Man2b1/Hmox1/Cyba/Ctsd/Cd83/Nfe2l2/Fcgr1/H2-M3/Lamp2/Il13ra1/Cyth4/Pfn1/Ikzf1/Cd68/Cxcl16/Lims1/Epb41l2/Ifngr1/Srgn/Slc29a3/Vsir/Plek/Dock2/Ltc4s/Havcr2/Adap2/Nfkbia/Zfp36l1/Lgmn/Npc2/Ly86/Syk/Ctsl/Il6st/Ctsb/Lcp1/Fyb/Dab2/Parvg/Naga/Nckap1l/Hcls1/St6gal1/Cd86/Fmnl3/Trem2/Fgd2/C3/Myo1f/Tapbp/Sting1/Aif1/Cd74/Csf1r/Rab3il1/Ostf1/Lipa/…
CUI_DEVELOPING_HEART_C8_MACROPHAGE	148/1255	280/14766	6.219	1.63699e-84	1.99712e-82	1.15451e-82	148	Itgb2/Il16/Tcirg1/Spi1/Lcp2/Hck/Fcgrt/Ier3/Ptpn6/Man2b1/Cyba/Ctsd/Pou2f2/Cd83/Fcgr1/H2-M3/Il13ra1/Cyth4/Ikzf1/Cd68/Lsp1/Cxcl16/Srgn/Vsir/Plek/Dock2/Rel/Adap2/Nfkbia/Zfp36l1/Lgmn/Npc2/Ly86/Syk/Ctsb/Prkcd/Lcp1/Fyb/Pabpc1/Sla/Parvg/Litaf/Hcls1/Cd86/Runx1/Cdkn1a/Myo1f/Aif1/Hbegf/Pmaip1/Cd74/Csf1r/Ostf1/Pik3ap1/Inpp5d/Ptprc/Ncf2/Mrc1/Apbb1ip/Mfsd1/Il6ra/Tlr2/Laptm5/Tnfrsf1b/Csf3r/Arpc1b/Hpgds/Tbxas1/A…
MANNO_MIDBRAIN_NEUROTYPES_HENDO	254/1255	872/14766	3.427	2.99518e-76	3.0451e-74	1.76032e-74	254	Itga5/Icosl/Lgals9/Lsr/Rarg/Tubb6/Tcirg1/Vwf/Stat6/Rhoc/Tgfb1/Lcp2/Fcgrt/Nqo1/Stat3/Cavin1/Map3k11/Ralb/Cnn2/Grap/Hspb1/Sqor/Tmbim1/Tek/Elovl1/Ptbp1/Cyba/Id3/Fxyd5/Ifi35/Amotl1/Piezo1/Abca1/Cers2/Fli1/Stard13/Myo1c/Mfng/Pfn1/Irf1/Plod1/Reep3/Lims1/Srgn/Pald1/Slc1a4/Flt4/Igfbp3/Tcn2/Smtn/Rnf135/Zfp36l1/Npc2/Vash1/Pxdc1/Map3k1/Il6st/Nid2/Vcl/Sema3g/Lats2/Osmr/Dab2/Adcy4/Myc/Myh9/Rapgef3/St6gal1/Ada…
DESCARTES_FETAL_CEREBELLUM_MICROGLIA	184/1255	522/14766	4.147	6.19492e-69	5.39843e-67	3.12075e-67	184	Itgb2/Gm2a/Hk2/Slc7a7/Spi1/Dennd1c/Lcp2/Hck/Ptpn6/Gab2/Cd33/Man2b1/Hmox1/Ampd3/Tep1/Tmem86a/Tnfaip8l2/Csf1/Lrrk1/Cd83/Fcgr1/Ctsz/Cd274/Cyth4/Ikzf1/Cd68/Cxcl16/Rcn3/Ifngr1/Slc29a3/Plek/Dock2/Havcr2/Pik3cg/Itgb3/Adap2/Pik3r5/Lgmn/Ly86/Syk/Ctsl/Cd180/Ctsb/Prkcd/Lcp1/Fyb/Sh3bp1/Parvg/Nckap1l/Hcls1/Cd86/Runx1/Cdkn1a/Mx2/Trem2/Fgd2/C3/Myo1f/Aif1/Cd74/Csf1r/Rab3il1/Aldh3b1/Fermt3/Pik3ap1/Slc11a1/Tfcp2l1…
MANNO_MIDBRAIN_NEUROTYPES_HPERIC	217/1255	775/14766	3.294	4.18852e-61	3.19375e-59	1.84626e-59	217	Scpep1/Rarg/Col18a1/Tubb6/Tcirg1/Stat6/Rhoc/Axl/Tgfb1/Lcp2/Fcgrt/Nqo1/Stat3/Map3k20/Col5a3/Hspb1/Cd44/Tmbim1/Elovl1/Adamts4/Cyba/Id3/Apobec3/Ifi35/Amotl1/Piezo1/Abca1/Nfe2l2/Stard13/C1qtnf1/Dbndd2/Slc12a7/Myo1c/Pmp22/Pfn1/Sparc/Irf1/Plod1/Tnfaip3/Reep3/Lims1/Epb41l2/Pald1/Tns3/Smtn/Rnf135/Adap2/Zfp36l1/Pxdc1/Nid2/Vcl/Prkcd/Lats2/Pdlim2/Osmr/Adcy4/Pabpc1/Myc/Myh9/Naga/Rapgef3/Itgb5/Adamts1/Runx1/F…
TRAVAGLINI_LUNG_TREM2_DENDRITIC_CELL	177/1255	572/14766	3.641	1.85792e-56	1.25926e-54	7.27958e-55	177	Scpep1/Itgb2/Gm2a/Mmp14/Slc7a7/S100a6/Lgals9/Tubb6/Nr1h3/Spi1/Axl/Hck/Fcgrt/Hspb1/Cd44/Man2b1/Hmox1/Sqor/Tmbim1/Cyba/Ctsd/Mgst1/Fcgr1/Ncf1/Ctsz/Lamp2/Il13ra1/Ctsa/Pmp22/Sparc/Cd68/Cxcl16/Lims1/Ifngr1/Col6a2/Txnrd1/Havcr2/Tcn2/Abcc3/Lgmn/Npc2/Tnfaip2/Ly86/Ctsl/Hexb/Ctsb/Dab2/Parvb/Cd86/Serping1/Mx2/Trip6/Tmem176a/Trem2/Aif1/Cd74/Csf1r/Lipa/Fermt3/Hexa/Cd63/Taldo1/Cd151/Tspan4/Gusb/Stat1/Slc11a1/Fn…
MURARO_PANCREAS_MESENCHYMAL_STROMAL_CELL	186/1255	670/14766	3.266	2.13645e-51	1.30323e-49	7.53379e-50	186	Itga5/Col18a1/Tubb6/Fkbp10/Ltbp1/Slc1a5/Axl/Ier3/Nqo1/Cavin1/Map3k20/Col5a3/Angptl2/Arhgef40/Cnn2/Nes/Adamts4/Sulf2/Tgfbr1/Id3/Mgst1/Rpl10/Amotl1/Fhod1/Abca1/Mapkapk2/Sulf1/Pmp22/Pfn1/Sparc/Plod1/Lims1/Ddx21/Col6a2/Txnrd1/Aldh1l2/Rhbdf1/Gfpt2/Tns3/Igfbp3/Aebp1/Galnt10/Itgb3/Zfp36l1/Npc2/Ctsl/Vcan/Nid2/Plau/Vcl/Ctsb/Lats2/Ednrb/Osmr/Dab2/Pabpc1/Myc/Myh9/Litaf/Ccdc80/Itgb5/Hcls1/Runx1/Fmnl3/Thbs2/T…
AIZARANI_LIVER_C6_KUPFFER_CELLS_2	102/1255	220/14766	5.455	4.48696e-51	2.48822e-49	1.4384e-49	102	Itgb2/Slc7a7/Lgals9/Tcirg1/Spi1/Axl/Hck/Fcgrt/Ier3/Hmox1/Cyba/Ctsd/Pou2f2/Cd83/Cxcl16/Lims1/Epb41l2/Vsir/Plek/Adap2/Lgmn/Npc2/Tnfaip2/Ctsb/Fyb/Dab2/Sla/Nckap1l/Hcls1/Cd86/Fgd2/Aif1/Csf1r/Lipa/Sat1/Slc11a1/Frmd4a/Mrc1/Samhd1/Mfsd1/S100a11/Vcam1/Tlr2/Laptm5/Tnfrsf1b/Wasf2/Arpc1b/Gpnmb/Tbxas1/Frmd4b/Ctsc/Tyrobp/Slco2b1/Itgax/Pycard/Asah1/Cotl1/Gnai2/Ucp2/Grn/Tgfbi/P2ry13/H2-Aa/C1qa/C1qc/C1qb/Unc93b1…
GAO_LARGE_INTESTINE_24W_C11_PANETH_LIKE_CELL	122/1255	317/14766	4.528	3.65601e-50	1.85847e-48	1.07435e-48	122	Itgb2/Gm2a/Spi1/Lcp2/Hck/Cd33/Hmox1/Abca1/Cd83/Fcgr1/Ncf1/Fli1/Ctsz/Cyth4/Ikzf1/Cd68/Lsp1/Cxcl16/Tnfaip3/Ifngr1/Srgn/Plek/Slc1a4/Dock2/Havcr2/Rsad2/Adap2/Lgmn/Tnfaip2/Ly86/Ctsl/Cd180/Plau/Lcp1/Fyb/Dab2/Sla/Nckap1l/Hcls1/Cd86/Nfkbie/Fgd2/Aif1/Cd74/Csf1r/Lipa/Fermt3/Pik3ap1/Inpp5d/Ptprc/Ncf2/Mrc1/Pfkfb3/Mfsd1/Tlr2/Manba/Plin2/Laptm5/Tnfrsf1b/Csf3r/Hpgds/Tbxas1/Edem1/Arhgdib/Ctsc/Tyrobp/Slco2b1/Itga…
TRAVAGLINI_LUNG_EREG_DENDRITIC_CELL	163/1255	556/14766	3.449	2.4527e-48	1.15088e-46	6.65307e-47	163	Itga5/S100a6/Rin2/Spi1/Lcp2/Adgre5/Hck/Fcgrt/Ier3/Cd44/Man2b1/Hmox1/Clic1/Id3/Elk3/Abca1/Cd83/Nfe2l2/Fcgr1/Ctsz/Sdc4/Il13ra1/Pmp22/Cxcl16/Tnfaip3/Reep3/Lims1/Epb41l2/Ifngr1/Ddx21/Srgn/Plek/Rel/Havcr2/Tcn2/Pik3r5/Zfp36l1/Susd6/Lgmn/Npc2/Sema4d/Ctsl/Vcan/Plau/Ctsb/Litaf/Hcls1/Cd86/Runx1/Cdkn1a/Tnfrsf12a/Aif1/Hbegf/Cd74/Csf1r/Sat1/Mmp19/Ifitm3/Bach1/Il1r1/Slc11a1/Dbi/Ncf2/Fcgr2b/Mrc1/Pfkfb3/Eng/Gsn/…
FAN_EMBRYONIC_CTX_BIG_GROUPS_BRAIN_ENDOTHELIAL	129/1255	367/14766	4.136	7.6352e-48	3.32677e-46	1.92315e-46	129	Itga5/Col18a1/Tubb6/Vwf/Rhoc/Cavin1/Cnn2/Tek/Clic1/Id3/Fxyd5/Ifi35/Cers2/Fli1/Stard13/H2-M3/Slc12a7/Myo1c/Pmp22/Sparc/Plod1/Reep3/Pald1/Col6a2/Tcn2/Smtn/Aebp1/Nid2/Vcl/Pdlim2/Sorbs3/Adcy4/Myh9/Gsdmd/Ly6e/Serping1/Myl12a/Psmb8/Sting1/Efemp2/Plce1/Afap1l2/Ifitm3/Podxl/Itih5/Itgb1/Col5a2/Stat1/Fn1/Tagln2/Rsu1/Vim/Eng/Stom/Notch1/Tfpi/Cd82/Tm4sf1/Wwtr1/Efna1/Ecm1/Slc2a1/Pxn/Ltbr/Cd9/Iqgap1/Slc38a5/Fl…
HU_FETAL_RETINA_FIBROBLAST	125/1255	373/14766	3.943	8.46944e-44	3.44424e-42	1.99106e-42	125	Ccnd2/Itga5/Rarg/Tubb6/Rhoc/Fcgrt/Cyba/Clic1/Id3/Elk3/Fxyd5/Amotl1/Sulf1/Pmp22/Pfn1/Sparc/Irf1/Epb41l2/Col6a2/Smtn/Aebp1/Nfkbia/Zfp36l1/Vcan/Erbin/Il6st/Sorbs3/Dab2/Angpt1/Myh9/Apod/Ly6e/Ccdc80/Lima1/Myl12a/Svil/Sting1/Fam111a/Efemp2/Add3/Ifitm3/Itgb1/Col5a2/Igfbp5/Fn1/Prrx1/Frmd4a/Ddr2/Eng/Stom/Tfpi/Mdk/Rrbp1/Anxa5/Wwtr1/Olfml3/S100a11/Rab13/Tln1/Wasf2/Mxra8/Fam114a1/Ephb4/Iqgap1/Ctsc/Msn/Magt1/…
FAN_OVARY_CL13_MONOCYTE_MACROPHAGE	139/1255	457/14766	3.579	3.65954e-43	1.3952e-41	8.06543e-42	139	Itgb2/Cd52/S100a6/Lgals9/Spi1/Fcgrt/Ier3/Myo9b/Hspb1/Cd44/Hmox1/Cyba/Clic1/Ctsd/Fxyd5/Cd83/H2-M3/Ctsz/Pfn1/Cd68/Lsp1/Cxcl16/Lims1/Ifngr1/Srgn/Plek/Txnrd1/Rel/Havcr2/Nfkbia/Lgmn/Npc2/Ly86/Ctsl/Hexb/Ctsb/Lcp1/Pabpc1/Litaf/Hcls1/Cd86/Cdkn1a/Tapbp/Aif1/Cd74/Ostf1/Fermt3/Sat1/Cd63/Taldo1/Cflar/Dbi/Ptprc/Tagln2/Fcgr2b/Snap23/Ptpn1/Anxa5/Mfsd1/S100a11/Nfkb1/B4galt1/Glipr2/Plin2/Laptm5/Tnfrsf1b/Arpc1b/Ar…
TRAVAGLINI_LUNG_OLR1_CLASSICAL_MONOCYTE_CELL	179/1255	712/14766	2.958	9.35778e-43	3.35779e-41	1.94109e-41	179	Trim25/Itga5/S100a6/Tcirg1/Rin2/Capns1/Spi1/Lcp2/Adgre5/Relb/Hck/Fcgrt/Ier3/Stat3/Map3k20/Cd44/Ndrg1/Hmox1/Ampd3/Sqor/Rps9/Clic1/Elk3/Abca1/Cd83/Fcgr1/Cd274/Mapkapk2/Il13ra1/Pfn1/Cxcl16/Tnfaip3/Lims1/Ddx21/Srgn/Plek/Havcr2/Tns3/Tcn2/Pik3r5/Nfkbia/Zfp36l1/Susd6/Npc2/Tnfaip2/Syk/Ctsl/Vcan/Erbin/Il6st/Ctsb/Lcp1/Sla/Myh9/Litaf/Hcls1/Runx1/Cdkn1a/Mx2/Nfkbie/Aif1/Hbegf/Fermt3/Pik3ap1/Sat1/Mmp19/Ifitm3/…
AIZARANI_LIVER_C2_KUPFFER_CELLS_1	85/1255	196/14766	5.102	7.59961e-40	2.57542e-38	1.48881e-38	85	Itgb2/Lgals9/Axl/Hck/Ier3/Pou2f2/Cd83/Il13ra1/Cxcl16/Lims1/Ifngr1/Srgn/Vsir/Plek/Rel/Npc2/Ly86/Syk/Ctsb/Pabpc1/Parvg/Ciita/Hcls1/Cd86/Fgd2/Aif1/Csf1r/Lipa/Sat1/Ncf2/Fcgr2b/Mrc1/Vim/Samhd1/Mfsd1/S100a11/Tlr2/Laptm5/Tnfrsf1b/Arpc1b/Tbxas1/Tyrobp/Slco2b1/Itgax/Cd37/Rgs10/Cotl1/Ctsh/Lpcat2/Ucp2/Grn/Tgfbi/P2ry13/H2-Aa/C1qa/C1qc/C1qb/H2-DMa/Cd84/Ctss/Rbpj/Fgl2/Gpr34/C3ar1/Irf8/Lyn/Klhl6/Mpeg1/Tmsb4x/Ft…
DESCARTES_FETAL_EYE_MICROGLIA	70/1255	139/14766	5.925	2.88982e-38	9.27783e-37	5.36337e-37	70	Itgb2/Slc7a7/Spi1/Hck/Lrrk1/Cd83/Cyth4/Ikzf1/Plek/Dock2/Adap2/Pik3r5/Lgmn/Ly86/Lcp1/Fyb/Nckap1l/St6gal1/Runx1/Fgd2/Myo1f/Cd74/Csf1r/Pik3ap1/Inpp5d/Ptprc/Ncf2/Apbb1ip/Il6ra/Tlr2/Laptm5/Csf3r/Spp1/Hpgds/Tbxas1/Arhgap25/Itpr2/Slco2b1/Itgam/Cd37/Dock11/Elf4/Adcy7/Il10ra/Lpcat2/Vav1/Gmip/P2ry12/C1qa/C1qc/C1qb/H2-DMa/Fgd3/Cd84/Gpr34/Lat2/Irf8/Stab1/Arhgap30/Cd14/Wdfy4/Dock8/Pld4/Cx3cr1/Nrros/Ptafr/H2-E…
DESCARTES_FETAL_CEREBRUM_MICROGLIA	119/1255	389/14766	3.599	3.17848e-37	9.69436e-36	5.60416e-36	119	Itgb2/Hk2/Slc7a7/Spi1/Dennd1c/Rps6ka1/Cd33/Hmox1/Ampd3/Hfe/Tmem86a/Tnfaip8l2/Csf1/Lrrk1/Cd83/Fcgr1/Ncf1/Il13ra1/Cyth4/Cd68/Cxcl16/Rcn3/Slc29a3/Dock2/Havcr2/Adap2/Pik3r5/Lgmn/Ly86/Cd180/Ctsb/Parvg/Hcls1/Cd86/Trem2/Fgd2/Myo1f/Aif1/Cd74/Csf1r/Aldh3b1/Pik3ap1/Slc11a1/Tfcp2l1/Ncf2/Fcgr2b/Apbb1ip/Card9/Nfatc2/Pld1/Tlr2/Manba/Gbp2/B4galt1/Csf3r/Slc2a5/Spp1/Crybb1/P2rx4/Irf5/Gpnmb/Hpgds/Ctsc/Tyrobp/Itgam…
FAN_EMBRYONIC_CTX_BIG_GROUPS_BRAIN_IMMUNE	68/1255	149/14766	5.37	9.16305e-34	2.66165e-32	1.53866e-32	68	Itgb2/Cd52/S100a6/Il16/Adgre5/Ptpn6/Cnn2/Cd44/Clic1/Fxyd5/H2-M3/Pfn1/Lsp1/Irf1/Srgn/Stk10/Lcp1/Fyb/Psme1/Myh9/Litaf/Ly6e/Hcls1/Myl12a/Tapbp/Psmb8/Cd74/Fermt3/Add3/Ifitm3/Sp100/Ptprc/Tagln2/S100a11/Arpc1b/Arhgdib/Iqgap1/Cib1/Cd37/Msn/Ets1/Csk/Rac2/Ucp2/Ccnd3/Isg15/Arhgap45/H2-Q4/Elf1/Txnip/Akna/Xaf1/Rcsd1/S100a10/Zfp36/Zfp36l2/Vamp8/H2-T22/Fcer1g/H2-Eb1/B2m/H2-K1/H2-T23/Rnf213/H2-D1/Psme2/Neat1/Bi…
BUSSLINGER_ESOPHAGEAL_DENDRITIC_CELLS	81/1255	214/14766	4.453	7.22218e-33	2.00251e-31	1.15762e-31	81	Ccnd2/Itgb2/Cd52/Spi1/Axl/Hck/Mob3a/Fcgrt/Cnn2/Man2b1/Fxyd5/Cd83/H2-M3/Il13ra1/Slc12a7/Pfn1/Lsp1/Cxcl16/Tnfaip3/Srgn/Plek/Abcc3/Pxdc1/Lcp1/Sla/Litaf/Cd86/Aif1/Cd74/Csf1r/Inpp5d/Ptprc/Vim/Eng/Gsn/Rassf2/Nfatc2/Anxa5/Laptm5/Slc2a1/Arpc1b/Clec5a/Arhgdib/Vasp/Tyrobp/Itgax/Cd37/Rgs10/Adcy7/Cotl1/Ifi30/Ctsh/Cmtm6/Gnai2/Ucp2/Gna15/H2-Aa/H2-DMa/Txnip/Ctss/Zfhx3/Rbpj/Fgl2/Lyn/Zfp36/Mpeg1/Entpd1/Syngr2/Tms…
BUSSLINGER_DUODENAL_IMMUNE_CELLS	182/1255	892/14766	2.401	1.40044e-30	3.71421e-29	2.14713e-29	182	Ccnd2/Itgb2/Cd52/Il16/Tcirg1/Dennd1c/Lcp2/Adgre5/Mob3a/Stat3/Ptpn6/Cnn2/Myo9b/Cd44/Rps9/Cyba/Clic1/Tgfbr1/Pou2f2/Rpl10/Apobec3/Fxyd5/H2-M3/Crlf3/Cyth4/Pfn1/Ikzf1/Lsp1/Irf1/Tnfaip3/Lims1/Ddx21/Srgn/Plek/Dock2/Stk10/Nfkbia/Zfp36l1/Asb2/Sema4d/Lcp1/Fyb/Psme1/Sla/Sh3bp1/Parvg/Myh9/Nckap1l/Litaf/Ly6e/Hcls1/Pim1/Myl12a/Lbh/Myo1f/Tapbp/Ostf1/Fermt3/Esyt1/Tmc6/Shisa5/Mybl1/Inpp5d/Ptprc/Tor1aip1/Rsu1/Vim/…
MURARO_PANCREAS_ENDOTHELIAL_CELL	105/1255	366/14766	3.375	3.08486e-30	7.84069e-29	4.53258e-29	105	Itga5/Tubb6/Vwf/Nqo1/Cavin1/Col5a3/Angptl2/Rasa4/Tek/Adamts4/Sulf2/Tgfbr1/Id3/Elk3/Fhod1/H2-M3/Slc12a7/Sparc/Lims1/Srgn/Flt4/Vash1/Erbin/Il6st/Sema3g/Lats2/Dab2/Myh9/Fmnl3/Lbh/Sting1/Frmd8/Ifitm3/Podxl/Nrp1/Smad7/Frmd4a/Rsu1/Vim/Stom/Notch1/Snap23/Ehd4/Tm4sf1/Wwtr1/Efna1/Gbp3/Col15a1/Htra3/Rest/Pxn/A2m/Emp1/Arhgdib/Cd9/Il4ra/Msn/Mmp2/Adgrg1/Jam3/Ets1/Robo4/Tgfbr2/Lmo2/Lpar6/Uaca/Ppp1r18/Plvap/Pim…
FAN_OVARY_CL7_ANGEIOGENIC_ENDOTHELIAL_CELL	84/1255	248/14766	3.985	5.50275e-30	1.34267e-28	7.76177e-29	84	S100a6/Vwf/Rhoc/Fcgrt/Cavin1/Hspb1/Id3/Elk3/Fxyd5/H2-M3/Cyb5r3/Sparc/Lims1/Ifngr1/Zfp36l1/Npc2/Il6st/Clu/Psme1/Ly6e/Lima1/Cdkn1a/Mx2/Myl12a/Psmb8/Cd74/Sat1/Ifitm3/Cd151/Tspan4/Fn1/Tagln2/Eng/Gsn/Stom/Tfpi/Ehd4/Tm4sf1/Rab13/Efna1/Wasf2/Arpc1b/A2m/Emp1/Mgp/Mt2/Anxa2/Tgfbr2/Lpar6/Grn/Leprot/Isg15/Pim3/Igfbp7/Elf1/H2-DMa/Txnip/Adgrl4/Tnfsf10/Lap3/Ppp1r15a/Cyyr1/Tspo/S100a10/S100a13/Id1/Zfp36/Zfp36l2/…
TRAVAGLINI_LUNG_ADVENTITIAL_FIBROBLAST_CELL	93/1255	301/14766	3.635	1.39258e-29	3.26721e-28	1.88872e-28	93	Scpep1/S100a6/Tubb6/Fcgrt/Cd44/Mgst1/Bicc1/Csf1/Nfe2l2/Lamp2/Lsp1/Rcn3/Col6a2/Gfpt2/Pdlim4/Tcn2/Efemp1/Tnfaip2/Pxdc1/Ctsl/Plau/Dab2/Myc/Apod/Ccdc80/Pros1/Lima1/Tmem176a/Thbs2/Tnfrsf12a/Pim1/C3/Cd74/Il33/Fosl1/Add3/Nrp1/Il1r1/Cfh/Mpzl1/Prrx1/Gsn/Cybrd1/Olfml3/B4galt1/Pdpn/Htra3/Ugdh/Tmem176b/Gpnmb/Zc3hav1/Emp1/Mgp/Rgs10/Bag3/Chrdl1/Plat/Fgfr1/Mmp2/Mt2/Mt1/Oaf/Anxa2/Ctsh/Tgfbr2/Csrnp1/Lgals3bp/Vat1…
MURARO_PANCREAS_ACINAR_CELL	156/1255	717/14766	2.56	2.2594e-29	5.10456e-28	2.95087e-28	156	Ccnd2/Lgals9/Lsr/Tcirg1/Stat6/Rhoc/Map3k20/Cnn2/Hspb1/Cd44/Ndrg1/Tmbim1/Rps9/Nectin4/Ctsd/Mgst1/Rpl10/Met/Nfe2l2/H2-M3/Sdc4/Traf4/Slc12a7/Myo1c/Erbb3/Cxcl16/Tnfaip3/Ifngr1/Txnrd1/Trim47/Abcc3/Nfkbia/Zfp36l1/Golm1/Spata13/Slc39a14/Osmr/Lrp10/Pabpc1/Myc/Myh9/Adamts1/Lima1/Tnfrsf12a/Myl12a/C3/Tapbp/Psmb8/Pmaip1/Cd74/Tjp2/Frmd8/Pik3ap1/Add3/Casp7/Sat1/Ifitm3/Taldo1/Cd151/Podxl/Sp100/Mlph/Tagln2/Fam10…
TRAVAGLINI_LUNG_MACROPHAGE_CELL	72/1255	197/14766	4.3	3.32428e-28	7.24217e-27	4.18659e-27	72	Slc7a7/Hck/Fcgrt/Hspb1/Ctsd/Mgst1/Sdc4/Cxcl16/Npc2/Tnfaip2/Ctsl/Hexb/Ctsb/Dab2/Serping1/Trem2/Hbegf/Cd74/Mmp19/Slc11a1/Fn1/Ncf2/Mrc1/Vim/Eng/Gsn/Anxa5/S100a11/Glipr2/P2rx4/Gpnmb/Cd9/Ctsc/Tyrobp/Nupr1/Slco2b1/Asah1/Mt1/Anxa2/Ctsh/Myd88/Grn/Vat1/Tgfbi/Isg15/H2-Aa/C1qa/C1qc/C1qb/Clic4/Cd81/Tgm2/Ctss/Igfbp2/Lap3/C3ar1/Tspo/S100a10/Lhfpl2/Gldn/Lgals3/Ftl1/Rab31/Fcer1g/Fcgr3/Alox5ap/H2-Eb1/Gpx1/Lgals1/…
GAO_LARGE_INTESTINE_ADULT_CJ_IMMUNE_CELLS	118/1255	477/14766	2.911	1.9587e-27	4.12002e-26	2.38172e-26	118	Itga5/Col18a1/Tubb6/Fkbp10/Vwf/Axl/Cavin1/Col5a3/Angptl2/Nes/Tek/Scarf2/Amotl1/Csf1/Lama5/Sulf1/Slc12a4/Pmp22/Sparc/Plek/Col6a2/Pdlim4/Igfbp3/Efemp1/Aebp1/Tnfaip2/Vcan/Plau/Samd4/Galnt15/Ednrb/Angpt1/Rapgef3/Apod/Ly6e/Ccdc80/Adamts1/Adamts5/Serping1/Mx2/Lbh/Il33/Efemp2/Itga7/Mmp19/Tspan4/Itih5/Nrp1/Col5a2/Il1r1/Igfbp5/Cfh/Eng/Stom/Cybrd1/Tfpi/Ccm2l/Wwtr1/Olfml3/Tspan2/Ecm1/Gbp3/Col15a1/Pdpn/Csf3r…
FAN_OVARY_CL9_PUTATIVE_APOPTOTIC_ENDOTHELIAL_CELL	99/1255	363/14766	3.209	1.21728e-26	2.47514e-25	1.43084e-25	99	Tubb6/Vwf/Rhoc/Fcgrt/Ier3/Stat3/Hspb1/Ndrg1/Hmox1/Carhsp1/Fxyd5/H2-M3/Sparc/Irf1/Lims1/Ifngr1/Ddx21/Txnrd1/Nfkbia/Il6st/Clu/Dab2/Cdkn1a/Mx2/Tnfrsf12a/Myl12a/Eif2ak2/Psmb8/Sting1/Cd74/Sat1/Ifitm3/Irf7/Cflar/Sp100/Tagln2/Eng/Gsn/Stom/Itprid2/Tfpi/Ehd4/Anxa5/Tm4sf1/Wwtr1/Efna1/Gbp2/Pdlim5/Plin2/Arpc1b/A2m/Emp1/Mgp/Tnfrsf1a/Nupr1/Bag3/Msn/Mt2/Anxa2/Lpar6/Parp14/Baz1a/Isg15/Pim3/Igfbp7/Gadd45a/Elf1/Bt…
AIZARANI_LIVER_C25_KUPFFER_CELLS_4	63/1255	168/14766	4.412	1.55171e-25	3.05337e-24	1.76511e-24	63	Itgb2/Icosl/Lgals9/Adgre5/Hck/Ier3/Pou2f2/Cd83/Il13ra1/Cxcl16/Lims1/Ddx21/Srgn/Plek/Rel/Npc2/Syk/Vcan/Pabpc1/Litaf/Ciita/Hcls1/Cd86/Aif1/Hbegf/Pmaip1/Csf1r/Sat1/Slc11a1/Ncf2/Vim/Samhd1/S100a11/Tlr2/Laptm5/Tnfrsf1b/Tyrobp/Itgax/Cotl1/Cmtm6/Grn/Tgfbi/H2-Aa/H2-DMa/Ctss/Fgl2/Irf8/Lyn/Klhl6/Mpeg1/Pld4/Rab31/Cntrl/Fcer1g/Fcgr3/H2-Eb1/Gpx1/Lyz2/H2-Ab1/I830077J02Rik/Mafb/Clec7a/Kctd12
TRAVAGLINI_LUNG_CLASSICAL_MONOCYTE_CELL	81/1255	268/14766	3.556	3.60635e-25	6.8746e-24	3.9741e-24	81	Trim25/Scpep1/Hk2/Slc7a7/S100a6/Lgals9/Capns1/Spi1/Adgre5/Hck/Fcgrt/Cd33/Sulf2/Pou2f2/Mgst1/Ncf1/Il13ra1/Ifngr1/Npc2/Tnfaip2/Ly86/Syk/Vcan/Map3k1/Pabpc1/Cd86/Fgd2/Myo1f/Sat1/Bach1/Slc11a1/Ncf2/Rassf2/Mfsd1/Il6ra/Tlr2/Tnfrsf1b/Csf3r/Agtrap/Tnfrsf1a/Iqgap1/Tyrobp/Itgam/Pycard/Asah1/Cotl1/Ifi30/Crtap/Lmo2/Gns/Tgfbi/Dok3/P2ry13/Mcl1/Ctss/Tnfsf10/Fgl2/Tspo/Lyn/Mtmr11/Mpeg1/Entpd1/Cd14/Fes/Cebpb/Rab31/…
FAN_EMBRYONIC_CTX_BRAIN_ENDOTHELIAL_1	107/1255	433/14766	2.907	6.83287e-25	1.26304e-23	7.30147e-24	107	Itga5/Lsr/Tubb6/Vwf/Rhoc/Nqo1/Cavin1/Nes/Tek/Clic1/Id3/Carhsp1/Fxyd5/Ifi35/Lama5/Cyb5r3/Sparc/Slc1a4/Col6a2/Flt4/Tcn2/Smtn/Nid2/Sema3g/Pdlim2/Sorbs3/Adcy4/Ly6e/Ifnar2/Mx2/Svil/Arap3/Sorbs1/Afap1l2/Atp10a/Ifitm3/Cd151/Podxl/Col5a2/Fn1/Tagln2/Vim/Eng/Notch1/Itga6/Cd82/Mdk/Tm4sf1/Wwtr1/Efna1/Ifi44/Ecm1/Gbp3/Slc2a1/Pxn/Eln/Cd9/Slc38a5/Thsd1/Mt2/Mt1/Pllp/Tpm4/Robo4/Cgnl1/Lmo2/Slc16a1/Isg15/Igfbp7/Gadd…
AIZARANI_LIVER_C23_KUPFFER_CELLS_3	70/1255	212/14766	3.885	2.0698e-24	3.71347e-23	2.1467e-23	70	Itgb2/Cd52/Slc7a7/S100a6/Hck/Cd44/Pou2f2/Lims1/Srgn/Vsir/Plek/Nfkbia/Tnfaip2/Ly86/Vcan/Ctsb/Prkcd/Fyb/Sla/Parvg/Hcls1/Mx2/Myo1f/Aif1/Sat1/Taldo1/Slc11a1/Ncf2/Vim/Rassf2/Samhd1/S100a11/Tlr2/Glipr2/Laptm5/Tnfrsf1b/Csf3r/Tyrobp/Itgam/Itgax/Cd37/Plp2/Cotl1/Gnai2/Grn/Dok3/Ddx60/Ctss/Fgl2/Plcb2/Tspo/S100a10/Lyn/Mpeg1/Cd14/Rab31/Ptafr/Cntrl/Nfam1/Fcer1g/Skap2/Fcgr3/Lgals1/Lyz2/Rhog/I830077J02Rik/Mafb/Na…
AIZARANI_LIVER_C18_NK_NKT_CELLS_5	50/1255	113/14766	5.206	2.24825e-24	3.91838e-23	2.26516e-23	50	Slc7a7/Adgre5/Hck/Ier3/Ptpn6/Hspb1/Pou2f2/Cd83/Ncf1/Plek/Npc2/Tnfaip2/Vcan/Hcls1/Aif1/Hbegf/Pmaip1/Csf1r/Sat1/Slc11a1/Ncf2/Vim/Samhd1/S100a11/Tlr2/Laptm5/Tnfrsf1b/P2rx7/Tyrobp/Itgax/Cd37/Bag3/Cotl1/Tgfbi/H2-DMa/Ctss/Fgl2/C3ar1/Lyn/Mpeg1/Cebpb/Rab31/Fcer1g/Fcgr3/Lyz2/H2-Ab1/I830077J02Rik/Mafb/Clec7a/Kctd12
DESCARTES_FETAL_INTESTINE_MYELOID_CELLS	67/1255	197/14766	4.002	3.03912e-24	5.14963e-23	2.97692e-23	67	Spi1/Adgre5/Hck/Cd33/Adgre1/Man2b1/Tnfaip8l2/Abca1/Cd83/Fcgr1/Ncf1/Cd274/Plek/Adap2/Lgmn/Ly86/Cd180/Ciita/Cd86/Fgd2/Aif1/Cd74/Csf1r/Ncf2/Samhd1/Il6ra/Dapp1/Csf3r/Hpgds/Tbxas1/Itpr2/Tyrobp/Itgax/Ifi30/Il10ra/Cxcl10/P2ry12/P2ry13/H2-Aa/C1qa/C1qc/C1qb/H2-DMa/Ctss/Fgl2/Gpr34/C3ar1/Irf8/Cmklr1/Stab1/Tlr7/Mpeg1/Tifab/Cd14/Wdfy4/Pld4/Cx3cr1/Ptafr/Fcer1g/Fcgr3/H2-Eb1/Slc31a2/Lyz2/H2-Ab1/I830077J02Rik/Maf…
TRAVAGLINI_LUNG_PROLIFERATING_MACROPHAGE_CELL	176/1255	961/14766	2.155	8.22691e-24	1.35633e-22	7.84072e-23	176	Scpep1/Cd52/Slc7a7/S100a6/Lgals9/Tubb6/Spi1/Axl/Hck/Fcgrt/Hspb1/Sqor/Hyi/Cyba/Ctsd/Carhsp1/Mgst1/Zdhhc12/Adamtsl4/Fcgr1/H2-M3/Ctsz/Lamp2/Sdc4/Ctsa/Cyb5r3/Pfn1/Sparc/Cd68/Cxcl16/Reep3/Septin10/Tcn2/Top2a/Npc2/Ly86/Ctsl/Hexb/Rnase4/Ctsb/Dab2/Naprt/Gsdmd/Ly6e/Cd86/Parp9/Serping1/Mx2/Trip6/Trem2/Svil/Sting1/Cd74/Fam111a/Lipa/Hexa/Cd63/Mmp19/Taldo1/Cd151/Tspan4/Gusb/Slc11a1/Fn1/Mcm6/Dbi/Ncf2/Tagln2/Mr…
FAN_OVARY_CL16_LYMPHATIC_ENDOTHELIAL_CELL	73/1255	234/14766	3.671	1.03367e-23	1.65932e-22	9.59227e-23	73	S100a6/Vwf/Rhoc/Fcgrt/Cavin1/Hspb1/Ctsd/Elk3/Fxyd5/Prox1/H2-M3/Lamp2/Cyb5r3/Pfn1/Reep3/Lims1/Flt4/Smtn/Efemp1/Npc2/Ctsl/Hexb/Il6st/Clu/Adcy4/Apod/Serping1/Myl12a/Add3/Cd63/Ifitm3/Cd151/Tspan4/Fn1/Eng/Stom/Tfpi/Anxa5/Tm4sf1/Efna1/Laptm5/Pdpn/Arpc1b/A2m/Cd9/Lamp1/Mmp2/Anxa2/Tgfbr2/Grn/Leprot/Pim3/Igfbp7/Txnip/Akap12/Tnfsf10/Tspo/S100a10/Shc1/Dock5/Lgals3/Tmem123/Aldh1a1/B2m/Prcp/H2-T23/Ccnd1/Rasgrp…
DESCARTES_FETAL_THYMUS_ANTIGEN_PRESENTING_CELLS	60/1255	166/14766	4.253	2.10894e-23	3.2986e-22	1.90687e-22	60	Icosl/Slc7a7/Spi1/Hck/Cd83/Cd68/Srgn/Plek/Adap2/Abcc3/Lgmn/Ly86/Cd86/Nfkbie/Tfeb/Fgd2/Myo1f/Cd74/Spint1/Il6ra/Tlr2/Dapp1/Fuca1/Tmem176b/Tyrobp/Itgax/Birc3/Il10ra/Ctsh/Abcc4/Cxcl10/P2ry13/P2ry14/C1qa/C1qb/Unc93b1/Cd84/Ctss/Fgl2/Plcb2/Irf8/Rassf4/Cmklr1/Mpeg1/Gpr157/P2ry6/Cd14/Wdfy4/Pld4/Otulinl/Rab31/Ptafr/Nfam1/Fcer1g/H2-Eb1/Arhgap22/Lyz2/H2-Ab1/Mafb/Clec7a
TRAVAGLINI_LUNG_NONCLASSICAL_MONOCYTE_CELL	63/1255	182/14766	4.073	2.44738e-23	3.73226e-22	2.15756e-22	63	Slc7a7/Lgals9/Tcirg1/Spi1/Rhoc/Adgre5/Hck/Fcgrt/Ptpn6/Adgre1/Hmox1/Pou2f2/Cdh23/Cxcl16/Npc2/Map3k1/Naga/Cd86/Fgd2/Csf1r/Aldh3b1/Pik3ap1/Sat1/Ifitm3/Slc11a1/Ncf2/S100a11/Tnfrsf1b/Klf3/Tbxas1/Tyrobp/Itgax/Asah1/Cotl1/Tagln/1700017B05Rik/Cmtm6/Myd88/Lmo2/Gns/Nfkbiz/Isg15/P2ry13/Plxnb2/Unc93b1/Rras/Ctss/Tnfsf10/Fgl2/Lyn/Snx18/Npl/Mpeg1/Ftl1/Sh3bp2/Cebpb/Nfam1/Fcer1g/Slc31a2/I830077J02Rik/Mafb/Clec7a/…
DURANTE_ADULT_OLFACTORY_NEUROEPITHELIUM_MACROPHAGES	40/1255	78/14766	6.034	9.20455e-23	1.36946e-21	7.91663e-22	40	Itgb2/Spi1/Cyba/Cd83/Cd68/Cxcl16/Srgn/Npc2/Ly86/Trem2/C3/Aif1/Cd74/Csf1r/Laptm5/Tyrobp/Rgs10/Cotl1/Ifi30/Grn/P2ry13/H2-Aa/C1qa/C1qc/C1qb/H2-DMa/Ctss/Fgl2/Gpr34/C3ar1/Ftl1/Cd14/Pld4/Cx3cr1/Fcer1g/Fcgr3/H2-Eb1/Cebpd/H2-Ab1/Clec7a
AIZARANI_LIVER_C29_MVECS_2	84/1255	312/14766	3.168	2.45392e-22	3.56403e-21	2.06031e-21	84	Itga5/Tubb6/Vwf/Cavin1/Hspb1/Ndrg1/Tek/Adamts4/Sulf2/Id3/Elk3/C1qtnf1/Myo1c/Cyb5r3/Ddx21/Igfbp3/Galnt15/Myc/Adamts1/Lima1/Cdkn1a/Hbegf/Il33/Fosl1/Ifitm3/Cd151/Il1r1/Tagln2/Vim/Eng/Gsn/Stom/Tfpi/Mdk/Ehd4/Nfatc2/Tm4sf1/Wwtr1/Pdlim5/B4galt1/Klf3/Aff1/A2m/Emp1/Mgp/Cd9/Adgrg1/Tpm4/Anxa2/Cgnl1/Plscr4/Crtap/Gnai2/Lmo2/Nfatc1/Triobp/Fgd5/Uaca/Plvap/Igfbp7/Spry1/Fgf2/Tgm2/Akap12/Adgrl4/Erg/Cyyr1/Mmrn2/S10…
DESCARTES_FETAL_STOMACH_MYELOID_CELLS	38/1255	72/14766	6.21	2.81952e-22	3.99978e-21	2.31221e-21	38	Spi1/Adgre5/Hck/Cd83/Plek/Adap2/Ly86/Ciita/Cd86/Fgd2/Myo1f/Cd74/Pik3ap1/Ncf2/Hacd4/Tnfrsf1b/Csf3r/Tbxas1/Tyrobp/Itgax/Ifi30/H2-Aa/C1qa/C1qc/C1qb/H2-DMa/Cd84/Irf8/Mpeg1/Cd14/Wdfy4/Pld4/Ptafr/Nfam1/Fcer1g/H2-Eb1/H2-Ab1/Clec7a
DESCARTES_FETAL_PLACENTA_MYELOID_CELLS	53/1255	138/14766	4.519	3.04357e-22	4.12573e-21	2.38502e-21	53	Slc7a7/Adgre5/Hck/Tnfaip8l2/Cd83/Fcgr1/Ctsz/Cxcl16/Adap2/Lgmn/Ly86/Ciita/Cd86/Fgd2/Cd74/Slc11a1/Tlr2/Spp1/P2rx7/Hpgds/Tyrobp/Slc37a2/Bfsp2/St18/Gna15/Cxcl10/Ggta1/H2-Aa/C1qa/C1qc/C1qb/Icam1/H2-DMa/Rbpj/Fgl2/C3ar1/Rassf4/Stab1/Lacc1/Tlr7/Mpeg1/Cd14/Lair1/Nfam1/Tor4a/H2-Eb1/Arhgap22/Chil1/Lyz2/H2-Ab1/I830077J02Rik/Mafb/Clec7a
FAN_EMBRYONIC_CTX_BRAIN_MYELOID	53/1255	138/14766	4.519	3.04357e-22	4.12573e-21	2.38502e-21	53	Trim25/Cd52/S100a6/Spi1/Adgre5/Hck/Cd44/Pou2f2/Fxyd5/H2-M3/Lsp1/Irf1/Nfkbia/Tnfaip2/Vcan/Ly6e/Mx2/Myo1f/Cd74/Ifitm3/Vim/S100a11/Tmem176b/Iqgap1/Itgax/Mt2/Cotl1/Ifi30/Anxa2/Tent5a/Csk/Nfkbiz/Tgfbi/Isg15/Plxnb2/H2-DMa/Txnip/Ctss/Fgl2/Plcb2/S100a10/Socs3/Cebpb/H2-Eb1/H2-T23/Lgals1/Lyz2/H2-D1/H2-Ab1/I830077J02Rik/Mafb/Clec7a/Neat1
RUBENSTEIN_SKELETAL_MUSCLE_MYELOID_CELLS	88/1255	339/14766	3.054	3.56052e-22	4.72156e-21	2.72946e-21	88	Itgb2/Cd52/S100a6/Spi1/Hck/Fcgrt/Ier3/Cd44/Rps9/Cyba/Fxyd5/Cd83/Fcgr1/Ctsz/Pfn1/Cd68/Lsp1/Srgn/Plek/Nfkbia/Npc2/Ly86/Vcan/Ctsb/Lcp1/Fyb/Pabpc1/Hcls1/Cdkn1a/Aif1/Cd74/Ostf1/Sat1/Taldo1/Ptprc/Samhd1/Serp1/S100a11/Glipr2/Laptm5/Arpc1b/Tmem176b/Tbxas1/Arhgdib/Tyrobp/Pycard/Cd37/Rgs10/Plp2/Rps4x/Eif4ebp1/Asah1/Cotl1/Ifi30/Il10ra/Ctsh/Cmtm6/Ucp2/Ppp1r18/Nfkbiz/H2-DMa/Mcl1/Ctss/Fgl2/Ppp1r15a/Creg1/Cd53/…
TRAVAGLINI_LUNG_ALVEOLAR_EPITHELIAL_TYPE_1_CELL	94/1255	387/14766	2.858	2.12492e-21	2.75787e-20	1.59428e-20	94	Slc7a7/Tubb6/Rin2/Angptl2/Hspb1/Hyal1/Eya4/Piezo1/Abca1/H2-M3/Myo1c/Pmp22/Sparc/Irf1/Cxcl16/Efemp1/Nxn/Ptpn21/Vcl/Samd4/Pdlim2/Pros1/Cdkn1a/Tnfrsf12a/Myl12a/Aqp4/Hbegf/Plce1/Cd63/Cd151/Tspan4/Smad7/Cflar/Fn1/Pfkfb3/Cybrd1/Snap23/Spint1/Ptpn1/Tm4sf1/Efna1/B4galt1/Pdpn/Hspg2/Anxa3/Cd9/Dock11/Flna/Rab11fip1/Mt2/Mt1/Pllp/Tpm4/Cryab/Tagln/Anxa2/Tgfbr2/Prr5l/Parp14/Myrf/Igfbp7/Arhgef26/Ttc7/Tspan15/Ica…
GAO_LARGE_INTESTINE_ADULT_CI_MESENCHYMAL_CELLS	86/1255	339/14766	2.985	5.56519e-21	7.07243e-20	4.08846e-20	86	Scpep1/Itgb2/Cd52/Slc7a7/Col18a1/Il16/Tgfb1/Homer3/Pou2f2/Apobec3/Fxyd5/Kif19a/Lama5/Fcrls/Ncf1/Fli1/Slc12a4/Cyth4/Ikzf1/Lsp1/Srgn/Slc1a4/Dock2/Pik3cg/Ern1/Asb2/Lcp1/Fyb/Sla/Parvb/Parvg/Nckap1l/Ly6e/Hcls1/Ifnar2/Mx2/Fgd2/Inpp5d/Ptprc/Fcgr2b/Vim/Apbb1ip/Col9a3/Dapp1/Trp53inp1/Laptm5/Irf5/Herc6/Arhgap25/Arhgdib/Cd37/Sash3/Msn/Arhgap4/Rasa3/Il10ra/Oas2/Nfatc1/Ppp1r18/Dok3/C1qc/Icam1/Aim2/Creb3l2/Rnf…
DESCARTES_FETAL_CEREBELLUM_VASCULAR_ENDOTHELIAL_CELLS	117/1255	557/14766	2.471	8.81523e-21	1.09741e-19	6.34393e-20	117	Lsr/Col18a1/Capns1/Vwf/Rhoc/Cavin1/Cnn2/Grap/Tek/Id3/C1qtnf1/Slc12a7/Myo1c/Sparc/Plod1/Slc1a4/Col6a2/Flt4/Smtn/Sema3g/Lats2/Osmr/Adcy4/Myl12a/Arap3/Efemp2/Atp10a/Ifitm3/Podxl/Itih5/Il1r1/Fn1/Cfh/Tagln2/Eng/Cd82/Ccm2l/Helz2/Tm4sf1/Wwtr1/Rab13/Efna1/Ecm1/Gbp3/Gbp2/Slc2a1/Hspg2/Map3k6/Vamp3/Htra3/Gbp9/Slc46a3/Abcc9/Iqgap1/Slc38a5/Thsd1/Mt2/Mt1/Oaf/Ets1/Tagln/Robo4/Cgnl1/Oas2/Lmo2/Syde1/Slc16a1/Card1…
CUI_DEVELOPING_HEART_C7_MAST_CELL	53/1255	149/14766	4.185	1.89309e-20	2.30957e-19	1.33513e-19	53	Hk2/S100a6/Cd44/Clic1/Ctsd/Fxyd5/Cd83/Tnfaip3/Srgn/Plek/Ltc4s/Nfkbia/Lcp1/Hcls1/Vwa5a/Sting1/Mlph/Snx5/Serp1/Plin2/Laptm5/Tmem176b/Hpgds/Arhgdib/Tyrobp/Itgam/Cd37/Arhgef6/Hpgd/Tent5a/Lpcat2/Rac2/Nfkbiz/Elf1/Atp6v0a2/Cd84/Dock10/Arhgap18/Tnfsf10/Ppp1r15a/Cd53/Lat2/Zfp36/Bst2/Ptgs1/Vamp8/Aldh1a1/Lair1/Fcer1g/Alox5ap/Rhog/I830077J02Rik/Bin2
HAY_BONE_MARROW_MONOCYTE	66/1255	221/14766	3.514	2.11027e-20	2.52405e-19	1.45912e-19	66	Slc7a7/Lgals9/Tcirg1/Spi1/Rhoc/Adgre5/Hck/Ptpn6/Ralb/Adgre1/Pou2f2/Cdh23/Tppp3/Cd68/Cxcl16/Vsir/Adap2/Ctsl/Naprt/Ly6e/Fgd2/Aif1/Csf1r/Pik3ap1/Sat1/Ifitm3/Card9/S100a11/Gbp2/Pdlim5/Tnfrsf1b/Klf3/Arpc1b/Tbxas1/Vasp/Itgax/Cotl1/Tent5a/Cmtm6/Myd88/Mapkapk3/Arap1/Nfkbiz/Isg15/Plxnb2/C1qa/C1qb/Rras/Tnfsf10/C3ar1/Clcf1/Lyn/Snx18/Dock5/Rin3/Pqlc3/Selplg/Syngr2/Tmsb4x/Ptges/Fcer1g/Slc31a2/Gng5/Rhog/Psme2/…
HAY_BONE_MARROW_STROMAL	138/1255	725/14766	2.24	2.98549e-20	3.46863e-19	2.00516e-19	138	Mmp14/Fkbp10/Tead3/Plin4/Cp/Cavin1/Col5a3/Angptl2/Id3/Eya4/Bicc1/Csf1/Sulf1/C1qtnf1/Rcn3/Col6a2/Rhbdf1/Pdlim4/Tns3/Igfbp3/Efemp1/Trim47/Ptpn21/Smoc1/Pxdc1/Il6st/Nid2/Sema3g/Slc39a14/Ednrb/Osmr/Angpt1/Apod/Ccdc80/Itgb5/Adamts1/Runx1/Lima1/Serping1/Thbs2/Tnfrsf12a/Efemp2/Cd63/Mmp19/Tspan4/Itih5/Nrp1/Col5a2/Il1r1/Igfbp5/Fn1/Cfh/Nfasc/Prrx1/Frmd4a/Ddr2/Gsn/Cybrd1/Tfpi/Mdk/Tm4sf1/Wwtr1/Olfml3/Efna1/Vc…
RUBENSTEIN_SKELETAL_MUSCLE_FAP_CELLS	58/1255	177/14766	3.855	3.01373e-20	3.46863e-19	2.00516e-19	58	S100a6/Fcgrt/Ddah2/Mgst1/Nfe2l2/Cyb5r3/Pmp22/Lsp1/Col6a2/Efemp1/Npc2/Vcan/Dab2/Apod/Ccdc80/Lima1/Serping1/C3/Add3/Cd63/Tspan4/Fn1/Cfh/Dbi/Vim/Gsn/Cybrd1/Tfpi/S100a11/Col15a1/Hspg2/Mxra8/Htra3/Gpnmb/Emp1/Mgp/Sspn/Nupr1/Chrdl1/Mmp2/Anxa2/Tnxb/Lgals3bp/Igfbp7/Fxyd1/Spry1/Cd81/Akap12/Ephx1/Cpq/Rbpj/Fgl2/Abca9/S100a10/S100a13/Pqlc3/Col6a3/Aldh1a1
FAN_OVARY_CL18_B_LYMPHOCYTE	96/1255	426/14766	2.651	2.18363e-19	2.46669e-18	1.42596e-18	96	Tubb6/Tgfb1/Relb/Cd44/Cyba/Tgfbr1/Fxyd5/Cd83/Ncf1/H2-M3/Ctsz/Traf4/Pfn1/Cd68/Lsp1/Ifngr1/Ddx21/Srgn/Plek/Txnrd1/Rel/Lgmn/Npc2/Hexb/Ctsb/Lcp1/Pabpc1/Litaf/Hcls1/Tapbp/Pmaip1/Cd74/Cdk2ap2/Fermt3/Sat1/Irf7/Taldo1/Cflar/Dbi/Tagln2/Rrbp1/Ptpn1/Serp1/Nfkb1/B4galt1/Laptm5/Arpc1b/Zc3hav1/Arhgdib/Ctsc/Tyrobp/Cd37/Plp2/Birc3/Cmtm6/Ucp2/Smc4/Cyb561a3/Grn/Gna15/Baz1a/Pim3/H1f2/Elf1/Sh3tc1/H2-Aa/Arid5a/H2-DMa…
AIZARANI_LIVER_C21_STELLATE_CELLS_1	59/1255	191/14766	3.634	3.6983e-19	4.10175e-18	2.37116e-18	59	Ier3/Cavin1/Hspb1/C1qtnf1/Sparc/Col6a2/Igfbp3/Efemp1/Aebp1/Zfp36l1/Vcl/Ednrb/Myc/Ccdc80/Itgb5/Masp1/Adamts1/Pros1/Cdkn1a/Thbs2/Cd63/Mmp19/Ifitm3/Itgb1/Igfbp5/Cfh/Ddr2/Vim/Eng/Gsn/Cybrd1/Olfml3/Emp1/Mgp/Sspn/Mmp2/Mt1/Tpm4/Cryab/Csrnp1/Antxr1/Lgals3bp/Igfbp7/Cldn11/Cd81/Rras/Zfp36/Rbp1/Col6a3/Synpo2/Socs3/Aldh1a1/Tns1/Cebpb/Palld/H2-Eb1/Lgals1/Cebpd/Sod3
RUBENSTEIN_SKELETAL_MUSCLE_PCV_ENDOTHELIAL_CELLS	64/1255	221/14766	3.407	4.70715e-19	5.12743e-18	2.96409e-18	64	Cavin1/Map3k11/Hspb1/Ndrg1/Rps9/Id3/Elk3/Rpl10/Fxyd5/Fli1/H2-M3/Lims1/Nfkbia/Npc2/Il6st/Clu/Myh9/Ly6e/Myl12a/Cd74/Il33/Sat1/Ifitm3/Tm4sf1/Gbp3/Vamp3/Anxa4/Ctsc/Rps4x/Plat/Tpm4/Crtap/Tgfbr2/Gnai2/Plvap/Pim3/H2-Aa/H2-DMa/Adgrl4/Erg/Cyyr1/Mmrn2/S100a10/Id1/Zfp36l2/Wnk1/Gimap6/Tmsb4x/Jam2/Socs3/Tpt1/H2-Eb1/Prcp/Rps12/Syne2/H2-T23/Rplp0/Gng5/H2-D1/H2-Ab1/Ecscr/S100a16/Psme2/Kctd12
DESCARTES_FETAL_MUSCLE_MYELOID_CELLS	45/1255	118/14766	4.487	6.12976e-19	6.55992e-18	3.79219e-18	45	Spi1/Hck/Hmox1/Cd83/Cyth4/Adap2/Ly86/Ciita/Cd86/Fgd2/Aif1/Cd74/Csf1r/Ncf2/Tlr2/Spp1/Irf5/Hpgds/Itgam/Renbp/Il10ra/St18/Gna15/P2ry13/H2-Aa/C1qa/C1qc/Unc93b1/H2-DMa/Ctss/Rbpj/C3ar1/Irf8/Cmklr1/Lacc1/P2ry6/Cd14/Pld4/Nfam1/H2-Eb1/Blnk/Arhgap22/Lyz2/H2-Ab1/Clec7a
MENON_FETAL_KIDNEY_10_IMMUNE_CELLS	37/1255	82/14766	5.309	9.85925e-19	1.03692e-17	5.99428e-18	37	S100a6/Cyba/H2-M3/Pfn1/Srgn/Lcp1/Fyb/Dab2/Pabpc1/Aif1/Cd74/Sat1/Ptprc/Samhd1/S100a11/Laptm5/Arpc1b/Arhgdib/Iqgap1/Tyrobp/Rgs10/Cotl1/Rbpj/Fgl2/Zfp36l2/Tmsb4x/Ftl1/Vamp8/Maf/Tpt1/H2-Eb1/B2m/Gpx1/H2-T23/Lgals1/H2-D1/Neat1
HAY_BONE_MARROW_NEUTROPHIL	96/1255	438/14766	2.579	1.63974e-18	1.69532e-17	9.80041e-18	96	Scpep1/Gm2a/S100a6/Rin2/Capns1/Tgfb1/Mob3a/Arhgef40/Cd33/Cd44/Cyba/Sulf2/Ctsd/Mgst1/Ncf1/Ctsz/Lamp2/Ifngr1/Srgn/Dock2/Kif13a/Ly86/Srd5a1/Vcan/Hexb/Samd4/Lcp1/Myh9/Naga/Il10rb/Tmem176a/Aldh3b1/Taldo1/Slc11a1/Ncf2/Vim/Rassf2/Pld1/Anxa5/Mfsd1/Tlr2/Manba/Glipr2/Hacd4/Csf3r/Agtrap/Tmem176b/Clec5a/Ltbr/Iqgap1/Tyrobp/Itgam/Pycard/Msn/Flna/Rab11fip1/Oaf/Rab27a/Anxa2/Ctsh/Gnai2/Triobp/Gns/Grn/Dok3/P2ry13/…
DESCARTES_FETAL_LIVER_MYELOID_CELLS	56/1255	180/14766	3.66	2.07782e-18	2.11245e-17	1.22117e-17	56	Axl/Adgre1/Hmox1/Tmem86a/Tnfaip8l2/Cd68/Ifngr1/Slc29a3/Rnf135/Adap2/Lgmn/Tnfaip2/Ctsb/Cd86/Mx2/Nfkbie/Fgd2/Csf1r/Lipa/Ncf2/Fcgr2b/Samhd1/Vcam1/Fuca1/Tyrobp/Itgax/Pla2g15/Il10ra/Slc37a2/Cxcl10/P2ry13/H2-Aa/C1qa/C1qc/C1qb/Olfml2b/Ctss/Fgl2/Rgl3/C3ar1/Creg1/Rassf4/Cmklr1/Ifit2/Mpeg1/P2ry6/Plpp2/Otulinl/Rab31/Nfam1/Ifi27/Slc31a2/I830077J02Rik/Mafb/Ifit3/Clec7a
DESCARTES_FETAL_KIDNEY_MYELOID_CELLS	54/1255	169/14766	3.759	2.21943e-18	2.21943e-17	1.28302e-17	54	Spi1/Hck/Ier3/Cd33/Hmox1/Tmem86a/Lrrk1/Abca1/Fcgr1/Ncf1/Cd274/Cyth4/Cd68/Havcr2/Adap2/Ctsb/Ciita/Cd86/Trem2/Fgd2/Aif1/Csf1r/Aldh3b1/Ncf2/Fcgr2b/Spp1/Crybb1/Clec5a/Hpgds/Slco2b1/Ifi30/Slc37a2/Lpcat2/St18/Ggta1/P2ry13/C1qa/C1qc/C1qb/Gpr34/C3ar1/Rassf4/Tlr7/Mpeg1/P2ry6/Tifab/Ptafr/Nfam1/H2-Eb1/Arhgap22/H2-Ab1/I830077J02Rik/Ccr5/Clec7a
RUBENSTEIN_SKELETAL_MUSCLE_ENDOTHELIAL_CELLS	48/1255	138/14766	4.092	3.50756e-18	3.45099e-17	1.99496e-17	48	Vwf/Rhoc/Cavin1/Hspb1/Id3/H2-M3/Srgn/Myh9/Ly6e/Myl12a/Cd74/Ifitm3/Podxl/Nrp1/Eng/Stom/Itga6/Tm4sf1/Hspg2/Anxa3/A2m/Ets1/Gnai2/Lpar6/Foxn3/Uaca/Isg15/H2-DMa/Txnip/Adgrl4/Tnfsf10/Lap3/Mmrn2/Itga1/Id1/Bst2/Tmsb4x/Lgals3/Slc14a1/H2-Eb1/B2m/Syne2/Ifi27/H2-T23/Ahnak/H2-D1/S100a16/Neat1
FAN_OVARY_CL6_PUTATIVE_EARLY_ATRETIC_FOLLICLE_THECAL_CELL_2	74/1255	295/14766	2.951	6.55906e-18	6.35083e-17	3.67132e-17	74	Mmp14/S100a6/Col18a1/Fkbp10/Rhoc/Fcgrt/Ier3/Cavin1/Ddah2/Id3/Ctsd/Lamp2/Cyb5r3/Pmp22/Sparc/Col6a2/Igfbp3/Aebp1/Nfkbia/Zfp36l1/Npc2/Gadd45g/Rnase4/Ccdc80/Adamts1/Serping1/Svil/Efemp2/Ifitm3/Taldo1/Tspan4/Igfbp5/Fn1/Cfh/Vim/Eng/Gsn/Cybrd1/Mdk/Olfml3/Wasf2/Mxra8/Tmem176b/Mgp/Sspn/Lamp1/Mmp2/Tpm4/Cryab/Tagln/Tent5a/Lgals3bp/Leprot/Tmem98/Fxyd1/Cldn11/Txnip/Akap12/Ephx1/Cpq/Ppp1r15a/Zfp36/Bst2/Col6a3/…
TRAVAGLINI_LUNG_MESOTHELIAL_CELL	120/1255	632/14766	2.234	1.32912e-17	1.26682e-16	7.32327e-17	120	Hk2/S100a6/Lsr/Tgfb1/Nqo1/Man2b1/Sqor/Rps9/Sulf2/Mgst1/Rpl10/Fxyd5/Odc1/Bicc1/Abca1/H2-M3/Sulf1/Sdc4/Traf4/Ddx21/Gfpt2/Pdlim4/Npc2/Golm1/Il6st/Dab2/Tgm1/Ly6e/Ccdc80/Tmem176a/Thbs2/Tnfrsf12a/Pim1/C3/Psmb8/Cd74/Tjp2/Sat1/Podxl/Bach1/Col5a2/Il1r1/Map4k4/Stat1/Prdx6/Nmi/Ube2l6/Tm4sf1/Serp1/Rab13/Efna1/Vcam1/Anp32b/B4galt1/Plin2/Pdpn/Ugdh/Anxa3/Arpc1b/Cib1/Tyrobp/Pycard/Rgs10/Rps4x/Eif4ebp1/Mt2/Mt1/Co…
DESCARTES_FETAL_ADRENAL_MYELOID_CELLS	51/1255	159/14766	3.774	1.64135e-17	1.54034e-16	8.90448e-17	51	Slc7a7/Spi1/Adgre5/Hck/Ier3/Cd33/Adgre1/Hmox1/Fcgr1/Ctsz/Cyth4/Cd68/Ifngr1/Rnf135/Adap2/Lgmn/Cd86/Mx2/Trem2/Fgd2/Csf1r/Slc11a1/Ncf2/Tlr2/Spp1/Slco2b1/Itgax/Slc37a2/Cxcl10/Ggta1/P2ry12/P2ry13/H2-Aa/C1qa/C1qc/C1qb/Unc93b1/H2-DMa/Gpr34/C3ar1/Cmklr1/Lacc1/Mpeg1/Cd14/Ptafr/Nfam1/H2-Eb1/Lyz2/H2-Ab1/Naip2/Clec7a
ZHONG_PFC_MAJOR_TYPES_ASTROCYTES	78/1255	329/14766	2.789	2.77908e-17	2.56854e-16	1.48483e-16	78	Rhoc/Ddr1/Hspb1/H2-M3/Pmp22/Fabp7/Slc1a4/Trim47/Gfap/Zfp36l1/Ctsl/Clu/Ednrb/Litaf/Ccdc80/Masp1/Aqp4/Lipa/Il33/Efemp2/Add3/Cd63/Ifitm3/2810459M11Rik/Dbi/Tor1aip1/Vim/Tfpi/Cd82/Snx5/Anxa5/Efna1/Vcam1/Thbs3/Pdlim5/Tnc/Pdpn/Eln/Tsc22d4/Lrig1/Itpr2/Cd9/Magt1/Mt2/Mt1/Adgrg1/Lgals3bp/Spata6/Tbc1d10a/Leprot/Fxyd1/Arhgef26/Spry1/Atp13a4/Notch3/Dcxr/Atp1b2/Rassf4/Lyn/S100a13/Pbxip1/Id1/Zfp36l2/Cdc42ep1/Lga…
CUI_DEVELOPING_HEART_C4_ENDOTHELIAL_CELL	48/1255	145/14766	3.895	3.50231e-17	3.18867e-16	1.84332e-16	48	Itga5/Col18a1/Vwf/Rhoc/Fcgrt/Ralb/Tek/Clic1/Elk3/Fxyd5/Ednrb/Ly6e/St6gal1/Il33/Podxl/Nrp1/Eng/Stom/Notch1/Tfpi/Tm4sf1/Wwtr1/Slc27a3/Efna1/Ephb4/Tnfrsf1a/Cd9/Msn/Ets1/Robo4/Cgnl1/Plvap/Leprot/Ppp1r14a/Tgm2/Scarf1/F11r/Adgrg6/Cyyr1/Mmrn2/Id1/Entpd1/Prcp/Nectin2/H2-T23/Ecscr/Ehd2/S100a16
RUBENSTEIN_SKELETAL_MUSCLE_FBN1_FAP_CELLS	71/1255	284/14766	2.941	3.80284e-17	3.41137e-16	1.97206e-16	71	Mmp14/S100a6/Axl/Ddah2/Clic1/Mgst1/Tppp3/Pmp22/Lsp1/Col6a2/Gfpt2/Efemp1/Tnfaip2/Vcan/Il6st/Clu/Dab2/Ccdc80/Itgb5/Adamts5/Lima1/Serping1/C3/Add3/Cd63/Igfbp5/Fn1/Dbi/Prrx1/Ddr2/Vim/Gsn/Cybrd1/Tfpi/Anxa5/Olfml3/S100a11/Glipr2/Mxra8/Htra3/Pxn/Eln/Tmem176b/Gpnmb/Anxa4/Mgp/Nupr1/Chrdl1/Fgfr1/Mmp2/Mt1/Anxa2/Tnxb/Fxyd1/Rps27l/Akap12/Rbpj/Mrps6/S100a10/Hnrnpf/S100a13/Zfp36l2/Col6a3/Myof/Ftl1/Lamb2/Cd248/T…
MENON_FETAL_KIDNEY_9_ENDOTHELIAL_CELLS	40/1255	105/14766	4.482	5.77728e-17	5.10745e-16	2.95254e-16	40	S100a6/Cavin1/Nes/H2-M3/Sparc/Il6st/Myl12a/Cd74/Ifitm3/Itgb1/Nrp1/Map4k4/Igfbp5/Fn1/Rrbp1/Tm4sf1/Hspg2/A2m/Mki67/Msn/Tpm4/Cotl1/Ets1/Anxa2/Tgfbr2/Gnai2/Lpp/Uaca/Cd81/Adgrl4/Piezo2/Tmsb4x/B2m/Prcp/H2-T23/Lgals1/Ccnd1/Serpinh1/H2-D1/Neat1
DESCARTES_FETAL_CEREBRUM_VASCULAR_ENDOTHELIAL_CELLS	99/1255	488/14766	2.387	1.22008e-16	1.06321e-15	6.14628e-16	99	Lsr/Col18a1/Rhoc/Nqo1/Cavin1/Grap/Hspb1/Tek/Id3/C1qtnf1/Slc12a7/Sparc/Plod1/Col6a2/Flt4/Sema3g/Osmr/Adcy4/Serping1/Arap3/Ccdc86/Cdk2ap2/Rela/Atp10a/Ifitm3/Itih5/Fn1/Cfh/Ccm2l/Helz2/Tm4sf1/Wwtr1/Efna1/Slc2a1/Map3k6/Htra3/Gbp9/Tmem176b/Abcc9/Thsd1/Mt2/Mt1/Ets1/Tagln/Robo4/Cgnl1/Myd88/Oas2/Lmo2/Syde1/Slc16a1/Card10/Tnxb/Fgd5/Uaca/Isg15/Pim3/Igfbp7/Tgm2/Notch3/Rras/Adgrl4/Fmo1/Erg/Cyyr1/Mmrn2/Abca9/S…
DURANTE_ADULT_OLFACTORY_NEUROEPITHELIUM_DENDRITIC_CELLS	41/1255	112/14766	4.307	1.24442e-16	1.06915e-15	6.18061e-16	41	Itgb2/Cd52/Spi1/Cd44/Cyba/Pou2f2/Ncf1/Cd68/Lsp1/Tnfaip3/Srgn/Plek/Nfkbia/Tnfaip2/Vcan/Lcp1/Fyb/Aif1/Slc11a1/Ptprc/Ncf2/Laptm5/Tnfrsf1b/Csf3r/Tyrobp/Pycard/Cd37/Cotl1/Ifi30/Nfkbiz/Ctss/Fgl2/Lyn/Mpeg1/Ftl1/Cd14/Cebpb/Fcer1g/I830077J02Rik/Clec7a/Neat1
FAN_EMBRYONIC_CTX_BRAIN_ENDOTHELIAL_2	71/1255	298/14766	2.803	5.87834e-16	4.98026e-15	2.87901e-15	71	Col18a1/Rhoc/Map3k20/Amotl1/Stard13/Slc12a7/Pmp22/Sparc/Plod1/Sgpl1/Col6a2/Smtn/Aebp1/Nid2/Vcl/Pdlim2/Myh9/Apod/Ccdc80/Lima1/Serping1/Efemp2/Plce1/Ifitm3/Cd151/Itih5/Itgb1/Col5a2/Fn1/Cfh/Tagln2/Vim/Tfpi/Mdk/Ecm1/Htra3/Tspan12/Abcc9/Cd9/Flna/Tpm4/Tagln/Kank2/Anxa2/Amotl2/Cspg4/Lgals3bp/Golim4/Uaca/Igfbp7/P2ry14/Ppp1r14a/Spry1/Notch3/Akap12/Rftn1/Atp1b2/Itga1/Rbp1/Myof/Cdc42ep1/Lamb2/Cnn3/Tns1/Cd24…
DESCARTES_FETAL_LUNG_MYELOID_CELLS	47/1255	150/14766	3.687	8.51868e-16	7.02345e-15	4.06015e-15	47	Spi1/Adgre5/Hck/Cd33/Adgre1/Lrrk1/Cd83/Fcgr1/Cyth4/Havcr2/Lgmn/Asb2/Ciita/Cd86/Fgd2/Cd74/Ncf2/Card9/Clec5a/Hpgds/Itgax/Ifi30/Slc37a2/Cxcl10/Tgfbi/P2ry13/P2ry14/H2-Aa/C1qa/C1qc/C1qb/H2-DMa/Fgl2/Gpr34/C3ar1/Irf8/Cmklr1/Mpeg1/Cd14/Wdfy4/Pld4/Nfam1/H2-Eb1/Lyz2/H2-Ab1/Naip2/Clec7a
DESCARTES_FETAL_PANCREAS_MYELOID_CELLS	56/1255	203/14766	3.246	8.52025e-16	7.02345e-15	4.06015e-15	56	Spi1/Adgre5/Hck/Cd33/Hmox1/Cd83/Fcgr1/Ncf1/Ctsz/Cd68/Srgn/Plek/Lgmn/Cd86/Fgd2/Myo1f/Csf1r/Ncf2/Card9/Csf3r/Irf5/Clec5a/Hpgds/Tbxas1/Tyrobp/Itgam/Itgax/Renbp/Ifi30/Slc37a2/Gna15/P2ry13/H2-Aa/C1qa/C1qc/C1qb/Fgl2/Gpr34/C3ar1/Mpeg1/P2ry6/Tifab/Cd14/Pld4/Cx3cr1/Ptafr/Nfam1/Fcer1g/Fcgr3/H2-Eb1/Slc31a2/Lyz2/H2-Ab1/I830077J02Rik/Ccr5/Clec7a
CUI_DEVELOPING_HEART_C9_B_T_CELL	48/1255	156/14766	3.62	9.37732e-16	7.62689e-15	4.40899e-15	48	Itgb2/Cd52/Il16/Adgre5/Cd44/Fxyd5/H2-M3/Lsp1/Irf1/Tnfaip3/Srgn/Nfkbia/Lcp1/Fyb/Pabpc1/Litaf/Hcls1/Tapbp/Ostf1/Ptprc/Fam107b/Laptm5/Arpc1b/Arhgdib/Cd37/Sash3/Cotl1/Ets1/Rac2/Ucp2/Ccnd3/Isg15/Arhgap45/H2-Q4/Elf1/Btg1/Txnip/Cd53/Zfp36/Zfp36l2/H2-T22/Fcer1g/H2-K1/H2-T23/Rnf213/H2-D1/Wipf1/Bin2
FAN_EMBRYONIC_CTX_OLIG	130/1255	749/14766	2.042	1.00838e-15	8.09354e-15	4.67875e-15	130	Gab2/Plod3/Ndrg1/Ampd3/Tmbim1/Elovl1/Adamts4/Cnp/Cilk1/Gltp/Tjap1/Bcas1/Csf1/Nipsnap3b/Cers2/Lamp2/H2bc4/Erbb3/Reep3/Septin10/Epb41l2/Ifngr1/Nipal4/Tns3/Susd6/Pacs2/Kif13a/Sema4d/Ctsl/Elovl7/Il6st/Galnt15/Spata13/Apod/Tfeb/Jpt2/Hbegf/Ostf1/Lipa/Tjp2/Tmc6/Smad7/Map4k4/Nfasc/Tmem63a/Fam107b/Ermn/Gsn/Rassf2/Mal/Rrbp1/Pld1/Slc44a1/Vamp3/Slc4a2/P2rx7/Tsc22d4/Frmd4b/Etv6/Cd9/Pde3b/Col4a5/Plxnb3/Plp1/La…
AIZARANI_LIVER_C10_MVECS_1	65/1255	266/14766	2.875	2.78921e-15	2.20963e-14	1.27735e-14	65	Itga5/Tubb6/Vwf/Cavin1/Nes/Ndrg1/Tek/Id3/Elk3/Myo1c/Sparc/Il6st/Galnt15/Ednrb/Adcy4/Adamts1/Cdkn1a/Arap3/Il33/Ifitm3/Tagln2/Vim/Eng/Gsn/Stom/Itga6/Ccm2l/Tm4sf1/Wwtr1/Col15a1/Ephb4/A2m/Emp1/Mgp/Cd9/Plat/Tpm4/Robo4/Anxa2/Tgfbr2/Csrnp1/Lmo2/Uaca/Plvap/Igfbp7/Spry1/Clic4/Tgm2/Adgrl4/Erg/Cyyr1/Mmrn2/Vwa1/Id1/She/Rhoj/Lamb2/Jam2/Socs3/Tns1/H2-Eb1/Prcp/Ifi27/H2-T23/Heg1
AIZARANI_LIVER_C13_LSECS_2	68/1255	288/14766	2.778	3.99616e-15	3.12521e-14	1.80663e-14	68	Fcgrt/Cavin1/Tek/Adamts4/Id3/Ctsd/Elk3/C1qtnf1/Myo1c/Sparc/Cxcl16/Col6a2/Flt4/Tcn2/Smtn/Lgmn/Ctsl/Il6st/Galnt15/Ednrb/Dab2/Arap3/Il33/Add3/Ifitm3/Nrp1/Il1r1/Fcgr2b/Mrc1/Eng/Tfpi/Tm4sf1/Slc27a3/Gbp3/Map3k6/Aff1/Ephb4/A2m/Il4ra/Fgfr1/Tpm4/Robo4/Tgfbr2/Csrnp1/Triobp/Lpar6/Pim3/Igfbp7/Tgm2/Akap12/Adgrl4/Erg/Mmrn2/Stab1/Npl/Id1/She/Bst2/Cd14/Lamb2/Cnn3/Maf/Prcp/Ifi27/H2-T23/Serpinh1/S100a16/Heg1
HAY_BONE_MARROW_IMMATURE_NEUTROPHIL	52/1255	187/14766	3.272	6.43942e-15	4.97221e-14	2.87436e-14	52	Hk2/Icosl/Lcp2/Fcgrt/Ier3/Gab2/Myo9b/Hmox1/Abca1/Fcgr1/Il13ra1/Nfkbia/Zfp36l1/Susd6/Npc2/Tnfaip2/Ctsb/Cd86/Cdkn1a/Hbegf/Lipa/Ddit3/Bach1/Pfkfb3/Plin2/Vamp3/Asah1/Ifi30/Il10ra/Tle3/1700017B05Rik/Crtap/Icam1/Card19/Txnip/Ctss/Zfhx3/Rbpj/Arrdc4/Id1/Lgals3/Ftl1/Sh3bp2/Cebpb/Fcgr3/Tmem219/Prcp/Cebpd/Mafb/Evi2a/Clec7a/Neat1
TRAVAGLINI_LUNG_LYMPHATIC_CELL	54/1255	202/14766	3.145	1.19551e-14	9.11578e-14	5.26969e-14	54	Homer3/Hspb1/Ctsd/Elk3/Mgst1/Prox1/Lsp1/Lims1/Col6a2/Flt4/Pdlim4/Efemp1/Smoc1/Clu/Apod/Ccdc80/Trip6/Rab3il1/Add3/Igfbp5/Fn1/Cfh/Fam107b/Mrc1/Glipr2/Laptm5/Pdpn/Eln/Slco2b1/Plp2/Chrdl1/Rab11fip1/Mmp2/Oaf/Anxa2/Ucp2/Tmem98/Tgfbi/Ggta1/Igfbp7/P3h2/Akap12/Sema3d/Piezo2/Irf8/S100a10/Lyn/Rhoj/Lgals3/P4ha3/Maf/Layn/Flnc/Rasgrp3
AIZARANI_LIVER_C9_LSECS_1	69/1255	303/14766	2.679	1.72521e-14	1.29923e-13	7.51067e-14	69	Itga5/Tubb6/Fcgrt/Cavin1/Adamts4/Ctsd/C1qtnf1/Sparc/Cxcl16/Epb41l2/Ddx21/Col6a2/Flt4/Smtn/Lgmn/Vash1/Ctsl/Il6st/Galnt15/Osmr/Lima1/Il33/Frmd8/Nrp1/Il1r1/Mrc1/Eng/Tfpi/Rrbp1/Snx5/Ptpn1/Tm4sf1/Wwtr1/Slc27a3/Ecm1/Gbp3/Map3k6/Aff1/Pxn/Emp1/Il4ra/Fgfr1/Tpm4/Robo4/Triobp/Parp14/Uaca/Igfbp7/Spry1/Tgm2/Akap12/Adgrl4/Ppp1r15a/Plekhg1/Erg/Chd7/Piezo2/Stab1/Bst2/Rhoj/Cd14/Socs3/Cnn3/Maf/Soga1/Prcp/Ifi27/Ser…
AIZARANI_LIVER_C32_MVECS_3	43/1255	140/14766	3.614	3.18401e-14	2.3686e-13	1.36925e-13	43	Vwf/Ndrg1/H2-M3/Il6st/Il33/Ifitm3/Cflar/Il1r1/Fcgr2b/Eng/Tfpi/Ehd4/Wwtr1/Vcam1/Gbp3/Aff1/Ephb4/Fgfr1/Csrnp1/Parp14/Nfkbiz/Igfbp7/Spry1/Cldn11/Tgm2/Akap12/Adgrg6/Tnfsf10/Mmrn2/Hspb8/Id1/Trim56/Bst2/Ptgs1/Socs3/Tns1/B2m/Prcp/Ifi27/H2-T23/Cebpd/H2-D1/Heg1
DESCARTES_MAIN_FETAL_MICROGLIA	41/1255	131/14766	3.682	6.20075e-14	4.55718e-13	2.63444e-13	41	Rin2/Tgfbr1/Lrrk1/Fcgr1/Il13ra1/Ifngr1/Pald1/Slc29a3/Havcr2/Ly86/St6gal1/Fmnl3/Trem2/Csf1r/Map4k4/Slc11a1/Apbb1ip/Il6ra/Slc2a5/Spp1/Hpgds/Arhgap25/Itpr2/Slco2b1/Itgax/Pla2g15/Maml2/P2ry12/P2ry13/Gpr34/Creg1/Npl/Tlr7/Lhfpl2/Entpd1/Dock8/Cx3cr1/Ptafr/Znrf2/Fcgr3/Alox5ap
TRAVAGLINI_LUNG_CAPILLARY_INTERMEDIATE_1_CELL	45/1255	162/14766	3.268	4.50559e-13	3.27191e-12	1.89144e-12	45	Itga5/Csf1/Cd83/H2-M3/Sparc/Irf1/Ifngr1/Pald1/Zfp36l1/Plau/Ednrb/Il15ra/Cd74/Cd82/Plin2/Wasf2/Anxa3/Tspan12/Tbxas1/Tnfrsf1a/Hpgd/Cmtm3/Jam3/Ccnd3/Vat1/H2-Aa/Tspan15/Icam1/Rras/Ppp1r15a/Plekhg1/Rcsd1/Hspb8/Itga1/Samd9l/Syngr2/Phldb1/Cd14/Cnn3/Slc14a1/H2-Eb1/Gpx1/H2-T23/H2-D1/H2-Ab1
FAN_EMBRYONIC_CTX_MICROGLIA_3	15/1255	20/14766	8.824	8.31041e-13	5.96394e-12	3.44766e-12	15	Ctsd/Cd68/Lgmn/Ctsb/Trem2/Tbxas1/Ctsc/Slco2b1/Asah1/P2ry12/C1qc/C1qb/Gpr34/Creg1/Alox5ap
DESCARTES_FETAL_HEART_MYELOID_CELLS	37/1255	119/14766	3.658	1.3042e-12	9.25072e-12	5.3477e-12	37	Spi1/Hck/Lrrk1/Lgmn/Ciita/Cd86/Trem2/Fgd2/Cd74/Csf1r/Slc11a1/Ncf2/Tlr2/Spp1/Clec5a/Tyrobp/Slco2b1/Itgax/Slc37a2/P2ry13/H2-Aa/C1qa/C1qc/C1qb/Rbpj/Gpr34/C3ar1/Irf8/Tlr7/Mpeg1/P2ry6/Cd14/Pld4/Nfam1/H2-Eb1/Lyz2/Clec7a
CUI_DEVELOPING_HEART_VASCULAR_ENDOTHELIAL_CELL	49/1255	192/14766	3.003	1.36017e-12	9.53681e-12	5.51308e-12	49	Lsr/Nes/Sulf2/Ctsd/Met/Fxyd5/Cdh23/Sulf1/Tnfaip3/Ltc4s/Tcn2/Efemp1/Nfkbia/Pxdc1/Hexb/Clu/Adcy4/Myh9/Adamts1/Lima1/Cd151/Col5a2/Cfh/Col9a3/Tspan2/Vcam1/Eln/Mgp/Trim30a/Mmp2/Tent5a/Golim4/Grn/Igfbp7/Icam1/Txnip/Igfbp2/Fgl2/Ppp1r15a/Mmrn2/Zfp36/Bst2/Ptgs1/Syngr2/Aldh1a1/Trim30d/Ifi27/Heg1/Ass1
[truncated: 173 more rows]

## Sheet: WT6MvsWT3M_Up
ID	GeneRatio	BgRatio	EnrichmentRatio	pvalue	p.adjust	qvalue	Count	geneID
GOCC_ENDOPLASMIC_RETICULUM_LUMEN	10/80	309/13139	5.315	1.71697e-05	0.00293602	0.00283752	10	Col6a1/Adamtsl4/Col6a2/Arsg/Cst3/Bche/Trf/Cercam/Apol8/Adamtsl1
GOMF_OLIGOPEPTIDE_BINDING	3/83	14/14695	37.939	6.04687e-05	0.0138473	0.0133031	3	Gstm7/Mgst1/Gstp1
[truncated: 47 more rows]

## Sheet: AD3MvsWT3M_Up
ID	GeneRatio	BgRatio	EnrichmentRatio	pvalue	p.adjust	qvalue	Count	geneID
[truncated: 3 more rows]

[truncated: 5 more sheets: AD6MvsAD3M_Up, AD6MvsWT6M_Down, WT6MvsWT3M_Down, AD3MvsWT3M_Down, AD6MvsAD3M_Down]
