# Supplementary material for: Investigation of early molecular alterations in tauopathy with generative adversarial networks
Source: Sci Rep. 2023 Jan 13;13:732. doi: 10.1038/s41598-023-28081-6 (PMC9839697; doi:10.1038/s41598-023-28081-6)
Supplement: Supplementary file 3 — Supplementary Table 2. [file 41598_2023_28081_MOESM3_ESM.xlsx]

## Sheet: P1
		AD 6M vs WT 6M		WT 6M vs WT 3M		AD 3M vs WT 3M		AD 6M vs AD 3M
EnsemblID	gene_name	log2FC	padj	log2FC	padj	log2FC	padj	log2FC	padj	Description
ENSMUSG00000000120	Ngfr	0.368869	0.484079	0.480812	0.416496	0.0354618	0.999701	0.814219	0.0374465	nerve growth factor receptor (TNFR superfamily, member 16) [Source:MGI Symbol;Acc:MGI:97323]
ENSMUSG00000000149	Gna12	0.180332	0.0257466	0.141414	0.193599	0.00654349	0.999701	0.315203	8.76262e-06	guanine nucleotide binding protein, alpha 12 [Source:MGI Symbol;Acc:MGI:95767]
ENSMUSG00000000278	Scpep1	0.386669	4.27029e-05	0.134722	0.377008	0.0209587	0.999701	0.500433	3.03424e-08	serine carboxypeptidase 1 [Source:MGI Symbol;Acc:MGI:1921867]
ENSMUSG00000000567	Sox9	0.287169	0.0292089	0.170305	0.367024	-0.0426589	0.999701	0.500133	1.43838e-05	SRY (sex determining region Y)-box 9 [Source:MGI Symbol;Acc:MGI:98371]
ENSMUSG00000000594	Gm2a	0.435433	1.39026e-10	0.0576184	0.664562	0.139727	0.97226	0.353324	2.2151e-07	GM2 ganglioside activator protein [Source:MGI Symbol;Acc:MGI:95762]
ENSMUSG00000000732	Icosl	1.0481	2.57925e-07	0.445858	0.151653	-0.254511	0.999701	1.74847	1.02136e-18	icos ligand [Source:MGI Symbol;Acc:MGI:1354701]
ENSMUSG00000001123	Lgals9	2.08909	8.1466e-22	0.440586	0.223433	0.374118	0.999701	2.15556	5.0953e-23	lectin, galactose binding, soluble 9 [Source:MGI Symbol;Acc:MGI:109496]
ENSMUSG00000001555	Fkbp10	0.385176	0.0111003	0.291178	0.167537	-0.0181554	0.999701	0.694509	3.94088e-07	FK506 binding protein 10 [Source:MGI Symbol;Acc:MGI:104769]
ENSMUSG00000001741	Il16	1.10663	9.93922e-11	0.199748	0.536241	0.428497	0.678863	0.877884	2.74831e-07	interleukin 16 [Source:MGI Symbol;Acc:MGI:1270855]
ENSMUSG00000001751	Naglu	0.659011	2.64557e-08	0.146315	0.489594	0.0962192	0.999701	0.709106	1.14921e-09	alpha-N-acetylglucosaminidase (Sanfilippo disease IIIB) [Source:MGI Symbol;Acc:MGI:1351641]
ENSMUSG00000001794	Capns1	0.300855	3.14107e-05	0.0696308	0.592803	0.00776366	0.999701	0.362723	1.54121e-07	calpain, small subunit 1 [Source:MGI Symbol;Acc:MGI:88266]
ENSMUSG00000001930	Vwf	1.23917	1.491e-19	0.0907943	0.756988	0.0575158	0.999701	1.27245	1.8044e-20	Von Willebrand factor [Source:MGI Symbol;Acc:MGI:98941]
ENSMUSG00000002043	Trappc6a	0.297099	0.0490896	0.621647	0.000227844	0.305045	0.876175	0.613702	2.98371e-06	trafficking protein particle complex 6A [Source:MGI Symbol;Acc:MGI:1914341]
ENSMUSG00000002233	Rhoc	0.888477	4.04113e-16	0.17223	0.368007	0.132756	0.999701	0.927952	1.90875e-17	ras homolog family member C [Source:MGI Symbol;Acc:MGI:106028]
ENSMUSG00000002602	Axl	0.630673	8.90805e-10	0.145453	0.40682	-0.0296703	0.999701	0.805796	1.1944e-15	AXL receptor tyrosine kinase [Source:MGI Symbol;Acc:MGI:1347244]
ENSMUSG00000002603	Tgfb1	1.17743	1.64899e-15	0.214241	0.42031	0.244698	0.999701	1.14697	8.60022e-15	transforming growth factor, beta 1 [Source:MGI Symbol;Acc:MGI:98725]
ENSMUSG00000002668	Dennd1c	1.44331	2.5481e-10	0.23803	0.595949	0.111046	0.999701	1.57029	4.34673e-12	DENN/MADD domain containing 1C [Source:MGI Symbol;Acc:MGI:1918035]
ENSMUSG00000002870	Mcm2	0.396088	0.00466518	0.0989733	0.698868	-0.126002	0.999701	0.621063	1.57545e-06	minichromosome maintenance complex component 2 [Source:MGI Symbol;Acc:MGI:105380]
ENSMUSG00000002985	Apoe	0.286633	0.000678875	0.200736	0.0773592	-0.0221248	0.999701	0.509494	4.69817e-11	apolipoprotein E [Source:MGI Symbol;Acc:MGI:88057]
ENSMUSG00000003559	As3mt	0.428352	0.0011201	0.072782	0.777232	-0.109371	0.999701	0.610505	7.08966e-07	arsenic (+3 oxidation state) methyltransferase [Source:MGI Symbol;Acc:MGI:1929882]
ENSMUSG00000003573	Homer3	0.367853	8.76077e-07	0.106194	0.39506	-0.0557059	0.999701	0.529752	2.22376e-13	homer scaffolding protein 3 [Source:MGI Symbol;Acc:MGI:1347359]
ENSMUSG00000003644	Rps6ka1	0.964828	2.34313e-16	0.232826	0.228288	0.0481619	0.999701	1.14949	1.14318e-22	ribosomal protein S6 kinase polypeptide 1 [Source:MGI Symbol;Acc:MGI:104558]
ENSMUSG00000004040	Stat3	1.10171	2.79373e-25	-0.0143489	0.959355	0.108402	0.999701	0.978963	4.18579e-20	signal transducer and activator of transcription 3 [Source:MGI Symbol;Acc:MGI:103038]
ENSMUSG00000004044	Cavin1	0.359426	0.000107428	0.208934	0.114756	0.0884053	0.999701	0.479954	5.14301e-08	caveolae associated 1 [Source:MGI Symbol;Acc:MGI:1277968]
ENSMUSG00000004098	Col5a3	1.66833	1.00154e-16	0.10479	0.824784	0.241979	0.999701	1.53114	2.47337e-14	collagen, type V, alpha 3 [Source:MGI Symbol;Acc:MGI:1858212]
ENSMUSG00000004347	Pde1c	0.168136	0.114643	0.331998	0.0041699	0.137782	0.999701	0.362352	3.63086e-05	phosphodiesterase 1C [Source:MGI Symbol;Acc:MGI:108413]
ENSMUSG00000004562	Arhgef40	0.465578	6.75003e-07	0.109907	0.502135	-0.0215206	0.999701	0.597005	4.214e-11	Rho guanine nucleotide exchange factor (GEF) 40 [Source:MGI Symbol;Acc:MGI:2685515]
ENSMUSG00000004626	Stxbp2	0.246677	0.00319481	0.200352	0.0693528	0.0691703	0.999701	0.377859	8.60827e-07	syntaxin binding protein 2 [Source:MGI Symbol;Acc:MGI:107370]
ENSMUSG00000004665	Cnn2	0.548333	0.000156294	0.0768081	0.798052	0.127767	0.999701	0.497374	0.000482235	calponin 2 [Source:MGI Symbol;Acc:MGI:105093]
ENSMUSG00000004837	Grap	0.595539	9.66339e-05	0.0829883	0.794938	0.184669	0.999701	0.493858	0.00111745	GRB2-related adaptor protein [Source:MGI Symbol;Acc:MGI:1918770]
ENSMUSG00000004952	Rasa4	0.959208	1.51406e-09	0.19217	0.503129	-0.145644	0.999701	1.29702	1.00895e-16	RAS p21 protein activator 4 [Source:MGI Symbol;Acc:MGI:1858600]
ENSMUSG00000005054	Cstb	0.23424	0.0280575	0.0926796	0.594978	-0.0575111	0.999701	0.38443	4.92271e-05	cystatin B [Source:MGI Symbol;Acc:MGI:109514]
ENSMUSG00000005125	Ndrg1	0.578235	0.000115225	0.173485	0.489594	-0.0358456	0.999701	0.787565	2.64837e-08	N-myc downstream regulated gene 1 [Source:MGI Symbol;Acc:MGI:1341799]
ENSMUSG00000005142	Man2b1	0.791679	9.76367e-19	0.083211	0.638743	0.10664	0.999701	0.76825	1.11055e-17	mannosidase 2, alpha B1 [Source:MGI Symbol;Acc:MGI:107286]
ENSMUSG00000005481	Ddx39	0.2415	0.0142085	0.0803305	0.629575	-0.0472748	0.999701	0.369106	3.50099e-05	DEAD (Asp-Glu-Ala-Asp) box polypeptide 39 [Source:MGI Symbol;Acc:MGI:1915528]
ENSMUSG00000005803	Sqor	0.438635	0.00221924	0.21253	0.339691	-0.0595021	0.999701	0.710668	1.1467e-07	sulfide quinone oxidoreductase [Source:MGI Symbol;Acc:MGI:1929899]
ENSMUSG00000005951	Shpk	0.396161	0.00927072	0.10009	0.72007	0.104034	0.999701	0.392217	0.00753008	sedoheptulokinase [Source:MGI Symbol;Acc:MGI:1921887]
ENSMUSG00000006019	Dhx34	0.348311	3.45208e-06	0.0969057	0.450468	-0.0199559	0.999701	0.465173	1.35794e-10	DEAH (Asp-Glu-Ala-His) box polypeptide 34 [Source:MGI Symbol;Acc:MGI:1918973]
ENSMUSG00000006301	Tmbim1	0.607827	7.44308e-09	0.252563	0.105177	0.0494875	0.999701	0.810903	2.3872e-15	transmembrane BAX inhibitor motif containing 1 [Source:MGI Symbol;Acc:MGI:1916910]
ENSMUSG00000006390	Elovl1	0.60487	1.94408e-12	0.0136349	0.950782	0.116121	0.999701	0.502384	5.61941e-09	elongation of very long chain fatty acids (FEN1/Elo2, SUR4/Elo3, yeast)-like 1 [Source:MGI Symbol;Acc:MGI:1858959]
ENSMUSG00000006395	Hyi	0.324907	0.00143119	0.0915981	0.613331	0.141593	0.999701	0.274912	0.00651468	hydroxypyruvate isomerase (putative) [Source:MGI Symbol;Acc:MGI:1915430]
ENSMUSG00000006403	Adamts4	0.483031	1.73481e-09	0.0683277	0.662748	0.295177	0.0290291	0.256182	0.00247714	a disintegrin-like and metallopeptidase (reprolysin type) with thrombospondin type 1 motif, 4 [Source:MGI Symbol;Acc:MGI:1339949]
ENSMUSG00000006411	Nectin4	0.688722	1.34462e-07	0.243413	0.249213	-0.231745	0.999701	1.16388	1.40963e-19	nectin cell adhesion molecule 4 [Source:MGI Symbol;Acc:MGI:1918990]
ENSMUSG00000006567	Atp7b	0.644329	0.000155658	0.0899842	0.800061	0.131325	0.999701	0.602987	0.000299955	ATPase, Cu++ transporting, beta polypeptide [Source:MGI Symbol;Acc:MGI:103297]
ENSMUSG00000006611	Hfe	1.22822	4.01383e-13	0.201601	0.528932	0.0532422	0.999701	1.37657	3.85997e-16	homeostatic iron regulator [Source:MGI Symbol;Acc:MGI:109191]
ENSMUSG00000006782	Cnp	0.306146	2.86805e-06	0.199821	0.0236472	0.233726	0.0276669	0.272241	2.52405e-05	2',3'-cyclic nucleotide 3' phosphodiesterase [Source:MGI Symbol;Acc:MGI:88437]
ENSMUSG00000007039	Ddah2	0.704008	1.90895e-07	0.130314	0.611706	0.115027	0.999701	0.719294	5.98645e-08	dimethylarginine dimethylaminohydrolase 2 [Source:MGI Symbol;Acc:MGI:1859016]
ENSMUSG00000007833	Aldh16a1	0.296138	0.00934026	0.25251	0.101243	0.0662381	0.999701	0.48241	3.54842e-06	aldehyde dehydrogenase 16 family, member A1 [Source:MGI Symbol;Acc:MGI:1916998]
ENSMUSG00000008090	Fgfrl1	0.878853	1.00721e-16	0.134713	0.488312	-0.038885	0.999701	1.05245	2.26736e-23	fibroblast growth factor receptor-like 1 [Source:MGI Symbol;Acc:MGI:2150920]
ENSMUSG00000008393	Carhsp1	0.369932	2.37318e-07	0.195462	0.0544855	0.0256055	0.999701	0.539788	4.98536e-15	calcium regulated heat stable protein 1 [Source:MGI Symbol;Acc:MGI:1196368]
ENSMUSG00000008540	Mgst1	1.08701	1.08901e-11	0.586452	0.0107484	0.346928	0.973462	1.32654	7.33805e-17	microsomal glutathione S-transferase 1 [Source:MGI Symbol;Acc:MGI:1913850]
ENSMUSG00000009281	Rarres2	0.248155	0.0130396	0.259247	0.0415522	0.0243813	0.999701	0.483021	6.01116e-08	retinoic acid receptor responder (tazarotene induced) 2 [Source:MGI Symbol;Acc:MGI:1918910]
ENSMUSG00000009291	Pttg1ip	0.282134	7.10645e-06	0.166473	0.0568291	0.00333025	0.999701	0.445277	7.77605e-14	pituitary tumor-transforming 1 interacting protein [Source:MGI Symbol;Acc:MGI:2652132]
ENSMUSG00000010175	Prox1	0.309846	1.44789e-06	0.0486736	0.698779	0.104157	0.999701	0.254363	7.21627e-05	prospero homeobox 1 [Source:MGI Symbol;Acc:MGI:97772]
ENSMUSG00000010307	Tmem86a	0.586436	2.58786e-05	0.221184	0.315754	0.124285	0.999701	0.683334	3.52657e-07	transmembrane protein 86A [Source:MGI Symbol;Acc:MGI:1915143]
ENSMUSG00000011148	Adssl1	0.333499	0.000295044	0.207262	0.110917	0.00468532	0.999701	0.536077	5.1152e-10	adenylosuccinate synthetase like 1 [Source:MGI Symbol;Acc:MGI:87947]
ENSMUSG00000011884	Gltp	0.762395	8.19034e-20	0.192859	0.14572	0.258489	0.219055	0.696764	1.0711e-16	glycolipid transfer protein [Source:MGI Symbol;Acc:MGI:1929253]
ENSMUSG00000012819	Cdh23	0.853367	2.22186e-07	0.393135	0.128496	-0.0377685	0.999701	1.28427	4.97827e-15	cadherin 23 (otocadherin) [Source:MGI Symbol;Acc:MGI:1890219]
ENSMUSG00000013523	Bcas1	0.609249	3.6351e-17	0.290115	0.00355059	0.323123	0.00258455	0.576241	1.85574e-15	breast carcinoma amplified sequence 1 [Source:MGI Symbol;Acc:MGI:1924210]
ENSMUSG00000014329	Bicc1	0.354856	0.0102544	0.098946	0.684912	0.0784693	0.999701	0.375333	0.0043343	BicC family RNA binding protein 1 [Source:MGI Symbol;Acc:MGI:1933388]
ENSMUSG00000014791	Elmo3	0.0821243	0.736359	0.473981	0.0122125	0.253048	0.999701	0.303057	0.0525713	engulfment and cell motility 3 [Source:MGI Symbol;Acc:MGI:2679007]
ENSMUSG00000014846	Tppp3	0.4432	8.23624e-05	0.147502	0.421947	-0.0457767	0.999701	0.636479	2.16356e-09	tubulin polymerization-promoting protein family member 3 [Source:MGI Symbol;Acc:MGI:1915221]
ENSMUSG00000015243	Abca1	0.976592	3.5083e-10	0.130973	0.665724	0.0500869	0.999701	1.05748	5.624e-12	ATP-binding cassette, sub-family A (ABC1), member 1 [Source:MGI Symbol;Acc:MGI:99607]
ENSMUSG00000015247	Nipsnap3b	0.428247	6.29772e-05	0.0882333	0.65974	0.0858997	0.999701	0.430581	3.60211e-05	nipsnap homolog 3B [Source:MGI Symbol;Acc:MGI:1913786]
ENSMUSG00000015335	Zdhhc12	0.354827	0.0134815	0.129369	0.595949	0.169269	0.999701	0.314927	0.0254717	zinc finger, DHHC domain containing 12 [Source:MGI Symbol;Acc:MGI:1913470]
ENSMUSG00000015396	Cd83	0.493101	1.81931e-05	0.204309	0.250484	-0.0224106	0.999701	0.719821	5.12894e-11	CD83 antigen [Source:MGI Symbol;Acc:MGI:1328316]
ENSMUSG00000015647	Lama5	0.416955	1.36835e-05	0.1828	0.211604	-0.0974908	0.999701	0.697246	1.84129e-14	laminin, alpha 5 [Source:MGI Symbol;Acc:MGI:105382]
ENSMUSG00000015714	Cers2	0.41716	5.35296e-11	0.155004	0.104681	0.110393	0.999701	0.46177	2.00038e-13	ceramide synthase 2 [Source:MGI Symbol;Acc:MGI:1924143]
ENSMUSG00000015776	Med22	0.283373	0.00114066	0.107935	0.438144	-0.00437152	0.999701	0.395679	1.14156e-06	mediator complex subunit 22 [Source:MGI Symbol;Acc:MGI:98446]
ENSMUSG00000015806	Qdpr	0.150735	0.14296	0.265192	0.0177581	0.113684	0.999701	0.302243	0.000312668	quinoid dihydropteridine reductase [Source:MGI Symbol;Acc:MGI:97836]
ENSMUSG00000015850	Adamtsl4	1.11789	1.22614e-21	0.384793	0.0275939	0.042174	0.999701	1.46051	2.99735e-35	ADAMTS-like 4 [Source:MGI Symbol;Acc:MGI:2389008]
ENSMUSG00000015852	Fcrls	1.15489	5.21511e-26	0.178201	0.345831	0.174861	0.999701	1.15823	5.51373e-26	Fc receptor-like S, scavenger receptor [Source:MGI Symbol;Acc:MGI:1933397]
ENSMUSG00000016206	H2-M3	1.30562	2.69644e-12	0.265216	0.440354	0.171308	0.999701	1.39953	6.35293e-14	histocompatibility 2, M region locus 3 [Source:MGI Symbol;Acc:MGI:95915]
ENSMUSG00000016356	Col20a1	1.50302	3.56444e-16	-0.105439	0.798005	-0.0991094	0.999701	1.49669	4.66154e-16	collagen, type XX, alpha 1 [Source:MGI Symbol;Acc:MGI:1920618]
ENSMUSG00000016496	Cd274	2.02875	4.62676e-22	0.632977	0.0529012	0.289579	0.999701	2.37215	4.87082e-29	CD274 antigen [Source:MGI Symbol;Acc:MGI:1926446]
ENSMUSG00000016534	Lamp2	0.571716	2.53733e-16	0.100068	0.412938	0.125204	0.999701	0.54658	5.22413e-15	lysosomal-associated membrane protein 2 [Source:MGI Symbol;Acc:MGI:96748]
ENSMUSG00000017677	Wsb1	0.223416	0.00473816	0.12793	0.263098	0.00432413	0.999701	0.347022	1.46305e-06	WD repeat and SOCS box-containing 1 [Source:MGI Symbol;Acc:MGI:1926139]
ENSMUSG00000017713	Tha1	0.340357	0.0926323	0.333399	0.203501	0.0861254	0.999701	0.58763	0.000724431	threonine aldolase 1 [Source:MGI Symbol;Acc:MGI:1919026]
ENSMUSG00000017747	Ghdc	0.411664	0.00171178	0.109207	0.642604	0.0612978	0.999701	0.459573	0.000248123	GH3 domain containing [Source:MGI Symbol;Acc:MGI:1931556]
ENSMUSG00000017754	Pltp	0.234785	0.0137816	0.260968	0.0269094	0.162469	0.999701	0.333284	0.000118633	phospholipid transfer protein [Source:MGI Symbol;Acc:MGI:103151]
ENSMUSG00000017756	Slc12a7	1.41577	2.37376e-18	0.0257887	0.952102	0.250317	0.999701	1.19124	2.03401e-13	solute carrier family 12, member 7 [Source:MGI Symbol;Acc:MGI:1342283]
ENSMUSG00000017760	Ctsa	0.453927	3.56603e-12	0.0813764	0.486778	0.0842303	0.999701	0.451074	3.88206e-12	cathepsin A [Source:MGI Symbol;Acc:MGI:97748]
ENSMUSG00000018042	Cyb5r3	0.586201	1.08914e-16	0.116916	0.327189	0.0857948	0.999701	0.617322	2.09043e-18	cytochrome b5 reductase 3 [Source:MGI Symbol;Acc:MGI:94893]
ENSMUSG00000018169	Mfng	0.975381	1.15411e-06	0.0728887	0.877036	0.318817	0.999701	0.729453	0.000277123	MFNG O-fucosylpeptide 3-beta-N-acetylglucosaminyltransferase [Source:MGI Symbol;Acc:MGI:1095404]
ENSMUSG00000018217	Pmp22	0.62813	1.12155e-10	0.285026	0.0425851	0.0947678	0.999701	0.818388	1.22605e-17	peripheral myelin protein 22 [Source:MGI Symbol;Acc:MGI:97631]
ENSMUSG00000018459	Slc13a3	0.244413	0.0672524	0.29439	0.0678085	0.0333144	0.999701	0.505489	7.9021e-06	solute carrier family 13 (sodium-dependent dicarboxylate transporter), member 3 [Source:MGI Symbol;Acc:MGI:2149635]
ENSMUSG00000018593	Sparc	0.685002	2.78581e-05	0.0937504	0.773332	-0.210004	0.999701	0.988757	1.52451e-10	secreted acidic cysteine rich glycoprotein [Source:MGI Symbol;Acc:MGI:98373]
ENSMUSG00000018819	Lsp1	1.05963	4.67691e-07	0.0904881	0.851945	0.230273	0.999701	0.919845	9.9803e-06	lymphocyte specific 1 [Source:MGI Symbol;Acc:MGI:96832]
ENSMUSG00000019539	Rcn3	0.995517	7.30136e-11	0.339232	0.182839	0.254852	0.999701	1.0799	1.32671e-12	reticulocalbin 3, EF-hand calcium binding domain [Source:MGI Symbol;Acc:MGI:1277122]
ENSMUSG00000019823	Mical1	0.297922	0.00521543	0.207279	0.16647	-0.0363036	0.999701	0.541505	2.29736e-08	microtubule associated monooxygenase, calponin and LIM domain containing 1 [Source:MGI Symbol;Acc:MGI:2385847]
ENSMUSG00000019838	Slc16a10	0.379979	0.0531338	0.0917815	0.798005	-0.0250678	0.999701	0.496828	0.00524854	solute carrier family 16 (monocarboxylic acid transporters), member 10 [Source:MGI Symbol;Acc:MGI:1919722]
ENSMUSG00000019873	Reep3	0.364995	1.52441e-08	0.092435	0.393753	0.0973987	0.999701	0.360031	1.58951e-08	receptor accessory protein 3 [Source:MGI Symbol;Acc:MGI:88930]
ENSMUSG00000019874	Fabp7	1.22756	2.54856e-06	0.10241	0.862085	0.21221	0.999701	1.11776	1.36974e-05	fatty acid binding protein 7, brain [Source:MGI Symbol;Acc:MGI:101916]
ENSMUSG00000019917	Septin10	0.604351	0.000317853	0.299832	0.242509	0.136083	0.999701	0.7681	1.56696e-06	septin 10 [Source:MGI Symbol;Acc:MGI:1918110]
ENSMUSG00000019944	Rhobtb1	0.377703	0.00106888	0.135963	0.476219	0.165096	0.999701	0.348571	0.00204788	Rho-related BTB domain containing 1 [Source:MGI Symbol;Acc:MGI:1916538]
ENSMUSG00000020023	Tmcc3	0.279741	1.0353e-05	0.192333	0.0247073	0.150509	0.651975	0.321565	1.45438e-07	transmembrane and coiled coil domains 3 [Source:MGI Symbol;Acc:MGI:2442900]
ENSMUSG00000020092	Pald1	0.639791	9.6055e-08	0.293582	0.0972748	0.0590681	0.999701	0.874304	6.21556e-14	phosphatase domain containing, paladin 1 [Source:MGI Symbol;Acc:MGI:1351623]
ENSMUSG00000020101	Vsir	1.09286	2.41259e-18	0.104998	0.678369	0.180245	0.999701	1.01761	4.9958e-16	V-set immunoregulatory receptor [Source:MGI Symbol;Acc:MGI:1921298]
ENSMUSG00000020120	Plek	1.03305	9.19461e-19	0.1143	0.618723	0.102466	0.999701	1.04488	3.98417e-19	pleckstrin [Source:MGI Symbol;Acc:MGI:1860485]
ENSMUSG00000020241	Col6a2	0.44271	1.31513e-08	0.363528	0.000263826	0.274914	0.0541801	0.531324	3.32422e-12	collagen, type VI, alpha 2 [Source:MGI Symbol;Acc:MGI:88460]
ENSMUSG00000020282	Rhbdf1	0.997597	7.00105e-17	0.178439	0.395396	0.137307	0.999701	1.03873	3.38999e-18	rhomboid 5 homolog 1 [Source:MGI Symbol;Acc:MGI:104328]
ENSMUSG00000020357	Flt4	0.396407	0.00739772	0.176508	0.454561	0.152419	0.999701	0.420496	0.00293004	FMS-like tyrosine kinase 4 [Source:MGI Symbol;Acc:MGI:95561]
ENSMUSG00000020363	Gfpt2	0.329309	0.0336691	0.188415	0.405768	0.0172165	0.999701	0.500508	0.000286896	glutamine fructose-6-phosphate transaminase 2 [Source:MGI Symbol;Acc:MGI:1338883]
ENSMUSG00000020372	Rack1	0.275808	0.000364172	0.172495	0.109054	-0.0164965	0.999701	0.464799	8.92681e-11	receptor for activated C kinase 1 [Source:MGI Symbol;Acc:MGI:101849]
ENSMUSG00000020388	Pdlim4	1.16386	3.86749e-15	0.289677	0.241194	0.14686	0.999701	1.30668	1.03309e-18	PDZ and LIM domain 4 [Source:MGI Symbol;Acc:MGI:1353470]
ENSMUSG00000020399	Havcr2	1.19663	6.86857e-09	0.330081	0.343045	0.231106	0.999701	1.2956	2.02595e-10	hepatitis A virus cellular receptor 2 [Source:MGI Symbol;Acc:MGI:2159682]
ENSMUSG00000020432	Tcn2	0.875067	3.0937e-15	0.105809	0.628823	0.0944432	0.999701	0.886432	1.24755e-15	transcobalamin 2 [Source:MGI Symbol;Acc:MGI:98534]
ENSMUSG00000020439	Smtn	0.392579	0.0117684	0.177772	0.463354	0.184659	0.999701	0.385691	0.0101357	smoothelin [Source:MGI Symbol;Acc:MGI:1354727]
ENSMUSG00000020467	Efemp1	0.527267	5.52504e-05	0.268538	0.168058	0.188008	0.999701	0.607797	1.34777e-06	epidermal growth factor-containing fibulin-like extracellular matrix protein 1 [Source:MGI Symbol;Acc:MGI:1339998]
ENSMUSG00000020473	Aebp1	0.923895	1.36874e-05	0.231641	0.530489	0.0653834	0.999701	1.09015	9.54757e-08	AE binding protein 1 [Source:MGI Symbol;Acc:MGI:1197012]
ENSMUSG00000020534	Shmt1	0.376267	0.0129811	0.0167538	0.961756	0.118914	0.999701	0.274107	0.0762291	serine hydroxymethyltransferase 1 (soluble) [Source:MGI Symbol;Acc:MGI:98299]
ENSMUSG00000020536	Llgl1	0.216654	6.42791e-05	0.141806	0.0567771	0.0143067	0.999701	0.344153	1.44931e-11	LLGL1 scribble cell polarity complex component [Source:MGI Symbol;Acc:MGI:102682]
ENSMUSG00000020585	Laptm4a	0.244063	0.000163184	0.0682092	0.536587	-0.0504298	0.999701	0.362702	2.2608e-09	lysosomal-associated protein transmembrane 4A [Source:MGI Symbol;Acc:MGI:108017]
ENSMUSG00000020604	Arsg	0.212641	0.0215159	0.474696	1.15024e-06	0.293923	0.0383367	0.393414	1.32154e-06	arylsulfatase G [Source:MGI Symbol;Acc:MGI:1921258]
ENSMUSG00000020696	Rffl	0.283183	0.000345355	0.0928319	0.480328	0.0308916	0.999701	0.345123	4.61631e-06	ring finger and FYVE like domain containing protein [Source:MGI Symbol;Acc:MGI:1914588]
ENSMUSG00000020707	Rnf135	0.78755	7.13101e-06	0.0562317	0.891772	0.137456	0.999701	0.706326	4.2641e-05	ring finger protein 135 [Source:MGI Symbol;Acc:MGI:1919206]
ENSMUSG00000020709	Adap2	1.28778	3.03774e-17	0.0755065	0.83438	0.287861	0.999701	1.07543	1.96374e-12	ArfGAP with dual PH domains 2 [Source:MGI Symbol;Acc:MGI:2663075]
ENSMUSG00000020743	Mif4gd	0.332963	0.00228375	0.186054	0.249323	-0.0342912	0.999701	0.553308	4.01807e-08	MIF4G domain containing [Source:MGI Symbol;Acc:MGI:1916924]
ENSMUSG00000020758	Itgb4	0.22656	0.0120824	0.247259	0.0307345	0.150768	0.999701	0.323051	9.16313e-05	integrin beta 4 [Source:MGI Symbol;Acc:MGI:96613]
ENSMUSG00000020773	Trim47	1.37218	1.24764e-12	0.184307	0.633844	0.281379	0.999701	1.2751	3.60794e-11	tripartite motif-containing 47 [Source:MGI Symbol;Acc:MGI:1917374]
ENSMUSG00000020821	Kif1c	0.289897	9.697e-08	0.168373	0.0244494	0.141097	0.486194	0.317173	2.34987e-09	kinesin family member 1C [Source:MGI Symbol;Acc:MGI:1098260]
ENSMUSG00000020865	Abcc3	1.16249	2.27143e-09	0.11229	0.791385	0.296492	0.999701	0.978286	4.44592e-07	ATP-binding cassette, sub-family C (CFTR/MRP), member 3 [Source:MGI Symbol;Acc:MGI:1923658]
ENSMUSG00000020902	Ntn1	0.246484	0.0490083	0.142944	0.430852	0.0378296	0.999701	0.351598	0.00161105	netrin 1 [Source:MGI Symbol;Acc:MGI:105088]
ENSMUSG00000020930	Ccdc103	0.441829	0.0601443	0.0796495	0.863417	-0.018343	0.999701	0.539822	0.0120008	coiled-coil domain containing 103 [Source:MGI Symbol;Acc:MGI:1920543]
ENSMUSG00000020961	Ston2	0.216732	0.0010597	0.0963771	0.341089	0.0125932	0.999701	0.300516	1.19992e-06	stonin 2 [Source:MGI Symbol;Acc:MGI:1918272]
ENSMUSG00000021009	Ptpn21	0.422409	0.00865478	0.177612	0.485263	0.0097678	0.999701	0.590253	6.26898e-05	protein tyrosine phosphatase, non-receptor type 21 [Source:MGI Symbol;Acc:MGI:1344406]
ENSMUSG00000021143	Pacs2	0.386131	3.10304e-13	0.102823	0.227257	0.0775923	0.999701	0.411361	5.51496e-15	phosphofurin acidic cluster sorting protein 2 [Source:MGI Symbol;Acc:MGI:1924399]
ENSMUSG00000021200	Asb2	0.535107	0.00156308	0.168418	0.567586	-0.14959	0.999701	0.853115	8.21905e-08	ankyrin repeat and SOCS box-containing 2 [Source:MGI Symbol;Acc:MGI:1929743]
ENSMUSG00000021242	Npc2	0.988603	1.60087e-27	0.182521	0.222382	0.170379	0.999701	1.00074	4.5159e-28	NPC intracellular cholesterol transporter 2 [Source:MGI Symbol;Acc:MGI:1915213]
ENSMUSG00000021287	Xrcc3	0.314485	0.000474507	0.170317	0.203501	-0.0241195	0.999701	0.508922	1.67736e-09	X-ray repair complementing defective repair in Chinese hamster cells 3 [Source:MGI Symbol;Acc:MGI:1921585]
ENSMUSG00000021294	Kif26a	0.260889	0.0959698	0.122763	0.611685	0.0218428	0.999701	0.361809	0.00879938	kinesin family member 26A [Source:MGI Symbol;Acc:MGI:2447072]
ENSMUSG00000021375	Kif13a	0.30776	5.338e-07	0.235248	0.00361678	0.15133	0.609885	0.391679	4.04746e-11	kinesin family member 13A [Source:MGI Symbol;Acc:MGI:1098264]
ENSMUSG00000021477	Ctsl	0.811118	4.76397e-14	0.116875	0.561558	0.0879979	0.999701	0.839994	4.66087e-15	cathepsin L [Source:MGI Symbol;Acc:MGI:88564]
ENSMUSG00000021556	Golm1	0.425731	1.61496e-07	0.167037	0.182193	0.118207	0.999701	0.474561	2.16787e-09	golgi membrane protein 1 [Source:MGI Symbol;Acc:MGI:1917329]
ENSMUSG00000021583	Erap1	0.768544	4.97338e-12	0.0436989	0.87014	0.136403	0.999701	0.675841	1.27248e-09	endoplasmic reticulum aminopeptidase 1 [Source:MGI Symbol;Acc:MGI:1933403]
ENSMUSG00000021594	Srd5a1	0.55487	1.4355e-09	0.0822575	0.649107	0.222555	0.715274	0.414572	7.10589e-06	steroid 5 alpha-reductase 1 [Source:MGI Symbol;Acc:MGI:98400]
ENSMUSG00000021666	Gfm2	0.858792	2.06199e-20	0.125421	0.451463	0.141601	0.999701	0.842613	1.31485e-19	G elongation factor, mitochondrial 2 [Source:MGI Symbol;Acc:MGI:2444783]
ENSMUSG00000021696	Elovl7	0.323842	0.00113035	0.101476	0.54571	0.140146	0.999701	0.285172	0.00364485	ELOVL family member 7, elongation of long chain fatty acids (yeast) [Source:MGI Symbol;Acc:MGI:1921809]
ENSMUSG00000021709	Erbin	0.881564	1.77579e-14	0.233246	0.203501	0.211762	0.999701	0.903048	3.35378e-15	Erbb2 interacting protein [Source:MGI Symbol;Acc:MGI:1890169]
ENSMUSG00000021876	Rnase4	1.03626	2.29105e-18	0.326606	0.0699411	0.155126	0.999701	1.20774	2.68305e-24	ribonuclease, RNase A family 4 [Source:MGI Symbol;Acc:MGI:1926217]
ENSMUSG00000021903	Galnt15	1.3014	4.4431e-13	0.219072	0.508315	0.199907	0.999701	1.32057	1.67247e-13	polypeptide N-acetylgalactosaminyltransferase 15 [Source:MGI Symbol;Acc:MGI:1926004]
ENSMUSG00000021904	Sema3g	0.363592	0.00122615	0.16629	0.342316	0.20138	0.999701	0.328502	0.00294624	sema domain, immunoglobulin domain (Ig), short basic domain, secreted, (semaphorin) 3G [Source:MGI Symbol;Acc:MGI:3041242]
ENSMUSG00000021990	Spata13	0.761886	1.04832e-09	0.187867	0.370455	0.196629	0.999701	0.753124	1.12168e-09	spermatogenesis associated 13 [Source:MGI Symbol;Acc:MGI:104838]
ENSMUSG00000022003	Slc25a30	0.304727	0.0171177	0.133262	0.506782	0.175737	0.999701	0.262252	0.0375255	solute carrier family 25, member 30 [Source:MGI Symbol;Acc:MGI:1914804]
ENSMUSG00000022090	Pdlim2	1.12148	1.37752e-17	0.0540917	0.867047	0.400372	0.243358	0.775201	5.18794e-09	PDZ and LIM domain 2 [Source:MGI Symbol;Acc:MGI:2384850]
ENSMUSG00000022098	Bmp1	0.225055	0.000260306	0.143398	0.0937838	0.0613346	0.999701	0.307119	1.22976e-07	bone morphogenetic protein 1 [Source:MGI Symbol;Acc:MGI:88176]
ENSMUSG00000022175	Lrp10	0.514431	8.02779e-09	0.125699	0.408835	0.0732529	0.999701	0.566877	1.00816e-10	low-density lipoprotein receptor-related protein 10 [Source:MGI Symbol;Acc:MGI:1929480]
ENSMUSG00000022369	Mtbp	0.142498	0.544361	0.588548	0.00513311	0.321397	0.984699	0.409648	0.0140107	Mdm2, transformed 3T3 cell double minute p53 binding protein [Source:MGI Symbol;Acc:MGI:2146005]
ENSMUSG00000022438	Parvb	0.445355	9.51977e-06	0.0918674	0.61958	0.152956	0.999701	0.384265	0.000114311	parvin, beta [Source:MGI Symbol;Acc:MGI:2153063]
ENSMUSG00000022439	Parvg	1.00606	2.83481e-08	0.413615	0.13611	0.0584528	0.999701	1.36122	1.65606e-14	parvin, gamma [Source:MGI Symbol;Acc:MGI:2158329]
ENSMUSG00000022453	Naga	0.367597	1.43183e-08	0.167428	0.0797327	-0.0208953	0.999701	0.55592	2.0638e-18	N-acetyl galactosaminidase, alpha [Source:MGI Symbol;Acc:MGI:1261422]
ENSMUSG00000022469	Rapgef3	0.308394	0.00273984	0.197747	0.175081	-0.0390667	0.999701	0.545208	5.87048e-09	Rap guanine nucleotide exchange factor (GEF) 3 [Source:MGI Symbol;Acc:MGI:2441741]
ENSMUSG00000022500	Litaf	0.637177	2.5869e-07	0.351526	0.0428725	0.0159825	0.999701	0.972721	2.92399e-16	LPS-induced TN factor [Source:MGI Symbol;Acc:MGI:1929512]
ENSMUSG00000022548	Apod	1.68849	6.75675e-27	0.433401	0.0657998	0.0332527	0.999701	2.08864	1.95845e-40	apolipoprotein D [Source:MGI Symbol;Acc:MGI:88056]
ENSMUSG00000022575	Gsdmd	1.80448	2.43465e-16	0.0909136	0.86872	0.223281	0.999701	1.67211	2.79385e-14	gasdermin D [Source:MGI Symbol;Acc:MGI:1916396]
ENSMUSG00000022678	Nde1	0.298237	0.00145741	0.167081	0.224268	-0.0814972	0.999701	0.546816	2.19917e-10	nudE neurodevelopment protein 1 [Source:MGI Symbol;Acc:MGI:1914453]
ENSMUSG00000022885	St6gal1	0.456254	3.3613e-09	0.103999	0.437083	0.120745	0.999701	0.439508	9.13983e-09	beta galactoside alpha 2,6 sialyltransferase 1 [Source:MGI Symbol;Acc:MGI:108470]
ENSMUSG00000023008	Fmnl3	0.728716	4.68182e-10	0.0566881	0.830659	0.0644817	0.999701	0.720922	5.09548e-10	formin-like 3 [Source:MGI Symbol;Acc:MGI:109569]
ENSMUSG00000023022	Lima1	0.422778	1.67405e-05	0.0261122	0.91079	0.142668	0.999701	0.306222	0.00208525	LIM domain and actin binding 1 [Source:MGI Symbol;Acc:MGI:1920992]
ENSMUSG00000023066	Rttn	0.158101	0.330283	0.304304	0.0722808	0.0342396	0.999701	0.428166	0.00044247	rotatin [Source:MGI Symbol;Acc:MGI:2179288]
ENSMUSG00000023143	Nagpa	0.36235	0.000223058	0.214262	0.131733	-0.0291781	0.999701	0.60579	5.8874e-11	N-acetylglucosamine-1-phosphodiester alpha-N-acetylglucosaminidase [Source:MGI Symbol;Acc:MGI:1351598]
ENSMUSG00000023186	Vwa5a	0.999839	2.55649e-18	0.151043	0.46839	0.116675	0.999701	1.03421	1.8533e-19	von Willebrand factor A domain containing 5A [Source:MGI Symbol;Acc:MGI:1915026]
ENSMUSG00000023249	Parp3	2.16539	9.5779e-30	0.19011	0.625513	0.0982037	0.999701	2.2573	8.85182e-32	poly (ADP-ribose) polymerase family, member 3 [Source:MGI Symbol;Acc:MGI:1891258]
ENSMUSG00000023764	Sfi1	0.167786	0.210401	0.178144	0.275398	0.0194109	0.999701	0.32652	0.00246324	Sfi1 homolog, spindle assembly associated (yeast) [Source:MGI Symbol;Acc:MGI:1926137]
ENSMUSG00000023990	Tfeb	0.511928	0.000171592	0.1964	0.368007	0.0339587	0.999701	0.674369	2.01407e-07	transcription factor EB [Source:MGI Symbol;Acc:MGI:103270]
ENSMUSG00000023992	Trem2	1.80392	4.39889e-22	0.349278	0.262992	0.210265	0.999701	1.94293	2.69144e-25	triggering receptor expressed on myeloid cells 2 [Source:MGI Symbol;Acc:MGI:1913150]
ENSMUSG00000024055	Cyp4f13	0.293606	0.0324092	0.335248	0.0491468	0.090396	0.999701	0.538458	7.51445e-06	cytochrome P450, family 4, subfamily f, polypeptide 13 [Source:MGI Symbol;Acc:MGI:2158641]
ENSMUSG00000024066	Xdh	1.02615	2.3871e-26	0.332727	0.0230321	0.467365	0.00140635	0.891515	3.25494e-20	xanthine dehydrogenase [Source:MGI Symbol;Acc:MGI:98973]
ENSMUSG00000024070	Prkd3	0.296801	0.000733489	0.14744	0.262255	0.022753	0.999701	0.421488	2.96472e-07	protein kinase D3 [Source:MGI Symbol;Acc:MGI:1922542]
ENSMUSG00000024165	Jpt2	0.939093	1.2981e-08	0.18884	0.532441	0.145916	0.999701	0.982018	1.62919e-09	Jupiter microtubule associated homolog 2 [Source:MGI Symbol;Acc:MGI:1196260]
ENSMUSG00000024292	Cyp4f14	0.250038	0.0565121	0.105947	0.613032	0.022118	0.999701	0.333866	0.0046225	cytochrome P450, family 4, subfamily f, polypeptide 14 [Source:MGI Symbol;Acc:MGI:1927669]
ENSMUSG00000024308	Tapbp	1.01628	3.26077e-18	0.143334	0.504366	0.0861708	0.999701	1.07344	3.78417e-20	TAP binding protein [Source:MGI Symbol;Acc:MGI:1201689]
ENSMUSG00000024312	Wdr46	0.312189	0.00178801	0.0830246	0.642002	-0.0867936	0.999701	0.482007	2.23671e-07	WD repeat domain 46 [Source:MGI Symbol;Acc:MGI:1931871]
ENSMUSG00000024411	Aqp4	1.18687	1.2709e-14	-0.050411	0.892615	0.166822	0.999701	0.969639	4.29255e-10	aquaporin 4 [Source:MGI Symbol;Acc:MGI:107387]
ENSMUSG00000024486	Hbegf	1.33616	2.80061e-09	-0.0631751	0.908415	-0.118603	0.999701	1.39158	3.5043e-10	heparin-binding EGF-like growth factor [Source:MGI Symbol;Acc:MGI:96070]
ENSMUSG00000024663	Rab3il1	1.10634	7.36599e-15	0.130473	0.644747	0.0281355	0.999701	1.20867	1.51845e-17	RAB3A interacting protein (rabin3)-like 1 [Source:MGI Symbol;Acc:MGI:1922010]
ENSMUSG00000024769	Cdc42bpg	0.789897	1.59876e-08	0.289523	0.191434	0.228669	0.999701	0.850751	6.34586e-10	CDC42 binding protein kinase gamma (DMPK-like) [Source:MGI Symbol;Acc:MGI:2652845]
ENSMUSG00000024810	Il33	0.565551	1.97198e-19	0.374195	1.78603e-06	0.196561	0.212538	0.743186	1.87307e-32	interleukin 33 [Source:MGI Symbol;Acc:MGI:1924375]
ENSMUSG00000024816	Frmd8	0.894584	4.93157e-21	0.239429	0.104287	0.141315	0.999701	0.992699	1.91156e-25	FERM domain containing 8 [Source:MGI Symbol;Acc:MGI:1914707]
ENSMUSG00000024818	Slc25a45	1.06957	3.22514e-10	0.336286	0.22954	0.279062	0.999701	1.12679	2.38376e-11	solute carrier family 25, member 45 [Source:MGI Symbol;Acc:MGI:2147731]
ENSMUSG00000024835	Coro1b	0.228388	5.18852e-06	0.143148	0.0389193	0.0616584	0.999701	0.309877	1.09481e-10	coronin, actin binding protein 1B [Source:MGI Symbol;Acc:MGI:1345963]
ENSMUSG00000024875	Yif1a	0.198313	0.101384	0.132469	0.43388	0.00275073	0.999701	0.328032	0.00158219	Yip1 interacting factor homolog A (S. cerevisiae) [Source:MGI Symbol;Acc:MGI:1915340]
ENSMUSG00000024885	Aldh3b1	0.858374	4.70397e-09	0.315153	0.181312	0.0854421	0.999701	1.08808	6.04064e-14	aldehyde dehydrogenase 3 family, member B1 [Source:MGI Symbol;Acc:MGI:1914939]
ENSMUSG00000024909	Efemp2	0.767884	1.05997e-11	0.185967	0.332464	-0.155232	0.999701	1.10908	6.13652e-23	epidermal growth factor-containing fibulin-like extracellular matrix protein 2 [Source:MGI Symbol;Acc:MGI:1891209]
ENSMUSG00000024960	Plcb3	0.338134	7.89748e-05	0.12438	0.362497	-0.0449864	0.999701	0.5075	3.73575e-10	phospholipase C, beta 3 [Source:MGI Symbol;Acc:MGI:104778]
ENSMUSG00000025076	Casp7	0.508922	0.0100753	0.127292	0.725264	-0.0979393	0.999701	0.734153	5.54155e-05	caspase 7 [Source:MGI Symbol;Acc:MGI:109383]
ENSMUSG00000025241	Fyco1	0.294819	7.02117e-08	0.158653	0.0391368	0.103983	0.999701	0.349489	5.41814e-11	FYVE and coiled-coil domain containing 1 [Source:MGI Symbol;Acc:MGI:107277]
ENSMUSG00000025278	Flnb	0.267417	2.07576e-05	0.0804993	0.437083	-0.00890206	0.999701	0.356818	2.37288e-09	filamin, beta [Source:MGI Symbol;Acc:MGI:2446089]
ENSMUSG00000025355	Mmp19	0.69372	0.000213934	0.146658	0.678369	0.13819	0.999701	0.702188	0.000114486	matrix metallopeptidase 19 [Source:MGI Symbol;Acc:MGI:1927899]
ENSMUSG00000025366	Esyt1	0.478392	1.26998e-07	0.15126	0.304301	-0.0433184	0.999701	0.672971	1.88488e-14	extended synaptotagmin-like protein 1 [Source:MGI Symbol;Acc:MGI:1344426]
ENSMUSG00000025503	Taldo1	0.303115	2.94221e-06	0.0523695	0.668867	0.0350214	0.999701	0.320463	3.71665e-07	transaldolase 1 [Source:MGI Symbol;Acc:MGI:1274789]
ENSMUSG00000025510	Cd151	0.971113	1.91282e-21	0.0621131	0.782454	0.035901	0.999701	0.997325	1.87204e-22	CD151 antigen [Source:MGI Symbol;Acc:MGI:1096360]
ENSMUSG00000025511	Tspan4	0.801804	2.23459e-17	0.148406	0.372039	0.00127494	0.999701	0.948936	1.44694e-23	tetraspanin 4 [Source:MGI Symbol;Acc:MGI:1928097]
ENSMUSG00000025572	Tmc6	0.725484	1.63392e-05	0.459362	0.0545212	-0.00942845	0.999701	1.19427	1.38904e-13	transmembrane channel-like gene family 6 [Source:MGI Symbol;Acc:MGI:1098686]
ENSMUSG00000025608	Podxl	0.64884	1.40941e-14	0.0601028	0.733254	0.144421	0.999701	0.564521	2.65796e-11	podocalyxin-like [Source:MGI Symbol;Acc:MGI:1351317]
ENSMUSG00000025997	Ikzf2	0.495481	0.000636948	0.0329653	0.921981	0.136192	0.999701	0.392254	0.00690052	IKAROS family zinc finger 2 [Source:MGI Symbol;Acc:MGI:1342541]
ENSMUSG00000026042	Col5a2	0.671382	0.000909927	0.286515	0.369828	0.000832113	0.999701	0.957065	5.02181e-07	collagen, type V, alpha 2 [Source:MGI Symbol;Acc:MGI:88458]
ENSMUSG00000026121	Sema4c	0.199196	0.0201125	0.103633	0.420205	-0.00340611	0.999701	0.306235	7.07603e-05	sema domain, immunoglobulin domain (Ig), transmembrane domain (TM) and short cytoplasmic domain, (semaphorin) 4C [Source:MGI Symbol;Acc:MGI:109252]
ENSMUSG00000026142	Rhbdd1	0.330822	0.00103229	0.159337	0.30356	-0.0706143	0.999701	0.560773	2.40589e-09	rhomboid domain containing 1 [Source:MGI Symbol;Acc:MGI:1924117]
ENSMUSG00000026170	Cyp27a1	0.279044	0.163671	0.521594	0.0185234	0.200589	0.999701	0.60005	0.000240281	cytochrome P450, family 27, subfamily a, polypeptide 1 [Source:MGI Symbol;Acc:MGI:88594]
ENSMUSG00000026249	Serpine2	0.217102	0.000446397	0.111282	0.222382	0.00862759	0.999701	0.319756	3.01669e-08	serine (or cysteine) peptidase inhibitor, clade E, member 2 [Source:MGI Symbol;Acc:MGI:101780]
ENSMUSG00000026269	Rnpepl1	0.176651	0.0250916	0.189048	0.0544855	0.0235354	0.999701	0.342164	6.51373e-07	arginyl aminopeptidase (aminopeptidase B)-like 1 [Source:MGI Symbol;Acc:MGI:1914170]
ENSMUSG00000026303	Mlph	1.37991	2.80573e-11	0.436451	0.207972	0.231439	0.999701	1.58493	1.95198e-14	melanophilin [Source:MGI Symbol;Acc:MGI:2176380]
ENSMUSG00000026321	Tnfrsf11a	0.230438	0.211286	0.127131	0.634442	0.0221783	0.999701	0.335391	0.032644	tumor necrosis factor receptor superfamily, member 11a, NFKB activator [Source:MGI Symbol;Acc:MGI:1314891]
ENSMUSG00000026355	Mcm6	0.553067	1.11354e-05	0.0649806	0.809379	0.0691545	0.999701	0.548893	8.08101e-06	minichromosome maintenance complex component 6 [Source:MGI Symbol;Acc:MGI:1298227]
ENSMUSG00000026385	Dbi	0.716159	1.68443e-16	0.116128	0.455161	0.0483562	0.999701	0.783931	1.43875e-19	diazepam binding inhibitor [Source:MGI Symbol;Acc:MGI:94865]
ENSMUSG00000026418	Tnni1	0.922528	2.71214e-10	0.424607	0.0544855	0.194601	0.999701	1.15253	2.08603e-15	troponin I, skeletal, slow 1 [Source:MGI Symbol;Acc:MGI:105073]
ENSMUSG00000026433	Rab29	1.19198	3.76719e-12	0.0119974	0.980231	0.125328	0.999701	1.07864	2.68867e-10	RAB29, member RAS oncogene family [Source:MGI Symbol;Acc:MGI:2385107]
ENSMUSG00000026458	Ppfia4	0.359642	9.84595e-09	0.0841445	0.433075	-0.00610634	0.999701	0.449892	1.94205e-13	protein tyrosine phosphatase, receptor type, f polypeptide (PTPRF), interacting protein (liprin), alpha 4 [Source:MGI Symbol;Acc:MGI:1915757]
ENSMUSG00000026519	Tmem63a	0.483495	9.52731e-10	0.239286	0.0337318	0.256893	0.121929	0.465888	2.82497e-09	transmembrane protein 63a [Source:MGI Symbol;Acc:MGI:2384789]
ENSMUSG00000026566	Mpzl1	0.358781	4.94101e-05	0.00699636	0.974942	0.111016	0.999701	0.254762	0.00462991	myelin protein zero-like 1 [Source:MGI Symbol;Acc:MGI:1915731]
ENSMUSG00000026701	Prdx6	0.693889	1.61857e-17	0.165141	0.207972	-0.0740054	0.999701	0.933036	7.6771e-31	peroxiredoxin 6 [Source:MGI Symbol;Acc:MGI:894320]
ENSMUSG00000026727	Rsu1	0.389841	1.55583e-06	0.0386929	0.827322	0.109023	0.999701	0.31951	7.76699e-05	Ras suppressor protein 1 [Source:MGI Symbol;Acc:MGI:103040]
ENSMUSG00000026786	Apbb1ip	1.34482	4.22915e-18	0.336411	0.187631	0.315572	0.999701	1.36565	1.39257e-18	amyloid beta (A4) precursor protein-binding, family B, member 1 interacting protein [Source:MGI Symbol;Acc:MGI:1861354]
ENSMUSG00000026830	Ermn	0.423929	5.67519e-05	0.162823	0.321677	0.145504	0.999701	0.441247	1.51579e-05	ermin, ERM-like protein [Source:MGI Symbol;Acc:MGI:1925017]
ENSMUSG00000026837	Col5a1	0.266574	0.00688648	0.179178	0.195313	0.140899	0.999701	0.304853	0.0010304	collagen, type V, alpha 1 [Source:MGI Symbol;Acc:MGI:88457]
ENSMUSG00000026879	Gsn	1.1345	1.59768e-36	-0.0864313	0.62987	0.286403	0.193181	0.761666	5.64901e-17	gelsolin [Source:MGI Symbol;Acc:MGI:95851]
ENSMUSG00000026880	Stom	0.705208	1.08788e-11	0.207495	0.21867	0.0859716	0.999701	0.826732	9.45205e-16	stomatin [Source:MGI Symbol;Acc:MGI:95403]
ENSMUSG00000026972	Arrdc1	0.421945	0.000693294	0.343585	0.0404865	-0.0302816	0.999701	0.795812	6.27853e-12	arrestin domain containing 1 [Source:MGI Symbol;Acc:MGI:2446136]
ENSMUSG00000027007	Itprid2	0.408511	7.60523e-06	0.171724	0.21563	-0.0132643	0.999701	0.5935	7.66885e-12	ITPR interacting domain containing 2 [Source:MGI Symbol;Acc:MGI:1917849]
ENSMUSG00000027078	Ube2l6	1.15057	7.85987e-11	0.272274	0.374492	0.121351	0.999701	1.30149	1.24638e-13	ubiquitin-conjugating enzyme E2L 6 [Source:MGI Symbol;Acc:MGI:1914500]
ENSMUSG00000027199	Gatm	0.273782	5.07544e-06	0.411523	3.05333e-10	0.174567	0.213862	0.510737	1.66881e-19	glycine amidinotransferase (L-arginine:glycine amidinotransferase) [Source:MGI Symbol;Acc:MGI:1914342]
ENSMUSG00000027204	Fbn1	0.237022	0.157222	0.216161	0.312889	-0.0142585	0.999701	0.467442	0.000646393	fibrillin 1 [Source:MGI Symbol;Acc:MGI:95489]
ENSMUSG00000027215	Cd82	0.729895	3.04652e-10	0.280813	0.108413	0.176489	0.999701	0.834219	2.92426e-13	CD82 antigen [Source:MGI Symbol;Acc:MGI:104651]
ENSMUSG00000027580	Helz2	1.42831	2.14006e-10	-0.195035	0.656725	0.0890319	0.999701	1.14424	4.02636e-07	helicase with zinc finger 2, transcriptional coactivator [Source:MGI Symbol;Acc:MGI:2385169]
ENSMUSG00000027639	Samhd1	0.776762	1.60861e-13	0.106711	0.601495	0.0636604	0.999701	0.819813	5.20187e-15	SAM domain and HD domain, 1 [Source:MGI Symbol;Acc:MGI:1927468]
ENSMUSG00000027695	Pld1	0.665783	5.37778e-11	0.0746641	0.7232	0.153853	0.999701	0.586594	7.0028e-09	phospholipase D1 [Source:MGI Symbol;Acc:MGI:109585]
ENSMUSG00000027712	Anxa5	0.491158	2.27101e-08	0.107375	0.487524	0.00753326	0.999701	0.591	5.52411e-12	annexin A5 [Source:MGI Symbol;Acc:MGI:106008]
ENSMUSG00000027775	Mfsd1	0.401597	8.6896e-09	0.0574378	0.675105	0.0715017	0.999701	0.387533	2.04337e-08	major facilitator superfamily domain containing 1 [Source:MGI Symbol;Acc:MGI:1914118]
ENSMUSG00000027882	Stxbp3	0.439287	8.47269e-07	0.220635	0.0869963	0.180155	0.973462	0.479767	3.39228e-08	syntaxin binding protein 3 [Source:MGI Symbol;Acc:MGI:107362]
ENSMUSG00000027935	Rab13	0.389354	0.040466	0.260159	0.338515	0.0422721	0.999701	0.607242	0.000343238	RAB13, member RAS oncogene family [Source:MGI Symbol;Acc:MGI:1927232]
ENSMUSG00000028108	Ecm1	0.514114	0.000101477	0.127724	0.595949	0.151145	0.999701	0.490693	0.000148702	extracellular matrix protein 1 [Source:MGI Symbol;Acc:MGI:103060]
ENSMUSG00000028128	F3	0.225396	0.0120078	0.136152	0.292446	-0.0209257	0.999701	0.382474	1.88596e-06	coagulation factor III [Source:MGI Symbol;Acc:MGI:88381]
ENSMUSG00000028164	Manba	0.389541	4.04309e-05	0.110102	0.500426	0.113422	0.999701	0.386221	3.01305e-05	mannosidase, beta A, lysosomal [Source:MGI Symbol;Acc:MGI:88175]
ENSMUSG00000028228	Cpne3	0.49304	1.05283e-07	0.133041	0.39042	0.126253	0.999701	0.499829	4.09677e-08	copine III [Source:MGI Symbol;Acc:MGI:1917818]
ENSMUSG00000028234	Rps20	0.23417	0.00471718	0.0994714	0.441009	-0.0200541	0.999701	0.353696	3.00049e-06	ribosomal protein S20 [Source:MGI Symbol;Acc:MGI:1914677]
ENSMUSG00000028412	Slc44a1	0.530636	3.47028e-14	0.0839096	0.509635	0.156733	0.903031	0.457812	7.82791e-11	solute carrier family 44, member 1 [Source:MGI Symbol;Acc:MGI:2140592]
ENSMUSG00000028494	Plin2	1.09612	8.40314e-13	0.109826	0.738181	-0.0296523	0.999701	1.2356	6.55723e-16	perilipin 2 [Source:MGI Symbol;Acc:MGI:87920]
ENSMUSG00000028497	Hacd4	0.537772	1.14339e-07	0.0705859	0.732112	0.140969	0.999701	0.467389	3.48624e-06	3-hydroxyacyl-CoA dehydratase 4 [Source:MGI Symbol;Acc:MGI:1914025]
ENSMUSG00000028673	Fuca1	0.40706	1.33393e-08	0.120942	0.303176	-0.0286254	0.999701	0.556627	1.77586e-15	fucosidase, alpha-L- 1, tissue [Source:MGI Symbol;Acc:MGI:95593]
ENSMUSG00000028689	Ccdc163	0.253175	0.17789	0.303601	0.190056	0.108149	0.999701	0.448627	0.004291	coiled-coil domain containing 163 [Source:MGI Symbol;Acc:MGI:1915644]
ENSMUSG00000028691	Prdx1	0.278378	1.54595e-06	0.108103	0.224821	0.0481874	0.999701	0.338294	1.40034e-09	peroxiredoxin 1 [Source:MGI Symbol;Acc:MGI:99523]
ENSMUSG00000028763	Hspg2	0.662972	3.09134e-11	-0.105327	0.575648	0.188448	0.999701	0.369197	0.000368593	perlecan (heparan sulfate proteoglycan 2) [Source:MGI Symbol;Acc:MGI:96257]
ENSMUSG00000028859	Csf3r	1.97122	5.22255e-17	0.315721	0.456712	0.241786	0.999701	2.04515	3.17503e-18	colony stimulating factor 3 receptor (granulocyte) [Source:MGI Symbol;Acc:MGI:1339755]
ENSMUSG00000028868	Wasf2	0.649149	9.37032e-13	0.108384	0.512871	0.0854996	0.999701	0.672033	1.09523e-13	WAS protein family, member 2 [Source:MGI Symbol;Acc:MGI:1098641]
ENSMUSG00000028936	Rpl22	0.22749	0.00280974	0.103037	0.375499	-0.0100634	0.999701	0.34059	1.16453e-06	ribosomal protein L22 [Source:MGI Symbol;Acc:MGI:99262]
ENSMUSG00000028970	Abcb1b	0.568749	0.000734578	0.167937	0.568312	-0.170819	0.999701	0.907505	1.01638e-08	ATP-binding cassette, sub-family B (MDR/TAP), member 1B [Source:MGI Symbol;Acc:MGI:97568]
ENSMUSG00000028976	Slc2a5	0.788273	5.77655e-09	0.357038	0.0786216	0.313107	0.876175	0.832204	4.86917e-10	solute carrier family 2 (facilitated glucose transporter), member 5 [Source:MGI Symbol;Acc:MGI:1928369]
ENSMUSG00000028980	H6pd	0.307173	0.00193359	0.0576839	0.761034	-0.0570942	0.999701	0.421951	5.26062e-06	hexose-6-phosphate dehydrogenase (glucose 1-dehydrogenase) [Source:MGI Symbol;Acc:MGI:2140356]
ENSMUSG00000029007	Agtrap	0.472765	1.69514e-05	0.28081	0.0715464	0.152043	0.999701	0.601531	1.24079e-08	angiotensin II, type I receptor-associated protein [Source:MGI Symbol;Acc:MGI:1339977]
ENSMUSG00000029070	Mxra8	1.14084	6.09889e-17	0.322722	0.148983	0.0154945	0.999701	1.44806	1.01798e-25	matrix-remodelling associated 8 [Source:MGI Symbol;Acc:MGI:1922011]
ENSMUSG00000029096	Htra3	0.600111	2.22557e-05	0.239105	0.294969	0.0347043	0.999701	0.804512	3.80354e-09	HtrA serine peptidase 3 [Source:MGI Symbol;Acc:MGI:1925808]
ENSMUSG00000029119	Man2b2	0.724886	4.11768e-21	0.0954441	0.503277	0.159264	0.999701	0.661066	1.07997e-17	mannosidase 2, alpha B2 [Source:MGI Symbol;Acc:MGI:1195262]
ENSMUSG00000029185	Fam114a1	0.368015	0.0104198	0.140889	0.550538	-0.0695878	0.999701	0.578492	1.04039e-05	family with sequence similarity 114, member A1 [Source:MGI Symbol;Acc:MGI:1915553]
ENSMUSG00000029343	Crybb1	1.49826	4.76844e-21	0.345255	0.208799	0.00241529	0.999701	1.8411	9.30432e-30	crystallin, beta B1 [Source:MGI Symbol;Acc:MGI:104992]
ENSMUSG00000029428	Stx2	0.268821	0.00282039	0.121868	0.378573	0.0323423	0.999701	0.358347	1.99014e-05	syntaxin 2 [Source:MGI Symbol;Acc:MGI:108059]
ENSMUSG00000029468	P2rx7	1.06589	1.87455e-11	0.203991	0.47129	0.0507628	0.999701	1.21912	8.29895e-15	purinergic receptor P2X, ligand-gated ion channel, 7 [Source:MGI Symbol;Acc:MGI:1339957]
ENSMUSG00000029513	Prkab1	0.216689	0.00885239	0.243221	0.019057	0.0847647	0.999701	0.375145	5.23476e-07	protein kinase, AMP-activated, beta 1 non-catalytic subunit [Source:MGI Symbol;Acc:MGI:1336167]
ENSMUSG00000029528	Pxn	0.368777	6.06158e-05	0.155121	0.271607	-0.00303535	0.999701	0.526933	1.35801e-09	paxillin [Source:MGI Symbol;Acc:MGI:108295]
ENSMUSG00000029545	Acads	0.636573	2.07348e-06	0.0786142	0.778301	-0.221443	0.999701	0.93663	6.07932e-13	acyl-Coenzyme A dehydrogenase, short chain [Source:MGI Symbol;Acc:MGI:87868]
ENSMUSG00000029675	Eln	0.518847	0.0135058	0.0716034	0.87014	-0.119285	0.999701	0.709736	0.000231134	elastin [Source:MGI Symbol;Acc:MGI:95317]
ENSMUSG00000029723	Tsc22d4	0.552554	1.40716e-14	0.173156	0.115612	0.0238995	0.999701	0.70181	6.49155e-23	TSC22 domain family, member 4 [Source:MGI Symbol;Acc:MGI:1926079]
ENSMUSG00000029925	Tbxas1	1.623	1.04551e-16	0.12584	0.773179	0.0505718	0.999701	1.69827	4.65664e-18	thromboxane A synthase 1, platelet [Source:MGI Symbol;Acc:MGI:98497]
ENSMUSG00000029994	Anxa4	1.00403	2.74492e-13	0.181052	0.480204	0.195644	0.999701	0.989435	5.44541e-13	annexin A4 [Source:MGI Symbol;Acc:MGI:88030]
ENSMUSG00000030029	Lrig1	0.856249	2.15644e-14	0.0246628	0.930514	0.108785	0.999701	0.772127	6.28971e-12	leucine-rich repeats and immunoglobulin-like domains 1 [Source:MGI Symbol;Acc:MGI:107935]
ENSMUSG00000030064	Frmd4b	0.324142	0.000232638	0.192739	0.123797	0.108525	0.999701	0.408356	1.04328e-06	FERM domain containing 4B [Source:MGI Symbol;Acc:MGI:2141794]
ENSMUSG00000030088	Aldh1l1	0.424517	4.37603e-08	0.0772852	0.59342	-0.123321	0.999701	0.625123	6.82162e-17	aldehyde dehydrogenase 1 family, member L1 [Source:MGI Symbol;Acc:MGI:1340024]
ENSMUSG00000030157	Clec2d	0.906219	0.000257203	0.308808	0.45908	0.172349	0.999701	1.04268	1.21649e-05	C-type lectin domain family 2, member d [Source:MGI Symbol;Acc:MGI:2135589]
ENSMUSG00000030218	Mgp	0.647199	2.2761e-05	0.218204	0.381881	-0.0258457	0.999701	0.891249	1.07874e-09	matrix Gla protein [Source:MGI Symbol;Acc:MGI:96976]
ENSMUSG00000030220	Arhgdib	1.03969	9.65945e-11	0.178315	0.54954	0.015743	0.999701	1.20226	3.67521e-14	Rho, GDP dissociation inhibitor (GDI) beta [Source:MGI Symbol;Acc:MGI:101940]
ENSMUSG00000030247	Kcnj8	0.264835	0.219616	0.26406	0.328388	-0.0161793	0.999701	0.545074	0.0017067	potassium inwardly-rectifying channel, subfamily J, member 8 [Source:MGI Symbol;Acc:MGI:1100508]
ENSMUSG00000030249	Abcc9	0.388794	8.33176e-05	0.0775747	0.676009	0.181992	0.999701	0.284376	0.00451777	ATP-binding cassette, sub-family C (CFTR/MRP), member 9 [Source:MGI Symbol;Acc:MGI:1352630]
ENSMUSG00000030255	Sspn	0.368271	0.00128139	0.226646	0.167982	0.179564	0.999701	0.415352	0.000139695	sarcospan [Source:MGI Symbol;Acc:MGI:1353511]
ENSMUSG00000030287	Itpr2	0.590341	5.2867e-27	0.0350725	0.771213	0.21807	0.0208164	0.407343	1.89554e-13	inositol 1,4,5-triphosphate receptor 2 [Source:MGI Symbol;Acc:MGI:99418]
ENSMUSG00000030339	Ltbr	1.23503	7.17632e-15	0.0997961	0.772788	-0.0788564	0.999701	1.41368	4.79867e-19	lymphotoxin B receptor [Source:MGI Symbol;Acc:MGI:104875]
ENSMUSG00000030579	Tyrobp	1.7453	1.60403e-18	0.414411	0.20042	0.188279	0.999701	1.97144	3.43218e-23	TYRO protein tyrosine kinase binding protein [Source:MGI Symbol;Acc:MGI:1277211]
ENSMUSG00000030681	Mvp	1.21376	3.79656e-17	0.109822	0.716275	0.035016	0.999701	1.28856	4.06541e-19	major vault protein [Source:MGI Symbol;Acc:MGI:1925638]
ENSMUSG00000030701	Plekhb1	0.170018	0.00867764	0.271463	0.000201222	0.13145	0.83258	0.310031	7.83725e-08	pleckstrin homology domain containing, family B (evectins) member 1 [Source:MGI Symbol;Acc:MGI:1351469]
ENSMUSG00000030720	Cln3	0.36379	1.72906e-05	0.108026	0.449973	0.0123319	0.999701	0.459484	1.62789e-08	ceroid lipofuscinosis, neuronal 3, juvenile (Batten, Spielmeyer-Vogt disease) [Source:MGI Symbol;Acc:MGI:107537]
ENSMUSG00000030737	Slco2b1	1.28727	2.18653e-14	-0.00355745	0.994476	0.101426	0.999701	1.18229	2.48255e-12	solute carrier organic anion transporter family, member 2b1 [Source:MGI Symbol;Acc:MGI:1351872]
ENSMUSG00000030844	Rgs10	0.778711	2.14905e-13	0.00655884	0.981733	0.124994	0.999701	0.660275	5.65234e-10	regulator of G-protein signalling 10 [Source:MGI Symbol;Acc:MGI:1915115]
ENSMUSG00000030934	Oat	0.236778	0.000101453	0.0766668	0.442608	-0.0276427	0.999701	0.341088	2.82497e-09	ornithine aminotransferase [Source:MGI Symbol;Acc:MGI:97394]
ENSMUSG00000030966	Trim21	1.94327	1.13293e-21	0.0572386	0.916336	0.299746	0.999701	1.70076	3.74386e-17	tripartite motif-containing 21 [Source:MGI Symbol;Acc:MGI:106657]
ENSMUSG00000031101	Sash3	1.96096	2.27739e-17	0.0398485	0.948666	0.38351	0.999701	1.6173	1.965e-12	SAM and SH3 domain containing 3 [Source:MGI Symbol;Acc:MGI:1921381]
ENSMUSG00000031133	Arhgef6	0.402536	0.000376162	0.0938925	0.648322	0.135974	0.999701	0.360454	0.00123049	Rac/Cdc42 guanine nucleotide exchange factor (GEF) 6 [Source:MGI Symbol;Acc:MGI:1920591]
ENSMUSG00000031232	Magt1	0.336279	2.27801e-05	0.135026	0.275657	0.135038	0.999701	0.336268	1.40444e-05	magnesium transporter 1 [Source:MGI Symbol;Acc:MGI:1914325]
ENSMUSG00000031274	Col4a5	0.825343	3.94838e-07	0.23189	0.409529	0.134061	0.999701	0.923172	6.93463e-09	collagen, type IV, alpha 5 [Source:MGI Symbol;Acc:MGI:88456]
ENSMUSG00000031283	Chrdl1	0.548418	5.23492e-10	0.118674	0.440488	0.354056	0.0113271	0.313037	0.000664965	chordin-like 1 [Source:MGI Symbol;Acc:MGI:1933172]
ENSMUSG00000031320	Rps4x	0.326847	3.14979e-06	0.0763623	0.532609	-0.0125315	0.999701	0.415741	6.29072e-10	ribosomal protein S4, X-linked [Source:MGI Symbol;Acc:MGI:98158]
ENSMUSG00000031378	Abcd1	0.248962	0.000263883	0.0843321	0.455488	0.0205687	0.999701	0.312725	1.51732e-06	ATP-binding cassette, sub-family D (ALD), member 1 [Source:MGI Symbol;Acc:MGI:1349215]
ENSMUSG00000031385	Plxnb3	0.518259	5.2181e-08	0.254639	0.062228	0.0912421	0.999701	0.681655	1.65076e-13	plexin B3 [Source:MGI Symbol;Acc:MGI:2154240]
ENSMUSG00000031387	Renbp	1.34927	1.68324e-11	0.201996	0.616357	-0.0124926	0.999701	1.56376	6.71123e-15	renin binding protein [Source:MGI Symbol;Acc:MGI:105940]
ENSMUSG00000031389	Arhgap4	1.24776	4.09825e-13	0.161926	0.638137	0.126808	0.999701	1.28288	7.73528e-14	Rho GTPase activating protein 4 [Source:MGI Symbol;Acc:MGI:2159577]
ENSMUSG00000031425	Plp1	0.496718	9.2378e-13	0.125182	0.26698	0.23944	0.0682932	0.38246	5.57432e-08	proteolipid protein (myelin) 1 [Source:MGI Symbol;Acc:MGI:97623]
ENSMUSG00000031447	Lamp1	0.389462	8.5674e-16	0.133036	0.0627793	0.122853	0.621509	0.399646	1.27943e-16	lysosomal-associated membrane protein 1 [Source:MGI Symbol;Acc:MGI:96745]
ENSMUSG00000031480	Thsd1	0.401329	0.00413273	-0.022763	0.942903	0.0901817	0.999701	0.288385	0.043782	thrombospondin, type I, domain 1 [Source:MGI Symbol;Acc:MGI:1929096]
ENSMUSG00000031490	Eif4ebp1	0.694196	3.31954e-07	0.118291	0.661404	0.0915613	0.999701	0.720925	7.04512e-08	eukaryotic translation initiation factor 4E binding protein 1 [Source:MGI Symbol;Acc:MGI:103267]
ENSMUSG00000031665	Sall1	0.765815	3.70721e-09	0.175726	0.429773	0.0580739	0.999701	0.883467	4.04252e-12	spalt like transcription factor 1 [Source:MGI Symbol;Acc:MGI:1889585]
ENSMUSG00000031762	Mt2	0.845592	1.94019e-12	0.334053	0.0568291	-0.137387	0.999701	1.31703	5.18125e-29	metallothionein 2 [Source:MGI Symbol;Acc:MGI:97172]
ENSMUSG00000031765	Mt1	0.490446	5.11287e-06	0.301191	0.041396	-0.144167	0.999701	0.935804	2.24604e-20	metallothionein 1 [Source:MGI Symbol;Acc:MGI:97171]
ENSMUSG00000031767	Nudt7	0.229589	0.2604	0.179749	0.507441	0.0373369	0.999701	0.372001	0.0281892	nudix (nucleoside diphosphate linked moiety X)-type motif 7 [Source:MGI Symbol;Acc:MGI:1914778]
ENSMUSG00000031775	Pllp	0.353995	6.78701e-08	0.318693	9.90314e-05	0.201045	0.18545	0.471644	1.22704e-13	plasma membrane proteolipid [Source:MGI Symbol;Acc:MGI:1915051]
ENSMUSG00000031785	Adgrg1	0.300814	0.000124324	0.0581972	0.691764	-0.00246019	0.999701	0.361472	1.33069e-06	adhesion G protein-coupled receptor G1 [Source:MGI Symbol;Acc:MGI:1340051]
ENSMUSG00000031805	Jak3	1.41967	1.18952e-17	-0.026249	0.951659	-0.0575122	0.999701	1.45094	2.36293e-18	Janus kinase 3 [Source:MGI Symbol;Acc:MGI:99928]
ENSMUSG00000031875	Cmtm3	0.882014	6.65902e-12	0.234878	0.275216	0.187928	0.999701	0.928964	3.63546e-13	CKLF-like MARVEL transmembrane domain containing 3 [Source:MGI Symbol;Acc:MGI:2447162]
ENSMUSG00000031902	Nfatc3	0.363214	0.00186068	0.038452	0.879196	0.103664	0.999701	0.298001	0.0105209	nuclear factor of activated T cells, cytoplasmic, calcineurin dependent 3 [Source:MGI Symbol;Acc:MGI:103296]
ENSMUSG00000031907	Zfp90	0.419559	3.11304e-08	0.0232782	0.898935	0.052814	0.999701	0.390024	2.07281e-07	zinc finger protein 90 [Source:MGI Symbol;Acc:MGI:104786]
ENSMUSG00000031938	4931406C07Rik	0.326843	0.000149898	0.0940688	0.521242	0.115626	0.999701	0.305285	0.000301711	RIKEN cDNA 4931406C07 gene [Source:MGI Symbol;Acc:MGI:1918234]
ENSMUSG00000032014	Oaf	0.370178	0.00161954	0.160293	0.382444	-0.00623315	0.999701	0.536704	9.56236e-07	out at first homolog [Source:MGI Symbol;Acc:MGI:94852]
ENSMUSG00000032041	Tirap	0.728797	8.22971e-05	0.290993	0.328879	0.373182	0.966211	0.646608	0.000384836	toll-interleukin 1 receptor (TIR) domain-containing adaptor protein [Source:MGI Symbol;Acc:MGI:2152213]
ENSMUSG00000032060	Cryab	0.383235	0.00104029	0.162235	0.368007	0.0227256	0.999701	0.522745	1.63163e-06	crystallin, alpha B [Source:MGI Symbol;Acc:MGI:88516]
ENSMUSG00000032135	Mcam	0.26874	0.00236651	0.307406	0.00535993	0.193138	0.729965	0.383008	3.0521e-06	melanoma cell adhesion molecule [Source:MGI Symbol;Acc:MGI:1933966]
ENSMUSG00000032175	Tyk2	0.370569	3.1552e-07	0.100617	0.411678	-0.014004	0.999701	0.48519	5.04846e-12	tyrosine kinase 2 [Source:MGI Symbol;Acc:MGI:1929470]
ENSMUSG00000032327	Stra6	0.42751	0.269603	0.734526	0.0756147	-0.00459563	0.999701	1.16663	6.93306e-05	stimulated by retinoic acid gene 6 [Source:MGI Symbol;Acc:MGI:107742]
ENSMUSG00000032349	Elovl5	0.171895	0.0409419	0.15788	0.14611	0.0159647	0.999701	0.31381	1.56655e-05	ELOVL family member 5, elongation of long chain fatty acids (yeast) [Source:MGI Symbol;Acc:MGI:1916051]
ENSMUSG00000032434	Cmtm6	0.847251	6.28496e-15	0.183196	0.315523	0.143105	0.999701	0.887342	2.54083e-16	CKLF-like MARVEL transmembrane domain containing 6 [Source:MGI Symbol;Acc:MGI:2447165]
ENSMUSG00000032492	Pth1r	0.251741	0.0974434	0.356034	0.0478741	0.0901393	0.999701	0.517636	5.25121e-05	parathyroid hormone 1 receptor [Source:MGI Symbol;Acc:MGI:97801]
ENSMUSG00000032517	Mobp	0.541635	2.08182e-10	0.23674	0.0537369	0.23901	0.342551	0.539365	1.721e-10	myelin-associated oligodendrocytic basic protein [Source:MGI Symbol;Acc:MGI:108511]
ENSMUSG00000032554	Trf	1.5418	7.50313e-31	0.468556	0.0178664	-0.0737217	0.999701	2.08408	2.89448e-54	transferrin [Source:MGI Symbol;Acc:MGI:98821]
ENSMUSG00000032556	Bfsp2	0.831467	0.000206125	0.177202	0.67217	0.300216	0.999701	0.708454	0.00141353	beaded filament structural protein 2, phakinin [Source:MGI Symbol;Acc:MGI:1333828]
ENSMUSG00000032562	Gnai2	0.389316	3.32562e-09	0.193625	0.0372187	-0.0103997	0.999701	0.593341	1.48363e-20	guanine nucleotide binding protein (G protein), alpha inhibiting 2 [Source:MGI Symbol;Acc:MGI:95772]
ENSMUSG00000032577	Mapkapk3	1.31741	4.40364e-11	0.156156	0.707558	0.156583	0.999701	1.31698	3.41979e-11	mitogen-activated protein kinase-activated protein kinase 3 [Source:MGI Symbol;Acc:MGI:2143163]
ENSMUSG00000032596	Uba7	2.21444	9.73613e-29	0.499649	0.122188	0.434827	0.987773	2.27926	3.99366e-30	ubiquitin-like modifier activating enzyme 7 [Source:MGI Symbol;Acc:MGI:1349462]
ENSMUSG00000032733	Snx33	0.704931	8.24749e-08	0.192319	0.382232	0.123359	0.999701	0.773891	1.82079e-09	sorting nexin 33 [Source:MGI Symbol;Acc:MGI:2443239]
ENSMUSG00000032754	Slc8b1	0.400251	0.0295967	0.503933	0.0254893	0.232827	0.999701	0.671357	3.85542e-05	solute carrier family 8 (sodium/lithium/calcium exchanger), member B1 [Source:MGI Symbol;Acc:MGI:2180781]
ENSMUSG00000032766	Gng11	0.357059	0.0611781	0.241977	0.36503	0.0559901	0.999701	0.543045	0.00122377	guanine nucleotide binding protein (G protein), gamma 11 [Source:MGI Symbol;Acc:MGI:1913316]
ENSMUSG00000032841	Prr5l	0.534808	3.08487e-06	0.227183	0.195313	0.130216	0.999701	0.631775	1.17006e-08	proline rich 5 like [Source:MGI Symbol;Acc:MGI:1919696]
ENSMUSG00000032854	Ugt8a	0.457289	1.26367e-05	0.0193708	0.937851	0.249576	0.621509	0.227085	0.0468799	UDP galactosyltransferase 8A [Source:MGI Symbol;Acc:MGI:109522]
ENSMUSG00000032911	Cspg4	0.355068	2.0992e-05	0.125556	0.344238	0.146245	0.999701	0.33438	4.43612e-05	chondroitin sulfate proteoglycan 4 [Source:MGI Symbol;Acc:MGI:2153093]
ENSMUSG00000033006	Sox10	0.486258	9.66899e-07	0.224228	0.123777	0.167374	0.999701	0.543113	1.73678e-08	SRY (sex determining region Y)-box 10 [Source:MGI Symbol;Acc:MGI:98358]
ENSMUSG00000033029	1700088E04Rik	0.516041	1.90848e-13	0.0743479	0.57868	0.0985752	0.999701	0.491813	2.26879e-12	RIKEN cDNA 1700088E04 gene [Source:MGI Symbol;Acc:MGI:1920774]
ENSMUSG00000033039	Micall1	0.513775	5.56755e-16	0.154972	0.10976	0.118759	0.999701	0.549988	3.41142e-18	microtubule associated monooxygenase, calponin and LIM domain containing -like 1 [Source:MGI Symbol;Acc:MGI:105870]
ENSMUSG00000033088	Triobp	0.541159	3.81287e-06	0.038481	0.887004	-0.0273742	0.999701	0.607014	9.10095e-08	TRIO and F-actin binding protein [Source:MGI Symbol;Acc:MGI:1349410]
ENSMUSG00000033170	Card10	0.449462	7.22029e-05	0.135592	0.487851	0.0377911	0.999701	0.547263	5.19765e-07	caspase recruitment domain family, member 10 [Source:MGI Symbol;Acc:MGI:2146012]
ENSMUSG00000033306	Lpp	0.348678	0.0024608	-0.0037806	0.988851	0.0107912	0.999701	0.334106	0.00285079	LIM domain containing preferred translocation partner in lipoma [Source:MGI Symbol;Acc:MGI:2441849]
ENSMUSG00000033308	Dpyd	0.280388	0.0804535	0.228064	0.293609	0.15401	0.999701	0.354443	0.0143576	dihydropyrimidine dehydrogenase [Source:MGI Symbol;Acc:MGI:2139667]
ENSMUSG00000033386	Frrs1	1.38703	1.61482e-12	0.135771	0.751693	0.409384	0.999701	1.11342	1.19245e-08	ferric-chelate reductase 1 [Source:MGI Symbol;Acc:MGI:108076]
ENSMUSG00000033420	Antxr1	0.334501	8.80969e-06	0.0321773	0.848731	0.0882898	0.999701	0.278388	0.000200083	anthrax toxin receptor 1 [Source:MGI Symbol;Acc:MGI:1916788]
ENSMUSG00000033446	Lpar6	0.804949	2.34453e-07	0.349459	0.147777	0.263613	0.999701	0.890795	5.22667e-09	lysophosphatidic acid receptor 6 [Source:MGI Symbol;Acc:MGI:1914418]
ENSMUSG00000033488	Cryzl2	0.975734	3.62479e-14	0.314433	0.125818	0.18821	0.999701	1.10196	1.20116e-17	crystallin zeta like 2 [Source:MGI Symbol;Acc:MGI:2448516]
ENSMUSG00000033540	Idua	0.228894	0.013368	0.150502	0.249809	0.0483518	0.999701	0.331044	8.31098e-05	iduronidase, alpha-L [Source:MGI Symbol;Acc:MGI:96418]
ENSMUSG00000033579	Fa2h	0.326253	0.000417497	0.117158	0.431875	0.163981	0.999701	0.27943	0.00231976	fatty acid 2-hydroxylase [Source:MGI Symbol;Acc:MGI:2443327]
ENSMUSG00000033722	BC034090	0.225379	0.0233357	0.149315	0.29164	0.00343281	0.999701	0.37126	2.83803e-05	cDNA sequence BC034090 [Source:MGI Symbol;Acc:MGI:2672904]
ENSMUSG00000033740	St18	0.416544	8.07797e-05	0.315408	0.0285707	0.26458	0.542022	0.467373	4.48297e-06	suppression of tumorigenicity 18 [Source:MGI Symbol;Acc:MGI:2446700]
ENSMUSG00000034000	Neu4	0.362112	0.00304651	0.1049	0.624556	0.0125273	0.999701	0.454485	7.69719e-05	sialidase 4 [Source:MGI Symbol;Acc:MGI:2661364]
ENSMUSG00000034041	Lyl1	1.25046	3.1233e-12	0.251022	0.453788	0.0495414	0.999701	1.45194	7.89748e-16	lymphoblastomic leukemia 1 [Source:MGI Symbol;Acc:MGI:96891]
ENSMUSG00000034109	Golim4	0.308626	9.08629e-06	-0.0232402	0.883376	0.110253	0.999701	0.175133	0.0172044	golgi integral membrane protein 4 [Source:MGI Symbol;Acc:MGI:1920374]
ENSMUSG00000034177	Rnf43	0.432785	0.0095605	0.212349	0.413785	0.0448154	0.999701	0.600318	0.000103586	ring finger protein 43 [Source:MGI Symbol;Acc:MGI:2442609]
ENSMUSG00000034255	Arhgap27	0.236276	0.00370537	0.171407	0.126125	0.0358885	0.999701	0.371794	6.58011e-07	Rho GTPase activating protein 27 [Source:MGI Symbol;Acc:MGI:1916903]
ENSMUSG00000034290	Nek9	0.242783	0.00159007	0.106487	0.36702	0.017102	0.999701	0.332168	3.50137e-06	NIMA (never in mitosis gene a)-related expressed kinase 9 [Source:MGI Symbol;Acc:MGI:2387995]
ENSMUSG00000034361	Cpne2	0.235639	0.0397577	0.214207	0.150595	0.015905	0.999701	0.433941	1.2448e-05	copine II [Source:MGI Symbol;Acc:MGI:2387578]
ENSMUSG00000034401	Spata6	0.554303	0.000176727	0.244509	0.297175	0.197613	0.999701	0.601199	2.61945e-05	spermatogenesis associated 6 [Source:MGI Symbol;Acc:MGI:1915196]
ENSMUSG00000034445	Cyb561a3	0.534404	8.93548e-10	0.105333	0.503889	0.127805	0.999701	0.511932	3.34495e-09	cytochrome b561 family, member A3 [Source:MGI Symbol;Acc:MGI:2686925]
ENSMUSG00000034595	Ppp1r18	1.15228	1.33314e-14	0.107111	0.734691	0.182192	0.999701	1.0772	6.03257e-13	protein phosphatase 1, regulatory subunit 18 [Source:MGI Symbol;Acc:MGI:1923698]
ENSMUSG00000034614	Pik3ip1	0.244571	0.00278408	0.183818	0.0971501	0.107006	0.999701	0.321383	2.55475e-05	phosphoinositide-3-kinase interacting protein 1 [Source:MGI Symbol;Acc:MGI:1917016]
ENSMUSG00000034616	Ssh3	0.287581	0.00211117	0.108192	0.47129	-0.0488143	0.999701	0.444587	2.39698e-07	slingshot protein phosphatase 3 [Source:MGI Symbol;Acc:MGI:2683546]
ENSMUSG00000034842	Art3	0.619024	1.73716e-05	0.0239403	0.94641	0.275269	0.999701	0.367695	0.0136087	ADP-ribosyltransferase 3 [Source:MGI Symbol;Acc:MGI:1202729]
ENSMUSG00000034845	Plvap	0.472209	1.28294e-05	0.304786	0.0453979	0.0584826	0.999701	0.718512	4.50238e-12	plasmalemma vesicle associated protein [Source:MGI Symbol;Acc:MGI:1890497]
ENSMUSG00000034993	Vat1	0.359214	0.000148742	0.1556	0.284355	-0.0182503	0.999701	0.533064	2.06654e-09	vesicle amine transport 1 [Source:MGI Symbol;Acc:MGI:1349450]
ENSMUSG00000035212	Leprot	0.333942	0.000427195	0.0721889	0.679241	0.101458	0.999701	0.304672	0.00107765	leptin receptor overlapping transcript [Source:MGI Symbol;Acc:MGI:2687005]
ENSMUSG00000035413	Tmem98	0.523151	1.04755e-08	0.272747	0.0415522	0.0375936	0.999701	0.758305	3.98697e-17	transmembrane protein 98 [Source:MGI Symbol;Acc:MGI:1923457]
ENSMUSG00000035441	Myo1d	0.319414	0.000289774	0.282289	0.0142578	0.312556	0.0243363	0.289146	0.000859213	myosin ID [Source:MGI Symbol;Acc:MGI:107728]
ENSMUSG00000035713	Usp35	0.274455	0.00251767	0.0984937	0.506782	0.0630303	0.999701	0.309918	0.000327368	ubiquitin specific peptidase 35 [Source:MGI Symbol;Acc:MGI:2685339]
ENSMUSG00000036098	Myrf	0.644987	4.97226e-12	0.253467	0.0640236	0.193967	0.971509	0.704488	2.69022e-14	myelin regulatory factor [Source:MGI Symbol;Acc:MGI:2684944]
ENSMUSG00000036353	P2ry12	0.568222	8.19528e-08	0.122559	0.511171	0.146027	0.999701	0.544753	1.86743e-07	purinergic receptor P2Y, G-protein coupled 12 [Source:MGI Symbol;Acc:MGI:1918089]
ENSMUSG00000036362	P2ry13	0.726662	2.29511e-08	0.405199	0.0269094	0.203059	0.999701	0.928802	2.42675e-13	purinergic receptor P2Y, G-protein coupled 13 [Source:MGI Symbol;Acc:MGI:1921441]
ENSMUSG00000036461	Elf1	0.769376	1.06281e-08	0.0635594	0.834904	0.0969726	0.999701	0.735963	3.25142e-08	E74-like factor 1 [Source:MGI Symbol;Acc:MGI:107180]
ENSMUSG00000036528	Ppfibp2	0.244266	0.0236716	0.226765	0.106896	0.0244665	0.999701	0.446565	2.90906e-06	PTPRF interacting protein, binding protein 2 (liprin beta 2) [Source:MGI Symbol;Acc:MGI:894649]
ENSMUSG00000036552	Ermard	0.861763	1.36957e-09	0.267481	0.249071	-0.0500828	0.999701	1.17933	4.14953e-17	ER membrane associated RNA degradation [Source:MGI Symbol;Acc:MGI:1917317]
ENSMUSG00000036560	Lgi4	0.479307	1.61986e-12	0.248662	0.00841764	0.0680692	0.999701	0.6599	6.70911e-23	leucine-rich repeat LGI family, member 4 [Source:MGI Symbol;Acc:MGI:2180197]
ENSMUSG00000036570	Fxyd1	0.827266	1.16213e-18	0.213434	0.155229	-0.00269811	0.999701	1.0434	9.9476e-29	FXYD domain-containing ion transport regulator 1 [Source:MGI Symbol;Acc:MGI:1889273]
ENSMUSG00000036634	Mag	0.59646	2.84729e-17	0.151434	0.177667	0.215817	0.216716	0.532077	6.27199e-14	myelin-associated glycoprotein [Source:MGI Symbol;Acc:MGI:96912]
ENSMUSG00000036718	Micall2	1.51964	1.07532e-10	0.241791	0.600929	-0.0579686	0.999701	1.8194	8.06488e-15	MICAL-like 2 [Source:MGI Symbol;Acc:MGI:2444818]
ENSMUSG00000036777	Anln	0.304775	0.00584152	0.276879	0.0532288	0.00850634	0.999701	0.573148	7.30468e-09	anillin, actin binding protein [Source:MGI Symbol;Acc:MGI:1920174]
ENSMUSG00000036833	Pnpla7	0.596162	2.01701e-10	0.248127	0.0720877	0.0465954	0.999701	0.797694	4.83334e-18	patatin-like phospholipase domain containing 7 [Source:MGI Symbol;Acc:MGI:2385325]
ENSMUSG00000036854	Hspb6	1.28042	5.01039e-24	0.02074	0.951365	0.164219	0.999701	1.13694	2.92775e-19	heat shock protein, alpha-crystallin-related, B6 [Source:MGI Symbol;Acc:MGI:2685325]
ENSMUSG00000036918	Ttc7	0.35489	0.000748813	0.123618	0.476159	-0.00707529	0.999701	0.485583	9.31693e-07	tetratricopeptide repeat domain 7 [Source:MGI Symbol;Acc:MGI:1920999]
ENSMUSG00000037031	Tspan15	0.381315	3.62751e-05	0.203375	0.131733	0.0919776	0.999701	0.492713	2.41183e-08	tetraspanin 15 [Source:MGI Symbol;Acc:MGI:1917673]
ENSMUSG00000037166	Ppp1r14a	0.517185	0.00014372	0.21137	0.322621	0.0142982	0.999701	0.714257	3.1835e-08	protein phosphatase 1, regulatory inhibitor subunit 14A [Source:MGI Symbol;Acc:MGI:1931139]
ENSMUSG00000037206	Islr	0.301815	0.187568	0.276698	0.340117	0.132396	0.999701	0.446116	0.0220246	immunoglobulin superfamily containing leucine-rich repeat [Source:MGI Symbol;Acc:MGI:1349645]
ENSMUSG00000037225	Fgf2	0.435485	5.78419e-06	0.141093	0.370455	0.234425	0.613681	0.342153	0.000366243	fibroblast growth factor 2 [Source:MGI Symbol;Acc:MGI:95516]
ENSMUSG00000037242	Clic4	0.618175	2.49278e-20	0.164249	0.110747	0.221109	0.132598	0.561315	6.82162e-17	chloride intracellular channel 4 (mitochondrial) [Source:MGI Symbol;Acc:MGI:1352754]
ENSMUSG00000037280	Galnt6	1.09523	6.01419e-28	0.245422	0.119983	0.191316	0.999701	1.14934	1.81125e-30	polypeptide N-acetylgalactosaminyltransferase 6 [Source:MGI Symbol;Acc:MGI:1891640]
ENSMUSG00000037313	Tacc3	0.418492	0.00475105	0.0217771	0.948574	0.107448	0.999701	0.332821	0.0251732	transforming, acidic coiled-coil containing protein 3 [Source:MGI Symbol;Acc:MGI:1341163]
ENSMUSG00000037344	Slc12a9	0.358074	3.9732e-05	0.169179	0.194502	0.00373843	0.999701	0.523515	2.18637e-10	solute carrier family 12 (potassium/chloride transporters), member 9 [Source:MGI Symbol;Acc:MGI:1933532]
ENSMUSG00000037410	Tbc1d2b	0.295995	0.000129498	0.0799357	0.551415	0.0200943	0.999701	0.355837	1.48676e-06	TBC1 domain family, member 2B [Source:MGI Symbol;Acc:MGI:1914266]
ENSMUSG00000037625	Cldn11	1.15184	8.80705e-37	0.0716258	0.705268	0.295191	0.165211	0.928275	4.30182e-24	claudin 11 [Source:MGI Symbol;Acc:MGI:106925]
ENSMUSG00000037649	H2-DMa	0.327066	9.84762e-05	0.0872196	0.550904	0.0136816	0.999701	0.400604	6.06583e-07	histocompatibility 2, class II, locus DMa [Source:MGI Symbol;Acc:MGI:95921]
ENSMUSG00000037706	Cd81	0.482954	1.44903e-15	0.0389282	0.761034	0.0721384	0.999701	0.449744	1.23075e-13	CD81 antigen [Source:MGI Symbol;Acc:MGI:1096398]
ENSMUSG00000037742	Eef1a1	0.289112	1.71331e-06	0.110445	0.23378	-0.0412055	0.999701	0.440762	1.6824e-14	eukaryotic translation elongation factor 1 alpha 1 [Source:MGI Symbol;Acc:MGI:1096881]
ENSMUSG00000037805	Rpl10a	0.307457	0.000410763	0.13073	0.328748	-0.0302995	0.999701	0.468487	7.71165e-09	ribosomal protein L10A [Source:MGI Symbol;Acc:MGI:1343877]
ENSMUSG00000037815	Ctnna1	0.342611	7.86893e-09	0.0876507	0.37602	0.116844	0.999701	0.313418	1.07795e-07	catenin (cadherin associated protein), alpha 1 [Source:MGI Symbol;Acc:MGI:88274]
ENSMUSG00000037820	Tgm2	0.982051	9.2378e-13	0.092322	0.750266	-0.0299355	0.999701	1.10431	5.90203e-16	transglutaminase 2, C polypeptide [Source:MGI Symbol;Acc:MGI:98731]
ENSMUSG00000037846	Rtkn2	0.495929	0.000554268	0.0519972	0.871036	0.166664	0.999701	0.381262	0.00826682	rhotekin 2 [Source:MGI Symbol;Acc:MGI:2158417]
ENSMUSG00000037960	Card19	0.327235	0.0214701	0.332503	0.0699411	0.130148	0.999701	0.529589	3.55635e-05	caspase recruitment domain family, member 19 [Source:MGI Symbol;Acc:MGI:1915730]
ENSMUSG00000038094	Atp13a4	0.314938	0.0064864	0.17448	0.307596	0.019356	0.999701	0.470063	9.4009e-06	ATPase type 13A4 [Source:MGI Symbol;Acc:MGI:1924456]
ENSMUSG00000038173	Enpp6	0.525203	1.47931e-05	0.0928595	0.689684	0.274848	0.733683	0.343214	0.00588855	ectonucleotide pyrophosphatase/phosphodiesterase 6 [Source:MGI Symbol;Acc:MGI:2445171]
ENSMUSG00000038235	F11r	1.31092	8.87067e-18	0.239658	0.372104	0.203539	0.999701	1.34704	1.16934e-18	F11 receptor [Source:MGI Symbol;Acc:MGI:1321398]
ENSMUSG00000038312	Edem2	0.385522	5.67138e-06	0.130649	0.338867	0.0288668	0.999701	0.487304	2.50314e-09	ER degradation enhancer, mannosidase alpha-like 2 [Source:MGI Symbol;Acc:MGI:1915540]
ENSMUSG00000038387	Rras	0.677313	4.64871e-06	0.10454	0.72117	0.0153568	0.999701	0.766497	9.02131e-08	related RAS viral (r-ras) oncogene [Source:MGI Symbol;Acc:MGI:98179]
ENSMUSG00000038393	Txnip	0.444492	0.0013592	0.20526	0.329958	0.0153091	0.999701	0.634443	8.85737e-07	thioredoxin interacting protein [Source:MGI Symbol;Acc:MGI:1889549]
ENSMUSG00000038515	Grtp1	0.424607	2.51478e-12	0.125748	0.193531	0.150902	0.661547	0.399453	4.19335e-11	GH regulated TBC protein 1 [Source:MGI Symbol;Acc:MGI:1914040]
ENSMUSG00000038539	Atf5	0.54416	7.60787e-08	0.118993	0.506379	0.133076	0.999701	0.530077	1.07816e-07	activating transcription factor 5 [Source:MGI Symbol;Acc:MGI:2141857]
ENSMUSG00000038593	Tctn1	0.283324	3.17508e-05	0.0907245	0.417154	-0.0551737	0.999701	0.429222	2.85166e-11	tectonic family member 1 [Source:MGI Symbol;Acc:MGI:3603820]
ENSMUSG00000038608	Dock10	0.311067	7.33666e-06	0.161443	0.104648	0.102725	0.999701	0.369785	3.01763e-08	dedicator of cytokinesis 10 [Source:MGI Symbol;Acc:MGI:2146320]
ENSMUSG00000038668	Lpar1	0.365291	3.2424e-06	0.11893	0.345155	0.150142	0.999701	0.334079	1.53829e-05	lysophosphatidic acid receptor 1 [Source:MGI Symbol;Acc:MGI:108429]
ENSMUSG00000038732	Mboat1	0.690618	2.90729e-06	0.453271	0.0317258	0.252164	0.999701	0.891725	4.86744e-10	membrane bound O-acyltransferase domain containing 1 [Source:MGI Symbol;Acc:MGI:2387184]
ENSMUSG00000038776	Ephx1	1.20092	1.61852e-31	0.144068	0.440899	0.222824	0.966211	1.12216	1.45097e-27	epoxide hydrolase 1, microsomal [Source:MGI Symbol;Acc:MGI:95405]
ENSMUSG00000038816	Ctnnal1	0.278001	0.00207794	0.10312	0.481409	0.0610504	0.999701	0.32007	0.000185959	catenin (cadherin associated protein), alpha-like 1 [Source:MGI Symbol;Acc:MGI:1859649]
ENSMUSG00000038843	Gcnt1	0.97056	4.38833e-06	0.421039	0.195529	0.192537	0.999701	1.19906	4.15357e-09	glucosaminyl (N-acetyl) transferase 1, core 2 [Source:MGI Symbol;Acc:MGI:95676]
ENSMUSG00000038943	Prc1	0.485588	0.0029355	0.371995	0.096379	0.136387	0.999701	0.721196	1.87997e-06	protein regulator of cytokinesis 1 [Source:MGI Symbol;Acc:MGI:1858961]
ENSMUSG00000039007	Cpq	0.336595	0.0145653	0.184003	0.367821	0.00472136	0.999701	0.515877	3.55635e-05	carboxypeptidase Q [Source:MGI Symbol;Acc:MGI:1889205]
ENSMUSG00000039062	Anpep	0.275523	0.141511	0.102424	0.737042	-0.0546369	0.999701	0.432584	0.00713316	alanyl (membrane) aminopeptidase [Source:MGI Symbol;Acc:MGI:5000466]
ENSMUSG00000039158	Akna	1.24538	2.03591e-15	0.128425	0.692405	0.152228	0.999701	1.22157	6.82313e-15	AT-hook transcription factor [Source:MGI Symbol;Acc:MGI:2140340]
ENSMUSG00000039168	Dap	0.634973	3.68418e-06	0.179709	0.445618	0.103464	0.999701	0.711218	9.66599e-08	death-associated protein [Source:MGI Symbol;Acc:MGI:1918190]
ENSMUSG00000039298	Cdk5rap2	0.622403	1.21934e-21	0.0544945	0.684268	0.135953	0.999701	0.540944	1.35904e-16	CDK5 regulatory subunit associated protein 2 [Source:MGI Symbol;Acc:MGI:2384875]
ENSMUSG00000039304	Tnfsf10	0.738224	3.22128e-08	0.259102	0.234945	0.327987	0.715274	0.669339	4.1534e-07	tumor necrosis factor (ligand) superfamily, member 10 [Source:MGI Symbol;Acc:MGI:107414]
ENSMUSG00000039316	Rftn1	0.308447	0.00412768	0.0874934	0.643902	-0.0873579	0.999701	0.483298	1.06255e-06	raftlin lipid raft linker 1 [Source:MGI Symbol;Acc:MGI:1923688]
ENSMUSG00000039450	Dcxr	1.27425	6.03874e-12	0.390329	0.202562	-0.0375284	0.999701	1.70211	6.00588e-20	dicarbonyl L-xylulose reductase [Source:MGI Symbol;Acc:MGI:1915130]
ENSMUSG00000039452	Snx22	0.343298	3.20258e-06	0.113246	0.335561	0.00625831	0.999701	0.450285	1.86105e-10	sorting nexin 22 [Source:MGI Symbol;Acc:MGI:2685966]
ENSMUSG00000039457	Ppl	1.28705	1.49994e-11	0.705401	0.0122125	-0.019864	0.999701	2.01231	5.39629e-25	periplakin [Source:MGI Symbol;Acc:MGI:1194898]
ENSMUSG00000039518	Cdsn	0.585667	0.0127404	0.258131	0.492861	0.154624	0.999701	0.689174	0.00178613	corneodesmosin [Source:MGI Symbol;Acc:MGI:3505689]
ENSMUSG00000039616	Mocos	0.607726	0.000235516	0.335546	0.185735	0.041341	0.999701	0.901931	1.25991e-08	molybdenum cofactor sulfurase [Source:MGI Symbol;Acc:MGI:1915841]
ENSMUSG00000039682	Lap3	0.353203	2.57633e-07	0.224772	0.0163035	0.0506725	0.999701	0.527302	1.28057e-15	leucine aminopeptidase 3 [Source:MGI Symbol;Acc:MGI:1914238]
ENSMUSG00000039787	Cercam	0.803981	9.19797e-21	0.402552	0.000937651	0.213693	0.87047	0.99284	3.9936e-30	cerebral endothelial cell adhesion molecule [Source:MGI Symbol;Acc:MGI:2139134]
ENSMUSG00000039830	Olig2	0.369782	0.00336938	0.347031	0.0330724	0.168652	0.999701	0.548162	2.3223e-06	oligodendrocyte transcription factor 2 [Source:MGI Symbol;Acc:MGI:1355331]
ENSMUSG00000039994	Timeless	0.449365	0.00209728	0.0962223	0.727593	0.154923	0.999701	0.390664	0.00669902	timeless circadian clock 1 [Source:MGI Symbol;Acc:MGI:1321393]
ENSMUSG00000040146	Rgl3	0.563681	5.82805e-05	0.175701	0.466736	-0.0204226	0.999701	0.759805	1.92595e-08	ral guanine nucleotide dissociation stimulator-like 3 [Source:MGI Symbol;Acc:MGI:1918996]
ENSMUSG00000040170	Fmo2	0.481834	0.118173	0.459581	0.249885	0.0314444	0.999701	0.909971	0.000456062	flavin containing monooxygenase 2 [Source:MGI Symbol;Acc:MGI:1916776]
ENSMUSG00000040189	Ccdc114	0.646192	7.77181e-05	0.317931	0.215179	-0.0131243	0.999701	0.977247	6.35539e-10	coiled-coil domain containing 114 [Source:MGI Symbol;Acc:MGI:2446120]
ENSMUSG00000040229	Gpr34	0.787345	3.03547e-12	0.233061	0.199674	0.243028	0.953112	0.777378	4.68929e-12	G protein-coupled receptor 34 [Source:MGI Symbol;Acc:MGI:1346334]
ENSMUSG00000040234	Tm7sf3	0.221485	0.000156094	0.19683	0.00954088	0.0417894	0.999701	0.376525	6.23268e-12	transmembrane 7 superfamily member 3 [Source:MGI Symbol;Acc:MGI:1914873]
ENSMUSG00000040254	Sema3d	0.847415	1.59816e-07	0.0176209	0.966561	0.144397	0.999701	0.720639	7.29759e-06	sema domain, immunoglobulin domain (Ig), short basic domain, secreted, (semaphorin) 3D [Source:MGI Symbol;Acc:MGI:1860118]
ENSMUSG00000040272	Accs	0.563972	4.17731e-05	0.232518	0.289754	0.10628	0.999701	0.690209	1.94923e-07	1-aminocyclopropane-1-carboxylate synthase (non-functional) [Source:MGI Symbol;Acc:MGI:1919717]
ENSMUSG00000040483	Xaf1	1.96866	1.729e-31	0.543949	0.0334531	0.387037	0.948198	2.12557	5.45475e-36	XIAP associated factor 1 [Source:MGI Symbol;Acc:MGI:3772572]
ENSMUSG00000040690	Col16a1	0.908749	4.23281e-11	0.292368	0.177041	0.0667619	0.999701	1.13436	6.06345e-17	collagen, type XVI, alpha 1 [Source:MGI Symbol;Acc:MGI:1095396]
ENSMUSG00000040713	Creg1	0.324874	0.000110449	0.0725966	0.634687	0.0170679	0.999701	0.380402	2.30197e-06	cellular repressor of E1A-stimulated genes 1 [Source:MGI Symbol;Acc:MGI:1344382]
ENSMUSG00000040714	Klc3	0.350217	0.000598588	0.083922	0.652778	0.119974	0.999701	0.314165	0.00177254	kinesin light chain 3 [Source:MGI Symbol;Acc:MGI:1277971]
ENSMUSG00000040732	Erg	0.408458	0.000490033	-0.0178013	0.948666	0.104193	0.999701	0.286464	0.0167342	ETS transcription factor [Source:MGI Symbol;Acc:MGI:95415]
ENSMUSG00000040940	Arhgef1	0.238771	0.00272401	0.142233	0.214636	0.00956441	0.999701	0.371439	3.74466e-07	Rho guanine nucleotide exchange factor (GEF) 1 [Source:MGI Symbol;Acc:MGI:1353510]
ENSMUSG00000040997	Abhd4	0.657389	2.61849e-21	0.219689	0.0307345	0.101493	0.999701	0.775585	4.03231e-29	abhydrolase domain containing 4 [Source:MGI Symbol;Acc:MGI:1915938]
ENSMUSG00000041135	Ripk2	0.204639	0.210928	0.117198	0.620318	-0.00650365	0.999701	0.328341	0.0164304	receptor (TNFRSF)-interacting serine-threonine kinase 2 [Source:MGI Symbol;Acc:MGI:1891456]
ENSMUSG00000041143	Tmco4	1.18494	6.74038e-18	0.0388607	0.915831	-0.00946134	0.999701	1.23326	4.65119e-19	transmembrane and coiled-coil domains 4 [Source:MGI Symbol;Acc:MGI:1924306]
ENSMUSG00000041144	Dnah7b	0.365119	0.0349747	0.186486	0.485177	0.279356	0.999701	0.272248	0.121532	dynein, axonemal, heavy chain 7B [Source:MGI Symbol;Acc:MGI:2684953]
ENSMUSG00000041219	Arhgap11a	0.959633	9.26091e-11	0.0719819	0.835248	0.222338	0.999701	0.809277	4.24653e-08	Rho GTPase activating protein 11A [Source:MGI Symbol;Acc:MGI:2444300]
ENSMUSG00000041261	Car8	0.471688	0.00016901	-0.0196154	0.946985	0.209884	0.999701	0.242188	0.077108	carbonic anhydrase 8 [Source:MGI Symbol;Acc:MGI:88253]
ENSMUSG00000041309	Nkx6-2	0.489433	8.70178e-07	0.292207	0.036502	0.00536039	0.999701	0.77628	5.12245e-16	NK6 homeobox 2 [Source:MGI Symbol;Acc:MGI:1352738]
ENSMUSG00000041445	Mmrn2	0.525907	2.70637e-06	0.0727262	0.751649	0.263406	0.715274	0.335227	0.00341356	multimerin 2 [Source:MGI Symbol;Acc:MGI:2385618]
ENSMUSG00000041607	Mbp	0.405412	6.11938e-10	0.208522	0.0222898	0.17558	0.444463	0.438355	1.13558e-11	myelin basic protein [Source:MGI Symbol;Acc:MGI:96925]
ENSMUSG00000041828	Abca8a	0.537083	1.55967e-06	0.520778	0.000216832	0.0199852	0.999701	1.03788	4.25952e-22	ATP-binding cassette, sub-family A (ABC1), member 8a [Source:MGI Symbol;Acc:MGI:2386846]
ENSMUSG00000041859	Mcm3	1.12718	2.22651e-10	0.190678	0.582912	0.0323251	0.999701	1.28553	3.42914e-13	minichromosome maintenance complex component 3 [Source:MGI Symbol;Acc:MGI:101845]
ENSMUSG00000041954	Tnfrsf18	0.247913	0.0602414	0.166427	0.369486	0.0707361	0.999701	0.343603	0.00355771	tumor necrosis factor receptor superfamily, member 18 [Source:MGI Symbol;Acc:MGI:894675]
ENSMUSG00000041974	Spidr	1.51372	1.53927e-13	0.0741495	0.883936	0.0693774	0.999701	1.51849	1.17292e-13	scaffolding protein involved in DNA repair [Source:MGI Symbol;Acc:MGI:1924834]
ENSMUSG00000042116	Vwa1	0.726757	5.2846e-11	0.0898833	0.683208	0.266688	0.715274	0.549953	8.8559e-07	von Willebrand factor A domain containing 1 [Source:MGI Symbol;Acc:MGI:2179729]
ENSMUSG00000042190	Cmklr1	1.42218	1.22061e-10	0.249489	0.545131	0.359821	0.999701	1.31185	2.35367e-09	chemokine-like receptor 1 [Source:MGI Symbol;Acc:MGI:109603]
ENSMUSG00000042286	Stab1	0.345899	0.00146234	0.10205	0.590888	0.0563994	0.999701	0.391549	0.000155139	stabilin 1 [Source:MGI Symbol;Acc:MGI:2178742]
ENSMUSG00000042312	S100a13	0.71043	8.72794e-16	0.159376	0.296153	0.091488	0.999701	0.778318	1.42571e-18	S100 calcium binding protein A13 [Source:MGI Symbol;Acc:MGI:109581]
ENSMUSG00000042644	Itpr3	0.458714	0.000383372	0.180224	0.382186	0.133712	0.999701	0.505226	4.76186e-05	inositol 1,4,5-triphosphate receptor 3 [Source:MGI Symbol;Acc:MGI:96624]
ENSMUSG00000043279	Trim56	1.28545	1.09972e-23	-0.0276362	0.933585	0.0849804	0.999701	1.17283	7.58629e-20	tripartite motif-containing 56 [Source:MGI Symbol;Acc:MGI:2685298]
ENSMUSG00000043448	Gjc2	0.290811	0.0498795	0.205138	0.316108	0.0352358	0.999701	0.460713	0.000394543	gap junction protein, gamma 2 [Source:MGI Symbol;Acc:MGI:2153060]
ENSMUSG00000043716	Rpl7	0.183987	0.00240415	0.129745	0.117534	-0.00849447	0.999701	0.322226	5.1808e-09	ribosomal protein L7 [Source:MGI Symbol;Acc:MGI:98073]
ENSMUSG00000043822	Adamtsl5	0.410203	0.000152366	0.268648	0.0768868	0.129707	0.999701	0.549144	1.0166e-07	ADAMTS-like 5 [Source:MGI Symbol;Acc:MGI:1913798]
ENSMUSG00000043833	2900005J15Rik	0.455695	0.0520979	0.298144	0.37602	0.165055	0.999701	0.588784	0.00570511	RIKEN cDNA 2900005J15 gene [Source:MGI Symbol;Acc:MGI:1914511]
ENSMUSG00000043895	S1pr2	0.473491	0.0206359	0.326369	0.26698	0.328847	0.999701	0.471013	0.0162486	sphingosine-1-phosphate receptor 2 [Source:MGI Symbol;Acc:MGI:99569]
ENSMUSG00000044080	S100a1	0.514647	3.1559e-12	0.14202	0.235332	0.127831	0.999701	0.528835	5.89343e-13	S100 calcium binding protein A1 [Source:MGI Symbol;Acc:MGI:1338917]
ENSMUSG00000044328	Trp53i13	0.475995	0.00302375	0.261363	0.282372	-0.00401068	0.999701	0.741369	7.0715e-07	transformation related protein 53 inducible protein 13 [Source:MGI Symbol;Acc:MGI:1915125]
ENSMUSG00000044350	Lacc1	1.1283	2.67685e-13	0.237251	0.376645	0.143859	0.999701	1.22169	1.94515e-15	laccase domain containing 1 [Source:MGI Symbol;Acc:MGI:2445077]
ENSMUSG00000044408	Sptssa	0.294489	0.00101594	0.0889366	0.562126	-0.00773881	0.999701	0.391164	3.48624e-06	serine palmitoyltransferase, small subunit A [Source:MGI Symbol;Acc:MGI:1913399]
ENSMUSG00000044447	Dock5	0.317942	0.0021493	0.058066	0.770484	0.0741701	0.999701	0.301838	0.00278413	dedicator of cytokinesis 5 [Source:MGI Symbol;Acc:MGI:2652871]
ENSMUSG00000044519	Zfp488	0.484536	0.00102462	0.0900066	0.753831	0.198366	0.999701	0.376176	0.0111046	zinc finger protein 488 [Source:MGI Symbol;Acc:MGI:2686052]
ENSMUSG00000045087	S1pr5	0.447323	0.000163468	0.260984	0.123812	0.235096	0.953112	0.47321	3.6674e-05	sphingosine-1-phosphate receptor 5 [Source:MGI Symbol;Acc:MGI:2150641]
ENSMUSG00000045322	Tlr9	1.46033	1.44613e-16	0.327477	0.287393	0.230559	0.999701	1.55725	1.55812e-18	toll-like receptor 9 [Source:MGI Symbol;Acc:MGI:1932389]
ENSMUSG00000045374	Wdr81	0.320542	2.06745e-07	0.0455761	0.707943	0.0626053	0.999701	0.303513	6.19314e-07	WD repeat domain 81 [Source:MGI Symbol;Acc:MGI:2681828]
ENSMUSG00000045404	Kcnk13	0.236155	0.0845017	0.344175	0.0320702	0.0452079	0.999701	0.535122	3.07977e-06	potassium channel, subfamily K, member 13 [Source:MGI Symbol;Acc:MGI:2384976]
ENSMUSG00000045752	Tssc4	0.327092	0.0065414	0.138419	0.462946	0.000821733	0.999701	0.464689	2.582e-05	tumor-suppressing subchromosomal transferable fragment 4 [Source:MGI Symbol;Acc:MGI:1861712]
ENSMUSG00000045838	Ccdc9b	0.214591	0.196758	0.300994	0.114626	0.00190927	0.999701	0.513676	9.38274e-05	coiled-coil domain containing 9B [Source:MGI Symbol;Acc:MGI:2685199]
ENSMUSG00000045917	Tmem268	0.235212	0.00990234	0.113826	0.414315	0.0335592	0.999701	0.315478	0.000176226	transmembrane protein 268 [Source:MGI Symbol;Acc:MGI:1913920]
ENSMUSG00000045934	Mtmr11	0.568752	2.16153e-05	0.145434	0.536241	0.0163179	0.999701	0.697868	5.97892e-08	myotubularin related protein 11 [Source:MGI Symbol;Acc:MGI:2652817]
ENSMUSG00000046056	Sbsn	0.322443	0.0734581	0.167984	0.534363	-0.00347569	0.999701	0.493902	0.0017595	suprabasin [Source:MGI Symbol;Acc:MGI:2446326]
ENSMUSG00000046160	Olig1	0.198056	0.0474901	0.317803	0.00513215	0.0764559	0.999701	0.439404	1.88309e-07	oligodendrocyte transcription factor 1 [Source:MGI Symbol;Acc:MGI:1355334]
ENSMUSG00000046402	Rbp1	0.766665	1.77559e-08	0.356187	0.0735131	-0.0563156	0.999701	1.17917	7.51857e-19	retinol binding protein 1, cellular [Source:MGI Symbol;Acc:MGI:97876]
ENSMUSG00000046410	Kcnk6	1.49503	5.97211e-15	0.00802231	0.987794	0.0869839	0.999701	1.41607	1.4303e-13	potassium inwardly-rectifying channel, subfamily K, member 6 [Source:MGI Symbol;Acc:MGI:1891291]
ENSMUSG00000046688	Tifa	0.53853	6.92989e-05	0.130802	0.596135	0.0648887	0.999701	0.604443	3.71114e-06	TRAF-interacting protein with forkhead-associated domain [Source:MGI Symbol;Acc:MGI:2182965]
ENSMUSG00000046768	Rhoj	1.29177	3.99265e-13	0.172791	0.627063	0.068075	0.999701	1.39648	3.90017e-15	ras homolog family member J [Source:MGI Symbol;Acc:MGI:1931551]
ENSMUSG00000047090	Tmem198b	0.326285	0.000212844	0.245763	0.0424893	0.121137	0.999701	0.450911	7.48078e-08	transmembrane protein 198b [Source:MGI Symbol;Acc:MGI:1921077]
ENSMUSG00000047250	Ptgs1	0.898014	7.67191e-16	0.139732	0.493929	0.177762	0.999701	0.859984	1.24089e-14	prostaglandin-endoperoxide synthase 1 [Source:MGI Symbol;Acc:MGI:97797]
ENSMUSG00000047557	Lxn	0.348289	0.000445602	0.0466375	0.82193	0.105128	0.999701	0.289798	0.00336632	latexin [Source:MGI Symbol;Acc:MGI:107633]
ENSMUSG00000047875	Gpr157	0.550162	0.00016478	0.312759	0.151589	-0.066139	0.999701	0.929061	2.72013e-11	G protein-coupled receptor 157 [Source:MGI Symbol;Acc:MGI:2442046]
ENSMUSG00000048120	Entpd1	0.761653	3.45504e-09	0.123603	0.614234	0.148472	0.999701	0.736784	7.90172e-09	ectonucleoside triphosphate diphosphohydrolase 1 [Source:MGI Symbol;Acc:MGI:102805]
ENSMUSG00000048277	Syngr2	1.25997	8.26154e-16	0.208618	0.466188	0.112935	0.999701	1.35566	4.45505e-18	synaptogyrin 2 [Source:MGI Symbol;Acc:MGI:1328324]
ENSMUSG00000048537	Phldb1	0.372571	1.56436e-07	0.19571	0.0504656	0.182977	0.486334	0.385304	3.07149e-08	pleckstrin homology like domain, family B, member 1 [Source:MGI Symbol;Acc:MGI:2143230]
ENSMUSG00000048677	Tpcn2	0.47961	0.00858671	0.243971	0.380691	-0.00920637	0.999701	0.732787	1.20498e-05	two pore segment channel 2 [Source:MGI Symbol;Acc:MGI:2385297]
ENSMUSG00000049521	Cdc42ep1	0.518938	1.80459e-05	0.240319	0.186915	0.0622469	0.999701	0.697011	1.55964e-09	CDC42 effector protein (Rho GTPase binding) 1 [Source:MGI Symbol;Acc:MGI:1929763]
ENSMUSG00000049625	Tifab	1.60586	1.076e-20	0.155204	0.668446	0.45817	0.614083	1.30289	3.27111e-14	TRAF-interacting protein with forkhead-associated domain, family member B [Source:MGI Symbol;Acc:MGI:2385852]
ENSMUSG00000049721	Gal3st1	0.267855	0.00883051	0.113545	0.485808	0.0534988	0.999701	0.327901	0.000601366	galactose-3-O-sulfotransferase 1 [Source:MGI Symbol;Acc:MGI:1858277]
ENSMUSG00000049775	Tmsb4x	0.323925	4.67968e-05	0.101112	0.437808	0.0227808	0.999701	0.402256	1.13095e-07	thymosin, beta 4, X chromosome [Source:MGI Symbol;Acc:MGI:99510]
ENSMUSG00000050121	Opalin	0.485806	1.13041e-06	0.374309	0.00485682	0.386233	0.0125665	0.473882	1.2822e-06	oligodendrocytic myelin paranodal and inner loop protein [Source:MGI Symbol;Acc:MGI:2657025]
ENSMUSG00000050315	Synpo2	0.350375	0.0103201	0.0579389	0.832568	0.229115	0.999701	0.179199	0.241332	synaptopodin 2 [Source:MGI Symbol;Acc:MGI:2153070]
ENSMUSG00000050732	Vamp8	1.14561	3.00156e-13	0.225276	0.425463	0.0667671	0.999701	1.30412	8.84559e-17	vesicle-associated membrane protein 8 [Source:MGI Symbol;Acc:MGI:1336882]
ENSMUSG00000052151	Plpp2	0.786421	0.000135077	0.415588	0.18896	-0.0826039	0.999701	1.28461	8.95006e-11	phospholipid phosphatase 2 [Source:MGI Symbol;Acc:MGI:1354945]
ENSMUSG00000052310	Slc39a1	0.466044	3.60546e-12	0.134773	0.213058	0.0333999	0.999701	0.567418	1.25419e-17	solute carrier family 39 (zinc transporter), member 1 [Source:MGI Symbol;Acc:MGI:1353474]
ENSMUSG00000052384	Nrros	0.664638	1.66548e-07	0.177586	0.416478	0.00346815	0.999701	0.838756	1.37552e-11	negative regulator of reactive oxygen species [Source:MGI Symbol;Acc:MGI:2445095]
ENSMUSG00000052566	Hook2	0.216877	0.0141059	0.0788108	0.59342	-0.0156025	0.999701	0.31129	0.000110724	hook microtubule tethering protein 2 [Source:MGI Symbol;Acc:MGI:2181664]
ENSMUSG00000052942	Glis3	0.744207	5.40712e-07	0.1764	0.500506	-0.183296	0.999701	1.1039	1.53709e-14	GLIS family zinc finger 3 [Source:MGI Symbol;Acc:MGI:2444289]
ENSMUSG00000053007	Creb5	0.245373	0.442739	0.4943	0.126505	0.21364	0.999701	0.526033	0.0288212	cAMP responsive element binding protein 5 [Source:MGI Symbol;Acc:MGI:2443973]
ENSMUSG00000053012	Krcc1	0.302956	0.00430861	0.115924	0.500658	0.172307	0.999701	0.246573	0.0201879	lysine-rich coiled-coil 1 [Source:MGI Symbol;Acc:MGI:1889377]
ENSMUSG00000053062	Jam2	0.312536	0.000336179	0.108561	0.442607	0.198157	0.675507	0.222939	0.0124781	junction adhesion molecule 2 [Source:MGI Symbol;Acc:MGI:1933820]
ENSMUSG00000053158	Fes	1.49234	3.2324e-13	0.156092	0.716275	0.432292	0.974098	1.21614	2.98955e-09	feline sarcoma oncogene [Source:MGI Symbol;Acc:MGI:95514]
ENSMUSG00000053332	Gas5	0.18917	0.0141155	0.198298	0.040166	0.0358957	0.999701	0.351572	2.53503e-07	growth arrest specific 5 [Source:MGI Symbol;Acc:MGI:95659]
ENSMUSG00000053897	Slc39a8	0.548803	2.46246e-05	0.0110737	0.973813	0.226908	0.999701	0.332969	0.0134508	solute carrier family 39 (metal ion transporter), member 8 [Source:MGI Symbol;Acc:MGI:1914797]
ENSMUSG00000054150	Syne3	0.32632	0.111822	0.303631	0.262422	-0.0366415	0.999701	0.666592	0.000125158	spectrin repeat containing, nuclear envelope family member 3 [Source:MGI Symbol;Acc:MGI:2442408]
ENSMUSG00000054520	Sh3bp2	1.34594	5.32933e-15	0.249654	0.42549	0.334036	0.999701	1.26155	2.20865e-13	SH3-domain binding protein 2 [Source:MGI Symbol;Acc:MGI:1346349]
ENSMUSG00000054770	Kctd18	0.122636	0.479996	0.227586	0.203501	0.0471769	0.999701	0.303045	0.0160707	potassium channel tetramerisation domain containing 18 [Source:MGI Symbol;Acc:MGI:3603813]
ENSMUSG00000055322	Tns1	0.487277	1.51992e-13	0.137126	0.191862	0.239379	0.0418661	0.385024	7.36767e-09	tensin 1 [Source:MGI Symbol;Acc:MGI:104552]
ENSMUSG00000055538	Zcchc24	0.297093	3.76449e-06	0.107635	0.286213	-0.0203358	0.999701	0.425063	3.93304e-12	zinc finger, CCHC domain containing 24 [Source:MGI Symbol;Acc:MGI:1919168]
ENSMUSG00000055945	Prr18	0.429404	1.41486e-09	0.189253	0.0660222	0.28571	0.0100964	0.332947	3.25761e-06	proline rich 18 [Source:MGI Symbol;Acc:MGI:2443403]
ENSMUSG00000056204	Pgpep1	0.46982	0.000390619	0.103169	0.673332	0.0625662	0.999701	0.510423	6.21412e-05	pyroglutamyl-peptidase I [Source:MGI Symbol;Acc:MGI:1913772]
ENSMUSG00000056220	Pla2g4a	1.16796	1.46268e-09	0.0353771	0.942797	0.13063	0.999701	1.07271	2.16698e-08	phospholipase A2, group IVA (cytosolic, calcium-dependent) [Source:MGI Symbol;Acc:MGI:1195256]
ENSMUSG00000056394	Lig1	0.211742	0.0425433	0.190193	0.167427	0.0231157	0.999701	0.378819	3.28067e-05	ligase I, DNA, ATP-dependent [Source:MGI Symbol;Acc:MGI:101789]
ENSMUSG00000056515	Rab31	0.357917	7.32111e-06	0.155908	0.194411	0.0747671	0.999701	0.439058	9.7869e-09	RAB31, member RAS oncogene family [Source:MGI Symbol;Acc:MGI:1914603]
ENSMUSG00000056529	Ptafr	1.51982	2.16447e-10	0.2949	0.506187	0.272294	0.999701	1.54243	8.44585e-11	platelet-activating factor receptor [Source:MGI Symbol;Acc:MGI:106066]
ENSMUSG00000056612	Ppp1r14b	0.309754	0.0125435	0.094543	0.659796	-0.124333	0.999701	0.52863	2.32534e-06	protein phosphatase 1, regulatory inhibitor subunit 14B [Source:MGI Symbol;Acc:MGI:107682]
ENSMUSG00000057092	Fxyd3	0.493929	9.90154e-11	0.240298	0.0278884	0.0716861	0.999701	0.662541	1.13942e-18	FXYD domain-containing ion transport regulator 3 [Source:MGI Symbol;Acc:MGI:107497]
ENSMUSG00000057137	Tmem140	0.847416	9.65275e-06	0.162233	0.656126	0.202084	0.999701	0.807565	1.6682e-05	transmembrane protein 140 [Source:MGI Symbol;Acc:MGI:1915737]
ENSMUSG00000057143	Trim12c	1.71645	9.76367e-19	0.199963	0.619011	0.169287	0.999701	1.74712	3.32991e-19	tripartite motif-containing 12C [Source:MGI Symbol;Acc:MGI:4821183]
ENSMUSG00000057193	Slc44a2	0.264601	1.21003e-08	0.178497	0.00453422	0.0625254	0.999701	0.380572	3.90198e-17	solute carrier family 44, member 2 [Source:MGI Symbol;Acc:MGI:1915932]
ENSMUSG00000057286	St6galnac2	0.40514	0.00216502	0.167566	0.435054	0.0910457	0.999701	0.48166	0.000128705	ST6 (alpha-N-acetyl-neuraminyl-2,3-beta-galactosyl-1,3)-N-acetylgalactosaminide alpha-2,6-sialyltransferase 2 [Source:MGI Symbol;Acc:MGI:107553]
ENSMUSG00000057554	Lgals8	0.346322	9.36338e-06	0.162689	0.162996	0.0315106	0.999701	0.4775	1.60183e-10	lectin, galactose binding, soluble 8 [Source:MGI Symbol;Acc:MGI:1928481]
ENSMUSG00000057841	Rpl32	0.257005	0.00473063	0.198373	0.104078	-0.0377535	0.999701	0.493132	1.4815e-09	ribosomal protein L32 [Source:MGI Symbol;Acc:MGI:98038]
ENSMUSG00000058135	Gstm1	0.320166	0.000233571	0.261413	0.0217481	0.0149133	0.999701	0.566666	2.00304e-12	glutathione S-transferase, mu 1 [Source:MGI Symbol;Acc:MGI:95860]
ENSMUSG00000058325	Dock1	0.308656	1.06543e-07	0.133243	0.123617	0.0813713	0.999701	0.360527	1.91702e-10	dedicator of cytokinesis 1 [Source:MGI Symbol;Acc:MGI:2429765]
ENSMUSG00000058715	Fcer1g	1.91414	5.5532e-29	0.414162	0.133582	0.207257	0.999701	2.12104	7.50668e-35	Fc receptor, IgE, high affinity I, gamma polypeptide [Source:MGI Symbol;Acc:MGI:95496]
ENSMUSG00000059070	Rpl18	0.309801	0.000147892	0.124595	0.325487	-0.0181163	0.999701	0.452513	3.71671e-09	ribosomal protein L18 [Source:MGI Symbol;Acc:MGI:98003]
ENSMUSG00000059182	Skap2	0.54293	1.48246e-08	0.182794	0.23164	0.129574	0.999701	0.59615	2.52145e-10	src family associated phosphoprotein 2 [Source:MGI Symbol;Acc:MGI:1889206]
ENSMUSG00000059277	R74862	0.353385	0.000100772	0.0651175	0.707222	-0.0508373	0.999701	0.46934	5.58108e-08	expressed sequence R74862 [Source:MGI Symbol;Acc:MGI:2142382]
ENSMUSG00000059552	Trp53	0.475845	1.072e-05	0.0835799	0.684382	0.0207302	0.999701	0.538695	2.4663e-07	transformation related protein 53 [Source:MGI Symbol;Acc:MGI:98834]
ENSMUSG00000059555	Tor4a	0.99443	5.34503e-07	0.434333	0.162291	0.210459	0.999701	1.2183	3.33383e-10	torsin family 4, member A [Source:MGI Symbol;Acc:MGI:2442720]
ENSMUSG00000059791	Nrm	0.362481	0.0627752	0.126781	0.699331	0.000543711	0.999836	0.488717	0.00537296	nurim (nuclear envelope membrane protein) [Source:MGI Symbol;Acc:MGI:2146855]
ENSMUSG00000059866	Tnip2	0.222061	0.0795266	0.0934964	0.639407	-0.061335	0.999701	0.376892	0.000527817	TNFAIP3 interacting protein 2 [Source:MGI Symbol;Acc:MGI:2386643]
ENSMUSG00000060012	Kif13b	0.198865	0.0178897	0.157874	0.161817	0.0421385	0.999701	0.3146	2.73968e-05	kinesin family member 13B [Source:MGI Symbol;Acc:MGI:1098265]
ENSMUSG00000060063	Alox5ap	1.15023	7.86284e-11	0.280628	0.360845	-0.295625	0.999701	1.72648	3.0529e-22	arachidonate 5-lipoxygenase activating protein [Source:MGI Symbol;Acc:MGI:107505]
ENSMUSG00000060538	Tmem219	0.340698	0.000737448	0.153021	0.329486	-0.0376181	0.999701	0.531337	2.0674e-08	transmembrane protein 219 [Source:MGI Symbol;Acc:MGI:1915992]
ENSMUSG00000060600	Eno3	0.173715	0.345434	0.29603	0.136334	0.0225248	0.999701	0.44722	0.00121678	enolase 3, beta muscle [Source:MGI Symbol;Acc:MGI:95395]
ENSMUSG00000061758	Akr1b10	0.325655	0.000639302	0.143553	0.331501	0.120515	0.999701	0.348693	0.000147255	aldo-keto reductase family 1, member B10 (aldose reductase) [Source:MGI Symbol;Acc:MGI:1915111]
ENSMUSG00000062175	Tgif2	0.335734	0.0147225	0.218579	0.271573	0.113538	0.999701	0.440776	0.000529593	TGFB-induced factor homeobox 2 [Source:MGI Symbol;Acc:MGI:1915299]
ENSMUSG00000063445	Nmral1	0.109518	0.368518	0.323127	0.00547175	0.161372	0.999701	0.271273	0.00291932	NmrA-like family domain containing 1 [Source:MGI Symbol;Acc:MGI:1915074]
ENSMUSG00000063506	Arhgap22	0.547146	0.000303747	0.223925	0.349261	0.183233	0.999701	0.587838	5.74295e-05	Rho GTPase activating protein 22 [Source:MGI Symbol;Acc:MGI:2443418]
ENSMUSG00000063558	Aox1	0.634818	1.43459e-06	0.265935	0.191434	0.213067	0.999701	0.687686	8.30009e-08	aldehyde oxidase 1 [Source:MGI Symbol;Acc:MGI:88035]
ENSMUSG00000063856	Gpx1	0.392002	8.09932e-08	0.0691311	0.614234	-0.085166	0.999701	0.5463	1.09674e-14	glutathione peroxidase 1 [Source:MGI Symbol;Acc:MGI:104887]
ENSMUSG00000064120	Mocs1	0.300849	0.00269265	0.24411	0.0706016	0.114473	0.999701	0.430486	4.13662e-06	molybdenum cofactor synthesis 1 [Source:MGI Symbol;Acc:MGI:1928904]
ENSMUSG00000064215	Ifi27	1.58633	9.05972e-37	0.421087	0.0231014	0.191546	0.999701	1.81587	1.48758e-47	interferon, alpha-inducible protein 27 [Source:MGI Symbol;Acc:MGI:1277180]
ENSMUSG00000064267	Hvcn1	0.829115	2.83707e-17	0.14662	0.397913	-0.0706704	0.999701	1.0464	1.64781e-26	hydrogen voltage-gated channel 1 [Source:MGI Symbol;Acc:MGI:1921346]
ENSMUSG00000066043	Phactr4	0.56691	2.90299e-09	0.00596963	0.981406	0.199924	0.953112	0.372956	0.000130676	phosphatase and actin regulator 4 [Source:MGI Symbol;Acc:MGI:2140327]
ENSMUSG00000066113	Adamtsl1	0.653167	1.51406e-09	0.320918	0.0404865	0.273584	0.627161	0.700501	5.40863e-11	ADAMTS-like 1 [Source:MGI Symbol;Acc:MGI:1924989]
ENSMUSG00000066258	Trim12a	1.68643	1.87464e-16	0.108601	0.824222	0.268908	0.999701	1.52612	8.4597e-14	tripartite motif-containing 12A [Source:MGI Symbol;Acc:MGI:1923931]
ENSMUSG00000067274	Rplp0	0.445083	1.89126e-08	0.139731	0.266609	-0.0595642	0.999701	0.644378	3.90429e-17	ribosomal protein, large, P0 [Source:MGI Symbol;Acc:MGI:1927636]
ENSMUSG00000067276	Capn6	0.303763	0.0888312	0.312016	0.177041	0.0106441	0.999701	0.605135	7.04797e-05	calpain 6 [Source:MGI Symbol;Acc:MGI:1100850]
ENSMUSG00000068523	Gng5	0.419642	0.000556242	0.149801	0.453296	0.0598979	0.999701	0.509545	1.0665e-05	guanine nucleotide binding protein (G protein), gamma 5 [Source:MGI Symbol;Acc:MGI:109164]
ENSMUSG00000068744	Psrc1	0.394395	0.0079816	0.229331	0.294308	0.0998956	0.999701	0.52383	0.000139684	proline/serine-rich coiled-coil 1 [Source:MGI Symbol;Acc:MGI:1913099]
ENSMUSG00000068762	Gstm6	0.342519	0.130374	0.247492	0.427716	-0.0343572	0.999701	0.624368	0.00104898	glutathione S-transferase, mu 6 [Source:MGI Symbol;Acc:MGI:1309467]
ENSMUSG00000070604	Vsig10l	0.363829	0.0621424	0.289612	0.282818	0.270376	0.999701	0.383066	0.0365515	V-set and immunoglobulin domain containing 10 like [Source:MGI Symbol;Acc:MGI:1922940]
ENSMUSG00000070737	Tmem35b	0.37498	0.0349941	0.14262	0.631439	-0.0413507	0.999701	0.55895	0.000515021	transmembrane protein 35B [Source:MGI Symbol;Acc:MGI:3758095]
ENSMUSG00000071176	Arhgef10	0.325283	8.86784e-08	0.22763	0.00513311	0.105474	0.999701	0.447439	2.87297e-14	Rho guanine nucleotide exchange factor (GEF) 10 [Source:MGI Symbol;Acc:MGI:2444453]
ENSMUSG00000071415	Rpl23	0.229162	0.00175468	0.176295	0.070501	-0.0158016	0.999701	0.421258	2.86643e-10	ribosomal protein L23 [Source:MGI Symbol;Acc:MGI:1929455]
ENSMUSG00000071547	Nt5dc2	0.396913	0.0433474	0.198177	0.51375	0.024597	0.999701	0.570492	0.00126763	5'-nucleotidase domain containing 2 [Source:MGI Symbol;Acc:MGI:1917271]
ENSMUSG00000071647	Eml3	0.412618	3.06548e-06	0.146442	0.303236	0.021016	0.999701	0.538044	2.89032e-10	echinoderm microtubule associated protein like 3 [Source:MGI Symbol;Acc:MGI:2387612]
ENSMUSG00000071648	Rom1	0.606946	1.05802e-05	0.188019	0.424747	-0.057048	0.999701	0.852013	1.81092e-10	rod outer segment membrane protein 1 [Source:MGI Symbol;Acc:MGI:97998]
ENSMUSG00000071847	Apcdd1	0.516175	2.74588e-08	0.0372553	0.862767	0.0679185	0.999701	0.485512	1.28008e-07	adenomatosis polyposis coli down-regulated 1 [Source:MGI Symbol;Acc:MGI:3513977]
ENSMUSG00000072949	Acot1	0.296417	0.0690097	0.0893681	0.750354	0.0102951	0.999701	0.37549	0.0110302	acyl-CoA thioesterase 1 [Source:MGI Symbol;Acc:MGI:1349396]
ENSMUSG00000073418	C4b	4.26535	6.74518e-78	0.681548	0.0510042	0.916939	0.0221646	4.02996	8.278e-69	complement component 4B (Chido blood group) [Source:MGI Symbol;Acc:MGI:88228]
ENSMUSG00000073599	Ecscr	0.948736	1.47172e-06	0.461639	0.125752	0.111069	0.999701	1.29931	1.46859e-11	endothelial cell surface expressed chemotaxis and apoptosis regulator [Source:MGI Symbol;Acc:MGI:1915795]
ENSMUSG00000073680	Tmem88b	0.480101	2.38586e-09	0.149333	0.243085	0.259284	0.120986	0.370151	5.12422e-06	transmembrane protein 88B [Source:MGI Symbol;Acc:MGI:2444329]
ENSMUSG00000073787	Gm10575	0.668362	3.55647e-05	0.0108823	0.979144	0.144213	0.999701	0.535032	0.000872691	predicted gene 10575 [Source:MGI Symbol;Acc:MGI:3708765]
ENSMUSG00000073910	Mob3b	0.203544	0.346519	0.356346	0.121998	0.0777092	0.999701	0.482181	0.003187	MOB kinase activator 3B [Source:MGI Symbol;Acc:MGI:2664539]
ENSMUSG00000073968	Trim68	0.0395354	0.872167	0.356469	0.0421097	0.240628	0.999701	0.155377	0.338688	tripartite motif-containing 68 [Source:MGI Symbol;Acc:MGI:2142077]
ENSMUSG00000073982	Rhog	0.487599	3.36439e-07	0.392774	0.00157339	0.164632	0.999701	0.715741	7.66086e-15	ras homolog family member G [Source:MGI Symbol;Acc:MGI:1928370]
ENSMUSG00000074342	I830077J02Rik	1.73163	5.24802e-06	0.460385	0.488963	0.336122	0.999701	1.85589	5.2117e-07	RIKEN cDNA I830077J02 gene [Source:MGI Symbol;Acc:MGI:3588284]
ENSMUSG00000074457	S100a16	0.672947	3.11422e-17	0.372024	0.000385784	0.119099	0.999701	0.925872	1.93564e-31	S100 calcium binding protein A16 [Source:MGI Symbol;Acc:MGI:1915110]
ENSMUSG00000074578	Zfas1	0.294967	0.128298	0.258724	0.303236	-0.0131206	0.999701	0.566812	0.000408686	zinc finger, NFX1-type containing 1, antisense RNA 1 [Source:MGI Symbol;Acc:MGI:1916199]
ENSMUSG00000074622	Mafb	0.83753	5.69131e-10	0.00707956	0.983699	0.103399	0.999701	0.741211	3.88554e-08	v-maf musculoaponeurotic fibrosarcoma oncogene family, protein B (avian) [Source:MGI Symbol;Acc:MGI:104555]
ENSMUSG00000074800	Gm4149	0.263193	0.095372	0.198905	0.351735	-0.0047302	0.999701	0.466829	0.000511298	predicted pseudogene 4149 [Source:MGI Symbol;Acc:MGI:3782325]
ENSMUSG00000074825	Itpripl1	1.43785	5.01258e-12	-0.171463	0.690991	0.103278	0.999701	1.16311	1.90698e-08	inositol 1,4,5-triphosphate receptor interacting protein-like 1 [Source:MGI Symbol;Acc:MGI:1920588]
ENSMUSG00000075284	Wipf1	0.979014	2.76003e-17	0.320853	0.0652819	0.237923	0.999701	1.06194	4.28675e-20	WAS/WASL interacting protein family, member 1 [Source:MGI Symbol;Acc:MGI:2178801]
ENSMUSG00000075602	Ly6a	1.0356	3.9784e-18	0.150817	0.496176	0.237624	0.999701	0.948793	2.1521e-15	lymphocyte antigen 6 complex, locus A [Source:MGI Symbol;Acc:MGI:107527]
ENSMUSG00000076439	Mog	0.457901	1.65514e-11	0.154635	0.140022	0.272119	0.0118451	0.340418	7.63658e-07	myelin oligodendrocyte glycoprotein [Source:MGI Symbol;Acc:MGI:97435]
ENSMUSG00000076617	Ighm	0.246277	0.0397646	0.253735	0.0895872	0.0527724	0.999701	0.44724	1.63202e-05	immunoglobulin heavy constant mu [Source:MGI Symbol;Acc:MGI:96448]
ENSMUSG00000078153	Psme2b	0.623931	9.73189e-06	0.406993	0.0449895	0.0160979	0.999701	1.01483	1.38986e-13	protease (prosome, macropain) activator subunit 2B [Source:MGI Symbol;Acc:MGI:1341073]
ENSMUSG00000078495	Zfp984	0.393722	0.0354883	0.194236	0.507011	0.232395	0.999701	0.355564	0.0508209	zinc finger protein 984 [Source:MGI Symbol;Acc:MGI:3651978]
ENSMUSG00000078771	Evi2a	0.384933	0.000413696	0.352991	0.0125648	0.196949	0.999701	0.540975	1.3122e-07	ecotropic viral integration site 2a [Source:MGI Symbol;Acc:MGI:95458]
ENSMUSG00000079057	Cyp4v3	0.583115	1.72906e-05	0.187402	0.40713	0.192761	0.999701	0.577755	1.29604e-05	cytochrome P450, family 4, subfamily v, polypeptide 3 [Source:MGI Symbol;Acc:MGI:2142763]
ENSMUSG00000079654	Prrt4	0.250918	0.0805082	0.254671	0.169685	0.081576	0.999701	0.424013	0.00066623	proline-rich transmembrane protein 4 [Source:MGI Symbol;Acc:MGI:2141677]
ENSMUSG00000079659	Tmem243	0.289441	0.000199316	0.0648524	0.649488	0.0184071	0.999701	0.335886	6.77595e-06	transmembrane protein 243, mitochondrial [Source:MGI Symbol;Acc:MGI:3606159]
ENSMUSG00000081137	BC022960	0.116118	0.510398	0.367594	0.0239501	0.137408	0.999701	0.346304	0.0054302	cDNA sequence BC022960 [Source:MGI Symbol;Acc:MGI:2670977]
ENSMUSG00000081225	Cyp2j12	0.34051	0.0495309	0.553053	0.00769646	0.289834	0.999701	0.603729	7.72258e-05	cytochrome P450, family 2, subfamily j, polypeptide 12 [Source:MGI Symbol;Acc:MGI:3717097]
ENSMUSG00000081344	Gm14303	0.396887	0.0546168	0.263136	0.359654	0.105702	0.999701	0.554322	0.00254226	predicted gene 14303 [Source:MGI Symbol;Acc:MGI:3651379]
ENSMUSG00000081512	Gm15821	1.25017	1.4418e-09	0.336007	0.340218	0.0975211	0.999701	1.48865	3.44675e-13	predicted gene 15821 [Source:MGI Symbol;Acc:MGI:3801940]
ENSMUSG00000084319	Tpt1-ps3	0.241395	0.00223826	0.0992334	0.423967	-0.0318118	0.999701	0.37244	2.9824e-07	tumor protein, translationally-controlled, pseudogene 3 [Source:MGI Symbol;Acc:MGI:2664997]
ENSMUSG00000084416	Rpl10a-ps1	0.449777	0.000572723	0.252372	0.191434	-0.0448042	0.999701	0.746953	9.71804e-10	ribosomal protein L10A, pseudogene 1 [Source:MGI Symbol;Acc:MGI:3705885]
ENSMUSG00000084970	1700060J05Rik	0.49258	8.87782e-05	0.213629	0.283793	0.198515	0.999701	0.507694	3.25076e-05	RIKEN cDNA 1700060J05 gene [Source:MGI Symbol;Acc:MGI:1920641]
ENSMUSG00000085241	Snhg3	0.319081	0.10772	0.18978	0.513938	-0.0741779	0.999701	0.583039	0.000589162	small nucleolar RNA host gene 3 [Source:MGI Symbol;Acc:MGI:2684817]
ENSMUSG00000085563	2210411M09Rik	0.40481	0.00764708	0.116728	0.667338	0.172414	0.999701	0.349125	0.0197385	RIKEN cDNA 2210411M09 gene [Source:MGI Symbol;Acc:MGI:1917426]
ENSMUSG00000085741	5430405H02Rik	0.286724	0.0222989	0.150715	0.426354	0.0312081	0.999701	0.406231	0.000365304	RIKEN cDNA 5430405H02 gene [Source:MGI Symbol;Acc:MGI:1921737]
ENSMUSG00000085939	Cd63-ps	1.32091	1.02334e-14	0.231349	0.459101	0.161661	0.999701	1.3906	3.56658e-16	CD63 antigen, pseudogene [Source:MGI Symbol;Acc:MGI:105972]
ENSMUSG00000086429	Gt(ROSA)26Sor	0.202776	0.109772	0.119585	0.512087	-0.0156848	0.999701	0.338046	0.00177049	gene trap ROSA 26, Philippe Soriano [Source:MGI Symbol;Acc:MGI:104735]
ENSMUSG00000086859	Snhg20	0.270717	0.0774308	0.339792	0.0644379	0.0492318	0.999701	0.561277	1.38209e-05	small nucleolar RNA host gene 20 [Source:MGI Symbol;Acc:MGI:1924222]
ENSMUSG00000086970	Bcas1os1	0.656403	3.21436e-12	0.219066	0.135491	0.291693	0.212538	0.583776	5.79106e-10	breast carcinoma amplified sequence 1, opposite strand 1 [Source:MGI Symbol;Acc:MGI:3649795]
ENSMUSG00000086999	Bcas1os2	0.490296	3.41429e-05	0.354697	0.0320396	0.201512	0.999701	0.643481	1.53546e-08	breast carcinoma amplified sequence 1, opposite strand 2 [Source:MGI Symbol;Acc:MGI:1920553]
ENSMUSG00000087002	Gm16277	0.410576	0.00184099	0.188807	0.358175	0.20646	0.999701	0.392923	0.00219996	predicted gene 16277 [Source:MGI Symbol;Acc:MGI:3826543]
ENSMUSG00000087639	Gm15512	0.442714	0.0170025	0.238056	0.393727	0.103604	0.999701	0.577165	0.000738769	predicted gene 15512 [Source:MGI Symbol;Acc:MGI:3782960]
ENSMUSG00000090035	Galnt4	0.479405	0.000572723	0.162713	0.490271	0.280894	0.948198	0.361224	0.0101391	polypeptide N-acetylgalactosaminyltransferase 4 [Source:MGI Symbol;Acc:MGI:894692]
ENSMUSG00000090062	Galnt6os	1.10155	2.95844e-09	0.303277	0.340415	0.121012	0.999701	1.28381	2.98114e-12	polypeptide N-acetylgalactosaminyltransferase 6, opposite strand [Source:MGI Symbol;Acc:MGI:1916281]
ENSMUSG00000091021	Gm17300	0.233132	0.256477	0.31485	0.189836	0.0356033	0.999701	0.512379	0.00159179	predicted gene, 17300 [Source:MGI Symbol;Acc:MGI:4936934]
ENSMUSG00000091412	Gm2895	0.549573	0.0314448	0.123158	0.794938	-0.163211	0.999701	0.835941	0.000260815	predicted gene 2895 [Source:MGI Symbol;Acc:MGI:3781073]
ENSMUSG00000091549	Gm6548	1.17237	4.3419e-17	0.139757	0.614234	0.142745	0.999701	1.16938	5.36856e-17	predicted gene 6548 [Source:MGI Symbol;Acc:MGI:3644071]
ENSMUSG00000091712	Sec14l5	0.536331	2.79279e-07	0.236387	0.12677	0.0713356	0.999701	0.701382	3.7068e-12	SEC14-like lipid binding 5 [Source:MGI Symbol;Acc:MGI:3616084]
ENSMUSG00000092242	Gm20515	0.515291	0.00424214	0.26055	0.348208	0.310318	0.999701	0.465523	0.00833003	predicted gene 20515 [Source:MGI Symbol;Acc:MGI:5141980]
ENSMUSG00000092258	Gm20444	0.175239	0.346692	0.279652	0.174714	-0.0147824	0.999701	0.469673	0.000765077	predicted gene 20444 [Source:MGI Symbol;Acc:MGI:5141909]
ENSMUSG00000092274	Neat1	1.26478	2.27581e-10	0.636674	0.0223479	-0.00645405	0.999701	1.9079	8.66479e-23	nuclear paraspeckle assembly transcript 1 (non-protein coding) [Source:MGI Symbol;Acc:MGI:1914211]
ENSMUSG00000092545	Gm20319	0.652456	7.86106e-05	0.217112	0.441691	0.549345	0.0660503	0.320222	0.0731221	predicted gene, 20319 [Source:MGI Symbol;Acc:MGI:5012504]
ENSMUSG00000094840	Muc3a	0.261849	0.0677217	0.16803	0.40787	-0.0244592	0.999701	0.454338	0.000235061	mucin 3A, cell surface associated [Source:MGI Symbol;Acc:MGI:3588263]
ENSMUSG00000095115	Itpripl2	1.12559	1.07678e-12	0.125002	0.698779	0.167975	0.999701	1.08262	6.4349e-12	inositol 1,4,5-triphosphate receptor interacting protein-like 2 [Source:MGI Symbol;Acc:MGI:2442416]
ENSMUSG00000096606	Tpbgl	0.301596	0.00297069	0.106745	0.530831	0.0233678	0.999701	0.384974	5.80457e-05	trophoblast glycoprotein-like [Source:MGI Symbol;Acc:MGI:3646425]
ENSMUSG00000097042	Gm17491	0.509633	0.00220032	0.136763	0.649538	0.196368	0.999701	0.450028	0.00595386	predicted gene, 17491 [Source:MGI Symbol;Acc:MGI:4937125]
ENSMUSG00000097233	Gm17552	0.351135	0.0620441	0.263034	0.311883	0.0419037	0.999701	0.572265	0.000518858	predicted gene, 17552 [Source:MGI Symbol;Acc:MGI:4937186]
ENSMUSG00000097585	E230029C05Rik	0.978474	3.01299e-09	0.0355585	0.931483	0.102941	0.999701	0.911091	2.61426e-08	RIKEN cDNA E230029C05 gene [Source:MGI Symbol;Acc:MGI:2442580]
ENSMUSG00000097715	Gpr137b-ps	0.342874	4.89955e-06	0.0898391	0.492861	-0.0015293	0.999701	0.434243	2.17086e-09	G protein-coupled receptor 137B, pseudogene [Source:MGI Symbol;Acc:MGI:3710533]
ENSMUSG00000099931	Gm29358	0.53536	0.00717383	0.342001	0.241062	0.0695792	0.999701	0.807782	1.10517e-05	predicted gene 29358 [Source:MGI Symbol;Acc:MGI:5580064]
ENSMUSG00000100147	1700047M11Rik	0.215344	0.0367621	0.329437	0.00638047	0.336855	0.0221646	0.207925	0.0355047	RIKEN cDNA 1700047M11 gene [Source:MGI Symbol;Acc:MGI:1914580]
ENSMUSG00000101438	Gm19412	0.833394	3.86029e-07	0.16148	0.602246	0.0245253	0.999701	0.970348	1.36565e-09	predicted gene, 19412 [Source:MGI Symbol;Acc:MGI:5011597]
ENSMUSG00000102813	Gm37795	0.737474	0.013457	0.0178179	0.979871	0.11077	0.999701	0.644522	0.0280281	predicted gene, 37795 [Source:MGI Symbol;Acc:MGI:5611023]
ENSMUSG00000104729	Gm44471	0.435193	0.00700788	0.161932	0.54497	0.122764	0.999701	0.474361	0.0020019	predicted gene, 44471 [Source:MGI Symbol;Acc:MGI:5690863]
ENSMUSG00000105076	A930003O13Rik	0.509209	0.00238944	0.14407	0.626177	0.0945182	0.999701	0.558761	0.000482951	RIKEN cDNA A930003O13 gene [Source:MGI Symbol;Acc:MGI:3612704]
ENSMUSG00000105255	Gm42413	0.124964	0.276068	0.28697	0.0124929	0.0986135	0.999701	0.313321	0.000322297	predicted gene, 42413 [Source:MGI Symbol;Acc:MGI:5648986]
ENSMUSG00000107176	Gm9794	0.18981	0.121783	0.168395	0.28801	-0.0110065	0.999701	0.369212	0.000269921	predicted pseudogene 9794 [Source:MGI Symbol;Acc:MGI:3642653]
ENSMUSG00000107369	Gstm2-ps1	0.280297	0.0129811	0.38702	0.00510856	0.114245	0.999701	0.553073	4.44465e-08	glutathione S-transferase mu 2 (muscle), pseudogene 1 [Source:MGI Symbol;Acc:MGI:3648223]
ENSMUSG00000110206	Flt3l	0.637868	0.000104579	0.306205	0.230133	0.121833	0.999701	0.82224	1.90128e-07	FMS-like tyrosine kinase 3 ligand [Source:MGI Symbol;Acc:MGI:95560]
ENSMUSG00000110588	Gm45774	0.815904	1.38825e-06	0.365992	0.143602	-0.150853	0.999701	1.33275	1.06518e-16	predicted gene 45774 [Source:MGI Symbol;Acc:MGI:5804889]
ENSMUSG00000110702	Gm45767	0.400957	1.04473e-11	0.257432	0.000979045	0.191255	0.146148	0.467134	1.13941e-15	predicted gene 45767 [Source:MGI Symbol;Acc:MGI:5804882]
ENSMUSG00000113856	Gm10790	1.34681	4.94091e-09	0.362544	0.364674	0.421408	0.999701	1.28794	1.58195e-08	predicted gene 10790 [Source:MGI Symbol;Acc:MGI:3641845]
ENSMUSG00000114003	Gm9616	0.316306	0.00136074	0.103435	0.530522	0.0713255	0.999701	0.348415	0.000222187	predicted gene 9616 [Source:MGI Symbol;Acc:MGI:3780024]
ENSMUSG00000115049	Gm49172	0.431982	0.0042501	0.268114	0.229409	0.0889966	0.999701	0.611099	1.46848e-05	predicted gene, 49172 [Source:MGI Symbol;Acc:MGI:6118604]
ENSMUSG00000115338	Pnp	0.54532	0.000316879	0.314406	0.163727	-0.0240028	0.999701	0.883729	7.86371e-10	purine-nucleoside phosphorylase [Source:MGI Symbol;Acc:MGI:97365]
ENSMUSG00000117613	Gm2629	1.55383	3.96186e-16	0.417446	0.196131	0.665322	0.114238	1.30595	6.97967e-12	predicted gene 2629 [Source:MGI Symbol;Acc:MGI:3780797]

## Sheet: P2
		AD 6M vs WT 6M		WT 6M vs WT 3M		AD 3M vs WT 3M		AD 6M vs AD 3M
EnsemblID	gene_name	log2FC	padj	log2FC	padj	log2FC	padj	log2FC	padj	Description
ENSMUSG00000000275	Trim25	1.54065	5.21511e-26	0.153683	0.597822	0.242587	0.999701	1.45175	3.81864e-23	tripartite motif-containing 25 [Source:MGI Symbol;Acc:MGI:102749]
ENSMUSG00000000290	Itgb2	1.99604	9.08413e-19	0.169506	0.721146	0.105617	0.999701	2.05993	7.58629e-20	integrin beta 2 [Source:MGI Symbol;Acc:MGI:96611]
ENSMUSG00000000555	Itga5	0.593995	0.000281464	-0.0364446	0.923823	-0.041929	0.999701	0.599479	0.000159851	integrin alpha 5 (fibronectin receptor alpha) [Source:MGI Symbol;Acc:MGI:96604]
ENSMUSG00000000628	Hk2	2.05221	1.05076e-27	-0.0252483	0.96068	0.145544	0.999701	1.88142	1.58804e-23	hexokinase 2 [Source:MGI Symbol;Acc:MGI:1315197]
ENSMUSG00000000682	Cd52	2.93487	3.77149e-25	0.614623	0.213501	0.304253	0.999701	3.24524	1.44422e-29	CD52 antigen [Source:MGI Symbol;Acc:MGI:1346088]
ENSMUSG00000000708	Kat2b	0.358318	0.000421958	-0.00724186	0.977088	0.00203141	0.999701	0.349044	0.000417685	K(lysine) acetyltransferase 2B [Source:MGI Symbol;Acc:MGI:1343094]
ENSMUSG00000000957	Mmp14	0.607147	8.01311e-07	0.0342373	0.908282	-0.162858	0.999701	0.804241	1.50017e-11	matrix metallopeptidase 14 (membrane-inserted) [Source:MGI Symbol;Acc:MGI:101900]
ENSMUSG00000000958	Slc7a7	1.42166	8.93908e-14	-0.188506	0.621347	-0.0325233	0.999701	1.26568	2.65796e-11	solute carrier family 7 (cationic amino acid transporter, y+ system), member 7 [Source:MGI Symbol;Acc:MGI:1337120]
ENSMUSG00000001025	S100a6	2.24863	2.27591e-18	0.363042	0.427575	0.275811	0.999701	2.33586	1.07309e-19	S100 calcium binding protein A6 (calcyclin) [Source:MGI Symbol;Acc:MGI:1339467]
ENSMUSG00000001435	Col18a1	0.636716	3.6941e-05	0.0570997	0.871018	-0.138839	0.999701	0.832654	1.97278e-08	collagen, type XVIII, alpha 1 [Source:MGI Symbol;Acc:MGI:88451]
ENSMUSG00000001473	Tubb6	1.02347	6.76038e-10	0.0128253	0.977088	-0.0601237	0.999701	1.09642	2.32648e-11	tubulin, beta 6 class V [Source:MGI Symbol;Acc:MGI:1915201]
ENSMUSG00000001521	Tulp3	0.330928	6.93415e-05	0.0227568	0.906845	-0.0349238	0.999701	0.388608	1.12355e-06	tubby-like protein 3 [Source:MGI Symbol;Acc:MGI:1329045]
ENSMUSG00000001750	Tcirg1	1.25698	4.22041e-16	0.200334	0.47577	0.0829058	0.999701	1.37441	5.0783e-19	T cell, immune regulator 1, ATPase, H+ transporting, lysosomal V0 protein A3 [Source:MGI Symbol;Acc:MGI:1350931]
ENSMUSG00000001768	Rin2	0.380126	3.0678e-05	-0.047962	0.798052	-0.0589904	0.999701	0.391155	1.00162e-05	Ras and Rab interactor 2 [Source:MGI Symbol;Acc:MGI:1921280]
ENSMUSG00000001918	Slc1a5	1.54824	1.23467e-16	0.355611	0.266609	-0.153444	0.999701	2.0573	2.16554e-27	solute carrier family 1 (neutral amino acid transporter), member 5 [Source:MGI Symbol;Acc:MGI:105305]
ENSMUSG00000002111	Spi1	1.85085	1.04201e-18	0.213984	0.611012	0.0374564	0.999701	2.02737	5.76118e-22	spleen focus forming virus (SFFV) proviral integration oncogene [Source:MGI Symbol;Acc:MGI:98282]
ENSMUSG00000002147	Stat6	0.503	3.01862e-07	0.064161	0.748461	-0.00918522	0.999701	0.576347	1.70573e-09	signal transducer and activator of transcription 6 [Source:MGI Symbol;Acc:MGI:103034]
ENSMUSG00000002227	Mov10	0.528244	1.51527e-08	0.0299643	0.893348	-0.121078	0.999701	0.679286	1.0489e-13	Mov10 RISC complex RNA helicase [Source:MGI Symbol;Acc:MGI:97054]
ENSMUSG00000002249	Tead3	1.29114	3.97649e-08	-0.255177	0.555988	-0.303117	0.999701	1.33908	7.4349e-09	TEA domain family member 3 [Source:MGI Symbol;Acc:MGI:109241]
ENSMUSG00000002332	Dhrs1	1.24354	1.29852e-31	0.126049	0.527447	0.0377502	0.999701	1.33184	6.78698e-36	dehydrogenase/reductase (SDR family) member 1 [Source:MGI Symbol;Acc:MGI:1196314]
ENSMUSG00000002365	Snx9	0.218772	0.0640733	0.0642364	0.750801	-0.0673749	0.999701	0.350383	0.000681513	sorting nexin 9 [Source:MGI Symbol;Acc:MGI:1913866]
ENSMUSG00000002699	Lcp2	1.93972	3.41096e-23	-0.00853497	0.987674	0.233527	0.999701	1.69766	3.47939e-18	lymphocyte cytosolic protein 2 [Source:MGI Symbol;Acc:MGI:1321402]
ENSMUSG00000002831	Plin4	0.91033	0.00266783	-0.169222	0.771121	-0.21188	0.999701	0.952988	0.0010619	perilipin 4 [Source:MGI Symbol;Acc:MGI:1929709]
ENSMUSG00000002983	Relb	0.95875	1.34623e-10	0.0137804	0.972714	-0.0806807	0.999701	1.05321	1.13536e-12	avian reticuloendotheliosis viral (v-rel) oncogene related B [Source:MGI Symbol;Acc:MGI:103289]
ENSMUSG00000003283	Hck	2.51208	2.93003e-24	0.0982233	0.876014	0.180578	0.999701	2.42973	9.70618e-23	hemopoietic cell kinase [Source:MGI Symbol;Acc:MGI:96052]
ENSMUSG00000003534	Ddr1	0.634876	6.9341e-18	0.166268	0.151653	0.0875611	0.999701	0.713583	2.70241e-22	discoidin domain receptor family, member 1 [Source:MGI Symbol;Acc:MGI:99216]
ENSMUSG00000003617	Cp	1.20445	1.19679e-10	0.157871	0.667338	0.145866	0.999701	1.21646	5.39288e-11	ceruloplasmin [Source:MGI Symbol;Acc:MGI:88476]
ENSMUSG00000003849	Nqo1	0.398434	0.0155141	0.0628337	0.854323	-0.0412593	0.999701	0.502527	0.00106131	NAD(P)H dehydrogenase, quinone 1 [Source:MGI Symbol;Acc:MGI:103187]
ENSMUSG00000004054	Map3k11	0.348855	0.000388265	0.00241945	0.99262	0.00722282	0.999701	0.344052	0.000318662	mitogen-activated protein kinase kinase kinase 11 [Source:MGI Symbol;Acc:MGI:1346880]
ENSMUSG00000004085	Map3k20	0.692122	4.70064e-08	0.0316793	0.918794	-0.0284662	0.999701	0.752268	1.43751e-09	mitogen-activated protein kinase kinase kinase 20 [Source:MGI Symbol;Acc:MGI:2443258]
ENSMUSG00000004266	Ptpn6	2.06275	1.74984e-31	0.244985	0.461924	0.3743	0.999701	1.93343	8.29394e-28	protein tyrosine phosphatase, non-receptor type 6 [Source:MGI Symbol;Acc:MGI:96055]
ENSMUSG00000004508	Gab2	0.441876	5.79373e-08	0.0464956	0.78587	0.00224933	0.999701	0.486122	1.07195e-09	growth factor receptor bound protein 2-associated protein 2 [Source:MGI Symbol;Acc:MGI:1333854]
ENSMUSG00000004609	Cd33	1.41151	8.31088e-15	0.216292	0.517517	0.262615	0.999701	1.36519	5.94425e-14	CD33 antigen [Source:MGI Symbol;Acc:MGI:99440]
ENSMUSG00000004677	Myo9b	0.302283	1.57617e-05	0.0097324	0.954529	-0.0415445	0.999701	0.35356	1.48279e-07	myosin IXb [Source:MGI Symbol;Acc:MGI:106624]
ENSMUSG00000004730	Adgre1	2.12777	2.4343e-23	0.152158	0.740412	0.17455	0.999701	2.10538	9.31078e-23	adhesion G protein-coupled receptor E1 [Source:MGI Symbol;Acc:MGI:106912]
ENSMUSG00000004846	Plod3	0.479675	1.48869e-08	-0.0425619	0.820887	-0.0483842	0.999701	0.485497	6.17413e-09	procollagen-lysine, 2-oxoglutarate 5-dioxygenase 3 [Source:MGI Symbol;Acc:MGI:1347008]
ENSMUSG00000004951	Hspb1	1.53001	4.0779e-06	-0.310374	0.612484	-0.483547	0.999701	1.70318	1.24821e-07	heat shock protein 1 [Source:MGI Symbol;Acc:MGI:96240]
ENSMUSG00000005087	Cd44	3.15467	2.19277e-24	0.0522218	0.948506	0.386284	0.999701	2.82061	9.97622e-20	CD44 antigen [Source:MGI Symbol;Acc:MGI:88338]
ENSMUSG00000005237	Dnah2	0.336572	0.00743546	-0.0856576	0.705721	-0.150859	0.999701	0.401773	0.000698776	dynein, axonemal, heavy chain 2 [Source:MGI Symbol;Acc:MGI:107731]
ENSMUSG00000005373	Mlxipl	1.25483	4.97338e-12	0.0809181	0.852683	0.0411794	0.999701	1.29457	8.23133e-13	MLX interacting protein-like [Source:MGI Symbol;Acc:MGI:1927999]
ENSMUSG00000005413	Hmox1	2.3755	1.76353e-19	0.191343	0.733932	0.229096	0.999701	2.33775	7.37635e-19	heme oxygenase 1 [Source:MGI Symbol;Acc:MGI:96163]
ENSMUSG00000006281	Tep1	0.792165	7.67598e-14	0.0969935	0.648322	0.047004	0.999701	0.842155	1.67192e-15	telomerase associated protein 1 [Source:MGI Symbol;Acc:MGI:109573]
ENSMUSG00000006498	Ptbp1	0.531818	4.91315e-09	0.00168954	0.994965	-0.0505681	0.999701	0.584076	6.46615e-11	polypyrimidine tract binding protein 1 [Source:MGI Symbol;Acc:MGI:97791]
ENSMUSG00000006519	Cyba	1.95543	7.34708e-22	0.319431	0.38301	-0.0506016	0.999701	2.32547	1.22876e-29	cytochrome b-245, alpha polypeptide [Source:MGI Symbol;Acc:MGI:1316658]
ENSMUSG00000007041	Clic1	1.79278	6.09172e-17	-0.0814839	0.87645	0.128552	0.999701	1.58274	1.76946e-13	chloride intracellular channel 1 [Source:MGI Symbol;Acc:MGI:2148924]
ENSMUSG00000007613	Tgfbr1	0.842514	3.90311e-11	0.00664039	0.983917	0.111875	0.999701	0.737279	7.42892e-09	transforming growth factor, beta receptor I [Source:MGI Symbol;Acc:MGI:98728]
ENSMUSG00000007872	Id3	0.93773	4.15565e-20	0.0899386	0.665358	0.250278	0.730129	0.777391	3.85879e-14	inhibitor of DNA binding 3 [Source:MGI Symbol;Acc:MGI:96398]
ENSMUSG00000007891	Ctsd	1.11368	3.6171e-16	0.117919	0.664215	0.0476132	0.999701	1.18399	3.43298e-18	cathepsin D [Source:MGI Symbol;Acc:MGI:88562]
ENSMUSG00000009585	Apobec3	2.03405	2.19277e-24	0.0978724	0.838711	0.306087	0.999701	1.82583	6.42257e-20	apolipoprotein B mRNA editing enzyme, catalytic polypeptide 3 [Source:MGI Symbol;Acc:MGI:1933111]
ENSMUSG00000009687	Fxyd5	0.387293	0.00259395	0.0413834	0.881555	0.0362145	0.999701	0.392462	0.00155541	FXYD domain-containing ion transport regulator 5 [Source:MGI Symbol;Acc:MGI:1201785]
ENSMUSG00000010358	Ifi35	2.17769	1.67977e-23	-0.0695037	0.904452	-0.0271789	0.999701	2.13536	1.50931e-22	interferon-induced protein 35 [Source:MGI Symbol;Acc:MGI:1917360]
ENSMUSG00000011179	Odc1	0.433512	1.36599e-09	-0.00583139	0.975421	-0.0700677	0.999701	0.497748	1.50614e-12	ornithine decarboxylase, structural 1 [Source:MGI Symbol;Acc:MGI:97402]
ENSMUSG00000013076	Amotl1	0.41318	4.05601e-05	0.0860242	0.64076	-0.0681891	0.999701	0.567393	2.77237e-09	angiomotin-like 1 [Source:MGI Symbol;Acc:MGI:1922973]
ENSMUSG00000013275	Slc41a1	0.368308	1.79916e-06	-0.0617654	0.672971	-0.0969143	0.999701	0.403457	7.08349e-08	solute carrier family 41, member 1 [Source:MGI Symbol;Acc:MGI:2444823]
ENSMUSG00000013707	Tnfaip8l2	2.14102	2.14763e-17	-0.464544	0.28223	-0.20721	0.999701	1.88368	6.03066e-14	tumor necrosis factor, alpha-induced protein 8-like 2 [Source:MGI Symbol;Acc:MGI:1917019]
ENSMUSG00000014444	Piezo1	1.00114	3.28426e-16	0.0321171	0.918756	0.179973	0.999701	0.853285	4.31625e-12	piezo-type mechanosensitive ion channel component 1 [Source:MGI Symbol;Acc:MGI:3603204]
ENSMUSG00000014599	Csf1	1.39667	3.18254e-19	0.193461	0.499568	0.215699	0.999701	1.37444	1.29667e-18	colony stimulating factor 1 (macrophage) [Source:MGI Symbol;Acc:MGI:1339753]
ENSMUSG00000014778	Fhod1	0.550699	3.07403e-06	0.0178417	0.950759	-0.0741704	0.999701	0.642711	1.88161e-08	formin homology 2 domain containing 1 [Source:MGI Symbol;Acc:MGI:2679008]
ENSMUSG00000015133	Lrrk1	1.39635	9.84646e-17	-0.200843	0.523346	0.0527862	0.999701	1.14272	1.16498e-11	leucine-rich repeat kinase 1 [Source:MGI Symbol;Acc:MGI:2142227]
ENSMUSG00000015312	Gadd45b	0.595647	0.0628531	-0.0452427	0.945383	-0.0816104	0.999701	0.632015	0.0346376	growth arrest and DNA-damage-inducible 45 beta [Source:MGI Symbol;Acc:MGI:107776]
ENSMUSG00000015839	Nfe2l2	1.19599	1.59994e-17	0.0551061	0.871036	-0.0559464	0.999701	1.30705	1.18421e-20	nuclear factor, erythroid derived 2, like 2 [Source:MGI Symbol;Acc:MGI:108420]
ENSMUSG00000015947	Fcgr1	2.85598	1.21934e-21	0.116908	0.874232	0.157959	0.999701	2.81493	5.53802e-21	Fc receptor, IgG, high affinity I [Source:MGI Symbol;Acc:MGI:95498]
ENSMUSG00000015950	Ncf1	1.82449	1.30561e-18	0.161925	0.707558	0.250601	0.999701	1.73581	6.00871e-17	neutrophil cytosolic factor 1 [Source:MGI Symbol;Acc:MGI:97283]
ENSMUSG00000016256	Ctsz	1.40087	2.20082e-16	0.324586	0.244675	0.141642	0.999701	1.58381	1.18421e-20	cathepsin Z [Source:MGI Symbol;Acc:MGI:1891190]
ENSMUSG00000016495	Plgrkt	0.429127	4.12654e-05	0.0386349	0.87014	-0.00139785	0.999701	0.46916	3.55007e-06	plasminogen receptor, C-terminal lysine transmembrane protein [Source:MGI Symbol;Acc:MGI:1915009]
ENSMUSG00000016528	Mapkapk2	0.486031	2.46361e-05	0.0171569	0.950751	-0.0014548	0.999701	0.504643	6.38137e-06	MAP kinase-activated protein kinase 2 [Source:MGI Symbol;Acc:MGI:109298]
ENSMUSG00000016995	Matn4	0.738174	3.881e-08	0.0405407	0.900401	-0.0438592	0.999701	0.822574	4.15276e-10	matrilin 4 [Source:MGI Symbol;Acc:MGI:1328314]
ENSMUSG00000017009	Sdc4	0.709254	6.69688e-11	0.0034708	0.990557	-0.0974254	0.999701	0.81015	4.04876e-14	syndecan 4 [Source:MGI Symbol;Acc:MGI:1349164]
ENSMUSG00000017057	Il13ra1	1.32147	1.52162e-12	-0.0545323	0.907605	-0.0230885	0.999701	1.29002	4.24753e-12	interleukin 13 receptor, alpha 1 [Source:MGI Symbol;Acc:MGI:105052]
ENSMUSG00000017386	Traf4	0.349289	0.00529739	0.0324927	0.907464	-0.124604	0.999701	0.506386	1.20766e-05	TNF receptor associated factor 4 [Source:MGI Symbol;Acc:MGI:1202880]
ENSMUSG00000017561	Crlf3	0.366465	0.000155641	0.00401139	0.986711	-0.0509126	0.999701	0.421389	5.97584e-06	cytokine receptor-like factor 3 [Source:MGI Symbol;Acc:MGI:1860086]
ENSMUSG00000017765	Slc12a4	0.386635	0.000688689	0.0628571	0.778112	-0.0267435	0.999701	0.476236	1.01413e-05	solute carrier family 12, member 4 [Source:MGI Symbol;Acc:MGI:1309465]
ENSMUSG00000017830	Dhx58	2.46807	1.3535e-26	0.149795	0.780077	0.203261	0.999701	2.4146	2.04818e-25	DEXH (Asp-Glu-X-His) box polypeptide 58 [Source:MGI Symbol;Acc:MGI:1931560]
ENSMUSG00000018008	Cyth4	1.69532	2.23401e-18	0.224862	0.534998	0.0775882	0.999701	1.8426	1.91488e-21	cytohesin 4 [Source:MGI Symbol;Acc:MGI:2441702]
ENSMUSG00000018143	Mafk	0.964395	2.03564e-12	0.157634	0.53708	0.171192	0.999701	0.950836	3.44471e-12	v-maf musculoaponeurotic fibrosarcoma oncogene family, protein K (avian) [Source:MGI Symbol;Acc:MGI:99951]
ENSMUSG00000018293	Pfn1	0.310189	0.000189689	-0.0010535	0.996306	-0.0706502	0.999701	0.379785	1.53486e-06	profilin 1 [Source:MGI Symbol;Acc:MGI:97549]
ENSMUSG00000018654	Ikzf1	1.83338	4.02045e-22	-0.213493	0.557969	-0.0596663	0.999701	1.67955	8.67257e-19	IKAROS family zinc finger 1 [Source:MGI Symbol;Acc:MGI:1342540]
ENSMUSG00000018774	Cd68	1.4342	7.81948e-19	0.224106	0.442266	0.0696501	0.999701	1.58866	9.92394e-23	CD68 antigen [Source:MGI Symbol;Acc:MGI:88342]
ENSMUSG00000018899	Irf1	1.29004	8.41951e-14	0.161822	0.636626	-0.0208045	0.999701	1.47266	1.16274e-17	interferon regulatory factor 1 [Source:MGI Symbol;Acc:MGI:96590]
ENSMUSG00000018920	Cxcl16	2.64274	2.62989e-19	0.274777	0.65581	0.363508	0.999701	2.55401	3.77242e-18	chemokine (C-X-C motif) ligand 16 [Source:MGI Symbol;Acc:MGI:1932682]
ENSMUSG00000020009	Ifngr1	1.08988	3.32142e-16	0.00580203	0.987172	0.127912	0.999701	0.967766	5.0314e-13	interferon gamma receptor 1 [Source:MGI Symbol;Acc:MGI:107655]
ENSMUSG00000020077	Srgn	0.928919	9.18526e-10	0.13495	0.654583	0.107369	0.999701	0.9565	1.96882e-10	serglycin [Source:MGI Symbol;Acc:MGI:97756]
ENSMUSG00000020097	Sgpl1	0.807595	2.51166e-13	0.0341481	0.899576	0.0384493	0.999701	0.803294	2.78078e-13	sphingosine phosphate lyase 1 [Source:MGI Symbol;Acc:MGI:1261415]
ENSMUSG00000020100	Slc29a3	1.08974	1.33402e-22	-0.0187242	0.948469	0.0820405	0.999701	0.98898	9.08941e-19	solute carrier family 29 (nucleoside transporters), member 3 [Source:MGI Symbol;Acc:MGI:1918529]
ENSMUSG00000020105	Lrig3	0.29467	0.200239	0.0593896	0.886694	-0.0799553	0.999701	0.434015	0.0275177	leucine-rich repeats and immunoglobulin-like domains 3 [Source:MGI Symbol;Acc:MGI:2443955]
ENSMUSG00000020143	Dock2	1.98629	1.06446e-17	0.355602	0.380136	0.419838	0.999701	1.92205	1.1637e-16	dedicator of cyto-kinesis 2 [Source:MGI Symbol;Acc:MGI:2149010]
ENSMUSG00000020250	Txnrd1	0.475999	1.97262e-05	-0.0497208	0.836973	-0.0235472	0.999701	0.449826	3.87766e-05	thioredoxin reductase 1 [Source:MGI Symbol;Acc:MGI:1354175]
ENSMUSG00000020256	Aldh1l2	1.5727	1.63407e-21	0.0511165	0.904052	0.0756172	0.999701	1.5482	8.59152e-21	aldehyde dehydrogenase 1 family, member L2 [Source:MGI Symbol;Acc:MGI:2444680]
ENSMUSG00000020272	Stk10	0.649172	8.28253e-05	0.0905083	0.786975	0.0367758	0.999701	0.702905	1.01506e-05	serine/threonine kinase 10 [Source:MGI Symbol;Acc:MGI:1099439]
ENSMUSG00000020334	Slc22a4	0.635963	1.1718e-05	0.172405	0.492912	0.0320644	0.999701	0.776303	2.90233e-08	solute carrier family 22 (organic cation transporter), member 4 [Source:MGI Symbol;Acc:MGI:1353479]
ENSMUSG00000020377	Ltc4s	1.23233	1.37888e-09	0.152336	0.722458	0.0744834	0.999701	1.31018	8.5407e-11	leukotriene C4 synthase [Source:MGI Symbol;Acc:MGI:107498]
ENSMUSG00000020422	Tns3	0.463698	1.10532e-06	0.0612151	0.748292	0.0150446	0.999701	0.509869	3.48289e-08	tensin 3 [Source:MGI Symbol;Acc:MGI:2443012]
ENSMUSG00000020427	Igfbp3	1.27116	4.4508e-15	-0.216597	0.456397	-0.0238947	0.999701	1.07846	3.38168e-11	insulin-like growth factor binding protein 3 [Source:MGI Symbol;Acc:MGI:96438]
ENSMUSG00000020573	Pik3cg	1.4177	5.24508e-15	0.233984	0.485211	0.238959	0.999701	1.41273	6.2166e-15	phosphatidylinositol-4,5-bisphosphate 3-kinase catalytic subunit gamma [Source:MGI Symbol;Acc:MGI:1353576]
ENSMUSG00000020638	Cmpk2	0.392072	5.15433e-06	0.0326511	0.867438	-0.0115083	0.999701	0.436231	1.63703e-07	cytidine monophosphate (UMP-CMP) kinase 2, mitochondrial [Source:MGI Symbol;Acc:MGI:99830]
ENSMUSG00000020641	Rsad2	3.09667	3.05573e-24	0.558618	0.302357	0.888092	0.429526	2.7672	9.11551e-20	radical S-adenosyl methionine domain containing 2 [Source:MGI Symbol;Acc:MGI:1929628]
ENSMUSG00000020715	Ern1	0.321592	0.001491	-0.0588592	0.76101	-0.0510278	0.999701	0.313761	0.00142011	endoplasmic reticulum (ER) to nucleus signalling 1 [Source:MGI Symbol;Acc:MGI:1930134]
ENSMUSG00000020901	Pik3r5	1.39975	7.92681e-13	-0.0965671	0.830856	0.0200593	0.999701	1.28312	4.75131e-11	phosphoinositide-3-kinase regulatory subunit 5 [Source:MGI Symbol;Acc:MGI:2443588]
ENSMUSG00000020914	Top2a	2.26814	7.8883e-24	-0.160347	0.748284	-0.120141	0.999701	2.22793	6.16108e-23	topoisomerase (DNA) II alpha [Source:MGI Symbol;Acc:MGI:98790]
ENSMUSG00000021025	Nfkbia	0.772303	1.4918e-08	-0.0948616	0.732167	-0.0957235	0.999701	0.773164	9.14868e-09	nuclear factor of kappa light polypeptide gene enhancer in B cells inhibitor, alpha [Source:MGI Symbol;Acc:MGI:104741]
ENSMUSG00000021091	Serpina3n	4.10584	1.25079e-60	0.072318	0.911579	0.252032	0.999701	3.92613	4.00305e-55	serine (or cysteine) peptidase inhibitor, clade A, member 3N [Source:MGI Symbol;Acc:MGI:105045]
ENSMUSG00000021127	Zfp36l1	0.537674	0.00209013	-0.0356486	0.928558	-0.154846	0.999701	0.656872	6.40057e-05	zinc finger protein 36, C3H type-like 1 [Source:MGI Symbol;Acc:MGI:107946]
ENSMUSG00000021136	Smoc1	0.488955	8.15136e-05	0.0231384	0.937219	-0.00317517	0.999701	0.515269	1.7917e-05	SPARC related modular calcium binding 1 [Source:MGI Symbol;Acc:MGI:1929878]
ENSMUSG00000021190	Lgmn	0.989934	6.28089e-19	0.028857	0.918756	0.0445497	0.999701	0.974241	2.39163e-18	legumain [Source:MGI Symbol;Acc:MGI:1330838]
ENSMUSG00000021281	Tnfaip2	1.91315	1.22307e-17	0.355308	0.368007	-0.193606	0.999701	2.46206	1.1699e-27	tumor necrosis factor, alpha-induced protein 2 [Source:MGI Symbol;Acc:MGI:104960]
ENSMUSG00000021408	Ripk1	0.707339	2.39068e-07	-0.083223	0.769027	-0.0979214	0.999701	0.722038	7.80772e-08	receptor (TNFRSF)-interacting serine-threonine kinase 1 [Source:MGI Symbol;Acc:MGI:108212]
ENSMUSG00000021423	Ly86	2.64476	2.58419e-26	0.112812	0.851955	0.288214	0.999701	2.46936	5.2649e-23	lymphocyte antigen 86 [Source:MGI Symbol;Acc:MGI:1321404]
ENSMUSG00000021453	Gadd45g	0.609489	0.0162077	0.161236	0.719415	-0.151618	0.999701	0.922343	5.38779e-05	growth arrest and DNA-damage-inducible 45 gamma [Source:MGI Symbol;Acc:MGI:1346325]
ENSMUSG00000021457	Syk	1.39615	9.43426e-16	-0.0664429	0.876441	0.281656	0.999701	1.04805	2.03007e-09	spleen tyrosine kinase [Source:MGI Symbol;Acc:MGI:99515]
ENSMUSG00000021624	Cd180	1.77194	2.02192e-15	0.192774	0.66832	0.0173103	0.999701	1.9474	2.20998e-18	CD180 antigen [Source:MGI Symbol;Acc:MGI:1194924]
ENSMUSG00000021665	Hexb	1.33219	1.08474e-23	0.100723	0.714549	0.15546	0.999701	1.27746	9.22755e-22	hexosaminidase B [Source:MGI Symbol;Acc:MGI:96074]
ENSMUSG00000021754	Map3k1	0.455822	0.000638191	0.0149978	0.962593	-0.0605242	0.999701	0.531344	2.93844e-05	mitogen-activated protein kinase kinase kinase 1 [Source:MGI Symbol;Acc:MGI:1346872]
ENSMUSG00000021806	Nid2	0.473282	0.00540115	0.0906404	0.782621	0.103545	0.999701	0.460378	0.00512267	nidogen 2 [Source:MGI Symbol;Acc:MGI:1298229]
ENSMUSG00000021822	Plau	1.40893	9.46145e-14	0.0307582	0.951009	0.0400961	0.999701	1.39959	1.29793e-13	plasminogen activator, urokinase [Source:MGI Symbol;Acc:MGI:97611]
ENSMUSG00000021948	Prkcd	1.47207	1.17789e-11	0.211841	0.612484	-0.0159837	0.999701	1.6999	2.35639e-15	protein kinase C, delta [Source:MGI Symbol;Acc:MGI:97598]
ENSMUSG00000021959	Lats2	0.52115	1.90692e-07	-0.0116453	0.963743	0.0287637	0.999701	0.480741	1.14891e-06	large tumor suppressor 2 [Source:MGI Symbol;Acc:MGI:1354386]
ENSMUSG00000021998	Lcp1	1.76223	8.34146e-19	0.101488	0.825168	0.0698092	0.999701	1.79391	2.12088e-19	lymphocyte cytosolic protein 1 [Source:MGI Symbol;Acc:MGI:104808]
ENSMUSG00000022091	Sorbs3	0.585306	4.64591e-09	0.156709	0.340894	0.0986224	0.999701	0.643392	5.78269e-11	sorbin and SH3 domain containing 3 [Source:MGI Symbol;Acc:MGI:700013]
ENSMUSG00000022106	Rcbtb2	0.356336	4.34109e-06	0.075655	0.595685	0.0343784	0.999701	0.397612	1.22274e-07	regulator of chromosome condensation (RCC1) and BTB (POZ) domain containing protein 2 [Source:MGI Symbol;Acc:MGI:1917200]
ENSMUSG00000022125	Cln5	0.282524	0.00642895	0.0813307	0.652971	0.0559065	0.999701	0.307949	0.00177688	ceroid-lipofuscinosis, neuronal 5 [Source:MGI Symbol;Acc:MGI:2442253]
ENSMUSG00000022146	Osmr	3.53378	5.60886e-29	-0.207979	0.761034	0.166624	0.999701	3.15918	2.26736e-23	oncostatin M receptor [Source:MGI Symbol;Acc:MGI:1330819]
ENSMUSG00000022148	Fyb	2.07174	3.41109e-18	0.142313	0.788142	0.338734	0.999701	1.87531	3.90017e-15	FYN binding protein [Source:MGI Symbol;Acc:MGI:1346327]
ENSMUSG00000022184	Fbxo4	0.34971	0.00887476	-0.0160809	0.95887	-0.0518807	0.999701	0.38551	0.0023971	F-box protein 4 [Source:MGI Symbol;Acc:MGI:2146220]
ENSMUSG00000022216	Psme1	0.693372	1.87596e-10	0.0365075	0.888768	-0.000675438	0.999701	0.730555	1.14385e-11	proteasome (prosome, macropain) activator subunit 1 (PA28 alpha) [Source:MGI Symbol;Acc:MGI:1096367]
ENSMUSG00000022218	Tgm1	6.25148	2.48259e-24	-0.296979	0.852203	0.574973	0.999701	5.37952	3.14697e-20	transglutaminase 1, K polypeptide [Source:MGI Symbol;Acc:MGI:98730]
ENSMUSG00000022283	Pabpc1	0.402705	1.13441e-05	-0.0589461	0.744408	-0.0117512	0.999701	0.35551	8.79152e-05	poly(A) binding protein, cytoplasmic 1 [Source:MGI Symbol;Acc:MGI:1349722]
ENSMUSG00000022346	Myc	0.856982	5.56421e-07	-0.0429645	0.918756	-0.0401007	0.999701	0.854119	3.70089e-07	myelocytomatosis oncogene [Source:MGI Symbol;Acc:MGI:97250]
ENSMUSG00000022436	Sh3bp1	0.394133	0.0088027	0.0871696	0.755026	0.0498136	0.999701	0.431489	0.002508	SH3-domain binding protein 1 [Source:MGI Symbol;Acc:MGI:104603]
ENSMUSG00000022488	Nckap1l	1.89664	8.60925e-24	-0.0431902	0.929286	0.16834	0.999701	1.68511	5.95629e-19	NCK associated protein 1 like [Source:MGI Symbol;Acc:MGI:1926063]
ENSMUSG00000022505	Emp2	0.259952	0.0135361	0.0256324	0.9106	-0.0829852	0.999701	0.36857	0.000121484	epithelial membrane protein 2 [Source:MGI Symbol;Acc:MGI:1098726]
ENSMUSG00000022574	Naprt	0.785809	6.66648e-07	0.193062	0.492861	-0.196013	0.999701	1.17488	2.95648e-14	nicotinate phosphoribosyltransferase [Source:MGI Symbol;Acc:MGI:2442664]
ENSMUSG00000022614	Lmf2	0.449546	5.41712e-09	0.0326012	0.856752	-0.0429354	0.999701	0.525083	4.32979e-12	lipase maturation factor 2 [Source:MGI Symbol;Acc:MGI:2146015]
ENSMUSG00000022673	Mcm4	0.255759	0.00713691	0.00964916	0.965503	-0.0370414	0.999701	0.30245	0.000709899	minichromosome maintenance complex component 4 [Source:MGI Symbol;Acc:MGI:103199]
ENSMUSG00000022708	Zbtb20	0.308988	0.0512274	0.0749514	0.791385	0.00190989	0.999701	0.382029	0.0079148	zinc finger and BTB domain containing 20 [Source:MGI Symbol;Acc:MGI:1929213]
ENSMUSG00000022817	Itgb5	1.13932	5.16868e-13	0.266811	0.307596	0.0233809	0.999701	1.38275	7.49348e-19	integrin beta 5 [Source:MGI Symbol;Acc:MGI:96614]
ENSMUSG00000022831	Hcls1	2.08846	2.32733e-27	0.0999235	0.828018	0.211545	0.999701	1.97684	1.23704e-24	hematopoietic cell specific Lyn substrate 1 [Source:MGI Symbol;Acc:MGI:104568]
ENSMUSG00000022893	Adamts1	1.09093	2.31755e-09	-0.114097	0.763523	-0.0467228	0.999701	1.02355	1.63758e-08	a disintegrin-like and metallopeptidase (reprolysin type) with thrombospondin type 1 motif, 1 [Source:MGI Symbol;Acc:MGI:109249]
ENSMUSG00000022894	Adamts5	1.05311	8.24759e-07	-0.0898809	0.854214	0.0398547	0.999701	0.923374	1.21722e-05	a disintegrin-like and metallopeptidase (reprolysin type) with thrombospondin type 1 motif, 5 (aggrecanase-2) [Source:MGI Symbol;Acc:MGI:1346321]
ENSMUSG00000022901	Cd86	2.20086	9.09699e-18	0.0299663	0.96615	0.042837	0.999701	2.18799	1.45317e-17	CD86 antigen [Source:MGI Symbol;Acc:MGI:101773]
ENSMUSG00000022906	Parp9	2.35413	2.06756e-21	-0.0909025	0.882208	0.0310844	0.999701	2.23214	2.36549e-19	poly (ADP-ribose) polymerase family, member 9 [Source:MGI Symbol;Acc:MGI:1933117]
ENSMUSG00000022912	Pros1	1.44711	9.33578e-15	0.175394	0.63164	0.200769	0.999701	1.42174	2.58123e-14	protein S (alpha) [Source:MGI Symbol;Acc:MGI:1095733]
ENSMUSG00000022952	Runx1	2.18564	4.26291e-14	0.33398	0.551344	0.342624	0.999701	2.177	4.99091e-14	runt related transcription factor 1 [Source:MGI Symbol;Acc:MGI:99852]
ENSMUSG00000022969	Il10rb	0.665704	1.83537e-05	-0.0185399	0.961898	-0.0518206	0.999701	0.698984	3.73835e-06	interleukin 10 receptor, beta [Source:MGI Symbol;Acc:MGI:109380]
ENSMUSG00000022971	Ifnar2	0.496249	2.3043e-06	0.0349297	0.886129	-0.0735747	0.999701	0.604754	2.66136e-09	interferon (alpha and beta) receptor 2 [Source:MGI Symbol;Acc:MGI:1098243]
ENSMUSG00000023170	Gps2	0.262116	0.00610375	0.0359856	0.857441	-0.0318146	0.999701	0.329916	0.000212641	G protein pathway suppressor 2 [Source:MGI Symbol;Acc:MGI:1891751]
ENSMUSG00000023206	Il15ra	0.402609	0.0280017	-0.00377422	0.993351	-0.137766	0.999701	0.536601	0.00128814	interleukin 15 receptor, alpha chain [Source:MGI Symbol;Acc:MGI:104644]
ENSMUSG00000023224	Serping1	1.88687	6.53691e-07	0.00233441	0.99814	0.0257074	0.999701	1.8635	5.39562e-07	serine (or cysteine) peptidase inhibitor, clade G, member 1 [Source:MGI Symbol;Acc:MGI:894696]
ENSMUSG00000023341	Mx2	2.76718	7.40027e-31	0.296742	0.545982	0.291233	0.999701	2.77269	1.2043e-30	MX dynamin-like GTPase 2 [Source:MGI Symbol;Acc:MGI:97244]
ENSMUSG00000023348	Trip6	0.754008	6.1198e-06	0.11204	0.738582	0.123424	0.999701	0.742624	5.24995e-06	thyroid hormone receptor interactor 6 [Source:MGI Symbol;Acc:MGI:1343458]
ENSMUSG00000023367	Tmem176a	1.48355	1.47925e-27	0.0158587	0.96615	0.0774497	0.999701	1.42195	2.48383e-25	transmembrane protein 176A [Source:MGI Symbol;Acc:MGI:1913308]
ENSMUSG00000023905	Tnfrsf12a	2.01619	5.43968e-10	-0.514828	0.340894	-0.535892	0.999701	2.03725	2.46556e-10	tumor necrosis factor receptor superfamily, member 12a [Source:MGI Symbol;Acc:MGI:1351484]
ENSMUSG00000024013	Fgd2	1.76501	2.92655e-15	0.235422	0.588601	0.0920772	0.999701	1.90836	1.15018e-17	FYVE, RhoGEF and PH domain containing 2 [Source:MGI Symbol;Acc:MGI:1347084]
ENSMUSG00000024048	Myl12a	0.486429	5.36608e-05	0.0986275	0.664562	-0.0325772	0.999701	0.617633	9.37203e-08	myosin, light chain 12A, regulatory, non-sarcomeric [Source:MGI Symbol;Acc:MGI:1914518]
ENSMUSG00000024049	Myom1	0.481005	0.0471095	-0.0715914	0.882381	-0.13167	0.999701	0.541083	0.0163109	myomesin 1 [Source:MGI Symbol;Acc:MGI:1341430]
ENSMUSG00000024063	Lbh	0.526989	6.86445e-13	0.056044	0.707558	-0.0244152	0.999701	0.607448	6.36555e-17	limb-bud and heart [Source:MGI Symbol;Acc:MGI:1925139]
ENSMUSG00000024079	Eif2ak2	2.13016	2.33924e-25	0.0446012	0.932545	0.270399	0.999701	1.90436	1.859e-20	eukaryotic translation initiation factor 2-alpha kinase 2 [Source:MGI Symbol;Acc:MGI:1353449]
ENSMUSG00000024164	C3	5.09773	7.47018e-18	1.61088	0.0969282	1.01492	0.999701	5.6937	2.49606e-21	complement component 3 [Source:MGI Symbol;Acc:MGI:88227]
ENSMUSG00000024236	Svil	0.308266	0.00603589	0.0286189	0.90813	-0.0987387	0.999701	0.435624	2.56948e-05	supervillin [Source:MGI Symbol;Acc:MGI:2147319]
ENSMUSG00000024300	Myo1f	2.36073	3.18254e-19	0.292418	0.567975	0.308529	0.999701	2.34462	6.29329e-19	myosin IF [Source:MGI Symbol;Acc:MGI:107711]
ENSMUSG00000024338	Psmb8	2.77429	3.6002e-35	0.151895	0.765197	0.35934	0.999701	2.56685	1.81125e-30	proteasome (prosome, macropain) subunit, beta type 8 (large multifunctional peptidase 7) [Source:MGI Symbol;Acc:MGI:1346527]
ENSMUSG00000024339	Tap2	1.2971	1.19444e-16	0.3546	0.156488	0.0533465	0.999701	1.59835	1.80911e-24	transporter 2, ATP-binding cassette, sub-family B (MDR/TAP) [Source:MGI Symbol;Acc:MGI:98484]
ENSMUSG00000024349	Sting1	1.65637	5.92456e-14	0.0160558	0.979052	0.166841	0.999701	1.50558	8.17803e-12	stimulator of interferon response cGAMP interactor 1 [Source:MGI Symbol;Acc:MGI:1919762]
ENSMUSG00000024397	Aif1	1.84319	2.90367e-19	0.266696	0.489827	0.270793	0.999701	1.83909	4.12654e-19	allograft inflammatory factor 1 [Source:MGI Symbol;Acc:MGI:1343098]
ENSMUSG00000024610	Cd74	3.90981	6.50164e-21	0.315259	0.719812	0.118424	0.999701	4.10664	8.85311e-23	CD74 antigen (invariant polypeptide of major histocompatibility complex, class II antigen-associated) [Source:MGI Symbol;Acc:MGI:96534]
ENSMUSG00000024621	Csf1r	1.35405	1.01987e-24	-0.0396203	0.905379	0.142633	0.999701	1.1718	1.05913e-18	colony stimulating factor 1 receptor [Source:MGI Symbol;Acc:MGI:1339758]
ENSMUSG00000024691	Fam111a	1.45882	2.30639e-14	-0.020747	0.968785	0.0660674	0.999701	1.37201	6.33106e-13	family with sequence similarity 111, member A [Source:MGI Symbol;Acc:MGI:1915508]
ENSMUSG00000024725	Ostf1	0.753818	1.11017e-08	0.017015	0.959878	-0.0100957	0.999701	0.780929	1.93666e-09	osteoclast stimulating factor 1 [Source:MGI Symbol;Acc:MGI:700012]
ENSMUSG00000024856	Cdk2ap2	0.325169	0.00428196	0.0144767	0.956578	-0.0497185	0.999701	0.389364	0.000278666	CDK2-associated protein 2 [Source:MGI Symbol;Acc:MGI:1098779]
ENSMUSG00000024913	Lrp5	0.526391	3.98933e-05	0.082474	0.744408	0.094906	0.999701	0.513959	3.96403e-05	low density lipoprotein receptor-related protein 5 [Source:MGI Symbol;Acc:MGI:1278315]
ENSMUSG00000024927	Rela	0.533891	3.47832e-08	0.0710237	0.712691	-0.0339364	0.999701	0.638851	1.36994e-11	v-rel reticuloendotheliosis viral oncogene homolog A (avian) [Source:MGI Symbol;Acc:MGI:103290]
ENSMUSG00000024965	Fermt3	1.81431	8.98592e-15	0.229511	0.618877	0.133674	0.999701	1.91015	2.83175e-16	fermitin family member 3 [Source:MGI Symbol;Acc:MGI:2147790]
ENSMUSG00000024978	Gpam	0.527312	7.42277e-11	0.0871636	0.559206	-0.0291765	0.999701	0.643652	5.90203e-16	glycerol-3-phosphate acyltransferase, mitochondrial [Source:MGI Symbol;Acc:MGI:109162]
ENSMUSG00000024998	Plce1	1.32943	1.60853e-33	0.0847776	0.718146	0.0952122	0.999701	1.319	1.16777e-32	phospholipase C, epsilon 1 [Source:MGI Symbol;Acc:MGI:1921305]
ENSMUSG00000025017	Pik3ap1	2.68256	4.11211e-21	0.12105	0.860676	0.155675	0.999701	2.64794	1.65437e-20	phosphoinositide-3-kinase adaptor protein 1 [Source:MGI Symbol;Acc:MGI:1933177]
ENSMUSG00000025083	Afap1l2	0.952214	2.59377e-09	-0.0410672	0.917472	0.0375718	0.999701	0.873575	3.8487e-08	actin filament associated protein 1-like 2 [Source:MGI Symbol;Acc:MGI:2147658]
ENSMUSG00000025154	Arhgap19	0.484832	0.00336185	0.0271413	0.942797	0.0406236	0.999701	0.47135	0.00328181	Rho GTPase activating protein 19 [Source:MGI Symbol;Acc:MGI:1918335]
ENSMUSG00000025283	Sat1	1.30964	2.36427e-13	-0.0188308	0.96855	-0.0583749	0.999701	1.34919	3.38349e-14	spermidine/spermine N1-acetyl transferase 1 [Source:MGI Symbol;Acc:MGI:98233]
ENSMUSG00000025324	Atp10a	0.31057	0.000232199	-0.0335365	0.856644	-0.0625687	0.999701	0.339602	2.95008e-05	ATPase, class V, type 10A [Source:MGI Symbol;Acc:MGI:1330809]
ENSMUSG00000025348	Itga7	0.696569	8.12152e-07	0.122039	0.648229	0.0476578	0.999701	0.77095	2.00533e-08	integrin alpha 7 [Source:MGI Symbol;Acc:MGI:102700]
ENSMUSG00000025351	Cd63	1.35365	6.60263e-16	0.264042	0.35496	0.172184	0.999701	1.44551	4.90872e-18	CD63 antigen [Source:MGI Symbol;Acc:MGI:99529]
ENSMUSG00000025358	Cdk2	0.714104	0.000163257	0.0429822	0.923942	-0.199047	0.999701	0.956133	1.4631e-07	cyclin-dependent kinase 2 [Source:MGI Symbol;Acc:MGI:104772]
ENSMUSG00000025492	Ifitm3	2.86295	1.87971e-30	0.379996	0.392837	0.298993	0.999701	2.94395	8.73415e-32	interferon induced transmembrane protein 3 [Source:MGI Symbol;Acc:MGI:1913391]
ENSMUSG00000025498	Irf7	4.13446	2.0856e-27	0.365629	0.636929	0.894132	0.876175	3.60596	2.84307e-21	interferon regulatory factor 7 [Source:MGI Symbol;Acc:MGI:1859212]
ENSMUSG00000025534	Gusb	0.781281	3.52533e-10	0.0379355	0.900888	-0.0654148	0.999701	0.884631	6.03257e-13	glucuronidase, beta [Source:MGI Symbol;Acc:MGI:95872]
ENSMUSG00000025612	Bach1	0.514475	5.96951e-08	0.111832	0.50631	0.0754467	0.999701	0.55086	3.24299e-09	BTB and CNC homology 1, basic leucine zipper transcription factor 1 [Source:MGI Symbol;Acc:MGI:894680]
ENSMUSG00000025647	Shisa5	0.658386	6.92058e-14	0.0343891	0.87019	-0.0402796	0.999701	0.733054	4.66966e-17	shisa family member 5 [Source:MGI Symbol;Acc:MGI:1915044]
ENSMUSG00000025648	Pfkfb4	0.456188	6.27851e-07	-0.0722038	0.683103	-0.164318	0.999701	0.548303	6.86053e-10	6-phosphofructo-2-kinase/fructose-2,6-biphosphatase 4 [Source:MGI Symbol;Acc:MGI:2687284]
ENSMUSG00000025912	Mybl1	0.591425	1.81688e-05	-0.0794756	0.777232	-0.058685	0.999701	0.570634	2.39132e-05	myeloblastosis oncogene-like 1 [Source:MGI Symbol;Acc:MGI:99925]
ENSMUSG00000026029	Casp8	1.49563	2.80051e-11	0.0892016	0.870971	0.0538144	0.999701	1.53102	7.26185e-12	caspase 8 [Source:MGI Symbol;Acc:MGI:1261423]
ENSMUSG00000026031	Cflar	0.911682	6.07399e-12	0.0336406	0.918805	0.174965	0.999701	0.770357	6.94762e-09	CASP8 and FADD-like apoptosis regulator [Source:MGI Symbol;Acc:MGI:1336166]
ENSMUSG00000026072	Il1r1	1.2392	4.68902e-10	-0.0576816	0.907531	0.0509651	0.999701	1.13055	1.09046e-08	interleukin 1 receptor, type I [Source:MGI Symbol;Acc:MGI:96545]
ENSMUSG00000026088	Mitd1	0.381787	0.022949	0.00584117	0.988033	0.0324724	0.999701	0.355155	0.0290993	MIT, microtubule interacting and transport, domain containing 1 [Source:MGI Symbol;Acc:MGI:1916278]
ENSMUSG00000026104	Stat1	1.98909	1.55104e-24	0.135911	0.744422	0.197532	0.999701	1.92747	5.09972e-23	signal transducer and activator of transcription 1 [Source:MGI Symbol;Acc:MGI:103063]
ENSMUSG00000026177	Slc11a1	2.14831	1.70392e-22	0.152724	0.752271	0.0218434	0.999701	2.27919	8.02266e-25	solute carrier family 11 (proton-coupled divalent metal ion transporters), member 1 [Source:MGI Symbol;Acc:MGI:1345275]
ENSMUSG00000026185	Igfbp5	0.3181	0.000146555	-0.0399109	0.820887	-0.0127097	0.999701	0.290899	0.000407905	insulin-like growth factor binding protein 5 [Source:MGI Symbol;Acc:MGI:96440]
ENSMUSG00000026222	Sp100	2.16621	3.77149e-25	0.207507	0.625458	0.641113	0.264419	1.73261	1.06302e-16	nuclear antigen Sp100 [Source:MGI Symbol;Acc:MGI:109561]
ENSMUSG00000026227	2810459M11Rik	0.361673	0.00028955	0.102747	0.551997	-0.00343976	0.999701	0.46786	8.00986e-07	RIKEN cDNA 2810459M11 gene [Source:MGI Symbol;Acc:MGI:1920042]
ENSMUSG00000026288	Inpp5d	1.33029	6.82326e-24	0.107787	0.693022	0.14909	0.999701	1.28899	2.07523e-22	inositol polyphosphate-5-phosphatase D [Source:MGI Symbol;Acc:MGI:107357]
ENSMUSG00000026365	Cfh	0.844129	2.53109e-10	0.0143292	0.967708	0.0477378	0.999701	0.81072	9.50399e-10	complement component factor h [Source:MGI Symbol;Acc:MGI:88385]
ENSMUSG00000026380	Tfcp2l1	0.642725	0.000227482	0.148317	0.640198	-0.153426	0.999701	0.944468	8.9051e-09	transcription factor CP2-like 1 [Source:MGI Symbol;Acc:MGI:2444691]
ENSMUSG00000026389	Steap3	0.535182	0.000476812	-0.0540508	0.873413	-0.113264	0.999701	0.594395	5.43455e-05	STEAP family member 3 [Source:MGI Symbol;Acc:MGI:1915678]
ENSMUSG00000026395	Ptprc	2.58825	3.65463e-18	-0.0428175	0.956897	0.131855	0.999701	2.41358	5.90203e-16	protein tyrosine phosphatase, receptor type, C [Source:MGI Symbol;Acc:MGI:97810]
ENSMUSG00000026480	Ncf2	1.61823	1.72824e-14	-0.0386243	0.944106	0.0825106	0.999701	1.49709	1.19312e-12	neutrophil cytosolic factor 2 [Source:MGI Symbol;Acc:MGI:97284]
ENSMUSG00000026547	Tagln2	2.16229	2.36646e-18	-0.227756	0.642892	-0.103887	0.999701	2.03842	1.96715e-16	transgelin 2 [Source:MGI Symbol;Acc:MGI:1312985]
ENSMUSG00000026656	Fcgr2b	3.16519	9.49237e-22	0.0675331	0.937151	0.221891	0.999701	3.01083	8.9706e-20	Fc receptor, IgG, low affinity IIb [Source:MGI Symbol;Acc:MGI:95499]
ENSMUSG00000026728	Vim	4.00993	2.11622e-39	0.165531	0.813269	0.206689	0.999701	3.96877	2.30255e-38	vimentin [Source:MGI Symbol;Acc:MGI:98932]
ENSMUSG00000026749	Nek6	0.378982	2.83392e-10	0.0571786	0.618723	-0.00119375	0.999701	0.437354	1.45095e-13	NIMA (never in mitosis gene a)-related expressed kinase 6 [Source:MGI Symbol;Acc:MGI:1891638]
ENSMUSG00000026828	Galnt5	0.52023	0.00256571	0.123999	0.698779	0.107475	0.999701	0.536754	0.00124387	polypeptide N-acetylgalactosaminyltransferase 5 [Source:MGI Symbol;Acc:MGI:2179403]
ENSMUSG00000026896	Ifih1	1.7084	1.39658e-23	-0.0157104	0.973601	0.126021	0.999701	1.56667	5.67482e-20	interferon induced with helicase C domain 1 [Source:MGI Symbol;Acc:MGI:1918836]
ENSMUSG00000026923	Notch1	0.458659	1.79191e-07	0.00945736	0.966756	-0.0948323	0.999701	0.562949	3.95211e-11	notch 1 [Source:MGI Symbol;Acc:MGI:97363]
ENSMUSG00000026928	Card9	1.33883	1.18553e-10	0.0900133	0.857441	0.0910868	0.999701	1.33775	9.13167e-11	caspase recruitment domain family, member 9 [Source:MGI Symbol;Acc:MGI:2685628]
ENSMUSG00000026942	Traf2	0.336048	0.00307359	-0.0172418	0.946837	-0.024904	0.999701	0.34371	0.00168556	TNF receptor-associated factor 2 [Source:MGI Symbol;Acc:MGI:101835]
ENSMUSG00000026946	Nmi	1.0405	1.6281e-06	-0.000683902	0.99857	0.0122426	0.999701	1.02757	1.33096e-06	N-myc (and STAT) interactor [Source:MGI Symbol;Acc:MGI:1928368]
ENSMUSG00000027315	Spint1	2.32485	6.86598e-25	0.202603	0.667338	0.277881	0.999701	2.24957	2.52715e-23	serine protease inhibitor, Kunitz type 1 [Source:MGI Symbol;Acc:MGI:1338033]
ENSMUSG00000027474	Ccm2l	0.403065	0.00280772	-0.0753755	0.773024	-0.0278649	0.999701	0.355554	0.00744453	cerebral cavernous malformation 2-like [Source:MGI Symbol;Acc:MGI:2385159]
ENSMUSG00000027544	Nfatc2	0.484417	2.04108e-07	-0.0219203	0.922899	-0.110732	0.999701	0.573229	2.79466e-10	nuclear factor of activated T cells, cytoplasmic, calcineurin dependent 2 [Source:MGI Symbol;Acc:MGI:102463]
ENSMUSG00000027641	Rbl1	1.09177	1.4857e-09	0.0232833	0.961302	0.0283053	0.999701	1.08675	1.27068e-09	RB transcriptional corepressor like 1 [Source:MGI Symbol;Acc:MGI:103300]
ENSMUSG00000027715	Ccna2	0.27469	0.0148533	-0.00680263	0.979321	-0.0622587	0.999701	0.330146	0.00169233	cyclin A2 [Source:MGI Symbol;Acc:MGI:108069]
ENSMUSG00000027765	P2ry1	0.508925	0.00762717	-0.0841458	0.826263	-0.316233	0.999701	0.741013	2.51574e-05	purinergic receptor P2Y, G-protein coupled 1 [Source:MGI Symbol;Acc:MGI:105049]
ENSMUSG00000027800	Tm4sf1	1.33521	1.88059e-17	0.250512	0.357462	0.102646	0.999701	1.48307	3.73667e-21	transmembrane 4 superfamily member 1 [Source:MGI Symbol;Acc:MGI:104678]
ENSMUSG00000027848	Olfml3	1.79506	1.18797e-20	0.0865791	0.851492	0.0592695	0.999701	1.82237	3.73667e-21	olfactomedin-like 3 [Source:MGI Symbol;Acc:MGI:1914877]
ENSMUSG00000027907	S100a11	2.96414	1.01338e-16	0.312806	0.670561	0.246803	0.999701	3.03014	2.17459e-17	S100 calcium binding protein A11 [Source:MGI Symbol;Acc:MGI:1338798]
ENSMUSG00000027947	Il6ra	1.04282	7.07183e-09	0.0333979	0.940518	0.161669	0.999701	0.914549	3.35897e-07	interleukin 6 receptor, alpha [Source:MGI Symbol;Acc:MGI:105304]
ENSMUSG00000027954	Efna1	0.395175	0.00377217	0.00985832	0.976417	-0.0322233	0.999701	0.437257	0.000809487	ephrin A1 [Source:MGI Symbol;Acc:MGI:103236]
ENSMUSG00000027995	Tlr2	3.17215	1.68676e-18	-0.0528565	0.957289	0.236089	0.999701	2.8832	1.12178e-15	toll-like receptor 2 [Source:MGI Symbol;Acc:MGI:1346060]
ENSMUSG00000027997	Casp6	0.460293	0.000866665	0.111496	0.665513	-0.0200436	0.999701	0.591833	7.41288e-06	caspase 6 [Source:MGI Symbol;Acc:MGI:1312921]
ENSMUSG00000028037	Ifi44	4.1259	2.83506e-24	0.247487	0.798005	0.875838	0.999701	3.49755	1.59542e-18	interferon-induced protein 44 [Source:MGI Symbol;Acc:MGI:2443016]
ENSMUSG00000028042	Zbtb7b	0.462438	0.000145307	0.00162317	0.996261	-0.0611145	0.999701	0.525176	6.96561e-06	zinc finger and BTB domain containing 7B [Source:MGI Symbol;Acc:MGI:102755]
ENSMUSG00000028159	Dapp1	0.615897	1.42298e-05	0.169503	0.49112	0.00974575	0.999701	0.775655	1.40157e-08	dual adaptor for phosphotyrosine and 3-phosphoinositides 1 [Source:MGI Symbol;Acc:MGI:1347063]
ENSMUSG00000028195	Ccn1	1.10677	0.0855158	0.103191	0.936723	-0.14282	0.999701	1.35279	0.0200244	cellular communication network factor 1 [Source:MGI Symbol;Acc:MGI:88613]
ENSMUSG00000028211	Trp53inp1	0.886676	2.09306e-15	-0.104522	0.634348	-0.0130675	0.999701	0.795222	1.27225e-12	transformation related protein 53 inducible nuclear protein 1 [Source:MGI Symbol;Acc:MGI:1926609]
ENSMUSG00000028268	Gbp3	2.85992	1.03033e-34	0.224951	0.633844	0.557981	0.835632	2.52689	2.15961e-27	guanylate binding protein 3 [Source:MGI Symbol;Acc:MGI:1926263]
ENSMUSG00000028270	Gbp2	3.48305	2.11913e-31	0.226055	0.72453	0.571702	0.999701	3.1374	1.06791e-25	guanylate binding protein 2 [Source:MGI Symbol;Acc:MGI:102772]
ENSMUSG00000028273	Pdlim5	0.447373	1.63145e-05	0.0601272	0.773179	-0.00450977	0.999701	0.51201	3.03693e-07	PDZ and LIM domain 5 [Source:MGI Symbol;Acc:MGI:1927489]
ENSMUSG00000028413	B4galt1	1.28524	5.99346e-20	-0.118084	0.684912	0.0201462	0.999701	1.14701	3.72366e-16	UDP-Gal:betaGlcNAc beta 1,4- galactosyltransferase, polypeptide 1 [Source:MGI Symbol;Acc:MGI:95705]
ENSMUSG00000028465	Tln1	0.763169	9.54103e-17	0.0135836	0.954813	0.0509506	0.999701	0.725802	2.98291e-15	talin 1 [Source:MGI Symbol;Acc:MGI:1099832]
ENSMUSG00000028480	Glipr2	2.34555	2.29456e-17	0.181252	0.76409	0.120952	0.999701	2.40585	3.5729e-18	GLI pathogenesis-related 2 [Source:MGI Symbol;Acc:MGI:1917770]
ENSMUSG00000028581	Laptm5	1.54962	9.3665e-21	0.1674	0.606026	0.10976	0.999701	1.60726	3.62958e-22	lysosomal-associated protein transmembrane 5 [Source:MGI Symbol;Acc:MGI:108046]
ENSMUSG00000028583	Pdpn	2.213	2.46945e-23	0.228176	0.604366	0.290443	0.999701	2.15074	5.29608e-22	podoplanin [Source:MGI Symbol;Acc:MGI:103098]
ENSMUSG00000028599	Tnfrsf1b	1.59236	1.58834e-19	0.0585409	0.89435	0.0772391	0.999701	1.57366	4.86684e-19	tumor necrosis factor receptor superfamily, member 1b [Source:MGI Symbol;Acc:MGI:1314883]
ENSMUSG00000028607	Cpt2	0.285925	0.0558111	0.0684465	0.801641	0.017252	0.999701	0.33712	0.0142115	carnitine palmitoyltransferase 2 [Source:MGI Symbol;Acc:MGI:109176]
ENSMUSG00000028708	Mknk1	0.286259	1.53508e-07	0.0214537	0.864775	-0.101598	0.999701	0.409311	9.88161e-15	MAP kinase-interacting serine/threonine kinase 1 [Source:MGI Symbol;Acc:MGI:894316]
ENSMUSG00000028709	Mob3c	0.481429	0.000251654	-0.107673	0.656137	-0.172628	0.999701	0.546384	1.59056e-05	MOB kinase activator 3C [Source:MGI Symbol;Acc:MGI:2140623]
ENSMUSG00000028792	Ak2	0.366509	6.34773e-05	-0.0694864	0.686978	-0.0632743	0.999701	0.360297	5.55621e-05	adenylate kinase 2 [Source:MGI Symbol;Acc:MGI:87978]
ENSMUSG00000028896	Rcc1	0.25664	0.0116406	0.0368748	0.861245	-0.0155544	0.999701	0.309069	0.00115582	regulator of chromosome condensation 1 [Source:MGI Symbol;Acc:MGI:1913989]
ENSMUSG00000028923	Necap2	0.541531	5.86454e-15	0.0516599	0.721699	-0.00381234	0.999701	0.597003	5.95958e-18	NECAP endocytosis associated 2 [Source:MGI Symbol;Acc:MGI:1913397]
ENSMUSG00000028961	Pgd	0.2965	0.000219446	0.000991509	0.996514	-0.0962119	0.999701	0.393704	2.16534e-07	phosphogluconate dehydrogenase [Source:MGI Symbol;Acc:MGI:97553]
ENSMUSG00000028962	Slc4a2	0.330755	8.14306e-06	0.0986083	0.422017	0.0654885	0.999701	0.363875	3.95867e-07	solute carrier family 4 (anion exchanger), member 2 [Source:MGI Symbol;Acc:MGI:109351]
ENSMUSG00000029084	Cd38	0.726997	0.000199268	-0.0550667	0.90418	-0.0490943	0.999701	0.721025	0.000150221	CD38 antigen [Source:MGI Symbol;Acc:MGI:107474]
ENSMUSG00000029162	Khk	0.389179	0.00071797	0.0551944	0.819802	-9.24634e-05	0.999999	0.444466	5.51916e-05	ketohexokinase [Source:MGI Symbol;Acc:MGI:1096353]
ENSMUSG00000029249	Rest	0.484936	6.41308e-05	0.160154	0.426453	0.0320283	0.999701	0.613061	1.31881e-07	RE1-silencing transcription factor [Source:MGI Symbol;Acc:MGI:104897]
ENSMUSG00000029298	Gbp9	1.74598	3.10353e-24	0.0338893	0.940021	0.279318	0.999701	1.50055	2.7973e-18	guanylate-binding protein 9 [Source:MGI Symbol;Acc:MGI:3605620]
ENSMUSG00000029304	Spp1	0.795713	0.000174797	0.0472238	0.923942	-0.159299	0.999701	1.00224	7.1648e-07	secreted phosphoprotein 1 [Source:MGI Symbol;Acc:MGI:98389]
ENSMUSG00000029313	Aff1	0.385923	7.07655e-05	0.00170662	0.994965	-0.050117	0.999701	0.437747	2.74711e-06	AF4/FMR2 family, member 1 [Source:MGI Symbol;Acc:MGI:1100819]
ENSMUSG00000029381	Shroom3	0.412558	0.0145208	-0.0617632	0.858842	-0.188489	0.999701	0.539284	0.000543264	shroom family member 3 [Source:MGI Symbol;Acc:MGI:1351655]
ENSMUSG00000029470	P2rx4	0.442629	5.01975e-05	0.0119569	0.96538	-0.0429392	0.999701	0.497525	2.25006e-06	purinergic receptor P2X, ligand-gated ion channel 4 [Source:MGI Symbol;Acc:MGI:1338859]
ENSMUSG00000029484	Anxa3	2.15534	5.80985e-19	0.0376403	0.952287	0.145242	0.999701	2.04774	3.26414e-17	annexin A3 [Source:MGI Symbol;Acc:MGI:1201378]
ENSMUSG00000029561	Oasl2	4.00335	7.14377e-30	0.297396	0.683103	0.693243	0.999701	3.6075	1.78948e-24	2'-5' oligoadenylate synthetase-like 2 [Source:MGI Symbol;Acc:MGI:1344390]
ENSMUSG00000029622	Arpc1b	1.77917	1.13293e-21	0.0641363	0.888771	0.12338	0.999701	1.71993	2.96585e-20	actin related protein 2/3 complex, subunit 1B [Source:MGI Symbol;Acc:MGI:1343142]
ENSMUSG00000029650	Slc46a3	0.452349	0.00145532	0.0226684	0.945327	-0.0979625	0.999701	0.57298	1.98217e-05	solute carrier family 46, member 3 [Source:MGI Symbol;Acc:MGI:1918956]
ENSMUSG00000029687	Ezh2	0.379943	0.000506915	-0.0832014	0.681395	-0.123913	0.999701	0.420654	6.43396e-05	enhancer of zeste 2 polycomb repressive complex 2 subunit [Source:MGI Symbol;Acc:MGI:107940]
ENSMUSG00000029730	Mcm7	0.25287	0.0011937	0.0579395	0.68651	-0.0375755	0.999701	0.348385	2.04798e-06	minichromosome maintenance complex component 7 [Source:MGI Symbol;Acc:MGI:1298398]
ENSMUSG00000029797	Sspo	0.996038	2.48622e-06	0.0784572	0.874232	0.0247732	0.999701	1.04972	3.69042e-07	SCO-spondin [Source:MGI Symbol;Acc:MGI:2674311]
ENSMUSG00000029810	Tmem176b	1.29398	1.46453e-23	0.158829	0.509152	0.0691889	0.999701	1.38361	1.43746e-26	transmembrane protein 176B [Source:MGI Symbol;Acc:MGI:1916348]
ENSMUSG00000029816	Gpnmb	2.44028	3.75496e-12	0.0323466	0.972714	-0.0189724	0.999701	2.4916	9.88688e-13	glycoprotein (transmembrane) nmb [Source:MGI Symbol;Acc:MGI:1934765]
ENSMUSG00000029826	Zc3hav1	1.68493	9.90053e-22	0.380989	0.187685	0.346416	0.999701	1.7195	1.72353e-22	zinc finger CCCH type, antiviral 1 [Source:MGI Symbol;Acc:MGI:1926031]
ENSMUSG00000029915	Clec5a	1.45055	1.36922e-14	-0.0547888	0.911665	0.0837505	0.999701	1.31201	2.76245e-12	C-type lectin domain family 5, member a [Source:MGI Symbol;Acc:MGI:1345151]
ENSMUSG00000029919	Hpgds	1.25577	1.94039e-11	0.198608	0.571369	0.170103	0.999701	1.28428	4.71504e-12	hematopoietic prostaglandin D synthase [Source:MGI Symbol;Acc:MGI:1859384]
ENSMUSG00000030107	Usp18	3.87133	1.01041e-24	0.529398	0.461253	0.786885	0.999701	3.61384	6.81165e-22	ubiquitin specific peptidase 18 [Source:MGI Symbol;Acc:MGI:1344364]
ENSMUSG00000030111	A2m	3.91457	8.71807e-33	-0.0609558	0.944824	0.00852264	0.999701	3.84509	1.68688e-31	alpha-2-macroglobulin [Source:MGI Symbol;Acc:MGI:2449119]
ENSMUSG00000030124	Lag3	3.06925	5.22196e-32	0.611518	0.141851	0.719656	0.486194	2.96111	8.80936e-30	lymphocyte-activation gene 3 [Source:MGI Symbol;Acc:MGI:106588]
ENSMUSG00000030208	Emp1	2.72453	2.78273e-11	0.268277	0.758163	0.0890747	0.999701	2.90373	9.20516e-13	epithelial membrane protein 1 [Source:MGI Symbol;Acc:MGI:107941]
ENSMUSG00000030341	Tnfrsf1a	2.0844	3.92286e-21	0.0443479	0.937714	0.233949	0.999701	1.8948	1.20554e-17	tumor necrosis factor receptor superfamily, member 1a [Source:MGI Symbol;Acc:MGI:1314884]
ENSMUSG00000030342	Cd9	1.65082	2.29433e-21	0.11706	0.751668	0.298914	0.999701	1.46896	4.32963e-17	CD9 antigen [Source:MGI Symbol;Acc:MGI:88348]
ENSMUSG00000030403	Vasp	0.904567	1.39234e-12	0.0878366	0.744518	0.060512	0.999701	0.931892	2.2273e-13	vasodilator-stimulated phosphoprotein [Source:MGI Symbol;Acc:MGI:109268]
ENSMUSG00000030409	Dmpk	0.525069	8.9129e-05	-0.0134768	0.967824	-0.0714261	0.999701	0.583019	6.16821e-06	dystrophia myotonica-protein kinase [Source:MGI Symbol;Acc:MGI:94906]
ENSMUSG00000030413	Pglyrp1	0.41859	0.00904312	0.129057	0.645435	-0.0527132	0.999701	0.60036	5.07355e-05	peptidoglycan recognition protein 1 [Source:MGI Symbol;Acc:MGI:1345092]
ENSMUSG00000030560	Ctsc	2.08409	6.45027e-18	-0.101462	0.861484	0.0444513	0.999701	1.93817	1.1777e-15	cathepsin C [Source:MGI Symbol;Acc:MGI:109553]
ENSMUSG00000030717	Nupr1	1.77776	2.72566e-13	0.169479	0.74218	0.436287	0.999701	1.51095	5.58583e-10	nuclear protein transcription regulator 1 [Source:MGI Symbol;Acc:MGI:1891834]
ENSMUSG00000030727	Rabep2	0.290654	0.0135514	0.00989672	0.971208	-0.0229553	0.999701	0.323506	0.00355771	rabaptin, RAB GTPase binding effector protein 2 [Source:MGI Symbol;Acc:MGI:1917564]
ENSMUSG00000030748	Il4ra	1.52833	3.7665e-16	-0.0468871	0.921737	-0.0250024	0.999701	1.50644	9.72218e-16	interleukin 4 receptor, alpha [Source:MGI Symbol;Acc:MGI:105367]
ENSMUSG00000030766	Arhgap17	0.460449	2.62094e-06	0.0561224	0.780077	0.0220625	0.999701	0.494508	2.07281e-07	Rho GTPase activating protein 17 [Source:MGI Symbol;Acc:MGI:1917747]
ENSMUSG00000030786	Itgam	1.99989	1.09672e-33	-0.00386034	0.9939	0.0999933	0.999701	1.89604	2.63003e-30	integrin alpha M [Source:MGI Symbol;Acc:MGI:96607]
ENSMUSG00000030789	Itgax	5.98827	1.15119e-21	0.841961	0.511907	1.5473	0.895444	5.28293	5.19678e-18	integrin alpha X [Source:MGI Symbol;Acc:MGI:96609]
ENSMUSG00000030793	Pycard	1.88524	2.35428e-24	0.109001	0.799143	0.00759062	0.999701	1.98665	1.59501e-26	PYD and CARD domain containing [Source:MGI Symbol;Acc:MGI:1931465]
ENSMUSG00000030798	Cd37	1.59291	2.99363e-16	0.307774	0.368007	0.147612	0.999701	1.75307	2.54696e-19	CD37 antigen [Source:MGI Symbol;Acc:MGI:88330]
ENSMUSG00000030847	Bag3	0.675307	0.000247001	0.156592	0.640417	-0.0367088	0.999701	0.868607	6.84235e-07	BCL2-associated athanogene 3 [Source:MGI Symbol;Acc:MGI:1352493]
ENSMUSG00000030921	Trim30a	3.43585	3.02807e-29	-0.12503	0.869582	0.551201	0.999701	2.75962	1.45949e-19	tripartite motif-containing 30A [Source:MGI Symbol;Acc:MGI:98178]
ENSMUSG00000030990	Pgap2	0.252007	0.0210563	0.0385308	0.863174	-0.0165462	0.999701	0.307084	0.00242718	post-GPI attachment to proteins 2 [Source:MGI Symbol;Acc:MGI:2385286]
ENSMUSG00000031004	Mki67	1.78845	6.16696e-14	-0.360563	0.383068	-0.124879	0.999701	1.55277	7.08078e-11	antigen identified by monoclonal antibody Ki 67 [Source:MGI Symbol;Acc:MGI:106035]
ENSMUSG00000031072	LTO1	1.33083	9.18233e-15	-0.0175862	0.969893	0.0874459	0.999701	1.2258	1.02856e-12	ABCE maturation factor [Source:MGI Symbol;Acc:MGI:1919534]
ENSMUSG00000031103	Elf4	2.08148	2.75201e-16	0.238742	0.646289	0.124842	0.999701	2.19538	6.83379e-18	E74-like factor 4 (ets domain transcription factor) [Source:MGI Symbol;Acc:MGI:1928377]
ENSMUSG00000031207	Msn	1.89054	1.83912e-24	-0.0195477	0.969085	0.236101	0.999701	1.63489	1.64925e-18	moesin [Source:MGI Symbol;Acc:MGI:97167]
ENSMUSG00000031328	Flna	0.4448	4.39726e-10	0.00767675	0.967511	-0.0569264	0.999701	0.509403	3.72828e-13	filamin, alpha [Source:MGI Symbol;Acc:MGI:95556]
ENSMUSG00000031451	Gas6	0.271042	7.47821e-08	0.00514516	0.96855	-0.0705362	0.999701	0.346723	1.30838e-12	growth arrest specific 6 [Source:MGI Symbol;Acc:MGI:95660]
ENSMUSG00000031488	Rab11fip1	0.520376	0.00718233	0.0382238	0.929911	-0.230076	0.999701	0.788676	9.97383e-06	RAB11 family interacting protein 1 (class I) [Source:MGI Symbol;Acc:MGI:1923017]
ENSMUSG00000031565	Fgfr1	0.408842	0.000173787	0.0412092	0.863417	-0.117496	0.999701	0.567547	3.14993e-08	fibroblast growth factor receptor 1 [Source:MGI Symbol;Acc:MGI:95522]
ENSMUSG00000031613	Hpgd	1.45716	3.63876e-11	-0.281578	0.474324	0.0112351	0.999701	1.16435	1.28944e-07	hydroxyprostaglandin dehydrogenase 15 (NAD) [Source:MGI Symbol;Acc:MGI:108085]
ENSMUSG00000031639	Tlr3	0.643448	9.14028e-12	0.0742097	0.698779	0.0449425	0.999701	0.672716	6.94398e-13	toll-like receptor 3 [Source:MGI Symbol;Acc:MGI:2156367]
ENSMUSG00000031659	Adcy7	1.12514	3.07019e-12	0.081206	0.825168	0.0314476	0.999701	1.1749	2.33069e-13	adenylate cyclase 7 [Source:MGI Symbol;Acc:MGI:102891]
ENSMUSG00000031740	Mmp2	1.29662	6.77773e-14	0.179203	0.609243	0.0463235	0.999701	1.4295	1.76074e-16	matrix metallopeptidase 2 [Source:MGI Symbol;Acc:MGI:97009]
ENSMUSG00000031827	Cotl1	0.810411	1.27012e-10	0.0161379	0.960282	-0.0252958	0.999701	0.851845	8.17803e-12	coactosin-like 1 (Dictyostelium) [Source:MGI Symbol;Acc:MGI:1919292]
ENSMUSG00000031838	Ifi30	3.03083	1.73005e-19	-0.123875	0.881555	0.152995	0.999701	2.75396	2.22576e-16	interferon gamma inducible protein 30 [Source:MGI Symbol;Acc:MGI:2137648]
ENSMUSG00000032000	Birc3	1.41752	1.23662e-11	0.147827	0.743248	0.148014	0.999701	1.41734	9.86436e-12	baculoviral IAP repeat-containing 3 [Source:MGI Symbol;Acc:MGI:1197007]
ENSMUSG00000032085	Tagln	0.798173	1.79926e-06	-0.0758041	0.839163	-0.188806	0.999701	0.911175	2.06634e-08	transgelin [Source:MGI Symbol;Acc:MGI:106012]
ENSMUSG00000032089	Il10ra	1.84635	3.32142e-16	-0.0732566	0.895294	0.143622	0.999701	1.62947	6.69405e-13	interleukin 10 receptor, alpha [Source:MGI Symbol;Acc:MGI:96538]
ENSMUSG00000032122	Slc37a2	1.1843	1.04473e-11	0.0450613	0.918794	0.186543	0.999701	1.04282	1.91398e-09	solute carrier family 37 (glycerol-3-phosphate transporter), member 2 [Source:MGI Symbol;Acc:MGI:1929693]
ENSMUSG00000032194	Kank2	0.528964	3.17162e-09	0.0301224	0.88828	0.0160666	0.999701	0.54302	7.754e-10	KN motif and ankyrin repeat domains 2 [Source:MGI Symbol;Acc:MGI:2384568]
ENSMUSG00000032231	Anxa2	1.9393	2.84475e-16	0.159794	0.751649	0.122198	0.999701	1.9769	6.92654e-17	annexin A2 [Source:MGI Symbol;Acc:MGI:88246]
ENSMUSG00000032278	Paqr5	0.444261	0.00211208	0.0772533	0.788263	-0.0810844	0.999701	0.602599	9.71e-06	progestin and adipoQ receptor family member V [Source:MGI Symbol;Acc:MGI:1921340]
ENSMUSG00000032312	Csk	0.408048	0.000268014	0.0178825	0.945715	-0.00564537	0.999701	0.431576	6.46875e-05	c-src tyrosine kinase [Source:MGI Symbol;Acc:MGI:88537]
ENSMUSG00000032359	Ctsh	2.0704	1.0109e-16	0.035028	0.957729	0.173611	0.999701	1.93181	1.02101e-14	cathepsin H [Source:MGI Symbol;Acc:MGI:107285]
ENSMUSG00000032431	Crtap	0.595249	6.96105e-05	0.191958	0.451279	0.0231916	0.999701	0.764016	1.11961e-07	cartilage associated protein [Source:MGI Symbol;Acc:MGI:1891221]
ENSMUSG00000032440	Tgfbr2	1.17272	1.33402e-22	0.195835	0.341081	0.110084	0.999701	1.25847	1.09512e-25	transforming growth factor, beta receptor II [Source:MGI Symbol;Acc:MGI:98729]
ENSMUSG00000032508	Myd88	1.04996	9.04849e-10	0.127966	0.716703	0.192416	0.999701	0.985507	6.94415e-09	myeloid differentiation primary response gene 88 [Source:MGI Symbol;Acc:MGI:108005]
ENSMUSG00000032531	Amotl2	0.500996	8.5533e-06	0.0139308	0.959909	-0.116189	0.999701	0.631116	5.04604e-09	angiomotin-like 2 [Source:MGI Symbol;Acc:MGI:1929286]
ENSMUSG00000032593	Amigo3	0.34104	0.0170239	-0.0342643	0.912151	-0.12271	0.999701	0.429485	0.00120065	adhesion molecule with Ig like domain 3 [Source:MGI Symbol;Acc:MGI:2444854]
ENSMUSG00000032690	Oas2	4.36055	1.45754e-23	0.469245	0.601147	1.07969	0.795694	3.75011	3.96993e-18	2'-5' oligoadenylate synthetase 2 [Source:MGI Symbol;Acc:MGI:2180852]
ENSMUSG00000032698	Lmo2	0.426386	3.87058e-10	0.115481	0.309473	0.0111531	0.999701	0.530715	3.05136e-15	LIM domain only 2 [Source:MGI Symbol;Acc:MGI:102811]
ENSMUSG00000032702	Kank1	0.331967	0.00604177	0.048855	0.844717	0.0224607	0.999701	0.358361	0.00181712	KN motif and ankyrin repeat domains 1 [Source:MGI Symbol;Acc:MGI:2147707]
ENSMUSG00000032712	Resf1	0.851935	1.91624e-10	-0.101567	0.706022	-0.0104611	0.999701	0.760829	1.1838e-08	retroelement silencing factor 1 [Source:MGI Symbol;Acc:MGI:1914496]
ENSMUSG00000032714	Syde1	0.517813	4.34395e-10	0.133718	0.340218	-0.0346259	0.999701	0.686157	5.81702e-17	synapse defective 1, Rho GTPase, homolog 1 (C. elegans) [Source:MGI Symbol;Acc:MGI:1918959]
ENSMUSG00000032737	Inppl1	0.281019	0.00113219	-0.00620648	0.976417	-0.0416936	0.999701	0.316506	0.000119299	inositol polyphosphate phosphatase-like 1 [Source:MGI Symbol;Acc:MGI:1333787]
ENSMUSG00000032812	Arap1	0.82878	9.99514e-12	0.0320641	0.916336	0.00714661	0.999701	0.853697	1.65629e-12	ArfGAP with RhoGAP domain, ankyrin repeat and PH domain 1 [Source:MGI Symbol;Acc:MGI:1916960]
ENSMUSG00000032815	Fanca	0.452212	5.10386e-06	-0.0264985	0.911837	-0.120511	0.999701	0.546224	1.33875e-08	Fanconi anemia, complementation group A [Source:MGI Symbol;Acc:MGI:1341823]
ENSMUSG00000033016	Nfatc1	0.844296	2.50014e-08	0.0722128	0.832602	0.0864906	0.999701	0.830018	2.85532e-08	nuclear factor of activated T cells, cytoplasmic, calcineurin dependent 1 [Source:MGI Symbol;Acc:MGI:102469]
ENSMUSG00000033192	Lpcat2	1.59149	2.97857e-33	0.156262	0.537401	0.199077	0.999701	1.54867	2.54267e-31	lysophosphatidylcholine acyltransferase 2 [Source:MGI Symbol;Acc:MGI:3606214]
ENSMUSG00000033220	Rac2	2.31611	6.06005e-30	0.287028	0.461059	0.270761	0.999701	2.33237	3.99366e-30	Rac family small GTPase 2 [Source:MGI Symbol;Acc:MGI:97846]
ENSMUSG00000033327	Tnxb	0.655207	2.07307e-09	-0.0463248	0.858855	-0.243566	0.948198	0.852448	4.8283e-15	tenascin XB [Source:MGI Symbol;Acc:MGI:1932137]
ENSMUSG00000033355	Rtp4	3.10595	4.55092e-27	0.301736	0.609226	0.594835	0.999701	2.81285	1.28789e-22	receptor transporter protein 4 [Source:MGI Symbol;Acc:MGI:1915025]
ENSMUSG00000033502	Cdc14a	0.552978	0.00553341	0.0784694	0.852098	0.0464866	0.999701	0.58496	0.00212252	CDC14 cell division cycle 14A [Source:MGI Symbol;Acc:MGI:2442676]
ENSMUSG00000033685	Ucp2	1.43311	2.0554e-13	0.116696	0.781146	-0.00807249	0.999701	1.55788	9.18512e-16	uncoupling protein 2 (mitochondrial, proton carrier) [Source:MGI Symbol;Acc:MGI:109354]
ENSMUSG00000033777	Tlr13	2.01531	2.8287e-19	0.396925	0.314708	0.266337	0.999701	2.1459	1.98748e-21	toll-like receptor 13 [Source:MGI Symbol;Acc:MGI:3045213]
ENSMUSG00000033880	Lgals3bp	3.24163	2.01979e-48	0.115311	0.824925	0.549898	0.729965	2.80704	4.5496e-36	lectin, galactoside-binding, soluble, 3 binding protein [Source:MGI Symbol;Acc:MGI:99554]
ENSMUSG00000034116	Vav1	1.97749	1.83003e-20	-0.00193453	0.997327	0.060111	0.999701	1.91544	3.22932e-19	vav 1 oncogene [Source:MGI Symbol;Acc:MGI:98923]
ENSMUSG00000034165	Ccnd3	0.481101	6.31709e-06	-0.049412	0.831196	-0.0779801	0.999701	0.509669	8.52961e-07	cyclin D3 [Source:MGI Symbol;Acc:MGI:88315]
ENSMUSG00000034227	Foxj1	1.30072	1.6457e-15	-0.152265	0.640705	0.0334655	0.999701	1.11499	9.0956e-12	forkhead box J1 [Source:MGI Symbol;Acc:MGI:1347474]
ENSMUSG00000034258	Flvcr2	0.339996	0.0978929	-0.0404431	0.921722	-0.110496	0.999701	0.410049	0.0283784	feline leukemia virus subgroup C cellular receptor 2 [Source:MGI Symbol;Acc:MGI:2384974]
ENSMUSG00000034330	Plcg2	1.86914	3.05284e-21	-0.0194478	0.971437	0.0213957	0.999701	1.82829	2.74141e-20	phospholipase C, gamma 2 [Source:MGI Symbol;Acc:MGI:97616]
ENSMUSG00000034412	Tbc1d10a	0.472205	2.90703e-06	-0.109041	0.537975	-0.102686	0.999701	0.46585	2.36479e-06	TBC1 domain family, member 10a [Source:MGI Symbol;Acc:MGI:2144164]
ENSMUSG00000034422	Parp14	2.90908	2.53008e-27	-0.1486	0.809464	0.426208	0.999701	2.33427	4.1362e-18	poly (ADP-ribose) polymerase family, member 14 [Source:MGI Symbol;Acc:MGI:1919489]
ENSMUSG00000034459	Ifit1	3.71752	4.75868e-38	0.357951	0.51739	0.693763	0.853284	3.38171	9.26805e-32	interferon-induced protein with tetratricopeptide repeats 1 [Source:MGI Symbol;Acc:MGI:99450]
ENSMUSG00000034663	Bmp2k	0.892383	2.95729e-15	-0.0666349	0.786975	0.0998838	0.999701	0.725864	1.892e-10	BMP2 inducible kinase [Source:MGI Symbol;Acc:MGI:2155456]
ENSMUSG00000034708	Grn	1.27797	4.89814e-20	0.119351	0.670643	0.139578	0.999701	1.25774	2.24403e-19	granulin [Source:MGI Symbol;Acc:MGI:95832]
ENSMUSG00000034792	Gna15	1.61121	6.42873e-14	-0.0897511	0.865946	0.204055	0.999701	1.3174	6.97546e-10	guanine nucleotide binding protein, alpha 15 [Source:MGI Symbol;Acc:MGI:95770]
ENSMUSG00000034855	Cxcl10	6.66938	1.2051e-50	0.108611	0.934361	1.81463	0.0252295	4.96336	6.78698e-36	chemokine (C-X-C motif) ligand 10 [Source:MGI Symbol;Acc:MGI:1352450]
ENSMUSG00000034957	Cebpa	1.08984	3.21534e-10	0.0251535	0.954813	-0.0687272	0.999701	1.18372	4.8326e-12	CCAAT/enhancer binding protein (C/EBP), alpha [Source:MGI Symbol;Acc:MGI:99480]
ENSMUSG00000035181	Heatr5a	0.793929	6.12627e-15	-0.0556161	0.808126	0.0108934	0.999701	0.727419	9.47671e-13	HEAT repeat containing 5A [Source:MGI Symbol;Acc:MGI:2444133]
ENSMUSG00000035208	Slfn8	3.39433	1.04183e-34	0.135202	0.848731	0.729731	0.66232	2.7998	5.8747e-25	schlafen 8 [Source:MGI Symbol;Acc:MGI:2672859]
ENSMUSG00000035279	Ssc5d	0.398551	0.0295987	0.0790935	0.823885	0.0142583	0.999701	0.463386	0.00647323	scavenger receptor cysteine rich family, 5 domains [Source:MGI Symbol;Acc:MGI:3606211]
ENSMUSG00000035356	Nfkbiz	0.747618	8.5716e-07	-0.0314016	0.932413	-0.100047	0.999701	0.816264	3.58109e-08	nuclear factor of kappa light polypeptide gene enhancer in B cells inhibitor, zeta [Source:MGI Symbol;Acc:MGI:1931595]
ENSMUSG00000035403	Crb2	0.506	0.000235333	0.088142	0.744177	0.0492496	0.999701	0.544892	4.12561e-05	crumbs family member 2 [Source:MGI Symbol;Acc:MGI:2679260]
ENSMUSG00000035673	Sbno2	1.22154	1.53721e-14	0.147663	0.634442	0.0245362	0.999701	1.34467	1.77623e-17	strawberry notch 2 [Source:MGI Symbol;Acc:MGI:2448490]
ENSMUSG00000035692	Isg15	3.34975	3.31228e-18	0.205363	0.820887	0.301534	0.999701	3.25358	2.85776e-17	ISG15 ubiquitin-like modifier [Source:MGI Symbol;Acc:MGI:1855694]
ENSMUSG00000035697	Arhgap45	1.63208	2.70187e-14	-0.0292959	0.958951	0.0785965	0.999701	1.52419	1.16839e-12	Rho GTPase activating protein 45 [Source:MGI Symbol;Acc:MGI:1917969]
ENSMUSG00000035778	Ggta1	2.23411	1.85552e-36	0.141833	0.709526	0.134174	0.999701	2.24176	3.12114e-36	glycoprotein galactosyltransferase alpha 1, 3 [Source:MGI Symbol;Acc:MGI:95704]
ENSMUSG00000035828	Pim3	0.334578	0.00372769	0.0445722	0.854103	-0.0259667	0.999701	0.405117	0.000182776	proviral integration site 3 [Source:MGI Symbol;Acc:MGI:1355297]
ENSMUSG00000035929	H2-Q4	3.20775	1.88838e-36	0.104995	0.869582	0.960404	0.0393842	2.35234	1.91792e-20	histocompatibility 2, Q region locus 4 [Source:MGI Symbol;Acc:MGI:95933]
ENSMUSG00000036246	Gmip	0.918995	1.2981e-08	-0.133195	0.672855	-0.0410304	0.999701	0.826831	2.58628e-07	Gem-interacting protein [Source:MGI Symbol;Acc:MGI:1926066]
ENSMUSG00000036256	Igfbp7	0.634615	1.18372e-10	0.0240942	0.92168	0.0257356	0.999701	0.632974	9.64231e-11	insulin-like growth factor binding protein 7 [Source:MGI Symbol;Acc:MGI:1352480]
ENSMUSG00000036478	Btg1	0.442708	2.57045e-05	-0.0407989	0.862085	-0.0530615	0.999701	0.454971	8.55461e-06	BTG anti-proliferation factor 1 [Source:MGI Symbol;Acc:MGI:88215]
ENSMUSG00000036553	Sh3tc1	1.28743	1.36957e-09	-0.184687	0.662639	-0.10974	0.999701	1.21249	8.48734e-09	SH3 domain and tetratricopeptide repeats 1 [Source:MGI Symbol;Acc:MGI:2678949]
ENSMUSG00000036594	H2-Aa	3.90511	1.08447e-16	0.399633	0.685339	0.364737	0.999701	3.94001	6.0447e-17	histocompatibility 2, class II antigen A, alpha [Source:MGI Symbol;Acc:MGI:95895]
ENSMUSG00000036606	Plxnb2	0.896714	1.40941e-14	0.0902475	0.703711	0.033686	0.999701	0.953275	2.0539e-16	plexin B2 [Source:MGI Symbol;Acc:MGI:2154239]
ENSMUSG00000036781	Rps27l	1.01827	4.78712e-11	0.0993488	0.764672	-0.0149961	0.999701	1.13261	1.74589e-13	ribosomal protein S27-like [Source:MGI Symbol;Acc:MGI:1915191]
ENSMUSG00000036885	Arhgef26	0.325021	5.00644e-06	-0.0461361	0.744422	-0.0526112	0.999701	0.331496	1.7945e-06	Rho guanine nucleotide exchange factor (GEF) 26 [Source:MGI Symbol;Acc:MGI:1918053]
ENSMUSG00000036887	C1qa	2.28674	4.32963e-25	0.154951	0.74088	0.170661	0.999701	2.27103	1.18993e-24	complement component 1, q subcomponent, alpha polypeptide [Source:MGI Symbol;Acc:MGI:88223]
ENSMUSG00000036896	C1qc	2.14902	2.51569e-24	0.179936	0.674224	0.155047	0.999701	2.17391	9.77571e-25	complement component 1, q subcomponent, C chain [Source:MGI Symbol;Acc:MGI:88225]
ENSMUSG00000036905	C1qb	2.16733	4.7274e-23	0.208559	0.62987	0.160239	0.999701	2.21565	6.57227e-24	complement component 1, q subcomponent, beta polypeptide [Source:MGI Symbol;Acc:MGI:88224]
ENSMUSG00000036908	Unc93b1	1.80059	3.38589e-23	0.232121	0.488274	0.235217	0.999701	1.7975	5.41097e-23	unc-93 homolog B1, TLR signaling regulator [Source:MGI Symbol;Acc:MGI:1859307]
ENSMUSG00000036995	Asap3	1.58818	3.37639e-17	0.0127302	0.980549	0.0156958	0.999701	1.58521	4.01973e-17	ArfGAP with SH3 domain, ankyrin repeat and PH domain 3 [Source:MGI Symbol;Acc:MGI:2684986]
ENSMUSG00000037211	Spry1	0.49734	0.000247048	0.0305954	0.922899	-0.0153904	0.999701	0.543326	3.22433e-05	sprouty RTK signaling antagonist 1 [Source:MGI Symbol;Acc:MGI:1345139]
ENSMUSG00000037295	Ldlrap1	1.03075	1.34916e-12	0.0771225	0.818616	0.187363	0.999701	0.920512	2.2659e-10	low density lipoprotein receptor adaptor protein 1 [Source:MGI Symbol;Acc:MGI:2140175]
ENSMUSG00000037321	Tap1	2.54314	4.99545e-19	0.566999	0.232097	0.337835	0.999701	2.7723	3.05588e-22	transporter 1, ATP-binding cassette, sub-family B (MDR/TAP) [Source:MGI Symbol;Acc:MGI:98483]
ENSMUSG00000037405	Icam1	3.01089	2.48242e-19	-0.402166	0.519352	-0.355509	0.999701	2.96423	9.58605e-19	intercellular adhesion molecule 1 [Source:MGI Symbol;Acc:MGI:96392]
ENSMUSG00000037447	Arid5a	0.971668	6.3709e-05	-0.235115	0.588807	-0.153978	0.999701	0.890531	0.000191354	AT rich interactive domain 5A (MRF1-like) [Source:MGI Symbol;Acc:MGI:2443039]
ENSMUSG00000037523	Mavs	0.430364	0.00108962	0.0502375	0.860241	-0.149457	0.999701	0.630058	3.27003e-07	mitochondrial antiviral signaling protein [Source:MGI Symbol;Acc:MGI:2444773]
ENSMUSG00000037552	Plekhg2	1.05567	3.07445e-10	0.00762624	0.986202	0.0204211	0.999701	1.04288	3.60033e-10	pleckstrin homology domain containing, family G (with RhoGef domain) member 2 [Source:MGI Symbol;Acc:MGI:2141874]
ENSMUSG00000037686	Aspg	1.93669	1.09989e-21	0.185374	0.658939	0.17756	0.999701	1.9445	9.73248e-22	asparaginase [Source:MGI Symbol;Acc:MGI:2144822]
ENSMUSG00000037860	Aim2	1.25805	3.21358e-10	0.0627233	0.899242	0.0336062	0.999701	1.28717	8.87289e-11	absent in melanoma 2 [Source:MGI Symbol;Acc:MGI:2686159]
ENSMUSG00000037921	Ddx60	3.37459	1.76001e-23	0.303848	0.668692	0.302735	0.999701	3.3757	2.58349e-23	DEAD (Asp-Glu-Ala-Asp) box polypeptide 60 [Source:MGI Symbol;Acc:MGI:2384570]
ENSMUSG00000038011	Dnah10	0.67638	0.000356806	-0.172964	0.612484	-0.175017	0.999701	0.678433	0.000229926	dynein, axonemal, heavy chain 10 [Source:MGI Symbol;Acc:MGI:1860299]
ENSMUSG00000038023	Atp6v0a2	0.369359	2.51546e-05	-0.0308863	0.876014	-0.0367502	0.999701	0.375222	1.07022e-05	ATPase, H+ transporting, lysosomal V0 subunit A2 [Source:MGI Symbol;Acc:MGI:104855]
ENSMUSG00000038058	Nod1	0.926864	4.54513e-09	-0.00938423	0.98206	0.0547704	0.999701	0.862709	3.77047e-08	nucleotide-binding oligomerization domain containing 1 [Source:MGI Symbol;Acc:MGI:1341839]
ENSMUSG00000038146	Notch3	0.487376	6.61083e-09	0.0823901	0.605112	0.0630004	0.999701	0.506765	9.42657e-10	notch 3 [Source:MGI Symbol;Acc:MGI:99460]
ENSMUSG00000038147	Cd84	1.99888	2.07336e-22	0.281315	0.46158	0.169364	0.999701	2.11083	1.39566e-24	CD84 antigen [Source:MGI Symbol;Acc:MGI:1336885]
ENSMUSG00000038168	P3h2	0.373843	0.0193473	0.0251366	0.942797	-0.088947	0.999701	0.487927	0.000927699	prolyl 3-hydroxylase 2 [Source:MGI Symbol;Acc:MGI:2146663]
ENSMUSG00000038213	Tapbpl	0.393491	0.000129343	0.074844	0.703863	-0.0289716	0.999701	0.497307	4.22679e-07	TAP binding protein-like [Source:MGI Symbol;Acc:MGI:2384853]
ENSMUSG00000038507	Parp12	1.33934	1.97539e-24	0.261278	0.232097	0.0863173	0.999701	1.5143	1.33681e-30	poly (ADP-ribose) polymerase family, member 12 [Source:MGI Symbol;Acc:MGI:2143990]
ENSMUSG00000038587	Akap12	0.677068	5.23754e-08	-0.158045	0.46077	-0.118497	0.999701	0.63752	2.17183e-07	A kinase (PRKA) anchor protein (gravin) 12 [Source:MGI Symbol;Acc:MGI:1932576]
ENSMUSG00000038642	Ctss	2.40609	7.78291e-24	0.28983	0.510591	0.286167	0.999701	2.40975	8.86451e-24	cathepsin S [Source:MGI Symbol;Acc:MGI:107341]
ENSMUSG00000038855	Itpkb	0.385733	0.000203751	0.0422534	0.852203	0.0135326	0.999701	0.414454	3.44981e-05	inositol 1,4,5-trisphosphate 3-kinase B [Source:MGI Symbol;Acc:MGI:109235]
ENSMUSG00000038872	Zfhx3	0.601939	7.18635e-06	-0.0574852	0.84824	-0.102824	0.999701	0.647278	6.51373e-07	zinc finger homeobox 3 [Source:MGI Symbol;Acc:MGI:99948]
ENSMUSG00000039323	Igfbp2	2.41817	2.1359e-24	0.00160072	0.998087	0.282692	0.999701	2.13708	3.22932e-19	insulin-like growth factor binding protein 2 [Source:MGI Symbol;Acc:MGI:96437]
ENSMUSG00000039680	Mrps6	0.676858	3.74723e-05	0.0151119	0.97104	-0.0657217	0.999701	0.757691	1.68861e-06	mitochondrial ribosomal protein S6 [Source:MGI Symbol;Acc:MGI:2153111]
ENSMUSG00000039899	Fgl2	2.97106	6.28273e-17	-0.157854	0.854323	-0.0930857	0.999701	2.90629	2.81694e-16	fibrinogen-like protein 2 [Source:MGI Symbol;Acc:MGI:103266]
ENSMUSG00000039911	Spsb1	0.49133	1.5968e-05	-0.0240515	0.929552	0.0164419	0.999701	0.450836	5.62946e-05	splA/ryanodine receptor domain and SOCS box containing 1 [Source:MGI Symbol;Acc:MGI:1921896]
ENSMUSG00000039934	Gsap	0.982777	1.42561e-11	0.00155632	0.996854	0.11181	0.999701	0.872523	1.87728e-09	gamma-secretase activating protein [Source:MGI Symbol;Acc:MGI:2442259]
ENSMUSG00000040033	Stat2	1.11732	1.29923e-21	0.0268061	0.929209	0.0888931	0.999701	1.05523	2.51705e-19	signal transducer and activator of transcription 2 [Source:MGI Symbol;Acc:MGI:103039]
ENSMUSG00000040061	Plcb2	1.38434	1.32811e-15	-0.188308	0.571127	-0.105953	0.999701	1.30199	5.7775e-14	phospholipase C, beta 2 [Source:MGI Symbol;Acc:MGI:107465]
ENSMUSG00000040084	Bub1b	0.444448	0.2055	0.104038	0.868135	-0.187213	0.999701	0.7357	0.0117821	BUB1B, mitotic checkpoint serine/threonine kinase [Source:MGI Symbol;Acc:MGI:1333889]
ENSMUSG00000040093	Bmf	1.33707	4.00821e-11	-0.0284693	0.957459	0.11518	0.999701	1.19342	3.23147e-09	BCL2 modifying factor [Source:MGI Symbol;Acc:MGI:2176433]
ENSMUSG00000040188	Scamp2	0.801469	8.5674e-16	0.0850737	0.671895	0.00949854	0.999701	0.877044	1.05955e-18	secretory carrier membrane protein 2 [Source:MGI Symbol;Acc:MGI:1346518]
ENSMUSG00000040195	Nemp1	0.277461	0.0091779	0.0291714	0.899526	-0.0388916	0.999701	0.345524	0.000517381	nuclear envelope integral membrane protein 1 [Source:MGI Symbol;Acc:MGI:2446113]
ENSMUSG00000040253	Gbp7	2.45267	3.59886e-28	0.0501122	0.931004	0.295836	0.999701	2.20695	5.09972e-23	guanylate binding protein 7 [Source:MGI Symbol;Acc:MGI:2444421]
ENSMUSG00000040296	Ddx58	2.27388	1.97929e-39	0.00191187	0.996878	0.273259	0.999701	2.00253	6.1305e-31	DEAD (Asp-Glu-Ala-Asp) box polypeptide 58 [Source:MGI Symbol;Acc:MGI:2442858]
ENSMUSG00000040312	Cchcr1	0.675431	4.1773e-05	-0.0365758	0.925109	-0.16447	0.999701	0.803325	4.02636e-07	coiled-coil alpha-helical rod protein 1 [Source:MGI Symbol;Acc:MGI:2385321]
ENSMUSG00000040428	Plekha4	0.919534	1.88368e-06	0.0673642	0.881555	-0.100956	0.999701	1.08785	7.04126e-09	pleckstrin homology domain containing, family A (phosphoinositide binding specific) member 4 [Source:MGI Symbol;Acc:MGI:1916467]
ENSMUSG00000040435	Ppp1r15a	0.515297	0.000105526	0.0757836	0.774555	0.0453265	0.999701	0.545754	2.18176e-05	protein phosphatase 1, regulatory subunit 15A [Source:MGI Symbol;Acc:MGI:1927072]
ENSMUSG00000040552	C3ar1	2.24522	2.05516e-26	0.0146765	0.980481	0.0403694	0.999701	2.21953	1.09512e-25	complement component 3a receptor 1 [Source:MGI Symbol;Acc:MGI:1097680]
ENSMUSG00000040613	Apobec1	2.25389	1.39417e-20	0.112438	0.852874	0.228725	0.999701	2.1376	1.09151e-18	apolipoprotein B mRNA editing enzyme, catalytic polypeptide 1 [Source:MGI Symbol;Acc:MGI:103298]
ENSMUSG00000040663	Clcf1	2.60921	1.27193e-21	0.241628	0.675391	0.302002	0.999701	2.54883	1.23997e-20	cardiotrophin-like cytokine factor 1 [Source:MGI Symbol;Acc:MGI:1930088]
ENSMUSG00000040747	Cd53	1.59244	3.51539e-25	0.26864	0.313735	0.207381	0.999701	1.6537	7.48703e-27	CD53 antigen [Source:MGI Symbol;Acc:MGI:88341]
ENSMUSG00000040751	Lat2	1.72776	3.21436e-12	0.0624924	0.921593	-0.123021	0.999701	1.91328	1.04489e-14	linker for activation of T cells family, member 2 [Source:MGI Symbol;Acc:MGI:1926479]
ENSMUSG00000040842	Szrd1	0.443399	1.86226e-07	-0.0185575	0.929078	-0.0610532	0.999701	0.485895	4.88743e-09	SUZ RNA binding domain containing 1 [Source:MGI Symbol;Acc:MGI:1098672]
ENSMUSG00000040987	Mill2	0.326999	0.0465028	0.0582384	0.858249	-0.00155399	0.999701	0.386791	0.0107562	MHC I like leukocyte 2 [Source:MGI Symbol;Acc:MGI:2179989]
ENSMUSG00000041329	Atp1b2	0.33741	4.96971e-07	0.0354309	0.802595	0.00131571	0.999701	0.371525	1.24588e-08	ATPase, Na+/K+ transporting, beta 2 polypeptide [Source:MGI Symbol;Acc:MGI:88109]
ENSMUSG00000041390	Mdfic	1.01497	1.87484e-11	0.0475427	0.901588	-0.0805844	0.999701	1.14309	3.68656e-14	MyoD family inhibitor domain containing [Source:MGI Symbol;Acc:MGI:104611]
ENSMUSG00000041479	Syt15	2.58767	1.18922e-09	-0.0748267	0.944919	-0.0565094	0.999701	2.56935	1.05547e-09	synaptotagmin XV [Source:MGI Symbol;Acc:MGI:2442166]
ENSMUSG00000041482	Piezo2	2.56271	8.53587e-19	-0.0354156	0.96538	-0.182043	0.999701	2.70934	1.59773e-20	piezo-type mechanosensitive ion channel component 2 [Source:MGI Symbol;Acc:MGI:1918781]
ENSMUSG00000041515	Irf8	2.16823	1.75263e-23	-0.000296132	0.999364	0.186385	0.999701	1.98155	9.17656e-20	interferon regulatory factor 8 [Source:MGI Symbol;Acc:MGI:96395]
ENSMUSG00000041548	Hspb8	1.52689	2.25055e-15	0.0037359	0.994965	0.00873891	0.999701	1.52188	2.64207e-15	heat shock protein 8 [Source:MGI Symbol;Acc:MGI:2135756]
ENSMUSG00000041605	Inava	1.20868	6.54369e-10	-0.16677	0.671067	-0.120732	0.999701	1.16264	2.08519e-09	innate immunity activator [Source:MGI Symbol;Acc:MGI:1921579]
ENSMUSG00000041736	Tspo	2.06398	4.86617e-18	0.693634	0.0640989	0.0949326	0.999701	2.66268	6.70388e-28	translocator protein [Source:MGI Symbol;Acc:MGI:88222]
ENSMUSG00000041741	Pde3a	0.26997	0.0784771	0.0628816	0.824048	0.0320357	0.999701	0.300816	0.0339251	phosphodiesterase 3A, cGMP inhibited [Source:MGI Symbol;Acc:MGI:1860764]
ENSMUSG00000041797	Abca9	1.04542	1.27597e-12	-0.0646209	0.852683	0.0860157	0.999701	0.894788	1.32842e-09	ATP-binding cassette, sub-family A (ABC1), member 9 [Source:MGI Symbol;Acc:MGI:2386796]
ENSMUSG00000041801	Phlda3	1.01113	2.27432e-13	0.0596595	0.855313	0.040667	0.999701	1.03013	6.4691e-14	pleckstrin homology like domain, family A, member 3 [Source:MGI Symbol;Acc:MGI:1351485]
ENSMUSG00000041959	S100a10	0.613675	2.63552e-07	0.0326536	0.909816	-0.0215644	0.999701	0.667893	9.657e-09	S100 calcium binding protein A10 (calpactin) [Source:MGI Symbol;Acc:MGI:1339468]
ENSMUSG00000042129	Rassf4	1.12532	1.97364e-08	-0.0133856	0.979783	-0.118096	0.999701	1.23003	3.99642e-10	Ras association (RalGDS/AF-6) domain family member 4 [Source:MGI Symbol;Acc:MGI:2386853]
ENSMUSG00000042228	Lyn	1.79089	5.2443e-15	0.0459463	0.937219	0.247148	0.999701	1.58968	4.36874e-12	LYN proto-oncogene, Src family tyrosine kinase [Source:MGI Symbol;Acc:MGI:96892]
ENSMUSG00000042364	Snx18	0.408226	5.51338e-06	0.0170677	0.937084	0.00241475	0.999701	0.422879	1.31721e-06	sorting nexin 18 [Source:MGI Symbol;Acc:MGI:2137642]
ENSMUSG00000042613	Pbxip1	0.765104	6.23975e-21	0.0198022	0.923942	0.0728545	0.999701	0.712051	3.28183e-18	pre B cell leukemia transcription factor interacting protein 1 [Source:MGI Symbol;Acc:MGI:2441670]
ENSMUSG00000042626	Shc1	0.655861	4.68715e-08	0.0943971	0.690991	-0.0685984	0.999701	0.818856	2.91737e-12	src homology 2 domain-containing transforming protein C1 [Source:MGI Symbol;Acc:MGI:98296]
ENSMUSG00000043008	Klhl6	2.13596	4.73866e-18	-0.0194023	0.977909	0.154534	0.999701	1.96202	1.51272e-15	kelch-like 6 [Source:MGI Symbol;Acc:MGI:2686922]
ENSMUSG00000044468	Tent5c	1.75956	1.67135e-18	0.412579	0.220972	0.277159	0.999701	1.89497	4.57844e-21	terminal nucleotidyltransferase 5C [Source:MGI Symbol;Acc:MGI:1921895]
ENSMUSG00000044583	Tlr7	1.79726	1.11154e-19	-0.132436	0.75941	0.128387	0.999701	1.53644	8.31641e-15	toll-like receptor 7 [Source:MGI Symbol;Acc:MGI:2176882]
ENSMUSG00000044786	Zfp36	1.47303	2.14396e-13	0.197621	0.618723	-0.0921245	0.999701	1.76277	1.36406e-18	zinc finger protein 36 [Source:MGI Symbol;Acc:MGI:99180]
ENSMUSG00000044811	Cd300c2	2.01575	2.65823e-15	0.134517	0.822193	0.304507	0.999701	1.84576	4.12819e-13	CD300C molecule 2 [Source:MGI Symbol;Acc:MGI:2153249]
ENSMUSG00000045672	Col27a1	0.77841	1.92686e-10	0.187078	0.371926	0.0526475	0.999701	0.912841	4.44125e-14	collagen, type XXVII, alpha 1 [Source:MGI Symbol;Acc:MGI:2672118]
ENSMUSG00000045817	Zfp36l2	0.616028	5.86329e-07	0.120207	0.598693	-0.05806	0.999701	0.794295	2.46695e-11	zinc finger protein 36, C3H type-like 2 [Source:MGI Symbol;Acc:MGI:107945]
ENSMUSG00000045932	Ifit2	1.65715	1.22788e-34	0.133805	0.621916	0.225453	0.999701	1.5655	7.6771e-31	interferon-induced protein with tetratricopeptide repeats 2 [Source:MGI Symbol;Acc:MGI:99449]
ENSMUSG00000046027	Stard5	0.533645	8.24759e-07	0.119884	0.53819	0.0739383	0.999701	0.579591	4.2005e-08	StAR-related lipid transfer (START) domain containing 5 [Source:MGI Symbol;Acc:MGI:2156765]
ENSMUSG00000046186	Cd109	3.41368	2.53045e-24	0.15729	0.851453	0.23022	0.999701	3.34075	2.78792e-23	CD109 antigen [Source:MGI Symbol;Acc:MGI:2445221]
ENSMUSG00000046711	Hmga1	0.431961	4.72591e-06	-0.0776006	0.662001	-0.0688488	0.999701	0.423209	4.57535e-06	high mobility group AT-hook 1 [Source:MGI Symbol;Acc:MGI:96160]
ENSMUSG00000046718	Bst2	3.62145	5.18107e-27	0.333521	0.625513	0.471925	0.999701	3.48305	4.74807e-25	bone marrow stromal cell antigen 2 [Source:MGI Symbol;Acc:MGI:1916800]
ENSMUSG00000046805	Mpeg1	2.12126	9.12515e-24	0.0522552	0.922266	0.278255	0.999701	1.89526	4.28145e-19	macrophage expressed gene 1 [Source:MGI Symbol;Acc:MGI:1333743]
ENSMUSG00000046806	Cyren	0.571702	4.30792e-06	-0.0668593	0.800084	-0.150414	0.999701	0.655256	6.12206e-08	cell cycle regulator of NHEJ [Source:MGI Symbol;Acc:MGI:1925662]
ENSMUSG00000046879	Irgm1	2.28971	2.13243e-29	0.162141	0.703239	0.328415	0.999701	2.12343	2.27304e-25	immunity-related GTPase family M member 1 [Source:MGI Symbol;Acc:MGI:107567]
ENSMUSG00000047676	Rpsa-ps10	0.240981	0.0515923	0.0617094	0.777167	-0.0612618	0.999701	0.363952	0.000857695	ribosomal protein SA, pseudogene 10 [Source:MGI Symbol;Acc:MGI:3704228]
ENSMUSG00000047810	Ccdc88b	1.43417	5.96784e-14	0.323953	0.322878	0.114664	0.999701	1.64346	6.57388e-18	coiled-coil domain containing 88B [Source:MGI Symbol;Acc:MGI:1925567]
ENSMUSG00000048126	Col6a3	0.925387	2.90381e-06	0.0574384	0.904452	-0.123878	0.999701	1.1067	8.38441e-09	collagen, type VI, alpha 3 [Source:MGI Symbol;Acc:MGI:88461]
ENSMUSG00000048163	Selplg	0.978748	6.86577e-10	0.0942724	0.77728	0.0341574	0.999701	1.03886	3.29845e-11	selectin, platelet (p-selectin) ligand [Source:MGI Symbol;Acc:MGI:106689]
ENSMUSG00000048572	Tmem252	0.689754	0.00790919	-0.149974	0.755022	-0.235769	0.999701	0.775549	0.0015853	transmembrane protein 252 [Source:MGI Symbol;Acc:MGI:3583948]
ENSMUSG00000048612	Myof	0.929621	2.09589e-08	0.188884	0.535794	0.0542974	0.999701	1.06421	7.1619e-11	myoferlin [Source:MGI Symbol;Acc:MGI:1919192]
ENSMUSG00000048731	Ggnbp1	0.329232	0.0461824	0.0836849	0.777488	-0.00380437	0.999701	0.416721	0.00571057	gametogenetin binding protein 1 [Source:MGI Symbol;Acc:MGI:3055306]
ENSMUSG00000048779	P2ry6	2.01789	1.65047e-21	-0.0797276	0.881555	0.129982	0.999701	1.80818	1.11452e-17	pyrimidinergic receptor P2Y, G-protein coupled, 6 [Source:MGI Symbol;Acc:MGI:2673874]
ENSMUSG00000048782	Insc	0.418637	0.0395406	0.0555544	0.893966	0.122509	0.999701	0.351683	0.0799776	INSC spindle orientation adaptor protein [Source:MGI Symbol;Acc:MGI:1917942]
ENSMUSG00000048865	Arhgap30	1.4723	1.99059e-15	0.14224	0.715755	-0.0392895	0.999701	1.65383	5.02267e-19	Rho GTPase activating protein 30 [Source:MGI Symbol;Acc:MGI:2684948]
ENSMUSG00000049401	Ogfr	0.423994	3.38754e-07	-0.0312216	0.870206	-0.0591622	0.999701	0.451935	2.65208e-08	opioid growth factor receptor [Source:MGI Symbol;Acc:MGI:1919325]
ENSMUSG00000049502	Dtx3l	1.50867	2.61849e-21	0.173347	0.578053	0.352991	0.948198	1.32903	8.30377e-17	deltex 3-like, E3 ubiquitin ligase [Source:MGI Symbol;Acc:MGI:2656973]
ENSMUSG00000049969	Plekhf2	0.448852	0.00053583	-0.0826168	0.740277	-0.255801	0.953112	0.622036	3.79794e-07	pleckstrin homology domain containing, family F (with FYVE domain) member 2 [Source:MGI Symbol;Acc:MGI:1919051]
ENSMUSG00000050063	Klk6	3.83083	7.42122e-29	0.282297	0.693906	0.232362	0.999701	3.88077	1.73658e-29	kallikrein related-peptidase 6 [Source:MGI Symbol;Acc:MGI:1343166]
ENSMUSG00000050335	Lgals3	5.78804	6.83921e-27	0.08724	0.954075	-0.0289474	0.999701	5.90423	2.23998e-27	lectin, galactose binding, soluble 3 [Source:MGI Symbol;Acc:MGI:96778]
ENSMUSG00000050708	Ftl1	0.678476	3.81799e-13	0.138494	0.385348	0.0447746	0.999701	0.772195	7.10457e-17	ferritin light polypeptide 1 [Source:MGI Symbol;Acc:MGI:95589]
ENSMUSG00000051048	P4ha3	1.03621	4.29319e-08	-0.0897889	0.834081	-0.320883	0.999701	1.2673	9.59289e-12	procollagen-proline, 2-oxoglutarate 4-dioxygenase (proline 4-hydroxylase), alpha polypeptide III [Source:MGI Symbol;Acc:MGI:2444049]
ENSMUSG00000051413	Plagl2	0.361114	0.0038494	-0.0153357	0.958177	0.00331049	0.999701	0.342468	0.00481598	pleiomorphic adenoma gene-like 2 [Source:MGI Symbol;Acc:MGI:1933165]
ENSMUSG00000051439	Cd14	2.09814	1.85081e-15	0.0353064	0.96068	0.448731	0.999701	1.68472	1.43401e-10	CD14 antigen [Source:MGI Symbol;Acc:MGI:88318]
ENSMUSG00000051504	Siglech	1.25398	2.22113e-21	0.181991	0.445661	0.183272	0.999701	1.2527	3.04126e-21	sialic acid binding Ig-like lectin H [Source:MGI Symbol;Acc:MGI:2443256]
ENSMUSG00000051506	Wdfy4	1.96331	6.63419e-15	-0.0109336	0.987172	0.27236	0.999701	1.68002	2.86672e-11	WD repeat and FYVE domain containing 4 [Source:MGI Symbol;Acc:MGI:3584510]
ENSMUSG00000051550	Zfp579	0.550691	3.15066e-05	-0.123972	0.604517	-0.146321	0.999701	0.57304	7.9883e-06	zinc finger protein 579 [Source:MGI Symbol;Acc:MGI:1915740]
ENSMUSG00000051652	Lrrc3	0.61969	3.94847e-10	0.103065	0.582912	0.0832498	0.999701	0.639506	7.10007e-11	leucine rich repeat containing 3 [Source:MGI Symbol;Acc:MGI:2447899]
ENSMUSG00000052056	Zfp217	0.787496	5.2293e-06	0.0515999	0.899242	-0.134205	0.999701	0.973301	5.65896e-09	zinc finger protein 217 [Source:MGI Symbol;Acc:MGI:2685408]
ENSMUSG00000052085	Dock8	1.6374	2.28634e-13	0.0245488	0.967691	0.180717	0.999701	1.48123	3.29511e-11	dedicator of cytokinesis 8 [Source:MGI Symbol;Acc:MGI:1921396]
ENSMUSG00000052142	Rasal3	1.95272	8.6147e-20	0.181716	0.685098	0.277737	0.999701	1.8567	5.00281e-18	RAS protein activator like 3 [Source:MGI Symbol;Acc:MGI:2444128]
ENSMUSG00000052160	Pld4	2.20426	9.96107e-22	0.310495	0.456963	0.241881	0.999701	2.27287	6.13652e-23	phospholipase D family, member 4 [Source:MGI Symbol;Acc:MGI:2144765]
ENSMUSG00000052336	Cx3cr1	1.33149	9.49237e-22	0.2258	0.339938	0.197307	0.999701	1.35998	1.35569e-22	chemokine (C-X3-C motif) receptor 1 [Source:MGI Symbol;Acc:MGI:1333815]
ENSMUSG00000052911	Lamb2	0.433616	2.0139e-06	-0.0408188	0.839583	-0.0317085	0.999701	0.424505	2.03057e-06	laminin, beta 2 [Source:MGI Symbol;Acc:MGI:99916]
ENSMUSG00000053113	Socs3	2.45841	1.19597e-14	-0.300288	0.631044	-0.0411298	0.999701	2.19925	5.26736e-12	suppressor of cytokine signaling 3 [Source:MGI Symbol;Acc:MGI:1201791]
ENSMUSG00000053931	Cnn3	1.35472	6.76252e-21	0.134962	0.636626	0.0492844	0.999701	1.4404	2.26736e-23	calponin 3, acidic [Source:MGI Symbol;Acc:MGI:1919244]
ENSMUSG00000054072	Iigp1	3.21846	8.07984e-18	0.190882	0.829069	0.697972	0.999701	2.71137	3.93803e-13	interferon inducible GTPase 1 [Source:MGI Symbol;Acc:MGI:1926259]
ENSMUSG00000054555	Adam12	0.297953	0.0845946	0.00825961	0.98233	-0.0465259	0.999701	0.352738	0.0256968	a disintegrin and metallopeptidase domain 12 (meltrin alpha) [Source:MGI Symbol;Acc:MGI:105378]
ENSMUSG00000054675	Tmem119	1.46467	1.68616e-13	0.038797	0.938202	0.155512	0.999701	1.34796	1.18048e-11	transmembrane protein 119 [Source:MGI Symbol;Acc:MGI:2385228]
ENSMUSG00000055320	Tead1	0.585095	1.11333e-08	-0.132578	0.455161	-0.126373	0.999701	0.57889	1.0533e-08	TEA domain family member 1 [Source:MGI Symbol;Acc:MGI:101876]
ENSMUSG00000055541	Lair1	1.35966	7.57068e-13	0.234032	0.496445	0.233016	0.999701	1.36068	5.76864e-13	leukocyte-associated Ig-like receptor 1 [Source:MGI Symbol;Acc:MGI:105492]
ENSMUSG00000055926	Gm14137	0.404957	0.0243793	0.0274841	0.94442	-0.196208	0.999701	0.628649	0.000113308	predicted gene 14137 [Source:MGI Symbol;Acc:MGI:3651144]
ENSMUSG00000056116	H2-T22	0.690731	9.12737e-07	0.058381	0.855108	-0.0739783	0.999701	0.82309	1.53298e-09	histocompatibility 2, T region locus 22 [Source:MGI Symbol;Acc:MGI:95956]
ENSMUSG00000056917	Sipa1	0.858001	6.26522e-14	0.0644887	0.799178	0.0306387	0.999701	0.891851	5.24495e-15	signal-induced proliferation associated gene 1 [Source:MGI Symbol;Acc:MGI:107576]
ENSMUSG00000057110	Cntrl	0.42652	2.77922e-05	-0.0322725	0.88916	-0.0732206	0.999701	0.467468	1.96942e-06	centriolin [Source:MGI Symbol;Acc:MGI:1889576]
ENSMUSG00000057337	Chst3	0.397877	0.0518159	0.0524335	0.899916	0.0525877	0.999701	0.397723	0.0405427	carbohydrate sulfotransferase 3 [Source:MGI Symbol;Acc:MGI:1858224]
ENSMUSG00000057596	Trim30d	3.31258	3.80947e-36	0.0972748	0.888492	0.565916	0.999701	2.84393	9.39126e-28	tripartite motif-containing 30D [Source:MGI Symbol;Acc:MGI:3035181]
ENSMUSG00000058056	Palld	1.17978	4.96391e-14	-0.109099	0.743248	-0.142557	0.999701	1.21323	8.49247e-15	palladin, cytoskeletal associated protein [Source:MGI Symbol;Acc:MGI:1919583]
ENSMUSG00000058099	Nfam1	1.15836	1.11471e-09	0.155705	0.684138	0.21473	0.999701	1.09934	5.57754e-09	Nfat activating molecule with ITAM motif 1 [Source:MGI Symbol;Acc:MGI:1921289]
ENSMUSG00000059498	Fcgr3	2.13046	7.76372e-19	0.123056	0.824587	0.209474	0.999701	2.04404	2.01281e-17	Fc receptor, IgG, low affinity III [Source:MGI Symbol;Acc:MGI:95500]
ENSMUSG00000060126	Tpt1	0.310941	1.61277e-06	0.000142578	0.998852	-0.0229652	0.999701	0.334049	1.14282e-07	tumor protein, translationally-controlled 1 [Source:MGI Symbol;Acc:MGI:104890]
ENSMUSG00000060512	0610040J01Rik	0.735867	0.000248795	0.011715	0.98148	0.109412	0.999701	0.63817	0.00129779	RIKEN cDNA 0610040J01 gene [Source:MGI Symbol;Acc:MGI:1923511]
ENSMUSG00000060519	Tor3a	1.36482	5.80178e-20	0.236319	0.366528	0.234594	0.999701	1.36655	6.34586e-20	torsin family 3, member A [Source:MGI Symbol;Acc:MGI:1353652]
ENSMUSG00000060586	H2-Eb1	3.85306	4.31292e-14	-0.18779	0.881096	0.16197	0.999701	3.5033	5.13724e-12	histocompatibility 2, class II antigen E beta [Source:MGI Symbol;Acc:MGI:95901]
ENSMUSG00000060802	B2m	2.28481	8.33986e-29	0.0675389	0.893966	0.380575	0.999701	1.97177	1.2821e-21	beta-2 microglobulin [Source:MGI Symbol;Acc:MGI:88127]
ENSMUSG00000061132	Blnk	0.774578	3.54071e-10	0.0516318	0.860241	0.0328152	0.999701	0.793395	9.29848e-11	B cell linker [Source:MGI Symbol;Acc:MGI:96878]
ENSMUSG00000061232	H2-K1	2.71174	2.68943e-33	0.305195	0.456397	0.355063	0.999701	2.66187	8.48763e-32	histocompatibility 2, K1, K region [Source:MGI Symbol;Acc:MGI:95904]
ENSMUSG00000062300	Nectin2	0.518703	9.73191e-05	0.00697375	0.982676	-0.000379351	0.999869	0.526056	4.82956e-05	nectin cell adhesion molecule 2 [Source:MGI Symbol;Acc:MGI:97822]
ENSMUSG00000062488	Ifit3b	2.34455	8.91555e-33	0.203885	0.61477	0.537919	0.564846	2.01051	1.04714e-24	interferon-induced protein with tetratricopeptide repeats 3B [Source:MGI Symbol;Acc:MGI:3698419]
ENSMUSG00000063268	Parp10	1.80746	9.32551e-20	0.123132	0.783128	0.0551513	0.999701	1.87544	5.53802e-21	poly (ADP-ribose) polymerase family, member 10 [Source:MGI Symbol;Acc:MGI:3712326]
ENSMUSG00000064090	Vrk2	0.308979	0.0341119	0.104714	0.675662	0.0731164	0.999701	0.340577	0.0129563	vaccinia related kinase 2 [Source:MGI Symbol;Acc:MGI:1917172]
ENSMUSG00000066152	Slc31a2	0.517035	1.35043e-05	-0.00176784	0.995811	-0.0233149	0.999701	0.538582	3.18377e-06	solute carrier family 31, member 2 [Source:MGI Symbol;Acc:MGI:1333844]
ENSMUSG00000066406	Akap13	0.339361	0.000112114	0.027192	0.890037	-0.0625265	0.999701	0.42908	2.75626e-07	A kinase (PRKA) anchor protein 13 [Source:MGI Symbol;Acc:MGI:2676556]
ENSMUSG00000067212	H2-T23	1.32352	7.8626e-11	0.187186	0.634442	0.0089719	0.999701	1.50173	7.96812e-14	histocompatibility 2, T region locus 23 [Source:MGI Symbol;Acc:MGI:95957]
ENSMUSG00000067586	S1pr3	1.33796	1.16507e-09	0.144214	0.750634	-0.0466477	0.999701	1.52882	1.56602e-12	sphingosine-1-phosphate receptor 3 [Source:MGI Symbol;Acc:MGI:1339365]
ENSMUSG00000068220	Lgals1	1.65557	1.04419e-15	0.132748	0.764499	0.212206	0.999701	1.57611	2.35596e-14	lectin, galactose binding, soluble 1 [Source:MGI Symbol;Acc:MGI:96777]
ENSMUSG00000068699	Flnc	4.5845	1.15284e-39	0.302268	0.67538	0.2791	0.999701	4.60767	7.59107e-40	filamin C, gamma [Source:MGI Symbol;Acc:MGI:95557]
ENSMUSG00000069170	Adgrv1	1.44361	3.81971e-16	0.070242	0.876924	0.112743	0.999701	1.40111	2.71864e-15	adhesion G protein-coupled receptor V1 [Source:MGI Symbol;Acc:MGI:1274784]
ENSMUSG00000069516	Lyz2	2.80174	2.40581e-26	0.451562	0.322246	0.248799	0.999701	3.00451	7.18288e-30	lysozyme 2 [Source:MGI Symbol;Acc:MGI:96897]
ENSMUSG00000069874	Irgm2	2.13468	1.60087e-27	0.200295	0.614149	0.484101	0.759637	1.85087	4.35382e-21	immunity-related GTPase family M member 2 [Source:MGI Symbol;Acc:MGI:1926262]
ENSMUSG00000070327	Rnf213	2.49296	1.7538e-28	-0.00399734	0.995466	0.29417	0.999701	2.19479	2.99951e-22	ring finger protein 213 [Source:MGI Symbol;Acc:MGI:1289196]
ENSMUSG00000070348	Ccnd1	1.90624	1.66309e-19	-0.0263582	0.96223	0.163306	0.999701	1.71657	5.70618e-16	cyclin D1 [Source:MGI Symbol;Acc:MGI:88313]
ENSMUSG00000071531	Gprin2	0.543407	0.0134116	0.0150809	0.976812	-0.0490685	0.999701	0.607556	0.0033421	G protein regulated inducer of neurite outgrowth 2 [Source:MGI Symbol;Acc:MGI:2444560]
ENSMUSG00000071637	Cebpd	3.01385	4.94559e-25	-0.125142	0.860241	0.10683	0.999701	2.78188	1.6138e-21	CCAAT/enhancer binding protein (C/EBP), delta [Source:MGI Symbol;Acc:MGI:103573]
ENSMUSG00000071713	Csf2rb	3.17892	5.07146e-21	0.211461	0.779901	0.295649	0.999701	3.09473	6.07482e-20	colony stimulating factor 2 receptor, beta, low-affinity (granulocyte-macrophage) [Source:MGI Symbol;Acc:MGI:1339759]
ENSMUSG00000072620	Slfn2	3.39699	2.72227e-24	0.0203705	0.982395	0.701729	0.999701	2.71563	2.08975e-16	schlafen 2 [Source:MGI Symbol;Acc:MGI:1313258]
ENSMUSG00000072889	Nfxl1	0.311441	0.000555211	-0.0081002	0.97104	-0.0510229	0.999701	0.354364	4.14327e-05	nuclear transcription factor, X-box binding-like 1 [Source:MGI Symbol;Acc:MGI:1923646]
ENSMUSG00000072941	Sod3	0.564259	7.39799e-05	0.101562	0.708421	0.0384649	0.999701	0.627356	4.7965e-06	superoxide dismutase 3, extracellular [Source:MGI Symbol;Acc:MGI:103181]
ENSMUSG00000073155	1810058I24Rik	0.323238	5.83768e-06	0.0425527	0.770139	0.0147724	0.999701	0.351018	4.18628e-07	RIKEN cDNA 1810058I24 gene [Source:MGI Symbol;Acc:MGI:1914955]
ENSMUSG00000073409	H2-Q6	4.77126	2.04212e-16	0.378749	0.770139	2.16623	0.0387011	2.98378	2.399e-07	histocompatibility 2, Q region locus 6 [Source:MGI Symbol;Acc:MGI:95935]
ENSMUSG00000073411	H2-D1	2.61265	2.84285e-28	0.267735	0.550158	0.397501	0.999701	2.48288	1.59806e-25	histocompatibility 2, D region locus 1 [Source:MGI Symbol;Acc:MGI:95896]
ENSMUSG00000073421	H2-Ab1	4.05062	7.87081e-15	0.0370365	0.979452	-0.38226	0.999701	4.46991	1.57623e-17	histocompatibility 2, class II antigen A, beta 1 [Source:MGI Symbol;Acc:MGI:103070]
ENSMUSG00000074151	Nlrc5	4.06205	1.46759e-24	0.513169	0.503129	1.2349	0.258983	3.34032	2.11202e-17	NLR family, CARD domain containing 5 [Source:MGI Symbol;Acc:MGI:3612191]
ENSMUSG00000074398	Gm15441	0.629829	1.64256e-05	0.0312191	0.929649	-0.0437082	0.999701	0.704756	6.68381e-07	predicted gene 15441 [Source:MGI Symbol;Acc:MGI:3641753]
ENSMUSG00000074896	Ifit3	3.01956	4.94359e-38	0.21687	0.651585	0.480917	0.999701	2.75551	8.9129e-32	interferon-induced protein with tetratricopeptide repeats 3 [Source:MGI Symbol;Acc:MGI:1101055]
ENSMUSG00000078349	AW011738	0.50467	0.00248636	-0.0586019	0.871092	-0.22792	0.999701	0.673988	1.78394e-05	expressed sequence AW011738 [Source:MGI Symbol;Acc:MGI:2140540]
ENSMUSG00000078853	Igtp	2.00344	2.58643e-17	0.205571	0.668729	0.21816	0.999701	1.99085	4.10483e-17	interferon gamma induced GTPase [Source:MGI Symbol;Acc:MGI:107729]
ENSMUSG00000078945	Naip2	2.72912	8.36235e-26	0.0140541	0.984958	0.323346	0.999701	2.41983	5.68826e-21	NLR family, apoptosis inhibitory protein 2 [Source:MGI Symbol;Acc:MGI:1298226]
ENSMUSG00000079017	Ifi27l2a	5.49997	2.09617e-24	0.519031	0.665513	1.01563	0.999701	5.00337	2.86626e-21	interferon, alpha-inducible protein 27 like 2A [Source:MGI Symbol;Acc:MGI:1924183]
ENSMUSG00000079110	Capn3	1.95835	1.76241e-17	0.0243155	0.969196	-0.01033	0.999701	1.99299	4.645e-18	calpain 3 [Source:MGI Symbol;Acc:MGI:107437]
ENSMUSG00000079197	Psme2	0.683769	1.5432e-05	0.0224236	0.95394	-0.0667844	0.999701	0.772977	4.15606e-07	proteasome (prosome, macropain) activator subunit 2 (PA28 beta) [Source:MGI Symbol;Acc:MGI:1096365]
ENSMUSG00000079227	Ccr5	2.03829	2.38886e-14	-0.0560857	0.934184	-0.0215808	0.999701	2.00379	6.04372e-14	chemokine (C-C motif) receptor 5 [Source:MGI Symbol;Acc:MGI:107182]
ENSMUSG00000079293	Clec7a	5.37184	2.34951e-22	0.277324	0.844119	0.065537	0.999701	5.58363	2.48461e-23	C-type lectin domain family 7, member a [Source:MGI Symbol;Acc:MGI:1861431]
ENSMUSG00000079363	Gbp4	1.74142	1.09125e-16	0.211315	0.618723	0.441083	0.999701	1.51166	5.66717e-13	guanylate binding protein 4 [Source:MGI Symbol;Acc:MGI:97072]
ENSMUSG00000080776	Gm12174	0.361453	0.0352624	0.111901	0.707558	-0.0698981	0.999701	0.543252	0.000444111	predicted gene 12174 [Source:MGI Symbol;Acc:MGI:3651722]
ENSMUSG00000084106	Gm6136	0.252829	0.0275357	0.0114418	0.964894	-0.12923	0.999701	0.393501	0.000121434	predicted pseudogene 6136 [Source:MGI Symbol;Acc:MGI:3646897]
ENSMUSG00000085028	Slc2a4rg-ps	0.245226	0.124117	0.0943829	0.710693	-0.0428783	0.999701	0.382487	0.00512909	Slc2a4 regulator, pseudogene [Source:MGI Symbol;Acc:MGI:3651388]
ENSMUSG00000085042	Abhd11os	0.396007	0.0166497	-0.00590112	0.988033	-0.151573	0.999701	0.541678	0.00040023	abhydrolase domain containing 11, opposite strand [Source:MGI Symbol;Acc:MGI:1917062]
ENSMUSG00000085095	Gm15635	1.37743	2.08578e-14	-0.0712902	0.871036	-0.0118317	0.999701	1.31797	2.42202e-13	predicted gene 15635 [Source:MGI Symbol;Acc:MGI:3783079]
ENSMUSG00000085505	Gm12868	0.456058	0.00562971	0.0206365	0.95715	0.0226102	0.999701	0.454084	0.00419869	predicted gene 12868 [Source:MGI Symbol;Acc:MGI:3651004]
ENSMUSG00000087231	E230016M11Rik	0.374557	0.0230076	-0.0246181	0.945327	-0.0894238	0.999701	0.439363	0.00412409	RIKEN cDNA E230016M11 gene [Source:MGI Symbol;Acc:MGI:2443524]
ENSMUSG00000089781	Gm15756	0.586489	3.87349e-05	0.0222412	0.948666	-0.0805414	0.999701	0.689272	5.72241e-07	predicted gene 15756 [Source:MGI Symbol;Acc:MGI:3783199]
ENSMUSG00000090122	Kcne1l	1.0363	3.63182e-08	0.0829871	0.851059	-0.25248	0.999701	1.37177	1.38904e-13	potassium voltage-gated channel, Isk-related family, member 1-like, pseudogene [Source:MGI Symbol;Acc:MGI:1913490]
ENSMUSG00000090860	Gm17134	0.570464	0.000213978	0.0157237	0.967824	-0.0309447	0.999701	0.617133	3.56083e-05	predicted gene 17134 [Source:MGI Symbol;Acc:MGI:4937961]
ENSMUSG00000091479	Gm17035	0.619103	1.03306e-05	0.134731	0.599848	-0.0391348	0.999701	0.792969	3.68023e-09	predicted gene 17035 [Source:MGI Symbol;Acc:MGI:4937862]
ENSMUSG00000092283	Gm20412	1.22098	1.14816e-14	-0.0308329	0.941556	0.0903334	0.999701	1.09981	3.01416e-12	predicted gene 20412 [Source:MGI Symbol;Acc:MGI:5141877]
ENSMUSG00000092368	A930015D03Rik	0.346019	0.0489864	0.105158	0.731817	0.013932	0.999701	0.437245	0.00641365	RIKEN cDNA A930015D03 gene [Source:MGI Symbol;Acc:MGI:1925060]
ENSMUSG00000097204	Gm17690	0.450971	0.0090714	0.0922578	0.777415	0.0514449	0.999701	0.491784	0.00272258	predicted gene, 17690 [Source:MGI Symbol;Acc:MGI:4937324]
ENSMUSG00000097415	AU020206	2.573	1.41775e-23	0.13869	0.818256	0.0864747	0.999701	2.62522	2.68305e-24	expressed sequence AU020206 [Source:MGI Symbol;Acc:MGI:2142134]
ENSMUSG00000097472	Gm26586	0.519447	0.00934026	0.0436207	0.921737	0.104421	0.999701	0.458647	0.0194785	predicted gene, 26586 [Source:MGI Symbol;Acc:MGI:5477080]
ENSMUSG00000097620	4921514A10Rik	0.448808	0.00155749	-0.0165215	0.961059	-0.0248277	0.999701	0.457114	0.000855195	RIKEN cDNA 4921514A10 gene [Source:MGI Symbol;Acc:MGI:3704238]
ENSMUSG00000098112	Bin2	2.13025	5.8799e-19	0.248708	0.600386	0.307412	0.999701	2.07154	5.43055e-18	bridging integrator 2 [Source:MGI Symbol;Acc:MGI:3611448]
ENSMUSG00000098188	Sowahc	0.580901	1.94318e-05	0.000330337	0.998687	-0.140628	0.999701	0.721859	3.17251e-08	sosondowah ankyrin repeat domain family member C [Source:MGI Symbol;Acc:MGI:3606051]
ENSMUSG00000101162	Gm26728	1.55914	6.51836e-16	0.0834431	0.858256	0.211262	0.999701	1.43132	1.26329e-13	predicted gene, 26728 [Source:MGI Symbol;Acc:MGI:5477222]
ENSMUSG00000102752	Gm7694	0.231483	0.222874	0.0303311	0.931625	-0.0704552	0.999701	0.332269	0.040552	predicted gene 7694 [Source:MGI Symbol;Acc:MGI:3649135]
ENSMUSG00000105504	Gbp5	2.68105	1.07142e-26	0.115814	0.850432	0.442473	0.999701	2.35439	6.59417e-21	guanylate binding protein 5 [Source:MGI Symbol;Acc:MGI:2429943]
ENSMUSG00000105813	Gm42928	1.33533	1.01513e-19	0.0550421	0.879209	0.0801196	0.999701	1.31025	5.6367e-19	predicted gene 42928 [Source:MGI Symbol;Acc:MGI:5663065]
ENSMUSG00000105987	AI506816	1.6067	1.54467e-14	-0.341734	0.343374	0.154726	0.999701	1.11024	1.08968e-07	expressed sequence AI506816 [Source:MGI Symbol;Acc:MGI:2140929]
ENSMUSG00000106379	Lhfpl3	0.391884	0.000805751	0.0375622	0.883464	0.0739442	0.999701	0.355502	0.00197339	lipoma HMGIC fusion partner-like 3 [Source:MGI Symbol;Acc:MGI:1925076]
ENSMUSG00000109408	A930037H05Rik	1.57541	1.83912e-24	-0.0277307	0.945383	0.171194	0.999701	1.37649	5.47707e-19	RIKEN cDNA A930037H05 gene [Source:MGI Symbol;Acc:MGI:1925689]
ENSMUSG00000110350	Gm10252	0.669141	1.63661e-11	0.101382	0.593139	0.0934	0.999701	0.677123	6.66522e-12	predicted gene 10252 [Source:MGI Symbol;Acc:MGI:3704292]
ENSMUSG00000111521	Gm48529	0.707104	7.31924e-05	-0.148359	0.652803	-0.219998	0.999701	0.778743	6.17033e-06	predicted gene, 48529 [Source:MGI Symbol;Acc:MGI:6098068]
ENSMUSG00000115149	9330188P03Rik	0.629201	0.000330303	0.0197003	0.963612	-0.0284324	0.999701	0.677334	6.2541e-05	RIKEN cDNA 9330188P03 gene [Source:MGI Symbol;Acc:MGI:2686435]
ENSMUSG00000118346	Tmem179b	0.648796	3.2424e-06	-0.027685	0.93529	-0.163321	0.999701	0.784432	7.51388e-09	transmembrane protein 179B [Source:MGI Symbol;Acc:MGI:1914956]

## Sheet: P3
		AD 6M vs WT 6M		WT 6M vs WT 3M		AD 3M vs WT 3M		AD 6M vs AD 3M
EnsemblID	gene_name	log2FC	padj	log2FC	padj	log2FC	padj	log2FC	padj	Description
ENSMUSG00000000184	Ccnd2	1.13732	2.54697e-13	-0.427359	0.0595671	0.175158	0.999701	0.534805	0.00128284	cyclin D2 [Source:MGI Symbol;Acc:MGI:88314]
ENSMUSG00000000686	Abhd15	0.555986	0.000146235	-0.104186	0.712224	0.152478	0.999701	0.299323	0.0547344	abhydrolase domain containing 15 [Source:MGI Symbol;Acc:MGI:1914727]
ENSMUSG00000001247	Lsr	0.47381	0.000766862	-0.131067	0.598619	-0.0940649	0.999701	0.436808	0.00155541	lipolysis stimulated lipoprotein receptor [Source:MGI Symbol;Acc:MGI:1927471]
ENSMUSG00000001870	Ltbp1	0.372514	0.000802247	-0.115086	0.538929	0.0333341	0.999701	0.224094	0.0568032	latent transforming growth factor beta binding protein 1 [Source:MGI Symbol;Acc:MGI:109151]
ENSMUSG00000002325	Irf9	1.86446	1.28924e-21	-0.349327	0.28785	0.0714016	0.999701	1.44374	2.23498e-13	interferon regulatory factor 9 [Source:MGI Symbol;Acc:MGI:107587]
ENSMUSG00000002885	Adgre5	0.762399	2.36028e-08	0.0543394	0.864297	0.121584	0.999701	0.695154	2.84235e-07	adhesion G protein-coupled receptor E5 [Source:MGI Symbol;Acc:MGI:1347095]
ENSMUSG00000003348	Mob3a	0.418133	0.00119936	-0.104072	0.651807	0.0734976	0.999701	0.240563	0.0827691	MOB kinase activator 3A [Source:MGI Symbol;Acc:MGI:3050117]
ENSMUSG00000004105	Angptl2	0.595457	0.000192666	-0.00923403	0.981733	0.113329	0.999701	0.472894	0.00303646	angiopoietin-like 2 [Source:MGI Symbol;Acc:MGI:1347002]
ENSMUSG00000004451	Ralb	0.439834	3.14786e-06	-0.158948	0.284355	0.00508203	0.999701	0.275803	0.00462518	v-ral simian leukemia viral oncogene B [Source:MGI Symbol;Acc:MGI:1927244]
ENSMUSG00000004891	Nes	1.80617	8.0275e-16	-0.52391	0.130229	0.179128	0.999701	1.10313	1.66878e-06	nestin [Source:MGI Symbol;Acc:MGI:101784]
ENSMUSG00000005686	Ampd3	0.506143	3.79875e-08	0.0899257	0.602929	0.0628448	0.999701	0.533224	3.60646e-09	adenosine monophosphate deaminase 3 [Source:MGI Symbol;Acc:MGI:1096344]
ENSMUSG00000006386	Tek	0.335275	0.00922218	0.0016558	0.99612	0.183189	0.999701	0.153742	0.301089	TEK receptor tyrosine kinase [Source:MGI Symbol;Acc:MGI:98664]
ENSMUSG00000006800	Sulf2	0.60678	2.95472e-13	-0.011224	0.958951	0.128271	0.999701	0.467285	2.81498e-08	sulfatase 2 [Source:MGI Symbol;Acc:MGI:1919293]
ENSMUSG00000008398	Elk3	0.742909	1.80974e-07	-0.0111657	0.976037	0.114841	0.999701	0.616902	1.3595e-05	ELK3, member of ETS oncogene family [Source:MGI Symbol;Acc:MGI:101762]
ENSMUSG00000008496	Pou2f2	0.632266	1.352e-09	-0.198797	0.230133	-0.0175521	0.999701	0.451021	1.99876e-05	POU domain, class 2, transcription factor 2 [Source:MGI Symbol;Acc:MGI:101897]
ENSMUSG00000008682	Rpl10	0.377017	0.000160143	-0.129538	0.422059	-0.0613242	0.999701	0.308803	0.00195684	ribosomal protein L10 [Source:MGI Symbol;Acc:MGI:105943]
ENSMUSG00000009376	Met	0.886531	2.32541e-16	-0.619461	2.8499e-06	0.156173	0.999701	0.110898	0.458809	met proto-oncogene [Source:MGI Symbol;Acc:MGI:96969]
ENSMUSG00000009621	Vav2	0.764405	1.4418e-09	-0.0162936	0.959909	0.129681	0.999701	0.618431	1.05244e-06	vav 2 oncogene [Source:MGI Symbol;Acc:MGI:102718]
ENSMUSG00000010021	Kif19a	0.543486	0.00177826	0.021856	0.958447	0.0604066	0.999701	0.504936	0.00295898	kinesin family member 19A [Source:MGI Symbol;Acc:MGI:2447024]
ENSMUSG00000010051	Hyal1	0.663508	6.0738e-05	-0.110195	0.737042	-0.0604101	0.999701	0.613723	0.000155192	hyaluronoglucosaminidase 1 [Source:MGI Symbol;Acc:MGI:96298]
ENSMUSG00000010461	Eya4	0.47742	0.000177046	-0.113216	0.622336	0.0511285	0.999701	0.313076	0.0174552	EYA transcriptional coactivator and phosphatase 4 [Source:MGI Symbol;Acc:MGI:1337104]
ENSMUSG00000014418	Hps5	0.410075	8.21652e-06	0.0536572	0.773179	0.07533	0.999701	0.388402	1.65966e-05	HPS5, biogenesis of lysosomal organelles complex 2 subunit 2 [Source:MGI Symbol;Acc:MGI:2180307]
ENSMUSG00000016128	Stard13	0.326624	0.000405265	0.0549042	0.761034	0.085517	0.999701	0.296012	0.00112501	StAR-related lipid transfer (START) domain containing 13 [Source:MGI Symbol;Acc:MGI:2385331]
ENSMUSG00000016918	Sulf1	0.586982	2.37211e-14	-0.0805845	0.587047	0.0663355	0.999701	0.440062	1.55709e-08	sulfatase 1 [Source:MGI Symbol;Acc:MGI:2138563]
ENSMUSG00000017734	Dbndd2	0.418036	6.04717e-11	-0.0287423	0.84626	0.126896	0.999701	0.262398	6.64521e-05	dysbindin (dystrobrevin binding protein 1) domain containing 2 [Source:MGI Symbol;Acc:MGI:106562]
ENSMUSG00000017774	Myo1c	0.361916	9.74329e-05	-0.0291538	0.889279	0.0621948	0.999701	0.270567	0.00396747	myosin IC [Source:MGI Symbol;Acc:MGI:106612]
ENSMUSG00000018102	H2bc4	0.420442	0.0123337	-0.0723974	0.827218	0.130076	0.999701	0.217969	0.24577	H2B clustered histone 4 [Source:MGI Symbol;Acc:MGI:1915274]
ENSMUSG00000018931	Natd1	0.352995	4.12654e-05	-0.019231	0.924368	0.0409	0.999701	0.292864	0.000626485	N-acetyltransferase domain containing 1 [Source:MGI Symbol;Acc:MGI:1344388]
ENSMUSG00000019055	Plod1	0.701945	2.3125e-10	-0.0294162	0.915231	0.043745	0.999701	0.628784	1.23545e-08	procollagen-lysine, 2-oxoglutarate 5-dioxygenase 1 [Source:MGI Symbol;Acc:MGI:99907]
ENSMUSG00000019850	Tnfaip3	0.692125	2.27431e-05	-0.254717	0.32247	0.116661	0.999701	0.320746	0.0753242	tumor necrosis factor, alpha-induced protein 3 [Source:MGI Symbol;Acc:MGI:1196377]
ENSMUSG00000019920	Lims1	0.34123	1.55659e-05	0.0290968	0.870206	0.0820061	0.999701	0.288321	0.000236893	LIM and senescent cell antigen-like domains 1 [Source:MGI Symbol;Acc:MGI:1195263]
ENSMUSG00000019978	Epb41l2	0.480746	1.89242e-10	0.0108653	0.954813	0.0235703	0.999701	0.468041	4.15821e-10	erythrocyte membrane protein band 4.1 like 2 [Source:MGI Symbol;Acc:MGI:103009]
ENSMUSG00000019988	Nedd1	0.620192	2.09264e-05	-0.249209	0.274131	0.0981315	0.999701	0.272851	0.0888407	neural precursor cell expressed, developmentally down-regulated gene 1 [Source:MGI Symbol;Acc:MGI:97293]
ENSMUSG00000020075	Ddx21	0.376709	2.39068e-07	-0.137072	0.225478	-0.0376435	0.999701	0.277281	0.000168379	DEAD (Asp-Glu-Ala-Asp) box polypeptide 21 [Source:MGI Symbol;Acc:MGI:1860494]
ENSMUSG00000020142	Slc1a4	0.303136	2.90703e-06	-0.0694854	0.539803	0.0423938	0.999701	0.191257	0.00433768	solute carrier family 1 (glutamate/neutral amino acid transporter), member 4 [Source:MGI Symbol;Acc:MGI:2135601]
ENSMUSG00000020184	Mdm2	0.408288	5.42975e-06	-0.10022	0.518321	0.0319789	0.999701	0.276089	0.00270238	transformed mouse 3T3 cell double minute 2 [Source:MGI Symbol;Acc:MGI:96952]
ENSMUSG00000020411	Nipal4	0.448325	0.00225595	-0.0676637	0.82334	0.14649	0.999701	0.234171	0.145678	NIPA-like domain containing 4 [Source:MGI Symbol;Acc:MGI:2444671]
ENSMUSG00000020520	Galnt10	0.583406	3.98924e-12	-0.0144661	0.946722	0.00181647	0.999701	0.567124	1.34999e-11	polypeptide N-acetylgalactosaminyltransferase 10 [Source:MGI Symbol;Acc:MGI:1890480]
ENSMUSG00000020689	Itgb3	0.419284	0.000856347	-0.0143169	0.962276	0.0180126	0.999701	0.386954	0.00169264	integrin beta 3 [Source:MGI Symbol;Acc:MGI:96612]
ENSMUSG00000020932	Gfap	3.73364	1.47784e-127	0.156973	0.61958	1.13826	3.19504e-10	2.75236	2.46195e-68	glial fibrillary acidic protein [Source:MGI Symbol;Acc:MGI:95697]
ENSMUSG00000020941	Map3k14	0.827765	0.0013378	-0.343722	0.391961	-0.112619	0.999701	0.596663	0.0237023	mitogen-activated protein kinase kinase kinase 14 [Source:MGI Symbol;Acc:MGI:1858204]
ENSMUSG00000021090	Lrrc9	0.802397	2.68872e-06	0.000938498	0.99814	0.0591508	0.999701	0.744185	9.35383e-06	leucine rich repeat containing 9 [Source:MGI Symbol;Acc:MGI:1925507]
ENSMUSG00000021411	Pxdc1	1.10581	3.03547e-12	-0.14798	0.638042	-0.0240786	0.999701	0.98191	5.20024e-10	PX domain containing 1 [Source:MGI Symbol;Acc:MGI:1914145]
ENSMUSG00000021451	Sema4d	0.583277	2.68648e-11	-0.0709115	0.682746	0.102831	0.999701	0.409535	4.39524e-06	sema domain, immunoglobulin domain (Ig), transmembrane domain (TM) and short cytoplasmic domain, (semaphorin) 4D [Source:MGI Symbol;Acc:MGI:109244]
ENSMUSG00000021614	Vcan	0.451989	7.44532e-07	-0.0914193	0.584251	0.0150858	0.999701	0.345484	0.000168575	versican [Source:MGI Symbol;Acc:MGI:102889]
ENSMUSG00000021756	Il6st	0.469342	1.9558e-10	-0.0332772	0.844453	0.0326214	0.999701	0.403443	4.63199e-08	interleukin 6 signal transducer [Source:MGI Symbol;Acc:MGI:96560]
ENSMUSG00000021763	BC067074	0.668651	6.6379e-05	0.0375236	0.925746	0.142033	0.999701	0.564142	0.000668787	cDNA sequence BC067074 [Source:MGI Symbol;Acc:MGI:3040697]
ENSMUSG00000021823	Vcl	0.369933	0.00022835	-0.106448	0.53182	-0.0765673	0.999701	0.340053	0.000557902	vinculin [Source:MGI Symbol;Acc:MGI:98927]
ENSMUSG00000021838	Samd4	0.402397	7.28363e-05	-0.0362808	0.87215	0.0884226	0.999701	0.277694	0.00763375	sterile alpha motif domain containing 4 [Source:MGI Symbol;Acc:MGI:1921730]
ENSMUSG00000021939	Ctsb	0.476501	4.78115e-12	0.024716	0.879955	0.0578637	0.999701	0.443353	1.20894e-10	cathepsin B [Source:MGI Symbol;Acc:MGI:88561]
ENSMUSG00000022094	Slc39a14	0.653551	5.89017e-08	-0.124982	0.568727	0.0199141	0.999701	0.508655	2.73012e-05	solute carrier family 39 (zinc transporter), member 14 [Source:MGI Symbol;Acc:MGI:2384851]
ENSMUSG00000022122	Ednrb	0.330056	7.13746e-05	-0.00175761	0.9939	-0.0236725	0.999701	0.351971	1.17049e-05	endothelin receptor type B [Source:MGI Symbol;Acc:MGI:102720]
ENSMUSG00000022309	Angpt1	0.65267	6.11871e-05	-0.11618	0.70891	0.15126	0.999701	0.38523	0.0245008	angiopoietin 1 [Source:MGI Symbol;Acc:MGI:108448]
ENSMUSG00000022323	Rida	0.561415	2.85313e-07	0.179264	0.308277	0.498863	0.000592615	0.241816	0.0461603	reactive intermediate imine deaminase A homolog [Source:MGI Symbol;Acc:MGI:1095401]
ENSMUSG00000022372	Sla	1.00125	5.50517e-13	-0.181322	0.464045	0.144398	0.999701	0.675528	1.68887e-06	src-like adaptor [Source:MGI Symbol;Acc:MGI:104295]
ENSMUSG00000022504	Ciita	0.70197	3.27315e-05	-0.247543	0.363078	0.0510166	0.999701	0.40341	0.022324	class II transactivator [Source:MGI Symbol;Acc:MGI:108445]
ENSMUSG00000022587	Ly6e	0.414724	1.19431e-09	0.0272672	0.863417	0.0266444	0.999701	0.415347	7.40402e-10	lymphocyte antigen 6 complex, locus E [Source:MGI Symbol;Acc:MGI:106651]
ENSMUSG00000022665	Ccdc80	0.311283	0.000611584	-0.0603574	0.727804	-0.00746466	0.999701	0.25839	0.00427473	coiled-coil domain containing 80 [Source:MGI Symbol;Acc:MGI:1915146]
ENSMUSG00000022887	Masp1	0.4157	0.000149458	-0.143836	0.417599	-0.0578759	0.999701	0.32974	0.00269592	mannan-binding lectin serine peptidase 1 [Source:MGI Symbol;Acc:MGI:88492]
ENSMUSG00000023067	Cdkn1a	1.55131	3.07622e-10	-0.262145	0.563776	-0.0122447	0.999701	1.30141	1.35275e-07	cyclin-dependent kinase inhibitor 1A (P21) [Source:MGI Symbol;Acc:MGI:104556]
ENSMUSG00000023947	Nfkbie	1.07005	3.97267e-06	0.0602899	0.9157	0.11464	0.999701	1.0157	7.90985e-06	nuclear factor of kappa light polypeptide gene enhancer in B cells inhibitor, epsilon [Source:MGI Symbol;Acc:MGI:1194908]
ENSMUSG00000023994	Nfya	0.301496	0.000153876	-0.0691497	0.63071	0.0261168	0.999701	0.206229	0.011789	nuclear transcription factor-Y alpha [Source:MGI Symbol;Acc:MGI:97316]
ENSMUSG00000024451	Arap3	0.328272	0.00168957	-0.0421985	0.850432	0.145122	0.999701	0.140952	0.244347	ArfGAP with RhoGAP domain, ankyrin repeat and PH domain 3 [Source:MGI Symbol;Acc:MGI:2147274]
ENSMUSG00000024457	Trim26	0.345675	8.19842e-09	0.0286932	0.832452	0.0268049	0.999701	0.347563	4.60845e-09	tripartite motif-containing 26 [Source:MGI Symbol;Acc:MGI:1337056]
ENSMUSG00000024521	Pmaip1	0.701539	0.00559498	-0.119965	0.812844	0.00459092	0.999701	0.576983	0.0219885	phorbol-12-myristate-13-acetate-induced protein 1 [Source:MGI Symbol;Acc:MGI:1930146]
ENSMUSG00000024542	Cep192	0.533876	8.88264e-09	-0.130138	0.411768	-0.049036	0.999701	0.452774	1.01398e-06	centrosomal protein 192 [Source:MGI Symbol;Acc:MGI:1918049]
ENSMUSG00000024732	Ccdc86	0.453088	0.000578857	-0.0494711	0.863426	0.0439743	0.999701	0.359643	0.00639985	coiled-coil domain containing 86 [Source:MGI Symbol;Acc:MGI:1277220]
ENSMUSG00000024781	Lipa	0.375687	0.000116938	-0.0833552	0.638474	0.0886395	0.999701	0.203693	0.0524866	lysosomal acid lipase A [Source:MGI Symbol;Acc:MGI:96789]
ENSMUSG00000024812	Tjp2	0.479639	4.18747e-10	0.0412856	0.806132	0.119105	0.999701	0.40182	1.7568e-07	tight junction protein 2 [Source:MGI Symbol;Acc:MGI:1341872]
ENSMUSG00000024912	Fosl1	0.525979	0.00206011	-0.185929	0.506782	0.0213547	0.999701	0.318695	0.0780965	fos-like antigen 1 [Source:MGI Symbol;Acc:MGI:107179]
ENSMUSG00000025006	Sorbs1	0.337328	2.01519e-11	-0.0577203	0.527447	0.0400055	0.999701	0.239602	2.86016e-06	sorbin and SH3 domain containing 1 [Source:MGI Symbol;Acc:MGI:700014]
ENSMUSG00000025026	Add3	0.418278	3.46344e-13	0.0106399	0.941556	0.0129009	0.999701	0.416017	3.84237e-13	adducin 3 (gamma) [Source:MGI Symbol;Acc:MGI:1351615]
ENSMUSG00000025232	Hexa	0.607594	1.53144e-13	-0.0397786	0.832833	-0.000671378	0.999701	0.568486	4.84323e-12	hexosaminidase A [Source:MGI Symbol;Acc:MGI:96073]
ENSMUSG00000025525	Apool	0.443811	0.0159614	0.0100137	0.98148	0.126632	0.999701	0.327193	0.0807091	apolipoprotein O-like [Source:MGI Symbol;Acc:MGI:1915367]
ENSMUSG00000025780	Itih5	0.366777	3.04233e-08	-0.067429	0.582481	-0.0118887	0.999701	0.311237	2.48191e-06	inter-alpha (globulin) inhibitor H5 [Source:MGI Symbol;Acc:MGI:1925751]
ENSMUSG00000025809	Itgb1	0.552614	2.79091e-12	-0.0871716	0.550158	0.113555	0.999701	0.351888	1.50507e-05	integrin beta 1 (fibronectin receptor beta) [Source:MGI Symbol;Acc:MGI:96610]
ENSMUSG00000025880	Smad7	0.317777	0.00768872	-0.085185	0.683952	0.0426016	0.999701	0.18999	0.138663	SMAD family member 7 [Source:MGI Symbol;Acc:MGI:1100518]
ENSMUSG00000026074	Map4k4	0.443921	2.10744e-10	-0.0565858	0.68024	0.155266	0.883408	0.232069	0.00170706	mitogen-activated protein kinase kinase kinase kinase 4 [Source:MGI Symbol;Acc:MGI:1349394]
ENSMUSG00000026135	Zfp142	0.614314	1.34797e-19	-0.0337644	0.830158	0.563402	6.34243e-15	0.0171473	0.890853	zinc finger protein 142 [Source:MGI Symbol;Acc:MGI:1924514]
ENSMUSG00000026173	Plcd4	1.07174	3.36158e-27	0.00478825	0.985883	0.553856	9.07764e-06	0.522675	3.25561e-07	phospholipase C, delta 4 [Source:MGI Symbol;Acc:MGI:107469]
ENSMUSG00000026193	Fn1	0.767948	5.8525e-12	-0.134131	0.503733	0.115508	0.999701	0.518309	5.55121e-06	fibronectin 1 [Source:MGI Symbol;Acc:MGI:95566]
ENSMUSG00000026442	Nfasc	0.340615	1.04725e-12	-0.0620319	0.461924	0.0907017	0.999701	0.187881	0.00017239	neurofascin [Source:MGI Symbol;Acc:MGI:104753]
ENSMUSG00000026466	Tor1aip1	0.386537	4.62839e-08	0.0337419	0.83048	0.0223035	0.999701	0.397975	1.04296e-08	torsin A interacting protein 1 [Source:MGI Symbol;Acc:MGI:3582693]
ENSMUSG00000026586	Prrx1	0.540025	9.12517e-05	-0.0287409	0.929728	0.0605405	0.999701	0.450744	0.00101648	paired related homeobox 1 [Source:MGI Symbol;Acc:MGI:97712]
ENSMUSG00000026655	Fam107b	0.824503	1.75448e-09	-0.230845	0.305454	0.22388	0.999701	0.369778	0.0120684	family with sequence similarity 107, member B [Source:MGI Symbol;Acc:MGI:1913790]
ENSMUSG00000026657	Frmd4a	0.372226	3.9732e-05	-0.00163788	0.994965	0.0647241	0.999701	0.305865	0.00070732	FERM domain containing 4A [Source:MGI Symbol;Acc:MGI:1919850]
ENSMUSG00000026674	Ddr2	0.911779	1.42887e-10	-0.0843384	0.781047	0.270233	0.999701	0.557208	0.000140235	discoidin domain receptor family, member 2 [Source:MGI Symbol;Acc:MGI:1345277]
ENSMUSG00000026796	Fam129b	0.858433	9.5365e-07	-0.0617713	0.877306	0.0470452	0.999701	0.749617	1.57177e-05	family with sequence similarity 129, member B [Source:MGI Symbol;Acc:MGI:2442910]
ENSMUSG00000026814	Eng	0.437518	6.11871e-05	-0.00846739	0.97535	0.181709	0.999701	0.247342	0.0335055	endoglin [Source:MGI Symbol;Acc:MGI:95392]
ENSMUSG00000027015	Cybrd1	2.00359	4.56571e-12	-0.353774	0.502979	0.515397	0.999701	1.13442	0.000137242	cytochrome b reductase 1 [Source:MGI Symbol;Acc:MGI:2654575]
ENSMUSG00000027082	Tfpi	0.482596	0.022609	-0.0525118	0.907898	0.0817489	0.999701	0.348335	0.107808	tissue factor pathway inhibitor [Source:MGI Symbol;Acc:MGI:1095418]
ENSMUSG00000027111	Itga6	0.884689	1.35741e-11	-0.169439	0.461924	0.129742	0.999701	0.585508	1.22987e-05	integrin alpha 6 [Source:MGI Symbol;Acc:MGI:96605]
ENSMUSG00000027287	Snap23	0.478691	5.63373e-06	-0.100787	0.602095	-0.0216975	0.999701	0.399601	0.000137262	synaptosomal-associated protein 23 [Source:MGI Symbol;Acc:MGI:109356]
ENSMUSG00000027293	Ehd4	0.613787	1.0487e-10	-0.0154166	0.948666	-0.0417524	0.999701	0.640123	1.06291e-11	EH-domain containing 4 [Source:MGI Symbol;Acc:MGI:1919619]
ENSMUSG00000027339	Rassf2	0.944982	3.05974e-49	0.129041	0.227369	0.833078	2.2496e-37	0.240945	0.000535553	Ras association (RalGDS/AF-6) domain family member 2 [Source:MGI Symbol;Acc:MGI:2442060]
ENSMUSG00000027422	Rrbp1	0.857502	2.50647e-17	-0.173963	0.305093	0.0864743	0.999701	0.597064	6.94762e-09	ribosome binding protein 1 [Source:MGI Symbol;Acc:MGI:1932395]
ENSMUSG00000027423	Snx5	0.346187	1.52757e-07	0.0297432	0.839933	0.0787461	0.999701	0.297184	5.93315e-06	sorting nexin 5 [Source:MGI Symbol;Acc:MGI:1916428]
ENSMUSG00000027469	Tpx2	0.99226	4.01658e-09	-0.0611706	0.881099	0.100913	0.999701	0.830176	7.21617e-07	TPX2, microtubule-associated [Source:MGI Symbol;Acc:MGI:1919369]
ENSMUSG00000027570	Col9a3	0.604616	7.65232e-06	0.122514	0.625698	0.184931	0.999701	0.5422	4.64949e-05	collagen, type IX, alpha 3 [Source:MGI Symbol;Acc:MGI:894686]
ENSMUSG00000027615	Hps3	0.454516	1.79681e-05	0.00928434	0.972339	0.0575804	0.999701	0.40622	0.000101826	HPS3, biogenesis of lysosomal organelles complex 2 subunit 1 [Source:MGI Symbol;Acc:MGI:2153839]
ENSMUSG00000027803	Wwtr1	0.608788	9.81218e-09	-0.0405549	0.870206	0.0781389	0.999701	0.490094	4.18781e-06	WW domain containing transcription regulator 1 [Source:MGI Symbol;Acc:MGI:1917649]
ENSMUSG00000027808	Serp1	0.377359	7.21036e-08	0.01444	0.932545	0.0633337	0.999701	0.328465	2.43062e-06	stress-associated endoplasmic reticulum protein 1 [Source:MGI Symbol;Acc:MGI:92638]
ENSMUSG00000027852	Nras	0.302866	1.60776e-07	-0.0358053	0.761032	0.124721	0.895444	0.14234	0.0236521	neuroblastoma ras oncogene [Source:MGI Symbol;Acc:MGI:97376]
ENSMUSG00000027858	Tspan2	0.550345	4.1491e-21	0.00729173	0.96231	0.370117	6.48391e-08	0.18752	0.00340285	tetraspanin 2 [Source:MGI Symbol;Acc:MGI:1917997]
ENSMUSG00000027959	Sass6	0.5237	4.93251e-05	-0.099767	0.683103	0.192811	0.999701	0.231121	0.108142	SAS-6 centriolar assembly protein [Source:MGI Symbol;Acc:MGI:1920026]
ENSMUSG00000027962	Vcam1	1.52631	5.62957e-15	-0.130667	0.750533	0.011563	0.999701	1.38408	1.58323e-12	vascular cell adhesion molecule 1 [Source:MGI Symbol;Acc:MGI:98926]
ENSMUSG00000028082	Sh3d19	0.327156	4.45422e-05	-0.0301103	0.867175	0.0771674	0.999701	0.219878	0.00759682	SH3 domain protein D19 [Source:MGI Symbol;Acc:MGI:1350923]
ENSMUSG00000028163	Nfkb1	0.655932	7.09795e-11	0.0368817	0.877631	0.0388506	0.999701	0.653964	5.91111e-11	nuclear factor of kappa light polypeptide gene enhancer in B cells 1, p105 [Source:MGI Symbol;Acc:MGI:97312]
ENSMUSG00000028333	Anp32b	0.329103	0.000145452	-0.0709793	0.653102	0.0318346	0.999701	0.226289	0.0110656	acidic (leucine-rich) nuclear phosphoprotein 32 family, member B [Source:MGI Symbol;Acc:MGI:1914878]
ENSMUSG00000028339	Col15a1	0.654488	1.84718e-06	-0.008438	0.981237	0.177264	0.999701	0.468786	0.000711072	collagen, type XV, alpha 1 [Source:MGI Symbol;Acc:MGI:88449]
ENSMUSG00000028364	Tnc	1.31546	1.09468e-09	-0.637181	0.0385776	0.116444	0.999701	0.561832	0.0160671	tenascin C [Source:MGI Symbol;Acc:MGI:101922]
ENSMUSG00000028645	Slc2a1	0.334032	0.000714243	-0.0618754	0.742158	0.117329	0.999701	0.154828	0.16773	solute carrier family 2 (facilitated glucose transporter), member 1 [Source:MGI Symbol;Acc:MGI:95755]
ENSMUSG00000028893	Sesn2	0.457743	2.68609e-07	0.0233828	0.914292	0.00313626	0.999701	0.47799	4.2016e-08	sestrin 2 [Source:MGI Symbol;Acc:MGI:2651874]
ENSMUSG00000028955	Vamp3	0.576683	1.85067e-11	-0.0317902	0.876924	0.034112	0.999701	0.51078	2.65703e-09	vesicle-associated membrane protein 3 [Source:MGI Symbol;Acc:MGI:1321389]
ENSMUSG00000029178	Klf3	0.313301	0.000468612	-0.0416349	0.823455	0.0557458	0.999701	0.21592	0.0195335	Kruppel-like factor 3 (basic) [Source:MGI Symbol;Acc:MGI:1342773]
ENSMUSG00000029201	Ugdh	0.467084	1.5491e-09	-0.0525178	0.741774	0.0247311	0.999701	0.389835	4.81383e-07	UDP-glucose dehydrogenase [Source:MGI Symbol;Acc:MGI:1306785]
ENSMUSG00000029560	Snx8	0.347233	0.000474346	-0.0122474	0.959329	-0.0196542	0.999701	0.354639	0.000230732	sorting nexin 8 [Source:MGI Symbol;Acc:MGI:2443816]
ENSMUSG00000029669	Tspan12	0.350373	5.48191e-07	-0.0399796	0.78379	0.0313972	0.999701	0.278996	6.65647e-05	tetraspanin 12 [Source:MGI Symbol;Acc:MGI:1889818]
ENSMUSG00000029710	Ephb4	0.566483	1.24796e-07	-0.131218	0.489068	-0.0301413	0.999701	0.465407	1.27468e-05	Eph receptor B4 [Source:MGI Symbol;Acc:MGI:104757]
ENSMUSG00000029771	Irf5	0.623242	3.00137e-09	-0.0966095	0.631044	0.0979266	0.999701	0.428706	6.0414e-05	interferon regulatory factor 5 [Source:MGI Symbol;Acc:MGI:1350924]
ENSMUSG00000029798	Herc6	0.578475	8.08205e-06	-0.0279205	0.928558	0.000960889	0.999701	0.549594	1.51594e-05	hect domain and RLD 6 [Source:MGI Symbol;Acc:MGI:1914388]
ENSMUSG00000030095	Tmem43	0.377782	4.1186e-08	-0.0130713	0.938287	0.0192169	0.999701	0.345494	4.19432e-07	transmembrane protein 43 [Source:MGI Symbol;Acc:MGI:1921372]
ENSMUSG00000030104	Edem1	0.524823	1.99209e-07	0.00756988	0.977088	0.0847512	0.999701	0.447641	8.28915e-06	ER degradation enhancer, mannosidase alpha-like 1 [Source:MGI Symbol;Acc:MGI:2180139]
ENSMUSG00000030536	Iqgap1	0.579607	1.87259e-09	-0.0587846	0.770262	-0.00634863	0.999701	0.527171	4.0321e-08	IQ motif containing GTPase activating protein 1 [Source:MGI Symbol;Acc:MGI:1352757]
ENSMUSG00000030609	Aen	0.384663	1.97262e-05	-0.0492393	0.790762	0.0829779	0.999701	0.252446	0.00646695	apoptosis enhancing nuclease [Source:MGI Symbol;Acc:MGI:1915298]
ENSMUSG00000030671	Pde3b	0.694185	7.27092e-11	-0.0250805	0.924368	0.00428187	0.999701	0.664822	3.49782e-10	phosphodiesterase 3B, cGMP-inhibited [Source:MGI Symbol;Acc:MGI:1333863]
ENSMUSG00000031093	Dock11	0.398201	0.000170245	-0.0430634	0.85306	0.0829161	0.999701	0.272222	0.0122816	dedicator of cytokinesis 11 [Source:MGI Symbol;Acc:MGI:1923224]
ENSMUSG00000031146	Plp2	0.497747	0.00226066	-0.0506759	0.888702	0.236652	0.999701	0.210419	0.26044	proteolipid protein 2 [Source:MGI Symbol;Acc:MGI:1298382]
ENSMUSG00000031453	Rasa3	0.321796	1.32436e-05	0.0561488	0.688216	0.0688795	0.999701	0.309066	1.92421e-05	RAS p21 protein activator 3 [Source:MGI Symbol;Acc:MGI:1197013]
ENSMUSG00000031538	Plat	0.621333	1.0313e-06	-0.21831	0.273492	-0.0233921	0.999701	0.426415	0.00101733	plasminogen activator, tissue [Source:MGI Symbol;Acc:MGI:97610]
ENSMUSG00000031591	Asah1	0.325986	1.49138e-07	-0.0648844	0.562126	0.0326003	0.999701	0.228502	0.000293733	N-acylsphingosine amidohydrolase 1 [Source:MGI Symbol;Acc:MGI:1277124]
ENSMUSG00000031799	Tpm4	0.601272	1.57519e-08	-0.0577017	0.800461	-0.0138381	0.999701	0.557408	1.25527e-07	tropomyosin 4 [Source:MGI Symbol;Acc:MGI:2449202]
ENSMUSG00000031851	Ntpcr	0.577973	5.27346e-09	0.0209762	0.9322	0.00756791	0.999701	0.591382	1.45945e-09	nucleoside-triphosphatase, cancer-related [Source:MGI Symbol;Acc:MGI:1913816]
ENSMUSG00000031885	Cbfb	0.458601	6.20681e-06	-0.0665894	0.740277	0.181138	0.999701	0.210874	0.0598163	core binding factor beta [Source:MGI Symbol;Acc:MGI:99851]
ENSMUSG00000031903	Pla2g15	0.4302	2.5869e-07	0.045267	0.798052	0.0565686	0.999701	0.418899	3.42735e-07	phospholipase A2, group XV [Source:MGI Symbol;Acc:MGI:2178076]
ENSMUSG00000031925	Maml2	0.524892	4.18695e-06	0.0400702	0.878002	0.00276812	0.999701	0.562194	3.94548e-07	mastermind like transcriptional coactivator 2 [Source:MGI Symbol;Acc:MGI:2389460]
ENSMUSG00000031990	Jam3	0.301394	0.000106142	0.028564	0.869188	0.0569862	0.999701	0.272971	0.00036016	junction adhesion molecule 3 [Source:MGI Symbol;Acc:MGI:1933825]
ENSMUSG00000032035	Ets1	0.434893	3.27315e-05	-0.110077	0.545493	0.161265	0.999701	0.163552	0.180955	E26 avian leukemia oncogene 1, 5' domain [Source:MGI Symbol;Acc:MGI:95455]
ENSMUSG00000032066	Bco2	0.834343	5.43081e-10	0.020559	0.954075	-0.00255193	0.999701	0.857454	1.44249e-10	beta-carotene oxygenase 2 [Source:MGI Symbol;Acc:MGI:2177469]
ENSMUSG00000032125	Robo4	0.55412	6.64904e-06	-0.124823	0.572941	0.130619	0.999701	0.298677	0.0218574	roundabout guidance receptor 4 [Source:MGI Symbol;Acc:MGI:1921394]
ENSMUSG00000032202	Rab27a	0.66011	9.91057e-07	-0.0256842	0.937851	0.0382136	0.999701	0.596212	7.44604e-06	RAB27A, member RAS oncogene family [Source:MGI Symbol;Acc:MGI:1861441]
ENSMUSG00000032220	Myo1e	0.566456	4.82293e-09	-0.154537	0.329931	0.0280995	0.999701	0.38382	0.00010146	myosin IE [Source:MGI Symbol;Acc:MGI:106621]
ENSMUSG00000032232	Cgnl1	0.342236	6.34387e-05	-0.00806328	0.970466	0.0906859	0.999701	0.243487	0.00519137	cingulin-like 1 [Source:MGI Symbol;Acc:MGI:1915428]
ENSMUSG00000032300	1700017B05Rik	0.720022	3.92838e-10	-0.0349568	0.90114	0.0483325	0.999701	0.636733	2.91146e-08	RIKEN cDNA 1700017B05 gene [Source:MGI Symbol;Acc:MGI:1921461]
ENSMUSG00000032849	Abcc4	0.495087	1.61454e-11	-0.0636656	0.662926	0.0411223	0.999701	0.390299	1.25257e-07	ATP-binding cassette, sub-family C (CFTR/MRP), member 4 [Source:MGI Symbol;Acc:MGI:2443111]
ENSMUSG00000032902	Slc16a1	0.542049	5.4708e-06	0.0187759	0.947997	0.0331317	0.999701	0.527694	6.09348e-06	solute carrier family 16 (monocarboxylic acid transporters), member 1 [Source:MGI Symbol;Acc:MGI:106013]
ENSMUSG00000033335	Dnm2	0.50474	1.58662e-16	-0.0195002	0.896919	0.0216725	0.999701	0.463567	4.31565e-14	dynamin 2 [Source:MGI Symbol;Acc:MGI:109547]
ENSMUSG00000033705	Stard9	0.344252	6.65217e-06	-0.0604762	0.675327	0.0245937	0.999701	0.259183	0.000769246	START domain containing 9 [Source:MGI Symbol;Acc:MGI:3045258]
ENSMUSG00000033713	Foxn3	0.30965	3.64512e-05	-0.0514974	0.721929	0.0537166	0.999701	0.204436	0.00826682	forkhead box N3 [Source:MGI Symbol;Acc:MGI:1918625]
ENSMUSG00000033855	Ston1	0.80639	3.33101e-06	-0.0106234	0.981474	0.117233	0.999701	0.678533	7.49894e-05	stonin 1 [Source:MGI Symbol;Acc:MGI:1924307]
ENSMUSG00000034349	Smc4	0.49733	7.30915e-05	-0.172711	0.393159	0.0888057	0.999701	0.235813	0.088134	structural maintenance of chromosomes 4 [Source:MGI Symbol;Acc:MGI:1917349]
ENSMUSG00000034485	Uaca	0.652501	2.16447e-10	-0.215467	0.182839	-0.121882	0.999701	0.558916	5.2204e-08	uveal autoantigen with coiled-coil domains and ankyrin repeats [Source:MGI Symbol;Acc:MGI:1919815]
ENSMUSG00000034707	Gns	0.405883	2.69615e-09	-0.0125808	0.940187	0.0872453	0.999701	0.306057	9.24035e-06	glucosamine (N-acetyl)-6-sulfatase [Source:MGI Symbol;Acc:MGI:1922862]
ENSMUSG00000035493	Tgfbi	0.911811	5.91586e-05	-0.0102246	0.985762	0.0605173	0.999701	0.841069	0.000157159	transforming growth factor, beta induced [Source:MGI Symbol;Acc:MGI:99959]
ENSMUSG00000036381	P2ry14	0.632563	7.17278e-05	-0.308035	0.198998	-0.0180489	0.999701	0.342578	0.0413163	purinergic receptor P2Y, G-protein coupled, 14 [Source:MGI Symbol;Acc:MGI:2155705]
ENSMUSG00000036390	Gadd45a	1.15117	3.9732e-05	-0.48853	0.252665	-0.0242313	0.999701	0.686876	0.0195674	growth arrest and DNA-damage-inducible 45 alpha [Source:MGI Symbol;Acc:MGI:107799]
ENSMUSG00000036986	Pml	0.57052	8.19043e-12	-0.109297	0.461047	-0.0539198	0.999701	0.515143	6.44689e-10	promyelocytic leukemia [Source:MGI Symbol;Acc:MGI:104662]
ENSMUSG00000037013	Ss18	0.318895	0.000451708	-0.0674487	0.687746	0.0220133	0.999701	0.229433	0.0135344	SS18, nBAF chromatin remodeling complex subunit [Source:MGI Symbol;Acc:MGI:107708]
ENSMUSG00000037946	Fgd3	0.633659	1.2385e-09	-0.0341971	0.891997	0.0307104	0.999701	0.568752	4.30827e-08	FYVE, RhoGEF and PH domain containing 3 [Source:MGI Symbol;Acc:MGI:1353657]
ENSMUSG00000038007	Acer2	0.596545	0.0122239	0.0777785	0.876014	0.112824	0.999701	0.5615	0.0150065	alkaline ceramidase 2 [Source:MGI Symbol;Acc:MGI:1920932]
ENSMUSG00000038059	Smim3	0.963354	4.48266e-10	-0.10992	0.732004	0.146947	0.999701	0.706487	5.54566e-06	small integral membrane protein 3 [Source:MGI Symbol;Acc:MGI:1917088]
ENSMUSG00000038175	Mylip	0.460002	1.59784e-05	-0.0598235	0.782621	0.0117404	0.999701	0.388438	0.00024182	myosin regulatory light chain interacting protein [Source:MGI Symbol;Acc:MGI:2388271]
ENSMUSG00000038375	Trp53inp2	0.668194	2.28585e-37	-0.112452	0.184765	0.284031	2.28746e-05	0.271712	6.53839e-07	transformation related protein 53 inducible nuclear protein 2 [Source:MGI Symbol;Acc:MGI:1915978]
ENSMUSG00000038648	Creb3l2	0.354721	6.93743e-05	0.00901184	0.967824	0.055751	0.999701	0.307982	0.000479157	cAMP responsive element binding protein 3-like 2 [Source:MGI Symbol;Acc:MGI:2442695]
ENSMUSG00000039031	Arhgap18	0.616684	8.21587e-06	0.0253329	0.939199	0.0309464	0.999701	0.61107	6.03966e-06	Rho GTPase activating protein 18 [Source:MGI Symbol;Acc:MGI:1921160]
ENSMUSG00000039116	Adgrg6	0.417346	0.000478469	-0.111703	0.600338	0.0270898	0.999701	0.278553	0.0239891	adhesion G protein-coupled receptor G6 [Source:MGI Symbol;Acc:MGI:1916151]
ENSMUSG00000039328	Rnf122	1.0949	1.91643e-12	-0.260141	0.321702	0.212655	0.999701	0.622107	9.37436e-05	ring finger protein 122 [Source:MGI Symbol;Acc:MGI:1916117]
ENSMUSG00000039531	Zup1	0.509074	0.000560665	-0.198603	0.392837	-0.0469159	0.999701	0.357387	0.0184009	zinc finger containing ubiquitin peptidase 1 [Source:MGI Symbol;Acc:MGI:1919830]
ENSMUSG00000039701	Usp53	0.796301	5.57073e-15	-0.0914551	0.649538	0.2316	0.876175	0.473246	6.63796e-06	ubiquitin specific peptidase 53 [Source:MGI Symbol;Acc:MGI:2139607]
ENSMUSG00000039936	Pik3cd	0.371032	5.2597e-05	0.0222549	0.917667	0.0565378	0.999701	0.336749	0.000191264	phosphatidylinositol-4,5-bisphosphate 3-kinase catalytic subunit delta [Source:MGI Symbol;Acc:MGI:1098211]
ENSMUSG00000040274	Cdk6	0.717033	6.76495e-07	-0.181261	0.466188	-0.0232292	0.999701	0.559001	0.000105579	cyclin-dependent kinase 6 [Source:MGI Symbol;Acc:MGI:1277162]
ENSMUSG00000040624	Plekhg1	0.517017	1.14449e-10	-0.00850307	0.968346	0.1036	0.999701	0.404914	5.20013e-07	pleckstrin homology domain containing, family G (with RhoGef domain) member 1 [Source:MGI Symbol;Acc:MGI:2676551]
ENSMUSG00000040723	Rcsd1	0.748227	9.30252e-06	0.0114336	0.979052	0.161128	0.999701	0.598532	0.00037053	RCSD domain containing 1 [Source:MGI Symbol;Acc:MGI:2676394]
ENSMUSG00000041134	Cyyr1	0.379454	0.00528921	-0.00357555	0.9912	0.0943689	0.999701	0.281509	0.0419869	cysteine and tyrosine-rich protein 1 [Source:MGI Symbol;Acc:MGI:2152187]
ENSMUSG00000041235	Chd7	0.515662	1.25814e-06	-0.0147155	0.955515	0.00150162	0.999701	0.499445	1.6942e-06	chromodomain helicase DNA binding protein 7 [Source:MGI Symbol;Acc:MGI:2444748]
ENSMUSG00000041654	Slc39a11	0.378401	0.000301429	-0.0345438	0.882208	0.0776855	0.999701	0.266172	0.0130053	solute carrier family 39 (metal ion transporter), member 11 [Source:MGI Symbol;Acc:MGI:1917056]
ENSMUSG00000041734	Kirrel	0.438828	0.0012464	-0.0275539	0.929649	0.0759282	0.999701	0.335346	0.0145712	kirre like nephrin family adhesion molecule 1 [Source:MGI Symbol;Acc:MGI:1891396]
ENSMUSG00000041849	Card6	0.722516	0.000449694	-0.0164265	0.974819	0.157163	0.999701	0.548927	0.00796742	caspase recruitment domain family, member 6 [Source:MGI Symbol;Acc:MGI:3032959]
ENSMUSG00000041870	Ankrd13a	0.634727	3.23648e-09	-0.0459667	0.852434	0.0075804	0.999701	0.58118	5.05806e-08	ankyrin repeat domain 13a [Source:MGI Symbol;Acc:MGI:1915670]
ENSMUSG00000042079	Hnrnpf	0.362322	0.000798499	-0.00599286	0.981984	0.0447965	0.999701	0.311533	0.00359496	heterogeneous nuclear ribonucleoprotein F [Source:MGI Symbol;Acc:MGI:2138741]
ENSMUSG00000042284	Itga1	0.43695	0.000137389	-0.113355	0.571925	0.0849044	0.999701	0.238691	0.0528972	integrin alpha 1 [Source:MGI Symbol;Acc:MGI:96599]
ENSMUSG00000042659	Arrdc4	0.644974	6.20107e-07	-0.201803	0.33455	0.0383047	0.999701	0.404866	0.00231946	arrestin domain containing 4 [Source:MGI Symbol;Acc:MGI:1913662]
ENSMUSG00000042684	Npl	1.03831	2.04249e-08	-0.20873	0.537927	0.0348136	0.999701	0.794764	1.69138e-05	N-acetylneuraminate pyruvate lyase [Source:MGI Symbol;Acc:MGI:1921341]
ENSMUSG00000043131	Mob1a	0.707152	8.53297e-13	-0.0794061	0.689166	0.0255146	0.999701	0.602231	1.28431e-09	MOB kinase activator 1A [Source:MGI Symbol;Acc:MGI:2442631]
ENSMUSG00000044456	Rin3	1.1059	1.451e-09	-0.10563	0.791103	0.0679802	0.999701	0.93229	3.0016e-07	Ras and Rab interactor 3 [Source:MGI Symbol;Acc:MGI:2385708]
ENSMUSG00000045136	Tubb2b	0.491298	5.82217e-06	0.0335094	0.893348	0.14451	0.999701	0.380297	0.000477197	tubulin, beta 2B class IIB [Source:MGI Symbol;Acc:MGI:1920960]
ENSMUSG00000045312	Lhfpl2	0.682185	4.59051e-09	0.0775124	0.746799	0.133092	0.999701	0.626605	6.00293e-08	lipoma HMGIC fusion partner-like 2 [Source:MGI Symbol;Acc:MGI:2145236]
ENSMUSG00000045679	Pqlc3	0.882	7.33666e-06	-0.275012	0.393727	-0.100292	0.999701	0.70728	0.000302174	PQ loop repeat containing [Source:MGI Symbol;Acc:MGI:2444067]
ENSMUSG00000045962	Wnk1	0.463781	5.78684e-22	-0.0326792	0.749313	0.155098	0.164149	0.276004	2.42122e-08	WNK lysine deficient protein kinase 1 [Source:MGI Symbol;Acc:MGI:2442092]
ENSMUSG00000046167	Gldn	1.29571	9.09677e-09	-0.0849271	0.876014	0.11819	0.999701	1.0926	1.03267e-06	gliomedin [Source:MGI Symbol;Acc:MGI:2388361]
ENSMUSG00000047123	Ticam1	0.545255	1.85065e-05	0.0955515	0.700195	0.0794075	0.999701	0.561399	6.02515e-06	toll-like receptor adaptor molecule 1 [Source:MGI Symbol;Acc:MGI:2147032]
ENSMUSG00000047735	Samd9l	1.84767	3.28831e-25	-0.119055	0.758482	0.277998	0.999701	1.45062	4.37317e-16	sterile alpha motif domain containing 9-like [Source:MGI Symbol;Acc:MGI:1343184]
ENSMUSG00000048200	Cracr2b	0.709594	3.12131e-06	-0.0634386	0.857441	0.138188	0.999701	0.507967	0.000855313	calcium release activated channel regulator 2B [Source:MGI Symbol;Acc:MGI:2446129]
ENSMUSG00000048707	Tprn	0.3954	5.27195e-05	0.0822695	0.649212	0.0717311	0.999701	0.405938	1.92241e-05	taperin [Source:MGI Symbol;Acc:MGI:2139535]
ENSMUSG00000049526	Tmem202	0.609537	6.95229e-08	-0.159278	0.414315	-0.0143222	0.999701	0.464581	3.79339e-05	transmembrane protein 202 [Source:MGI Symbol;Acc:MGI:1921143]
ENSMUSG00000049686	Orai1	0.687146	1.93482e-06	-0.06475	0.841461	0.0916082	0.999701	0.530788	0.000235061	ORAI calcium release-activated calcium modulator 1 [Source:MGI Symbol;Acc:MGI:1925542]
ENSMUSG00000050912	Tmem123	0.567612	2.74263e-10	0.0913694	0.596595	0.143466	0.999701	0.515515	8.68299e-09	transmembrane protein 123 [Source:MGI Symbol;Acc:MGI:1919179]
ENSMUSG00000050931	Sgms2	0.688926	0.000203087	-0.00766617	0.98676	0.112093	0.999701	0.569167	0.00202055	sphingomyelin synthase 2 [Source:MGI Symbol;Acc:MGI:1921692]
ENSMUSG00000052062	Pard3b	0.728084	2.06745e-07	-0.0951536	0.74009	0.0417209	0.999701	0.59121	2.27615e-05	par-3 family cell polarity regulator beta [Source:MGI Symbol;Acc:MGI:1919301]
ENSMUSG00000052248	Zeb2os	0.409672	0.00054422	-0.124767	0.534242	0.0165194	0.999701	0.268385	0.0291733	zinc finger E-box binding homeobox 2, opposite strand [Source:MGI Symbol;Acc:MGI:3652108]
ENSMUSG00000052331	Ankrd44	0.464557	1.68186e-07	-0.0494944	0.792355	0.0790652	0.999701	0.335998	0.000182566	ankyrin repeat domain 44 [Source:MGI Symbol;Acc:MGI:3045243]
ENSMUSG00000052593	Adam17	0.665622	4.91588e-10	-0.0980317	0.63352	-0.0398206	0.999701	0.607411	1.18978e-08	a disintegrin and metallopeptidase domain 17 [Source:MGI Symbol;Acc:MGI:1096335]
ENSMUSG00000053279	Aldh1a1	1.59122	3.17782e-38	-0.0534629	0.858076	0.722726	1.85784e-06	0.81503	9.72785e-11	aldehyde dehydrogenase family 1, subfamily A1 [Source:MGI Symbol;Acc:MGI:1353450]
ENSMUSG00000053835	H2-T24	0.471459	1.62031e-06	-0.0619946	0.754224	0.143726	0.999701	0.265739	0.0100232	histocompatibility 2, T region locus 24 [Source:MGI Symbol;Acc:MGI:95958]
ENSMUSG00000054008	Ndst1	0.315427	1.17381e-10	0.0310557	0.759992	0.057746	0.999701	0.288737	3.28279e-09	N-deacetylase/N-sulfotransferase (heparan glucosaminyl) 1 [Source:MGI Symbol;Acc:MGI:104719]
ENSMUSG00000054404	Slfn5	1.77513	1.39697e-20	-0.310653	0.34134	0.245135	0.999701	1.21934	2.84314e-10	schlafen 5 [Source:MGI Symbol;Acc:MGI:1329004]
ENSMUSG00000054509	Parp4	0.555198	2.90729e-06	0.044527	0.870206	0.0155619	0.999701	0.584163	4.32721e-07	poly (ADP-ribose) polymerase family, member 4 [Source:MGI Symbol;Acc:MGI:2685589]
ENSMUSG00000055485	Soga1	0.461731	9.16629e-08	-0.0198146	0.924368	0.0484699	0.999701	0.393446	4.88363e-06	suppressor of glucose, autophagy associated 1 [Source:MGI Symbol;Acc:MGI:2444575]
ENSMUSG00000056069	Otulinl	0.321127	4.73558e-06	0.00672292	0.970466	0.141837	0.953112	0.186012	0.011459	OTU deubiquitinase with linear linkage specificity like [Source:MGI Symbol;Acc:MGI:2687281]
ENSMUSG00000056209	Npm3	0.565249	0.0050907	-0.0656834	0.879948	0.0322082	0.999701	0.467357	0.0197385	nucleoplasmin 3 [Source:MGI Symbol;Acc:MGI:894653]
ENSMUSG00000056481	Cd248	0.550048	0.0036894	0.051607	0.903793	0.130319	0.999701	0.471337	0.011793	CD248 antigen, endosialin [Source:MGI Symbol;Acc:MGI:1917695]
ENSMUSG00000056501	Cebpb	0.845875	0.00233201	-0.131117	0.816687	0.0675627	0.999701	0.647195	0.0212899	CCAAT/enhancer binding protein (C/EBP), beta [Source:MGI Symbol;Acc:MGI:88373]
ENSMUSG00000059336	Slc14a1	1.82976	1.73108e-48	-0.142178	0.562758	0.420466	0.138807	1.26712	5.44262e-24	solute carrier family 14 (urea transporter), member 1 [Source:MGI Symbol;Acc:MGI:1351654]
ENSMUSG00000059883	Irak4	0.440098	0.000491722	0.00957072	0.975641	0.0834781	0.999701	0.36619	0.00357009	interleukin-1 receptor-associated kinase 4 [Source:MGI Symbol;Acc:MGI:2182474]
ENSMUSG00000060090	Rp2	0.407962	0.000264011	-0.0418256	0.865125	0.05896	0.999701	0.307177	0.00658863	retinitis pigmentosa 2 homolog [Source:MGI Symbol;Acc:MGI:1277953]
ENSMUSG00000061119	Prcp	0.495198	3.62248e-05	-0.101051	0.648964	0.000157836	0.999999	0.393989	0.00101215	prolylcarboxypeptidase (angiotensinase C) [Source:MGI Symbol;Acc:MGI:1919711]
ENSMUSG00000061983	Rps12	0.463353	0.0143579	-0.0284146	0.945383	0.0264623	0.999701	0.408476	0.0281948	ribosomal protein S12 [Source:MGI Symbol;Acc:MGI:98105]
ENSMUSG00000062127	Cttnbp2nl	0.66435	4.90459e-09	-0.0978824	0.653891	0.0708706	0.999701	0.495597	1.60966e-05	CTTNBP2 N-terminal like [Source:MGI Symbol;Acc:MGI:1933137]
ENSMUSG00000062312	Erbb2	0.793186	5.9842e-06	-0.0844673	0.826958	0.116494	0.999701	0.592224	0.000724431	erb-b2 receptor tyrosine kinase 2 [Source:MGI Symbol;Acc:MGI:95410]
ENSMUSG00000063286	Gm8995	2.25245	7.38487e-12	-0.545123	0.32038	0.0310686	0.999701	1.67626	4.0414e-07	predicted gene 8995 [Source:MGI Symbol;Acc:MGI:3644223]
ENSMUSG00000063450	Syne2	0.389283	0.000191411	-0.15719	0.329694	-0.03042	0.999701	0.262513	0.0148956	spectrin repeat containing, nuclear envelope 2 [Source:MGI Symbol;Acc:MGI:2449316]
ENSMUSG00000064210	Ano6	0.565716	4.07751e-09	0.0479634	0.823242	0.0574413	0.999701	0.556238	5.08872e-09	anoctamin 6 [Source:MGI Symbol;Acc:MGI:2145890]
ENSMUSG00000069833	Ahnak	1.51391	1.11152e-14	-0.223589	0.535897	0.0852673	0.999701	1.20506	1.12716e-09	AHNAK nucleoprotein (desmoyokin) [Source:MGI Symbol;Acc:MGI:1316648]
ENSMUSG00000070436	Serpinh1	0.68637	0.00107098	-0.0727361	0.873413	0.0153722	0.999701	0.598261	0.0038777	serine (or cysteine) peptidase inhibitor, clade H, member 1 [Source:MGI Symbol;Acc:MGI:88283]
ENSMUSG00000071042	Rasgrp3	0.425267	0.000288664	0.0248401	0.927893	0.0733466	0.999701	0.37676	0.00114016	RAS, guanyl releasing protein 3 [Source:MGI Symbol;Acc:MGI:3028579]
ENSMUSG00000073468	Sft2d1	0.322356	0.0014178	-0.0850125	0.633064	-0.0210391	0.999701	0.258382	0.0106932	SFT2 domain containing 1 [Source:MGI Symbol;Acc:MGI:1918689]
ENSMUSG00000074364	Ehd2	0.93078	2.0891e-11	-0.100289	0.727804	0.167142	0.999701	0.66335	2.32919e-06	EH-domain containing 2 [Source:MGI Symbol;Acc:MGI:2154274]
ENSMUSG00000075254	Heg1	0.522463	2.46743e-10	-0.0262049	0.89435	0.185662	0.870345	0.310597	0.000286196	heart development protein with EGF-like domains 1 [Source:MGI Symbol;Acc:MGI:1924696]
ENSMUSG00000079018	Ly6c1	0.454722	2.91284e-06	-0.0324022	0.885008	0.0927301	0.999701	0.32959	0.000796057	lymphocyte antigen 6 complex, locus C1 [Source:MGI Symbol;Acc:MGI:96882]
ENSMUSG00000079484	Phyhd1	0.851575	3.36143e-06	0.0988122	0.802816	0.148594	0.999701	0.801793	8.17597e-06	phytanoyl-CoA dioxygenase domain containing 1 [Source:MGI Symbol;Acc:MGI:3612860]
ENSMUSG00000085227	6330418K02Rik	0.790118	6.83414e-08	-0.0715751	0.828018	0.11595	0.999701	0.602593	3.87133e-05	RIKEN cDNA 6330418K02 gene [Source:MGI Symbol;Acc:MGI:3697416]
ENSMUSG00000085795	Zfp703	0.336014	7.51761e-05	-0.077822	0.611005	0.0145286	0.999701	0.243663	0.00474536	zinc finger protein 703 [Source:MGI Symbol;Acc:MGI:2662729]
ENSMUSG00000098557	Kctd12	0.567802	1.08486e-12	-0.0513414	0.75847	0.0458484	0.999701	0.470612	4.48648e-09	potassium channel tetramerisation domain containing 12 [Source:MGI Symbol;Acc:MGI:2145823]
ENSMUSG00000104802	Gm5869	0.329958	3.38021e-05	-0.128328	0.302923	0.0148132	0.999701	0.186816	0.026614	predicted gene 5869 [Source:MGI Symbol;Acc:MGI:3648808]
ENSMUSG00000107379	Gm43126	1.23548	1.90061e-12	-0.513393	0.0431514	0.128934	0.999701	0.593151	0.00132299	predicted gene 43126 [Source:MGI Symbol;Acc:MGI:5663263]
ENSMUSG00000107881	Gm44250	0.884071	0.000116281	0.0891151	0.863417	0.161553	0.999701	0.811633	0.000306504	predicted gene, 44250 [Source:MGI Symbol;Acc:MGI:5690642]
ENSMUSG00000108402	9430064I24Rik	0.601539	3.99055e-06	-0.0469685	0.87645	-0.0091342	0.999701	0.563705	1.07754e-05	RIKEN cDNA 9430064I24 gene [Source:MGI Symbol;Acc:MGI:3704302]
ENSMUSG00000110390	Gm45869	0.704062	0.000959521	-0.203564	0.586111	-0.122476	0.999701	0.622974	0.00298218	predicted gene 45869 [Source:MGI Symbol;Acc:MGI:5804984]
ENSMUSG00000110631	Gm42047	2.20968	1.2083e-05	-0.616469	0.468078	-0.032088	0.999701	1.6253	0.00143382	predicted gene, 42047 [Source:MGI Symbol;Acc:MGI:5624932]
ENSMUSG00000114796	A930028N01Rik	0.483553	2.46636e-05	-0.0402132	0.87837	0.0724235	0.999701	0.370916	0.00123478	RIKEN cDNA A930028N01 gene [Source:MGI Symbol;Acc:MGI:1925688]

## Sheet: P4
		AD 6M vs WT 6M		WT 6M vs WT 3M		AD 3M vs WT 3M		AD 6M vs AD 3M
EnsemblID	gene_name	log2FC	padj	log2FC	padj	log2FC	padj	log2FC	padj	Description
ENSMUSG00000000093	Tbx2	0.119567	0.647874	0.195139	0.480237	-0.101478	0.999701	0.416184	0.0171002	T-box 2 [Source:MGI Symbol;Acc:MGI:98494]
ENSMUSG00000000693	Loxl3	0.345676	0.00211441	0.0965914	0.625746	0.00807695	0.999701	0.43419	4.15418e-05	lysyl oxidase-like 3 [Source:MGI Symbol;Acc:MGI:1337004]
ENSMUSG00000000740	Rpl13	0.19536	0.00796393	0.160367	0.0996444	-0.0278634	0.999701	0.383591	4.69683e-09	ribosomal protein L13 [Source:MGI Symbol;Acc:MGI:105922]
ENSMUSG00000000782	Tcf7	0.229233	0.176901	0.164574	0.478297	0.0804606	0.999701	0.313346	0.0335235	transcription factor 7, T cell specific [Source:MGI Symbol;Acc:MGI:98507]
ENSMUSG00000001082	Mfsd10	0.0844265	0.470629	0.267283	0.0122125	0.0237568	0.999701	0.327953	4.13033e-05	major facilitator superfamily domain containing 10 [Source:MGI Symbol;Acc:MGI:1915544]
ENSMUSG00000001119	Col6a1	0.0978458	0.350951	0.354462	0.00012389	0.0150674	0.999701	0.437241	2.32807e-09	collagen, type VI, alpha 1 [Source:MGI Symbol;Acc:MGI:88459]
ENSMUSG00000001288	Rarg	0.305694	0.00633404	0.0094991	0.971208	-0.157636	0.999701	0.47283	3.93341e-06	retinoic acid receptor, gamma [Source:MGI Symbol;Acc:MGI:97858]
ENSMUSG00000001506	Col1a1	0.0843966	0.798072	0.067794	0.86872	-0.251251	0.999701	0.403441	0.0441911	collagen, type I, alpha 1 [Source:MGI Symbol;Acc:MGI:88467]
ENSMUSG00000001642	Akr1b3	0.147482	0.109917	0.103012	0.417479	-0.0712452	0.999701	0.321739	2.42091e-05	aldo-keto reductase family 1, member B3 (aldose reductase) [Source:MGI Symbol;Acc:MGI:1353494]
ENSMUSG00000001761	Smo	0.224253	0.0335901	0.173903	0.227632	-0.258688	0.356987	0.656844	4.11992e-13	smoothened, frizzled class receptor [Source:MGI Symbol;Acc:MGI:108075]
ENSMUSG00000002007	Srpk3	0.172313	0.332981	0.175588	0.419513	-0.0362937	0.999701	0.384195	0.00493874	serine/arginine-rich protein specific kinase 3 [Source:MGI Symbol;Acc:MGI:1891338]
ENSMUSG00000002014	Ssr4	0.150322	0.0969952	0.211887	0.0428725	-0.0520006	0.999701	0.414209	1.87614e-08	signal sequence receptor, delta [Source:MGI Symbol;Acc:MGI:1099464]
ENSMUSG00000002274	Metrn	0.103484	0.385785	0.217928	0.0668525	-0.0865746	0.999701	0.407987	9.26692e-07	meteorin, glial cell differentiation regulator [Source:MGI Symbol;Acc:MGI:1917333]
ENSMUSG00000002395	Use1	0.0440313	0.7527	0.313204	0.0019227	0.0104073	0.999701	0.346828	9.48905e-06	unconventional SNARE in the ER 1 homolog (S. cerevisiae) [Source:MGI Symbol;Acc:MGI:1914273]
ENSMUSG00000002804	Nudt14	0.193604	0.262807	0.193259	0.371733	-0.0431223	0.999701	0.429985	0.00171213	nudix (nucleoside diphosphate linked moiety X)-type motif 14 [Source:MGI Symbol;Acc:MGI:1913424]
ENSMUSG00000002814	Top3a	0.300074	0.00515513	0.17768	0.26062	-0.113669	0.999701	0.591423	1.67127e-09	topoisomerase (DNA) III alpha [Source:MGI Symbol;Acc:MGI:1197527]
ENSMUSG00000002825	Qtrt1	0.18729	0.170594	0.0338143	0.893348	-0.170495	0.999701	0.391599	0.000406021	queuine tRNA-ribosyltransferase catalytic subunit 1 [Source:MGI Symbol;Acc:MGI:1931441]
ENSMUSG00000002910	Arrdc2	0.116095	0.455653	0.137096	0.446502	-0.183368	0.999701	0.436559	4.97839e-05	arrestin domain containing 2 [Source:MGI Symbol;Acc:MGI:1918057]
ENSMUSG00000003123	Lipe	0.22292	0.0764178	0.15324	0.379912	-0.0410703	0.999701	0.417231	9.98767e-05	lipase, hormone sensitive [Source:MGI Symbol;Acc:MGI:96790]
ENSMUSG00000003420	Fcgrt	0.387497	0.000109221	0.173198	0.259802	-0.128495	0.999701	0.68919	2.86224e-13	Fc receptor, IgG, alpha chain transporter [Source:MGI Symbol;Acc:MGI:103017]
ENSMUSG00000003429	Rps11	0.297572	0.0005133	0.191103	0.107408	-0.0867279	0.999701	0.575403	2.50128e-13	ribosomal protein S11 [Source:MGI Symbol;Acc:MGI:1351329]
ENSMUSG00000003528	Slc25a1	0.170895	0.0321471	0.102794	0.368007	-0.162732	0.729965	0.436422	1.45005e-10	solute carrier family 25 (mitochondrial carrier, citrate transporter), member 1 [Source:MGI Symbol;Acc:MGI:1345283]
ENSMUSG00000003873	Bax	0.222601	0.0104607	0.0943058	0.493209	-0.063876	0.999701	0.380783	1.18207e-06	BCL2-associated X protein [Source:MGI Symbol;Acc:MGI:99702]
ENSMUSG00000003970	Rpl8	0.0952538	0.240262	0.210065	0.0107484	-0.102284	0.999701	0.407603	7.54708e-12	ribosomal protein L8 [Source:MGI Symbol;Acc:MGI:1350927]
ENSMUSG00000004100	Ppan	0.15519	0.24598	0.166087	0.307012	-0.0259162	0.999701	0.347194	0.00092736	peter pan homolog [Source:MGI Symbol;Acc:MGI:2178445]
ENSMUSG00000004270	Lpcat3	0.0806683	0.527416	0.0963179	0.508217	-0.13506	0.999701	0.312046	0.000259921	lysophosphatidylcholine acyltransferase 3 [Source:MGI Symbol;Acc:MGI:1315211]
ENSMUSG00000004894	Hapln2	0.261834	0.0140435	0.41522	0.000629752	-0.0344202	0.999701	0.711474	2.14092e-14	hyaluronan and proteoglycan link protein 2 [Source:MGI Symbol;Acc:MGI:2137300]
ENSMUSG00000004931	Apba3	0.2106	0.159678	0.0558742	0.830659	-0.0711845	0.999701	0.337659	0.00743267	amyloid beta (A4) precursor protein-binding, family A, member 3 [Source:MGI Symbol;Acc:MGI:1888527]
ENSMUSG00000005823	Gpr108	0.214473	0.00922767	0.0596587	0.679389	-0.0780268	0.999701	0.352158	2.30634e-06	G protein-coupled receptor 108 [Source:MGI Symbol;Acc:MGI:1925558]
ENSMUSG00000006333	Rps9	0.422774	4.39433e-06	0.201559	0.13407	-0.109911	0.999701	0.734243	2.85776e-17	ribosomal protein S9 [Source:MGI Symbol;Acc:MGI:1924096]
ENSMUSG00000006471	Ndor1	0.106797	0.295107	0.238382	0.0217481	0.0206834	0.999701	0.324496	2.08536e-05	NADPH dependent diflavin oxidoreductase 1 [Source:MGI Symbol;Acc:MGI:1926047]
ENSMUSG00000006931	P3h4	0.181768	0.273258	0.123338	0.591002	-0.0901397	0.999701	0.395246	0.0022996	prolyl 3-hydroxylase family member 4 (non-enzymatic) [Source:MGI Symbol;Acc:MGI:1913430]
ENSMUSG00000007029	Vars	0.149883	0.0138391	0.118756	0.147739	-0.0446662	0.999701	0.313306	5.16252e-09	valyl-tRNA synthetase [Source:MGI Symbol;Acc:MGI:90675]
ENSMUSG00000007570	Fance	0.211718	0.00838932	0.0593559	0.67529	-0.0547651	0.999701	0.325839	9.20832e-06	Fanconi anemia, complementation group E [Source:MGI Symbol;Acc:MGI:1920025]
ENSMUSG00000007892	Rplp1	0.188492	0.0561633	0.0523693	0.75778	-0.0720618	0.999701	0.312923	0.000248473	ribosomal protein, large, P1 [Source:MGI Symbol;Acc:MGI:1927099]
ENSMUSG00000008668	Rps18	0.21477	0.0221366	0.28609	0.0102759	-0.12103	0.999701	0.62189	8.87994e-15	ribosomal protein S18 [Source:MGI Symbol;Acc:MGI:98146]
ENSMUSG00000008999	Bmp7	0.215009	0.118635	0.185702	0.303768	-0.116418	0.999701	0.51713	4.3306e-06	bone morphogenetic protein 7 [Source:MGI Symbol;Acc:MGI:103302]
ENSMUSG00000009563	Tor2a	0.111202	0.14953	0.176263	0.0415714	-0.014151	0.999701	0.301616	9.36141e-07	torsin family 2, member A [Source:MGI Symbol;Acc:MGI:1353596]
ENSMUSG00000009566	Fpgs	0.196174	0.168894	0.166022	0.372039	-0.157037	0.999701	0.519233	5.00518e-06	folylpolyglutamyl synthetase [Source:MGI Symbol;Acc:MGI:95576]
ENSMUSG00000010047	Hyal2	0.0811062	0.665412	0.191896	0.284963	-0.086052	0.999701	0.359055	0.00248522	hyaluronoglucosaminidase 2 [Source:MGI Symbol;Acc:MGI:1196334]
ENSMUSG00000010064	Slc38a3	0.13471	0.23033	0.171055	0.191366	-0.11899	0.999701	0.424754	5.11984e-07	solute carrier family 38, member 3 [Source:MGI Symbol;Acc:MGI:1923507]
ENSMUSG00000010362	Rdm1	0.0638204	0.841722	0.506166	0.031411	-0.0510768	0.999701	0.621063	0.000385079	RAD52 motif 1 [Source:MGI Symbol;Acc:MGI:1913849]
ENSMUSG00000010406	Mrpl52	0.0467875	0.798381	0.279105	0.0450334	-0.0292173	0.999701	0.355109	0.000541033	mitochondrial ribosomal protein L52 [Source:MGI Symbol;Acc:MGI:1916086]
ENSMUSG00000010529	Gm266	0.14917	0.609473	0.0891844	0.822418	-0.465835	0.579261	0.70419	0.00020821	predicted gene 266 [Source:MGI Symbol;Acc:MGI:2685112]
ENSMUSG00000010660	Plcd1	0.145175	0.287206	0.0664759	0.744123	-0.0993669	0.999701	0.311018	0.00345025	phospholipase C, delta 1 [Source:MGI Symbol;Acc:MGI:97614]
ENSMUSG00000012017	Scarf2	0.426341	0.0184887	0.0964954	0.773179	-0.183737	0.999701	0.706573	1.49446e-05	scavenger receptor class F, member 2 [Source:MGI Symbol;Acc:MGI:1858430]
ENSMUSG00000012848	Rps5	0.209984	0.00795413	0.233535	0.01702	-0.0967466	0.999701	0.540265	6.36218e-15	ribosomal protein S5 [Source:MGI Symbol;Acc:MGI:1097682]
ENSMUSG00000013155	Enkd1	0.0289502	0.879435	0.113206	0.499409	-0.197002	0.978722	0.339157	0.000799178	enkurin domain containing 1 [Source:MGI Symbol;Acc:MGI:2142593]
ENSMUSG00000014361	Mertk	0.186607	0.0477352	0.0597604	0.705789	-0.0640698	0.999701	0.310437	0.000153299	MER proto-oncogene tyrosine kinase [Source:MGI Symbol;Acc:MGI:96965]
ENSMUSG00000015289	Lage3	0.040662	0.85099	0.298205	0.059536	-0.0138095	0.999701	0.352677	0.00274782	L antigen family, member 3 [Source:MGI Symbol;Acc:MGI:1913442]
ENSMUSG00000015354	Pcolce2	0.271166	0.101593	0.357355	0.0699411	-0.0340947	0.999701	0.662616	1.47029e-06	procollagen C-endopeptidase enhancer 2 [Source:MGI Symbol;Acc:MGI:1923727]
ENSMUSG00000017307	Acot8	0.0815894	0.494946	0.107385	0.422259	-0.136239	0.999701	0.325214	6.25241e-05	acyl-CoA thioesterase 8 [Source:MGI Symbol;Acc:MGI:2158201]
ENSMUSG00000017404	Rpl19	0.0613342	0.867936	0.223106	0.493072	-0.185607	0.999701	0.470047	0.0216478	ribosomal protein L19 [Source:MGI Symbol;Acc:MGI:98020]
ENSMUSG00000018381	Abi3	0.174005	0.161191	0.0668368	0.734075	-0.0709284	0.999701	0.31177	0.00235619	ABI gene family, member 3 [Source:MGI Symbol;Acc:MGI:1913860]
ENSMUSG00000018554	Ybx2	0.115426	0.604685	0.104625	0.700869	-0.236841	0.999701	0.456892	0.00190971	Y box protein 2 [Source:MGI Symbol;Acc:MGI:1096372]
ENSMUSG00000018574	Acadvl	0.118842	0.25287	0.122818	0.330178	-0.0834886	0.999701	0.325149	3.85755e-05	acyl-Coenzyme A dehydrogenase, very long chain [Source:MGI Symbol;Acc:MGI:895149]
ENSMUSG00000018585	Atox1	0.153417	0.217219	0.134569	0.396284	-0.0368532	0.999701	0.32484	0.00101733	antioxidant 1 copper chaperone [Source:MGI Symbol;Acc:MGI:1333855]
ENSMUSG00000018669	Cdk5rap3	0.135253	0.188853	0.115757	0.381779	-0.0940433	0.999701	0.345053	1.95957e-05	CDK5 regulatory subunit associated protein 3 [Source:MGI Symbol;Acc:MGI:1933126]
ENSMUSG00000018672	Copz2	0.148941	0.518651	0.254636	0.301585	-0.327747	0.953256	0.731324	3.16181e-06	coatomer protein complex, subunit zeta 2 [Source:MGI Symbol;Acc:MGI:1929008]
ENSMUSG00000019359	Gdpd2	0.163669	0.458024	0.136421	0.626177	-0.200846	0.999701	0.500935	0.00136307	glycerophosphodiester phosphodiesterase domain containing 2 [Source:MGI Symbol;Acc:MGI:1918834]
ENSMUSG00000019577	Pdk4	0.0796908	0.727321	0.20695	0.322878	-0.229744	0.999701	0.516385	0.000100256	pyruvate dehydrogenase kinase, isoenzyme 4 [Source:MGI Symbol;Acc:MGI:1351481]
ENSMUSG00000019929	Dcn	0.271336	0.141156	0.131113	0.637396	-0.224673	0.999701	0.627121	2.55661e-05	decorin [Source:MGI Symbol;Acc:MGI:94872]
ENSMUSG00000020037	Rfx4	0.106228	0.334073	0.0937571	0.49932	-0.151584	0.999701	0.351568	1.16419e-05	regulatory factor X, 4 (influences HLA class II expression) [Source:MGI Symbol;Acc:MGI:1918387]
ENSMUSG00000020098	Pcbd1	0.0908552	0.75185	0.26217	0.315754	-0.12697	0.999701	0.479996	0.00592719	pterin 4 alpha carbinolamine dehydratase/dimerization cofactor of hepatocyte nuclear factor 1 alpha (TCF1) 1 [Source:MGI Symbol;Acc:MGI:94873]
ENSMUSG00000020131	Pcsk4	0.0501139	0.843572	0.320252	0.0971501	-0.0165624	0.999701	0.386929	0.00634968	proprotein convertase subtilisin/kexin type 4 [Source:MGI Symbol;Acc:MGI:97514]
ENSMUSG00000020167	Tcf3	0.174608	0.0468893	0.0907258	0.4897	-0.0527172	0.999701	0.318051	2.80763e-05	transcription factor 3 [Source:MGI Symbol;Acc:MGI:98510]
ENSMUSG00000020232	Hmg20b	0.174469	0.166891	0.0869781	0.644107	-0.0495036	0.999701	0.31095	0.00292521	high mobility group 20B [Source:MGI Symbol;Acc:MGI:1341190]
ENSMUSG00000020471	Pold2	0.245193	0.0138682	0.0492363	0.795352	-0.129497	0.999701	0.423926	2.3476e-06	polymerase (DNA directed), delta 2, regulatory subunit [Source:MGI Symbol;Acc:MGI:1097163]
ENSMUSG00000020474	Polm	0.162019	0.25755	0.332167	0.0275939	0.0263464	0.999701	0.467839	1.90977e-05	polymerase (DNA directed), mu [Source:MGI Symbol;Acc:MGI:1860191]
ENSMUSG00000020611	Gna13	0.194614	0.0226418	0.132321	0.264281	-0.0655972	0.999701	0.392532	1.21723e-07	guanine nucleotide binding protein, alpha 13 [Source:MGI Symbol;Acc:MGI:95768]
ENSMUSG00000020770	Unk	0.0722205	0.528528	0.182439	0.0906689	-0.0551086	0.999701	0.309768	4.14327e-05	unkempt family zinc finger [Source:MGI Symbol;Acc:MGI:2442456]
ENSMUSG00000020828	Pld2	0.0478712	0.724977	0.141524	0.24354	-0.117765	0.999701	0.30716	0.000104436	phospholipase D2 [Source:MGI Symbol;Acc:MGI:892877]
ENSMUSG00000020844	Nxn	0.537411	0.000656403	0.110364	0.709663	-0.292631	0.999701	0.940406	1.64576e-10	nucleoredoxin [Source:MGI Symbol;Acc:MGI:109331]
ENSMUSG00000020892	Aloxe3	0.127706	0.41581	0.192132	0.264756	-0.00890907	0.999701	0.328747	0.00437281	arachidonate lipoxygenase 3 [Source:MGI Symbol;Acc:MGI:1345140]
ENSMUSG00000021069	Pygl	0.212379	0.358549	0.119402	0.714283	-0.0646037	0.999701	0.396386	0.0299467	liver glycogen phosphorylase [Source:MGI Symbol;Acc:MGI:97829]
ENSMUSG00000021223	Papln	-0.00380053	0.989491	0.382075	0.0303255	-0.169632	0.999701	0.547906	2.51169e-05	papilin, proteoglycan-like sulfated glycoprotein [Source:MGI Symbol;Acc:MGI:2386139]
ENSMUSG00000021371	Mcur1	0.21861	0.00029118	0.117786	0.185514	-0.105114	0.999701	0.441511	3.35378e-15	mitochondrial calcium uniporter regulator 1 [Source:MGI Symbol;Acc:MGI:1923387]
ENSMUSG00000021572	Cep72	0.207031	0.43944	0.276607	0.364674	0.0102841	0.999701	0.473354	0.0192413	centrosomal protein 72 [Source:MGI Symbol;Acc:MGI:1921720]
ENSMUSG00000021702	Thbs4	0.309201	0.0925958	0.173581	0.518667	-0.284411	0.999701	0.767194	4.63074e-07	thrombospondin 4 [Source:MGI Symbol;Acc:MGI:1101779]
ENSMUSG00000022037	Clu	0.459107	5.01277e-09	0.0253305	0.89108	-0.21493	0.367629	0.699368	3.42076e-20	clusterin [Source:MGI Symbol;Acc:MGI:88423]
ENSMUSG00000022203	Efs	0.205418	0.0888736	0.266375	0.0647761	0.00273399	0.999701	0.46906	3.28836e-06	embryonal Fyn-associated substrate [Source:MGI Symbol;Acc:MGI:105311]
ENSMUSG00000022297	Fzd6	0.115987	0.391435	0.0869533	0.623617	-0.0983698	0.999701	0.30131	0.00250693	frizzled class receptor 6 [Source:MGI Symbol;Acc:MGI:108474]
ENSMUSG00000022414	Tab1	0.00896719	0.961188	0.35568	0.0012321	0.00092276	0.999701	0.363725	2.71987e-05	TGF-beta activated kinase 1/MAP3K7 binding protein 1 [Source:MGI Symbol;Acc:MGI:1913763]
ENSMUSG00000022475	Hdac7	0.226878	0.00131339	0.172624	0.0677135	-0.034093	0.999701	0.433594	1.78781e-11	histone deacetylase 7 [Source:MGI Symbol;Acc:MGI:1891835]
ENSMUSG00000022559	Fbxl6	0.0981764	0.433145	0.179606	0.168245	-0.127499	0.999701	0.405281	2.50559e-06	F-box and leucine-rich repeat protein 6 [Source:MGI Symbol;Acc:MGI:1354705]
ENSMUSG00000022568	Scrib	0.208588	0.0126451	0.115614	0.342117	-0.0341408	0.999701	0.358343	1.56833e-06	scribbled planar cell polarity [Source:MGI Symbol;Acc:MGI:2145950]
ENSMUSG00000022570	Tsta3	0.131981	0.16553	0.106364	0.394487	-0.0626152	0.999701	0.300961	8.209e-05	tissue specific transplantation antigen P35B [Source:MGI Symbol;Acc:MGI:98857]
ENSMUSG00000022847	Thpo	0.0852661	0.653872	0.192941	0.292754	-0.0658753	0.999701	0.344082	0.00463471	thrombopoietin [Source:MGI Symbol;Acc:MGI:101875]
ENSMUSG00000022853	Ehhadh	0.156661	0.480473	0.355544	0.107275	-0.0900479	0.999701	0.602253	9.42517e-05	enoyl-Coenzyme A, hydratase/3-hydroxyacyl Coenzyme A dehydrogenase [Source:MGI Symbol;Acc:MGI:1277964]
ENSMUSG00000022999	Lmbr1l	0.385514	0.000831208	-0.00975566	0.972461	-0.225116	0.95708	0.600874	2.43376e-08	limb region 1 like [Source:MGI Symbol;Acc:MGI:1289247]
ENSMUSG00000023826	Prkn	0.122456	0.459337	0.176036	0.331027	-0.0956131	0.999701	0.394105	0.000685151	parkin RBR E3 ubiquitin protein ligase [Source:MGI Symbol;Acc:MGI:1355296]
ENSMUSG00000023942	Slc29a1	0.240198	0.00556673	0.105696	0.433075	-0.0184857	0.999701	0.36438	4.34615e-06	solute carrier family 29 (nucleoside transporters), member 1 [Source:MGI Symbol;Acc:MGI:1927073]
ENSMUSG00000024087	Cyp1b1	0.316248	0.225065	0.0996133	0.821173	-0.368483	0.999701	0.784344	0.000150157	cytochrome P450, family 1, subfamily b, polypeptide 1 [Source:MGI Symbol;Acc:MGI:88590]
ENSMUSG00000024186	Rgs11	0.0935899	0.35505	0.198929	0.050434	-0.0372798	0.999701	0.329798	4.76306e-06	regulator of G-protein signaling 11 [Source:MGI Symbol;Acc:MGI:1354739]
ENSMUSG00000024187	Fam234a	0.292989	0.0135361	0.128274	0.490755	-0.101519	0.999701	0.522782	7.86783e-07	family with sequence similarity 234, member A [Source:MGI Symbol;Acc:MGI:2146854]
ENSMUSG00000024197	Plin3	0.0690358	0.679211	0.24894	0.0786982	-0.325675	0.112667	0.64365	5.67162e-11	perilipin 3 [Source:MGI Symbol;Acc:MGI:1914155]
ENSMUSG00000024232	Bambi	0.114927	0.693067	0.221014	0.452133	-0.200226	0.999701	0.536167	0.0033847	BMP and activin membrane-bound inhibitor [Source:MGI Symbol;Acc:MGI:1915260]
ENSMUSG00000024420	Zfp521	0.159795	0.216028	0.115446	0.507011	-0.113424	0.999701	0.388665	0.000124826	zinc finger protein 521 [Source:MGI Symbol;Acc:MGI:95459]
ENSMUSG00000024608	Rps14	0.190524	0.147058	0.237168	0.123797	-0.108663	0.999701	0.536355	1.97739e-07	ribosomal protein S14 [Source:MGI Symbol;Acc:MGI:98107]
ENSMUSG00000024661	Fth1	0.24924	0.000125032	0.198268	0.0196227	-0.0995494	0.999701	0.547058	5.48031e-20	ferritin heavy polypeptide 1 [Source:MGI Symbol;Acc:MGI:95588]
ENSMUSG00000024830	Rps6kb2	0.113027	0.164223	0.104121	0.312889	-0.106215	0.999701	0.323363	3.98269e-07	ribosomal protein S6 kinase, polypeptide 2 [Source:MGI Symbol;Acc:MGI:1927343]
ENSMUSG00000024854	Pold4	0.374088	0.0549328	0.30153	0.256262	-0.119315	0.999701	0.794932	2.19595e-06	polymerase (DNA-directed), delta 4 [Source:MGI Symbol;Acc:MGI:1916995]
ENSMUSG00000024900	Cpt1a	0.110957	0.208366	0.0993436	0.373354	-0.142348	0.948198	0.352649	1.6448e-07	carnitine palmitoyltransferase 1a, liver [Source:MGI Symbol;Acc:MGI:1098296]
ENSMUSG00000024940	Ltbp3	0.128589	0.18007	0.261847	0.00908868	-0.0231617	0.999701	0.413597	2.0312e-08	latent transforming growth factor beta binding protein 3 [Source:MGI Symbol;Acc:MGI:1101355]
ENSMUSG00000025036	Sfxn2	0.182456	0.229868	0.196963	0.289823	-0.0473601	0.999701	0.426779	0.000346441	sideroflexin 2 [Source:MGI Symbol;Acc:MGI:2137678]
ENSMUSG00000025144	Cenpx	0.128602	0.461789	0.15468	0.444834	-0.0177042	0.999701	0.300986	0.0205282	centromere protein X [Source:MGI Symbol;Acc:MGI:894324]
ENSMUSG00000025145	Lrrc45	0.0499205	0.776784	0.232397	0.0977525	-0.0185871	0.999701	0.300905	0.00303897	leucine rich repeat containing 45 [Source:MGI Symbol;Acc:MGI:2387183]
ENSMUSG00000025161	Slc16a3	0.26927	0.121792	0.139031	0.601683	-0.126073	0.999701	0.534374	0.000262368	solute carrier family 16 (monocarboxylic acid transporters), member 3 [Source:MGI Symbol;Acc:MGI:1933438]
ENSMUSG00000025171	Ubtd1	0.169984	0.266668	0.131463	0.516324	-0.103479	0.999701	0.404926	0.000664915	ubiquitin domain containing 1 [Source:MGI Symbol;Acc:MGI:2385092]
ENSMUSG00000025188	Hps1	0.148836	0.203558	0.253543	0.0465402	0.0231668	0.999701	0.379212	3.2833e-05	HPS1, biogenesis of lysosomal organelles complex 3 subunit 1 [Source:MGI Symbol;Acc:MGI:2177763]
ENSMUSG00000025207	Sema4g	0.214267	0.023488	0.142095	0.285958	-0.068621	0.999701	0.424983	2.58132e-07	sema domain, immunoglobulin domain (Ig), transmembrane domain (TM) and short cytoplasmic domain, (semaphorin) 4G [Source:MGI Symbol;Acc:MGI:1347047]
ENSMUSG00000025239	Limd1	0.200836	0.0283228	0.126306	0.333447	-0.090336	0.999701	0.417478	1.76502e-07	LIM domains containing 1 [Source:MGI Symbol;Acc:MGI:1352502]
ENSMUSG00000025357	Dgka	0.221999	0.0444296	0.250541	0.0664628	-0.0370819	0.999701	0.509622	6.82946e-08	diacylglycerol kinase, alpha [Source:MGI Symbol;Acc:MGI:102952]
ENSMUSG00000025362	Rps26	0.219039	0.112125	0.0537564	0.827218	-0.0363976	0.999701	0.309193	0.0100687	ribosomal protein S26 [Source:MGI Symbol;Acc:MGI:1351628]
ENSMUSG00000025408	Ddit3	0.300369	0.000288728	0.103254	0.447024	-0.129203	0.999701	0.532826	5.52549e-12	DNA-damage inducible transcript 3 [Source:MGI Symbol;Acc:MGI:109247]
ENSMUSG00000025409	Mbd6	0.142061	0.13193	0.222685	0.0351703	-0.0414449	0.999701	0.406192	5.33087e-08	methyl-CpG binding domain protein 6 [Source:MGI Symbol;Acc:MGI:106378]
ENSMUSG00000025504	Eps8l2	0.0228218	0.923926	0.60974	1.39756e-05	0.177732	0.999701	0.45483	0.000136744	EPS8-like 2 [Source:MGI Symbol;Acc:MGI:2138828]
ENSMUSG00000025508	Rplp2	0.221076	0.0301832	0.139565	0.330858	-0.0982904	0.999701	0.458931	1.71911e-07	ribosomal protein, large P2 [Source:MGI Symbol;Acc:MGI:1914436]
ENSMUSG00000025509	Pnpla2	0.293056	0.00340918	0.138627	0.363446	-0.20502	0.884891	0.636703	1.9674e-12	patatin-like phospholipase domain containing 2 [Source:MGI Symbol;Acc:MGI:1914103]
ENSMUSG00000025533	Asl	0.122611	0.334223	0.237425	0.070372	-0.0131842	0.999701	0.37322	6.60415e-05	argininosuccinate lyase [Source:MGI Symbol;Acc:MGI:88084]
ENSMUSG00000025650	Col7a1	0.0425219	0.912467	0.197115	0.55748	-0.294863	0.999701	0.5345	0.00840587	collagen, type VII, alpha 1 [Source:MGI Symbol;Acc:MGI:88462]
ENSMUSG00000025792	Slc25a10	0.0698824	0.632043	0.163583	0.241531	-0.147569	0.999701	0.381034	2.62386e-05	solute carrier family 25 (mitochondrial carrier, dicarboxylate transporter), member 10 [Source:MGI Symbol;Acc:MGI:1353497]
ENSMUSG00000025794	Rpl14	0.0997748	0.286266	0.256739	0.00513311	0.0381502	0.999701	0.318364	3.89113e-06	ribosomal protein L14 [Source:MGI Symbol;Acc:MGI:1914365]
ENSMUSG00000026176	Ctdsp1	0.321589	0.00150405	0.0963995	0.58235	-0.0903401	0.999701	0.508329	5.79965e-08	CTD (carboxy-terminal domain, RNA polymerase II, polypeptide A) small phosphatase 1 [Source:MGI Symbol;Acc:MGI:2654470]
ENSMUSG00000026414	Tnnt2	0.070301	0.705842	0.510388	0.000198383	-0.0668124	0.999701	0.647501	2.41884e-09	troponin T2, cardiac [Source:MGI Symbol;Acc:MGI:104597]
ENSMUSG00000026471	Mr1	0.049162	0.864315	0.227466	0.339414	-0.257892	0.999701	0.53452	0.000475553	major histocompatibility complex, class I-related [Source:MGI Symbol;Acc:MGI:1195463]
ENSMUSG00000026956	Uap1l1	0.210694	0.0846743	0.239012	0.111164	0.0409404	0.999701	0.408765	7.69719e-05	UDP-N-acteylglucosamine pyrophosphorylase 1-like 1 [Source:MGI Symbol;Acc:MGI:2443318]
ENSMUSG00000027217	Tspan18	0.257757	0.237493	0.267679	0.324738	-0.358837	0.953256	0.884273	1.94923e-07	tetraspanin 18 [Source:MGI Symbol;Acc:MGI:1917186]
ENSMUSG00000027227	Sord	0.144098	0.187482	0.0946238	0.531832	-0.0736901	0.999701	0.312412	0.000361316	sorbitol dehydrogenase [Source:MGI Symbol;Acc:MGI:98266]
ENSMUSG00000027230	Creb3l1	0.388722	0.154016	0.187889	0.650111	-0.0588099	0.999701	0.63542	0.005886	cAMP responsive element binding protein 3-like 1 [Source:MGI Symbol;Acc:MGI:1347062]
ENSMUSG00000027239	Mdk	0.300082	0.0294047	0.105134	0.647544	0.0280224	0.999701	0.377193	0.00283218	midkine [Source:MGI Symbol;Acc:MGI:96949]
ENSMUSG00000027318	Adam33	-0.128449	0.470946	0.387192	0.0178983	-0.0903631	0.999701	0.349106	0.00679606	a disintegrin and metallopeptidase domain 33 [Source:MGI Symbol;Acc:MGI:1341813]
ENSMUSG00000027408	Cpxm1	0.118424	0.547832	0.129391	0.578053	-0.0543662	0.999701	0.302181	0.0322681	carboxypeptidase X 1 (M14 family) [Source:MGI Symbol;Acc:MGI:1934569]
ENSMUSG00000027447	Cst3	0.139886	0.177526	0.450236	2.18642e-06	-0.0888234	0.999701	0.678946	2.17008e-18	cystatin C [Source:MGI Symbol;Acc:MGI:102519]
ENSMUSG00000027459	Fam110a	0.321179	0.0767407	0.0947112	0.762019	0.00536413	0.999701	0.410526	0.0122298	family with sequence similarity 110, member A [Source:MGI Symbol;Acc:MGI:1921097]
ENSMUSG00000027562	Car2	0.0573904	0.606378	0.189566	0.0508893	-0.103353	0.999701	0.350309	2.70199e-07	carbonic anhydrase 2 [Source:MGI Symbol;Acc:MGI:88269]
ENSMUSG00000027878	Notch2	0.266611	0.0059798	0.110439	0.469937	-0.182311	0.955263	0.559361	1.08675e-10	notch 2 [Source:MGI Symbol;Acc:MGI:97364]
ENSMUSG00000027936	Crtc2	0.200737	0.0137402	0.0345512	0.830615	-0.092289	0.999701	0.327577	7.55801e-06	CREB regulated transcription coactivator 2 [Source:MGI Symbol;Acc:MGI:1921593]
ENSMUSG00000027953	Slc50a1	0.180234	0.0907608	0.232246	0.0652235	0.0299706	0.999701	0.38251	1.62461e-05	solute carrier family 50 (sugar transporter), member 1 [Source:MGI Symbol;Acc:MGI:107417]
ENSMUSG00000027961	Lrrc39	0.182023	0.302904	0.118069	0.629053	-0.074151	0.999701	0.374243	0.00700481	leucine rich repeat containing 39 [Source:MGI Symbol;Acc:MGI:1924557]
ENSMUSG00000027966	Col11a1	0.0897378	0.739662	0.0868291	0.781767	-0.212949	0.999701	0.389516	0.0181603	collagen, type XI, alpha 1 [Source:MGI Symbol;Acc:MGI:88446]
ENSMUSG00000027984	Hadh	0.0487852	0.72786	0.250027	0.0230324	-0.0633827	0.999701	0.362194	6.84977e-06	hydroxyacyl-Coenzyme A dehydrogenase [Source:MGI Symbol;Acc:MGI:96009]
ENSMUSG00000028041	Adam15	0.209415	0.00324355	0.0309127	0.831315	-0.0659894	0.999701	0.306317	2.89909e-06	a disintegrin and metallopeptidase domain 15 (metargidin) [Source:MGI Symbol;Acc:MGI:1333882]
ENSMUSG00000028047	Thbs3	0.336717	0.00783463	0.0560019	0.824705	-0.190606	0.999701	0.583325	3.16907e-07	thrombospondin 3 [Source:MGI Symbol;Acc:MGI:98739]
ENSMUSG00000028073	Pear1	0.248998	0.147779	0.195366	0.395606	-0.010827	0.999701	0.455191	0.0015167	platelet endothelial aggregation receptor 1 [Source:MGI Symbol;Acc:MGI:1920432]
ENSMUSG00000028081	Rps3a1	0.0915247	0.401214	0.258701	0.0111038	0.00679581	0.999701	0.34343	5.72628e-06	ribosomal protein S3A1 [Source:MGI Symbol;Acc:MGI:1202063]
ENSMUSG00000028197	Col24a1	-0.0207438	0.935521	0.147013	0.491155	-0.180353	0.999701	0.306622	0.0240373	collagen, type XXIV, alpha 1 [Source:MGI Symbol;Acc:MGI:1918605]
ENSMUSG00000028223	Decr1	0.0675911	0.679847	0.178969	0.237005	-0.100966	0.999701	0.347527	0.000520191	2,4-dienoyl CoA reductase 1, mitochondrial [Source:MGI Symbol;Acc:MGI:1914710]
ENSMUSG00000028470	Hint2	-0.00138296	0.995858	0.318062	0.0495231	-0.0500988	0.999701	0.366777	0.00248522	histidine triad nucleotide binding protein 2 [Source:MGI Symbol;Acc:MGI:1916167]
ENSMUSG00000028476	Reck	0.13621	0.335283	0.198172	0.208622	-0.0267313	0.999701	0.361114	0.00059586	reversion-inducing-cysteine-rich protein with kazal motifs [Source:MGI Symbol;Acc:MGI:1855698]
ENSMUSG00000028582	Cc2d1b	0.101865	0.220509	0.204738	0.0187862	-0.0431104	0.999701	0.349713	2.66009e-08	coiled-coil and C2 domain containing 1B [Source:MGI Symbol;Acc:MGI:2443076]
ENSMUSG00000028626	Col9a2	0.0221946	0.928919	0.133707	0.528789	-0.211463	0.999701	0.367364	0.00459678	collagen, type IX, alpha 2 [Source:MGI Symbol;Acc:MGI:88466]
ENSMUSG00000028671	Gale	0.12688	0.369835	0.146496	0.375947	-0.0695988	0.999701	0.342975	0.00101943	galactose-4-epimerase, UDP [Source:MGI Symbol;Acc:MGI:1921496]
ENSMUSG00000028672	Hmgcl	0.118527	0.320546	0.174318	0.191065	-0.0550503	0.999701	0.347895	8.05843e-05	3-hydroxy-3-methylglutaryl-Coenzyme A lyase [Source:MGI Symbol;Acc:MGI:96158]
ENSMUSG00000028702	Rad54l	0.189993	0.0115827	-0.00721364	0.967386	-0.158843	0.729965	0.341623	4.13015e-07	RAD54 like (S. cerevisiae) [Source:MGI Symbol;Acc:MGI:894697]
ENSMUSG00000028717	Tal1	0.234813	0.276017	-0.0614562	0.868131	-0.508285	0.165211	0.681642	4.34355e-05	T cell acute lymphocytic leukemia 1 [Source:MGI Symbol;Acc:MGI:98480]
ENSMUSG00000028737	Aldh4a1	0.21295	0.030596	0.0724778	0.66039	-0.114692	0.999701	0.40012	3.58146e-06	aldehyde dehydrogenase 4 family, member A1 [Source:MGI Symbol;Acc:MGI:2443883]
ENSMUSG00000028885	Smpdl3b	0.164504	0.553939	0.226341	0.461924	-0.165386	0.999701	0.556231	0.00345377	sphingomyelin phosphodiesterase, acid-like 3B [Source:MGI Symbol;Acc:MGI:1916022]
ENSMUSG00000028943	Espn	0.0477693	0.868084	0.455261	0.0243391	0.185389	0.999701	0.317642	0.0551835	espin [Source:MGI Symbol;Acc:MGI:1861630]
ENSMUSG00000028952	Zbtb48	0.0750467	0.696332	0.149104	0.432063	-0.0952913	0.999701	0.319442	0.00800111	zinc finger and BTB domain containing 48 [Source:MGI Symbol;Acc:MGI:2140248]
ENSMUSG00000029122	Evc	-0.00315018	0.989107	0.44201	0.000381886	0.111348	0.999701	0.327512	0.00159585	EvC ciliary complex subunit 1 [Source:MGI Symbol;Acc:MGI:1890596]
ENSMUSG00000029231	Pdgfra	0.223407	0.00776769	0.102062	0.42772	0.00242418	0.999701	0.323045	2.46476e-05	platelet derived growth factor receptor, alpha polypeptide [Source:MGI Symbol;Acc:MGI:97530]
ENSMUSG00000029413	Naaa	0.00775461	0.961015	0.249925	0.0113071	-0.143207	0.999701	0.400887	3.63693e-08	N-acylethanolamine acid amidase [Source:MGI Symbol;Acc:MGI:1914361]
ENSMUSG00000029570	Lfng	0.165694	0.230864	0.292117	0.0507925	-0.0188464	0.999701	0.476657	6.94925e-06	LFNG O-fucosylpeptide 3-beta-N-acetylglucosaminyltransferase [Source:MGI Symbol;Acc:MGI:1095413]
ENSMUSG00000029614	Rpl6	0.145799	0.0143233	0.214527	0.00184982	-0.0465952	0.999701	0.406921	2.50984e-15	ribosomal protein L6 [Source:MGI Symbol;Acc:MGI:108057]
ENSMUSG00000029625	Cpsf4	0.177947	0.0544114	0.128195	0.312568	-0.0536654	0.999701	0.359808	5.0696e-06	cleavage and polyadenylation specific factor 4 [Source:MGI Symbol;Acc:MGI:1861602]
ENSMUSG00000029718	Pcolce	0.388301	0.0592519	0.0435072	0.918794	-0.222308	0.999701	0.654116	0.000291886	procollagen C-endopeptidase enhancer protein [Source:MGI Symbol;Acc:MGI:105099]
ENSMUSG00000030034	Ino80b	0.0717384	0.681155	0.113735	0.535125	-0.137434	0.999701	0.322907	0.00313159	INO80 complex subunit B [Source:MGI Symbol;Acc:MGI:1917270]
ENSMUSG00000030035	Wbp1	0.0732368	0.612596	0.156094	0.26868	-0.0921583	0.999701	0.32149	0.000495248	WW domain binding protein 1 [Source:MGI Symbol;Acc:MGI:104710]
ENSMUSG00000030271	Ogg1	0.170843	0.31461	0.190098	0.348616	0.00523553	0.999701	0.355706	0.00731207	8-oxoguanine DNA-glycosylase 1 [Source:MGI Symbol;Acc:MGI:1097693]
ENSMUSG00000030281	Il17rc	0.276086	0.185147	0.45315	0.0552036	-0.131373	0.999701	0.860609	2.16534e-07	interleukin 17 receptor C [Source:MGI Symbol;Acc:MGI:2159336]
ENSMUSG00000030319	Cand2	0.306088	0.00636366	0.162395	0.335358	-0.110424	0.999701	0.578907	1.49735e-08	cullin-associated and neddylation-dissociated 2 (putative) [Source:MGI Symbol;Acc:MGI:1914338]
ENSMUSG00000030406	Gipr	0.30196	0.132966	0.43703	0.0652235	0.0359415	0.999701	0.703048	2.35444e-05	gastric inhibitory polypeptide receptor [Source:MGI Symbol;Acc:MGI:1352753]
ENSMUSG00000030513	Pcsk6	-0.0602687	0.685686	0.387945	0.000398888	-0.0628309	0.999701	0.390507	1.08928e-05	proprotein convertase subtilisin/kexin type 6 [Source:MGI Symbol;Acc:MGI:102897]
ENSMUSG00000030538	Cib1	0.336886	0.00713818	0.172709	0.361642	-0.201872	0.999701	0.711467	3.25816e-10	calcium and integrin binding 1 (calmyrin) [Source:MGI Symbol;Acc:MGI:1344418]
ENSMUSG00000030541	Idh2	0.24032	0.000695599	0.240229	0.00784688	-0.0345902	0.999701	0.515139	2.69847e-15	isocitrate dehydrogenase 2 (NADP+), mitochondrial [Source:MGI Symbol;Acc:MGI:96414]
ENSMUSG00000030623	Prss23os	0.173981	0.231214	0.00830048	0.977088	-0.164001	0.999701	0.346283	0.00294624	protease, serine 23, opposite strand [Source:MGI Symbol;Acc:MGI:1916654]
ENSMUSG00000030630	Fah	0.0794666	0.466998	0.16744	0.124802	-0.141715	0.999701	0.388621	1.24939e-07	fumarylacetoacetate hydrolase [Source:MGI Symbol;Acc:MGI:95482]
ENSMUSG00000030750	Nsmce1	0.183522	0.222311	0.191772	0.302923	0.0394856	0.999701	0.335809	0.00614897	NSE1 homolog, SMC5-SMC6 complex component [Source:MGI Symbol;Acc:MGI:1914961]
ENSMUSG00000030882	Dnhd1	0.204792	0.132899	0.145261	0.437597	-0.0443452	0.999701	0.394398	0.000506916	dynein heavy chain domain 1 [Source:MGI Symbol;Acc:MGI:1924755]
ENSMUSG00000030905	Crym	0.143739	0.172517	0.132204	0.320169	-0.0836617	0.999701	0.359605	1.42189e-05	crystallin, mu [Source:MGI Symbol;Acc:MGI:102675]
ENSMUSG00000031077	Fadd	0.347937	0.186699	0.238515	0.514469	-0.0950378	0.999701	0.681489	0.00163095	Fas (TNFRSF6)-associated via death domain [Source:MGI Symbol;Acc:MGI:109324]
ENSMUSG00000031090	Nadsyn1	0.189607	0.303412	0.0419108	0.895102	-0.109681	0.999701	0.341199	0.0219743	NAD synthetase 1 [Source:MGI Symbol;Acc:MGI:1926164]
ENSMUSG00000031371	Haus7	0.0965552	0.703813	0.186198	0.462946	-0.252413	0.999701	0.535166	0.000537254	HAUS augmin-like complex, subunit 7 [Source:MGI Symbol;Acc:MGI:1920988]
ENSMUSG00000031373	Car5b	0.268047	0.182318	0.141858	0.633828	-0.0561568	0.999701	0.466062	0.00532149	carbonic anhydrase 5b, mitochondrial [Source:MGI Symbol;Acc:MGI:1926249]
ENSMUSG00000031548	Sfrp1	0.29221	0.0637922	0.0536689	0.860163	-0.156917	0.999701	0.502796	0.000226499	secreted frizzled-related protein 1 [Source:MGI Symbol;Acc:MGI:892014]
ENSMUSG00000031792	Usb1	0.160174	0.197306	0.185097	0.221824	-0.0597029	0.999701	0.404973	4.0321e-05	U6 snRNA biogenesis 1 [Source:MGI Symbol;Acc:MGI:2142454]
ENSMUSG00000031807	Pgls	0.136635	0.243943	0.0905313	0.576397	-0.135929	0.999701	0.363095	5.59716e-05	6-phosphogluconolactonase [Source:MGI Symbol;Acc:MGI:1913421]
ENSMUSG00000031887	Tradd	0.066171	0.791625	0.302399	0.139985	-0.0698044	0.999701	0.438375	0.00244912	TNFRSF1A-associated via death domain [Source:MGI Symbol;Acc:MGI:109200]
ENSMUSG00000031897	Psmb10	0.334115	0.00124083	0.130314	0.428686	-0.121519	0.999701	0.585949	7.30721e-10	proteasome (prosome, macropain) subunit, beta type 10 [Source:MGI Symbol;Acc:MGI:1096380]
ENSMUSG00000032198	Dock6	0.230679	0.00534761	0.219334	0.040141	-0.00650885	0.999701	0.456521	8.67494e-10	dedicator of cytokinesis 6 [Source:MGI Symbol;Acc:MGI:1914789]
ENSMUSG00000032298	Neil1	0.10479	0.52992	0.320085	0.036502	0.0029882	0.999701	0.421886	0.000166941	nei endonuclease VIII-like 1 (E. coli) [Source:MGI Symbol;Acc:MGI:1920024]
ENSMUSG00000032377	Plscr4	0.44872	0.000410763	0.0855158	0.730495	-0.324944	0.536966	0.85918	1.28207e-12	phospholipid scramblase 4 [Source:MGI Symbol;Acc:MGI:2143267]
ENSMUSG00000032478	Nme6	0.213194	0.356873	-0.0446289	0.91079	-0.274257	0.999701	0.442823	0.0139786	NME/NM23 nucleoside diphosphate kinase 6 [Source:MGI Symbol;Acc:MGI:1861676]
ENSMUSG00000032590	Apeh	0.220014	0.0415753	0.183992	0.202047	-0.0881345	0.999701	0.49214	1.01077e-07	acylpeptide hydrolase [Source:MGI Symbol;Acc:MGI:88041]
ENSMUSG00000032724	Abtb2	0.216574	0.049673	0.10435	0.535418	0.00850097	0.999701	0.312422	0.00146839	ankyrin repeat and BTB (POZ) domain containing 2 [Source:MGI Symbol;Acc:MGI:2139365]
ENSMUSG00000032763	Ilvbl	0.0577289	0.630755	0.241916	0.0155872	-0.00690974	0.999701	0.306555	3.92544e-05	ilvB (bacterial acetolactate synthase)-like [Source:MGI Symbol;Acc:MGI:1351911]
ENSMUSG00000032842	Abcc10	0.0751735	0.594258	0.085807	0.600929	-0.172094	0.999701	0.333074	0.000246234	ATP-binding cassette, sub-family C (CFTR/MRP), member 10 [Source:MGI Symbol;Acc:MGI:2386976]
ENSMUSG00000033467	Crlf2	0.141896	0.336341	0.27483	0.0705097	-0.069583	0.999701	0.48631	5.70096e-06	cytokine receptor-like factor 2 [Source:MGI Symbol;Acc:MGI:1889506]
ENSMUSG00000033970	Rfc3	0.181152	0.358106	0.112681	0.678449	-0.0972872	0.999701	0.391121	0.00995686	replication factor C (activator 1) 3 [Source:MGI Symbol;Acc:MGI:1916513]
ENSMUSG00000034121	Mks1	0.209115	0.183356	0.255969	0.177287	-0.0785218	0.999701	0.543606	1.37e-05	Meckel syndrome, type 1 [Source:MGI Symbol;Acc:MGI:3584243]
ENSMUSG00000034282	Evpl	0.0211097	0.902856	0.251595	0.0335752	-0.053875	0.999701	0.32658	0.000193535	envoplakin [Source:MGI Symbol;Acc:MGI:107507]
ENSMUSG00000034522	Zfp395	0.0840289	0.456534	0.201771	0.0663522	-0.0366425	0.999701	0.322442	3.76713e-05	zinc finger protein 395 [Source:MGI Symbol;Acc:MGI:2682318]
ENSMUSG00000034796	Cpne7	0.0574328	0.71043	0.142557	0.319219	-0.128848	0.999701	0.328838	0.00030449	copine VII [Source:MGI Symbol;Acc:MGI:2142747]
ENSMUSG00000035215	Lsm7	0.0183697	0.938246	0.344547	0.0282489	-0.00367436	0.999701	0.366591	0.00210742	LSM7 homolog, U6 small nuclear RNA and mRNA degradation associated [Source:MGI Symbol;Acc:MGI:1913344]
ENSMUSG00000035545	Leng8	0.0568659	0.645148	0.226058	0.0273279	-0.0595504	0.999701	0.342474	3.68868e-06	leukocyte receptor cluster (LRC) member 8 [Source:MGI Symbol;Acc:MGI:2142195]
ENSMUSG00000035686	Thrsp	0.169995	0.286582	0.142374	0.488581	0.000561606	0.999701	0.311807	0.0144784	thyroid hormone responsive [Source:MGI Symbol;Acc:MGI:109126]
ENSMUSG00000035805	Mlc1	0.20142	0.0270976	0.205132	0.0699411	-0.0866399	0.999701	0.493191	2.14101e-10	megalencephalic leukoencephalopathy with subcortical cysts 1 homolog (human) [Source:MGI Symbol;Acc:MGI:2157910]
ENSMUSG00000036103	Colec12	0.125407	0.534352	0.184129	0.40023	-0.061665	0.999701	0.371201	0.0082917	collectin sub-family member 12 [Source:MGI Symbol;Acc:MGI:2152907]
ENSMUSG00000036181	H1f2	0.340959	0.0280624	0.303414	0.135491	-0.103473	0.999701	0.747847	2.50994e-08	H1.2 linker histone, cluster member [Source:MGI Symbol;Acc:MGI:1931526]
ENSMUSG00000036305	Rpl39-ps	0.37268	0.0608752	0.397399	0.108575	-0.142323	0.999701	0.912402	4.65617e-08	ribosomal protein L39, pseudogene [Source:MGI Symbol;Acc:MGI:3705781]
ENSMUSG00000036459	Wtip	0.289013	0.0601443	0.0334458	0.916336	-0.240359	0.999701	0.562818	2.33251e-05	WT1-interacting protein [Source:MGI Symbol;Acc:MGI:2141920]
ENSMUSG00000036820	Amdhd2	0.129569	0.203771	0.165292	0.168732	-0.0104023	0.999701	0.305263	0.000155088	amidohydrolase domain containing 2 [Source:MGI Symbol;Acc:MGI:2443978]
ENSMUSG00000036835	Psenen	0.041695	0.829314	0.0742611	0.70789	-0.187033	0.999701	0.302989	0.00497612	presenilin enhancer gamma secretase subunit [Source:MGI Symbol;Acc:MGI:1913590]
ENSMUSG00000036875	Dna2	0.743351	0.00421132	0.0451404	0.938743	-0.39845	0.999701	1.18694	8.27421e-07	DNA replication helicase/nuclease 2 [Source:MGI Symbol;Acc:MGI:2443732]
ENSMUSG00000037003	Tns2	0.239495	0.0545627	0.127321	0.49085	-0.0189478	0.999701	0.385764	0.000380771	tensin 2 [Source:MGI Symbol;Acc:MGI:2387586]
ENSMUSG00000037060	Cavin3	0.141693	0.263642	0.129903	0.416478	-0.0344426	0.999701	0.306038	0.00209179	caveolae associated 3 [Source:MGI Symbol;Acc:MGI:1923422]
ENSMUSG00000037089	Slc35b2	0.106016	0.198767	0.270693	0.000996471	-0.0049377	0.999701	0.381647	1.57305e-09	solute carrier family 35, member B2 [Source:MGI Symbol;Acc:MGI:1921086]
ENSMUSG00000037103	Dcaf15	0.166281	0.0903637	0.16136	0.199342	-0.0198742	0.999701	0.347514	2.33871e-05	DDB1 and CUL4 associated factor 15 [Source:MGI Symbol;Acc:MGI:2684420]
ENSMUSG00000037349	Nudt22	0.187835	0.325267	0.213506	0.349261	0.010594	0.999701	0.390748	0.00896241	nudix (nucleoside diphosphate linked moiety X)-type motif 22 [Source:MGI Symbol;Acc:MGI:1915573]
ENSMUSG00000037563	Rps16	0.263238	0.00165507	0.123772	0.326987	-0.0992414	0.999701	0.486251	1.81092e-10	ribosomal protein S16 [Source:MGI Symbol;Acc:MGI:98118]
ENSMUSG00000037762	Slc16a9	0.430927	0.116518	0.261033	0.510026	-0.333928	0.999701	1.02589	6.55648e-06	solute carrier family 16 (monocarboxylic acid transporters), member 9 [Source:MGI Symbol;Acc:MGI:1914109]
ENSMUSG00000037816	Fbxw17	0.231676	0.111057	0.226356	0.222415	-0.00110955	0.999701	0.459141	0.000155525	F-box and WD-40 domain protein 17 [Source:MGI Symbol;Acc:MGI:1923584]
ENSMUSG00000037938	Chchd5	0.201738	0.15147	0.145631	0.452289	-0.130943	0.999701	0.478312	3.05551e-05	coiled-coil-helix-coiled-coil-helix domain containing 5 [Source:MGI Symbol;Acc:MGI:1913420]
ENSMUSG00000037966	Ninj1	0.126594	0.391411	0.222094	0.155924	0.029153	0.999701	0.319535	0.00345716	ninjurin 1 [Source:MGI Symbol;Acc:MGI:1196617]
ENSMUSG00000038180	Spag4	0.19184	0.307908	-0.00868217	0.980717	-0.19631	0.999701	0.379468	0.0112132	sperm associated antigen 4 [Source:MGI Symbol;Acc:MGI:2444120]
ENSMUSG00000038188	Scarf1	0.359215	0.023782	0.0593872	0.854589	0.0949172	0.999701	0.323685	0.0367486	scavenger receptor class F, member 1 [Source:MGI Symbol;Acc:MGI:2449455]
ENSMUSG00000038274	Fau	0.262428	0.0024497	0.228855	0.0418967	-0.124722	0.999701	0.616005	2.14174e-15	Finkel-Biskis-Reilly murine sarcoma virus (FBR-MuSV) ubiquitously expressed (fox derived) [Source:MGI Symbol;Acc:MGI:102547]
ENSMUSG00000038457	Tmem255b	0.180356	0.216649	-0.00527646	0.985376	-0.139535	0.999701	0.314614	0.00921378	transmembrane protein 255B [Source:MGI Symbol;Acc:MGI:2685533]
ENSMUSG00000038644	Pold1	0.232567	0.0576052	0.200811	0.220227	-0.221999	0.953256	0.655376	3.0033e-10	polymerase (DNA directed), delta 1, catalytic subunit [Source:MGI Symbol;Acc:MGI:97741]
ENSMUSG00000038650	Rnh1	0.293996	0.000396849	0.238565	0.0309083	-0.0195828	0.999701	0.552144	6.9372e-13	ribonuclease/angiogenin inhibitor 1 [Source:MGI Symbol;Acc:MGI:1195456]
ENSMUSG00000038677	Scube3	0.197089	0.0699823	0.0595396	0.74902	-0.0613421	0.999701	0.317971	0.000790456	signal peptide, CUB domain, EGF-like 3 [Source:MGI Symbol;Acc:MGI:3045253]
ENSMUSG00000038685	Rtel1	0.0587938	0.768795	0.268999	0.0929257	-0.00729598	0.999701	0.335089	0.00409263	regulator of telomere elongation helicase 1 [Source:MGI Symbol;Acc:MGI:2139369]
ENSMUSG00000038695	Josd2	0.112794	0.109013	0.189581	0.0153973	-0.0338293	0.999701	0.336205	2.64661e-09	Josephin domain containing 2 [Source:MGI Symbol;Acc:MGI:1913374]
ENSMUSG00000038712	Mindy1	0.209777	0.00267546	0.0885469	0.420291	-0.00499506	0.999701	0.303319	2.88413e-06	MINDY lysine 48 deubiquitinase 1 [Source:MGI Symbol;Acc:MGI:1922257]
ENSMUSG00000038803	Ost4	0.0469016	0.630459	0.176777	0.0336537	-0.125866	0.953112	0.349544	3.86952e-09	oligosaccharyltransferase complex subunit 4 (non-catalytic) [Source:MGI Symbol;Acc:MGI:1914945]
ENSMUSG00000038893	Fam117a	0.128233	0.586816	0.242145	0.311217	-0.0088325	0.999701	0.37921	0.0195674	family with sequence similarity 117, member A [Source:MGI Symbol;Acc:MGI:2144564]
ENSMUSG00000038900	Rpl12	0.0827506	0.581389	0.155259	0.303236	-0.115681	0.999701	0.35369	0.000233879	ribosomal protein L12 [Source:MGI Symbol;Acc:MGI:98002]
ENSMUSG00000038963	Slco4a1	0.365402	0.112221	0.35082	0.243939	-0.0629156	0.999701	0.779137	5.66253e-05	solute carrier organic anion transporter family, member 4a1 [Source:MGI Symbol;Acc:MGI:1351866]
ENSMUSG00000039001	Rps21	0.081136	0.652758	0.321573	0.0320702	-0.0927079	0.999701	0.495417	4.41551e-06	ribosomal protein S21 [Source:MGI Symbol;Acc:MGI:1913731]
ENSMUSG00000039263	Npepl1	0.247341	0.00843418	0.31411	0.00670622	-0.0504705	0.999701	0.611922	3.38312e-13	aminopeptidase-like 1 [Source:MGI Symbol;Acc:MGI:2448523]
ENSMUSG00000039308	Ndst2	0.235579	0.00802124	0.1052	0.446795	-0.0744276	0.999701	0.415206	2.2151e-07	N-deacetylase/N-sulfotransferase (heparan glucosaminyl) 2 [Source:MGI Symbol;Acc:MGI:97040]
ENSMUSG00000039759	Thap3	0.0653807	0.72786	0.367812	0.0113071	0.112158	0.999701	0.321035	0.0048233	THAP domain containing, apoptosis associated protein 3 [Source:MGI Symbol;Acc:MGI:1917126]
ENSMUSG00000039904	Gpr37	0.0205139	0.864387	0.326143	5.81492e-06	0.131857	0.914757	0.214799	0.000649358	G protein-coupled receptor 37 [Source:MGI Symbol;Acc:MGI:1313297]
ENSMUSG00000039958	Etfbkmt	0.123897	0.666065	0.266949	0.34134	-0.126186	0.999701	0.517032	0.00518409	electron transfer flavoprotein beta subunit lysine methyltransferase [Source:MGI Symbol;Acc:MGI:2443575]
ENSMUSG00000040174	Alkbh3	0.11329	0.54524	0.290117	0.101132	0.0428322	0.999701	0.360575	0.00493975	alkB homolog 3, alpha-ketoglutarate-dependent dioxygenase [Source:MGI Symbol;Acc:MGI:1916363]
ENSMUSG00000040260	Daam2	0.112342	0.266138	0.0920489	0.480111	-0.136183	0.999701	0.340574	5.94559e-06	dishevelled associated activator of morphogenesis 2 [Source:MGI Symbol;Acc:MGI:1923691]
ENSMUSG00000040350	Trim7	0.117709	0.446162	0.178619	0.293976	-0.140712	0.999701	0.43704	5.5986e-05	tripartite motif-containing 7 [Source:MGI Symbol;Acc:MGI:2137353]
ENSMUSG00000040373	Cacng5	0.199039	0.233432	0.142456	0.526144	-0.015941	0.999701	0.357435	0.00837942	calcium channel, voltage-dependent, gamma subunit 5 [Source:MGI Symbol;Acc:MGI:2157946]
ENSMUSG00000040414	Slc25a28	0.0746117	0.323193	0.203427	0.00527682	-0.0402666	0.999701	0.318306	3.54011e-09	solute carrier family 25, member 28 [Source:MGI Symbol;Acc:MGI:2180509]
ENSMUSG00000040466	Blvrb	0.0961351	0.68584	0.0905999	0.749448	-0.331397	0.729965	0.518132	0.000395077	biliverdin reductase B (flavin reductase (NADPH)) [Source:MGI Symbol;Acc:MGI:2385271]
ENSMUSG00000040618	Pck2	0.121077	0.208115	0.178131	0.0999509	-0.0283129	0.999701	0.327521	1.14195e-05	phosphoenolpyruvate carboxykinase 2 (mitochondrial) [Source:MGI Symbol;Acc:MGI:1860456]
ENSMUSG00000040701	Ap1g2	0.223924	0.0644275	0.162128	0.329468	-0.121963	0.999701	0.508015	6.86329e-07	adaptor protein complex AP-1, gamma 2 subunit [Source:MGI Symbol;Acc:MGI:1328307]
ENSMUSG00000040848	Sft2d2	0.214693	0.0231908	0.122446	0.371133	-0.173613	0.948198	0.510751	3.57151e-10	SFT2 domain containing 2 [Source:MGI Symbol;Acc:MGI:1917362]
ENSMUSG00000040883	Tmem205	0.0751881	0.604941	0.271742	0.0311524	-0.0263715	0.999701	0.373301	4.98361e-05	transmembrane protein 205 [Source:MGI Symbol;Acc:MGI:3045495]
ENSMUSG00000040938	Slc16a11	0.033929	0.878954	0.235788	0.162992	-0.0828785	0.999701	0.352596	0.00271459	solute carrier family 16 (monocarboxylic acid transporters), member 11 [Source:MGI Symbol;Acc:MGI:2663709]
ENSMUSG00000040952	Rps19	0.102986	0.502827	0.220019	0.147284	0.0030572	0.999701	0.319947	0.00255371	ribosomal protein S19 [Source:MGI Symbol;Acc:MGI:1333780]
ENSMUSG00000041075	Fzd7	0.419964	0.000427336	0.00133726	0.996773	-0.24888	0.921011	0.670181	2.53698e-09	frizzled class receptor 7 [Source:MGI Symbol;Acc:MGI:108570]
ENSMUSG00000041354	Rgl2	0.254758	0.000560665	0.198945	0.0427977	-0.0498293	0.999701	0.503532	1.23075e-13	ral guanine nucleotide dissociation stimulator-like 2 [Source:MGI Symbol;Acc:MGI:107483]
ENSMUSG00000041378	Cldn5	0.129859	0.349696	0.0492576	0.820887	-0.122259	0.999701	0.301376	0.00395755	claudin 5 [Source:MGI Symbol;Acc:MGI:1276112]
ENSMUSG00000041453	Rpl21	0.229833	0.0635022	0.182646	0.269474	-0.0333965	0.999701	0.445875	2.30727e-05	ribosomal protein L21 [Source:MGI Symbol;Acc:MGI:1278340]
ENSMUSG00000041577	Prelp	0.253137	0.0638659	0.144906	0.464883	-0.268815	0.733683	0.666858	4.26438e-09	proline arginine-rich end leucine-rich repeat [Source:MGI Symbol;Acc:MGI:2151110]
ENSMUSG00000041598	Cdc42ep4	0.23883	0.007148	0.0528296	0.747	-0.101113	0.999701	0.392773	1.00284e-06	CDC42 effector protein (Rho GTPase binding) 4 [Source:MGI Symbol;Acc:MGI:1929760]
ENSMUSG00000041669	Prima1	0.159425	0.371398	0.319413	0.0837281	0.122715	0.999701	0.356123	0.00904283	proline rich membrane anchor 1 [Source:MGI Symbol;Acc:MGI:1926097]
ENSMUSG00000041679	Lrrc29	0.0715119	0.838398	0.386749	0.165217	-0.154718	0.999701	0.612979	0.00158189	leucine rich repeat containing 29 [Source:MGI Symbol;Acc:MGI:2443262]
ENSMUSG00000041841	Rpl37	0.184978	0.0229418	0.182554	0.0735131	-0.135683	0.999701	0.503215	4.33599e-13	ribosomal protein L37 [Source:MGI Symbol;Acc:MGI:1914531]
ENSMUSG00000042010	Acacb	0.0646066	0.788415	0.214537	0.311217	-0.0874119	0.999701	0.366556	0.0100335	acetyl-Coenzyme A carboxylase beta [Source:MGI Symbol;Acc:MGI:2140940]
ENSMUSG00000042099	Kank3	0.128475	0.199089	0.135436	0.26868	-0.0543503	0.999701	0.318261	5.08346e-05	KN motif and ankyrin repeat domains 3 [Source:MGI Symbol;Acc:MGI:1098615]
ENSMUSG00000042178	Armc5	0.213102	0.0325398	0.183937	0.164392	0.0674398	0.999701	0.329599	0.000201626	armadillo repeat containing 5 [Source:MGI Symbol;Acc:MGI:2384586]
ENSMUSG00000042510	AA986860	-0.0516599	0.916499	0.302545	0.460864	-0.807458	0.0991858	1.05834	2.1771e-05	expressed sequence AA986860 [Source:MGI Symbol;Acc:MGI:2138143]
ENSMUSG00000042737	Dpm3	0.170054	0.281813	0.293807	0.0856807	-0.0465539	0.999701	0.510414	2.01515e-05	dolichyl-phosphate mannosyltransferase polypeptide 3 [Source:MGI Symbol;Acc:MGI:1915813]
ENSMUSG00000042997	Nhlrc3	0.177488	0.239134	0.178772	0.333094	-0.0227473	0.999701	0.379007	0.00142479	NHL repeat containing 3 [Source:MGI Symbol;Acc:MGI:2444520]
ENSMUSG00000043290	Zfp784	0.128956	0.401214	0.174372	0.315523	-0.118686	0.999701	0.422014	0.000137242	zinc finger protein 784 [Source:MGI Symbol;Acc:MGI:3606042]
ENSMUSG00000043432	Leng9	0.142118	0.2691	0.176908	0.2377	-0.0599025	0.999701	0.378928	0.000100088	leukocyte receptor cluster (LRC) member 9 [Source:MGI Symbol;Acc:MGI:2444509]
ENSMUSG00000043510	Hscb	0.0416598	0.879605	0.391267	0.0482644	0.190507	0.999701	0.242419	0.145693	HscB iron-sulfur cluster co-chaperone [Source:MGI Symbol;Acc:MGI:2141135]
ENSMUSG00000043801	Oaz1-ps	-0.114095	0.672336	0.438352	0.0543244	-0.145853	0.999701	0.47011	0.00675214	ornithine decarboxylase antizyme 1, pseudogene [Source:MGI Symbol;Acc:MGI:108188]
ENSMUSG00000043923	Ccdc84	0.239787	0.0355505	0.0566701	0.78335	-0.0574638	0.999701	0.353921	0.000509583	coiled-coil domain containing 84 [Source:MGI Symbol;Acc:MGI:2685960]
ENSMUSG00000043993	2900052L18Rik	0.0180083	0.952655	0.543103	0.00547175	0.0949159	0.999701	0.466195	0.0025514	RIKEN cDNA 2900052L18 gene [Source:MGI Symbol;Acc:MGI:1924085]
ENSMUSG00000044037	Als2cl	0.352187	0.00310514	-0.000324973	0.998587	-0.190159	0.999701	0.542021	8.18091e-07	ALS2 C-terminal like [Source:MGI Symbol;Acc:MGI:2447532]
ENSMUSG00000044197	Gpr146	0.107058	0.390927	0.225821	0.0691883	0.00598847	0.999701	0.32689	0.000254473	G protein-coupled receptor 146 [Source:MGI Symbol;Acc:MGI:1933113]
ENSMUSG00000044339	Alkbh2	0.141395	0.518123	0.20612	0.393577	-0.0457308	0.999701	0.393246	0.0123206	alkB homolog 2, alpha-ketoglutarate-dependent dioxygenase [Source:MGI Symbol;Acc:MGI:2141032]
ENSMUSG00000044345	Marveld1	0.124845	0.321802	0.22727	0.0869727	0.0261498	0.999701	0.325965	0.000585112	MARVEL (membrane-associating) domain containing 1 [Source:MGI Symbol;Acc:MGI:2147570]
ENSMUSG00000044609	Gm9294	0.32147	0.1751	0.396716	0.165745	0.085066	0.999701	0.63312	0.00113475	predicted pseudogene 9294 [Source:MGI Symbol;Acc:MGI:3648888]
ENSMUSG00000045005	Fzd5	0.123293	0.611006	0.357471	0.108861	-0.0526745	0.999701	0.533439	0.00074944	frizzled class receptor 5 [Source:MGI Symbol;Acc:MGI:108571]
ENSMUSG00000045055	Rpsa-ps2	0.0960115	0.763593	0.464894	0.0690573	0.0568074	0.999701	0.504098	0.00875551	ribosomal protein SA, pseudogene 2 [Source:MGI Symbol;Acc:MGI:3643356]
ENSMUSG00000045128	Rpl18a	0.230712	0.0197247	0.195123	0.134041	-0.0709829	0.999701	0.496819	7.056e-09	ribosomal protein L18A [Source:MGI Symbol;Acc:MGI:1924058]
ENSMUSG00000045251	Zfp688	0.0420758	0.836452	0.313158	0.0361828	-0.0604412	0.999701	0.415675	0.000164845	zinc finger protein 688 [Source:MGI Symbol;Acc:MGI:1916484]
ENSMUSG00000045275	Lca5l	0.205748	0.273121	0.0866163	0.762561	-0.14146	0.999701	0.433824	0.00349924	Leber congenital amaurosis 5-like [Source:MGI Symbol;Acc:MGI:3041157]
ENSMUSG00000045608	Dbx2	0.146813	0.248724	0.128833	0.427994	-0.104661	0.999701	0.380307	0.000106212	developing brain homeobox 2 [Source:MGI Symbol;Acc:MGI:107445]
ENSMUSG00000045664	Cdc42ep2	0.188197	0.134232	0.100137	0.594264	-0.0940204	0.999701	0.382355	0.000224037	CDC42 effector protein (Rho GTPase binding) 2 [Source:MGI Symbol;Acc:MGI:1929744]
ENSMUSG00000045690	Wdr89	0.25279	0.020635	0.0644708	0.742313	-0.117029	0.999701	0.434289	7.99934e-06	WD repeat domain 89 [Source:MGI Symbol;Acc:MGI:1919588]
ENSMUSG00000045761	Togaram2	0.186285	0.302619	0.246877	0.242727	-0.178169	0.999701	0.611331	7.53593e-06	TOG array regulator of axonemal microtubules 2 [Source:MGI Symbol;Acc:MGI:2443498]
ENSMUSG00000045777	Ifitm10	0.10968	0.263842	0.267977	0.00682796	-0.028751	0.999701	0.406407	3.20989e-08	interferon induced transmembrane protein 10 [Source:MGI Symbol;Acc:MGI:2444776]
ENSMUSG00000046207	Pik3r6	0.170833	0.36059	0.129645	0.602657	-0.0314129	0.999701	0.331891	0.0238166	phosphoinositide-3-kinase regulatory subunit 5 [Source:MGI Symbol;Acc:MGI:2144613]
ENSMUSG00000046330	Rpl37a	0.170119	0.128961	0.329815	0.006227	-0.181712	0.984699	0.681646	7.69429e-15	ribosomal protein L37a [Source:MGI Symbol;Acc:MGI:98068]
ENSMUSG00000046516	Cox17	0.0775818	0.662372	0.123783	0.506358	-0.121314	0.999701	0.322678	0.0042966	cytochrome c oxidase assembly protein 17, copper chaperone [Source:MGI Symbol;Acc:MGI:1333806]
ENSMUSG00000046605	B3gntl1	0.105242	0.441559	0.198499	0.163658	-0.0263511	0.999701	0.330091	0.000698801	UDP-GlcNAc:betaGal beta-1,3-N-acetylglucosaminyltransferase-like 1 [Source:MGI Symbol;Acc:MGI:2441705]
ENSMUSG00000046687	Gm5424	0.272468	0.0450948	0.291298	0.0865434	-0.0197224	0.999701	0.583488	5.72085e-07	predicted gene 5424 [Source:MGI Symbol;Acc:MGI:3643173]
ENSMUSG00000046721	Rpl14-ps1	0.148361	0.0557378	0.117612	0.257054	-0.0787426	0.999701	0.344715	1.27887e-07	ribosomal protein L14, pseudogene 1 [Source:MGI Symbol;Acc:MGI:3710579]
ENSMUSG00000046959	Slc26a1	-0.0147196	0.96148	0.177017	0.470053	-0.180545	0.999701	0.342843	0.0333712	solute carrier family 26 (sulfate transporter), member 1 [Source:MGI Symbol;Acc:MGI:2385894]
ENSMUSG00000047021	Cfap65	0.0841488	0.557886	0.218364	0.105415	-0.0633046	0.999701	0.365817	0.00010471	cilia and flagella associated protein 65 [Source:MGI Symbol;Acc:MGI:2444274]
ENSMUSG00000047181	Samd14	0.187306	0.0661233	0.0938773	0.538574	-0.034656	0.999701	0.31584	0.00032493	sterile alpha motif domain containing 14 [Source:MGI Symbol;Acc:MGI:2384945]
ENSMUSG00000047215	Rpl9	0.279368	0.0559094	0.0930835	0.701571	-0.106813	0.999701	0.479265	0.000144158	ribosomal protein L9 [Source:MGI Symbol;Acc:MGI:1298373]
ENSMUSG00000047361	Gm973	0.219589	0.126716	0.156586	0.427891	-0.136302	0.999701	0.512477	1.35363e-05	predicted gene 973 [Source:MGI Symbol;Acc:MGI:2685819]
ENSMUSG00000047502	Mroh7	0.0930958	0.635003	0.402247	0.0142458	0.0874407	0.999701	0.407902	0.00113626	maestro heat-like repeat family member 7 [Source:MGI Symbol;Acc:MGI:2685873]
ENSMUSG00000047675	Rps8	0.067804	0.720993	0.0954194	0.640198	-0.165509	0.999701	0.328732	0.00402625	ribosomal protein S8 [Source:MGI Symbol;Acc:MGI:98166]
ENSMUSG00000047797	Gjb1	0.274244	0.0389793	0.333544	0.0397851	-0.0124376	0.999701	0.620225	5.34468e-08	gap junction protein, beta 1 [Source:MGI Symbol;Acc:MGI:95719]
ENSMUSG00000048038	Ccdc187	0.0555775	0.786523	0.270792	0.096157	-0.0620435	0.999701	0.388413	0.000814109	coiled-coil domain containing 187 [Source:MGI Symbol;Acc:MGI:3045295]
ENSMUSG00000048310	Pskh1	0.00931052	0.968821	0.456059	0.00212869	0.0509418	0.999701	0.414428	0.000426796	protein serine kinase H1 [Source:MGI Symbol;Acc:MGI:3528383]
ENSMUSG00000048440	Cyp4f16	0.251425	0.158874	0.142857	0.591905	-0.112891	0.999701	0.507172	0.0006143	cytochrome P450, family 4, subfamily f, polypeptide 16 [Source:MGI Symbol;Acc:MGI:1917351]
ENSMUSG00000048617	Rtbdn	0.163478	0.578834	0.171583	0.622589	-0.201458	0.999701	0.536519	0.00759554	retbindin [Source:MGI Symbol;Acc:MGI:2443686]
ENSMUSG00000048755	Mcat	-0.0516216	0.767516	0.322433	0.0141251	-0.0213494	0.999701	0.292161	0.00461862	malonyl CoA:ACP acyltransferase (mitochondrial) [Source:MGI Symbol;Acc:MGI:2388651]
ENSMUSG00000049295	Zfp219	0.233974	0.00154004	0.126248	0.245472	-0.105792	0.999701	0.466014	4.69256e-12	zinc finger protein 219 [Source:MGI Symbol;Acc:MGI:1917140]
ENSMUSG00000049482	Ctu2	0.253773	0.0241682	0.210507	0.162996	-0.0145482	0.999701	0.478828	1.26005e-06	cytosolic thiouridylase subunit 2 [Source:MGI Symbol;Acc:MGI:1914215]
ENSMUSG00000049493	Pls1	0.0658285	0.606706	0.306629	0.00359926	0.166387	0.953112	0.206071	0.0171567	plastin 1 (I-isoform) [Source:MGI Symbol;Acc:MGI:104809]
ENSMUSG00000049551	Fzd9	-0.031701	0.911218	0.246287	0.25643	-0.105457	0.999701	0.320043	0.0403811	frizzled class receptor 9 [Source:MGI Symbol;Acc:MGI:1313278]
ENSMUSG00000049555	Tmie	0.259667	0.305233	0.130326	0.725671	-0.110792	0.999701	0.500785	0.0125259	transmembrane inner ear [Source:MGI Symbol;Acc:MGI:2159400]
ENSMUSG00000049562	Ap5b1	0.16661	0.34254	0.147346	0.508471	-0.0620312	0.999701	0.375987	0.00535351	adaptor-related protein complex 5, beta 1 subunit [Source:MGI Symbol;Acc:MGI:2685808]
ENSMUSG00000049571	Cfap46	0.191499	0.231214	0.162672	0.434496	-0.129987	0.999701	0.484157	0.000115122	cilia and flagella associated protein 46 [Source:MGI Symbol;Acc:MGI:2444387]
ENSMUSG00000050188	Lsm10	0.0484038	0.8338	0.212841	0.266343	-0.0884198	0.999701	0.349665	0.00753074	U7 snRNP-specific Sm-like protein LSM10 [Source:MGI Symbol;Acc:MGI:2151045]
ENSMUSG00000050299	Gm9843	0.290351	0.0464963	0.278999	0.139493	-0.270838	0.948198	0.840188	1.13246e-11	predicted gene 9843 [Source:MGI Symbol;Acc:MGI:3708621]
ENSMUSG00000050382	Kif7	0.217741	0.220523	0.0850033	0.761616	-0.0180156	0.999701	0.32076	0.0346376	kinesin family member 7 [Source:MGI Symbol;Acc:MGI:1098239]
ENSMUSG00000050666	Vstm4	0.0462093	0.927517	0.339476	0.409454	-0.176847	0.999701	0.562532	0.0419394	V-set and transmembrane domain containing 4 [Source:MGI Symbol;Acc:MGI:2444633]
ENSMUSG00000050737	Ptges	0.341584	0.021488	0.187727	0.403551	-0.14655	0.999701	0.675861	3.95178e-07	prostaglandin E synthase [Source:MGI Symbol;Acc:MGI:1927593]
ENSMUSG00000051278	Zgrf1	-0.0183286	0.932186	0.317268	0.0282678	0.113423	0.999701	0.185517	0.135684	zinc finger, GRF-type containing 1 [Source:MGI Symbol;Acc:MGI:1918893]
ENSMUSG00000052146	Rps10	0.0847491	0.761736	0.28147	0.25643	-0.0269836	0.999701	0.393203	0.0235694	ribosomal protein S10 [Source:MGI Symbol;Acc:MGI:1914347]
ENSMUSG00000053173	Rpl18-ps2	0.221225	0.425656	0.572285	0.036502	0.0629653	0.999701	0.730545	0.000256375	ribosomal protein L18, pseudogene 2 [Source:MGI Symbol;Acc:MGI:3646997]
ENSMUSG00000054135	A430110L20Rik	0.297503	0.208317	0.271888	0.372039	-0.163393	0.999701	0.732784	0.000104436	RIKEN cDNA A430110L20 gene [Source:MGI Symbol;Acc:MGI:3036249]
ENSMUSG00000055093	Gm8430	0.137597	0.555376	0.422024	0.0482818	-0.220156	0.999701	0.779776	3.06116e-07	predicted pseudogene 8430 [Source:MGI Symbol;Acc:MGI:3645406]
ENSMUSG00000055799	Tcf7l1	0.209117	0.281957	0.259348	0.258998	0.0474784	0.999701	0.420987	0.00639484	transcription factor 7 like 1 (T cell specific, HMG box) [Source:MGI Symbol;Acc:MGI:1202876]
ENSMUSG00000055912	Tmem150a	0.215549	0.0846616	0.231313	0.1404	-0.00279665	0.999701	0.449659	1.95256e-05	transmembrane protein 150A [Source:MGI Symbol;Acc:MGI:2385244]
ENSMUSG00000056412	Psenen-ps	0.0495881	0.846286	0.307775	0.117963	-0.00799658	0.999701	0.36536	0.0115324	presenilin enhancer gamma secretase subunit, pseudogene [Source:MGI Symbol;Acc:MGI:3649201]
ENSMUSG00000056687	Gm11696	0.0811809	0.656757	0.175805	0.323311	-0.125459	0.999701	0.382445	0.000950677	predicted gene 11696 [Source:MGI Symbol;Acc:MGI:3701776]
ENSMUSG00000056724	Nbeal2	0.285987	0.0260856	0.0713583	0.755085	-0.133866	0.999701	0.491211	1.4488e-05	neurobeachin-like 2 [Source:MGI Symbol;Acc:MGI:2448554]
ENSMUSG00000057036	Gm7536	0.200117	0.180228	0.225354	0.213458	-0.0355191	0.999701	0.46099	0.000103024	predicted gene 7536 [Source:MGI Symbol;Acc:MGI:3645137]
ENSMUSG00000057278	Snrpg	0.172383	0.438803	0.224655	0.372104	0.052131	0.999701	0.344906	0.0435909	small nuclear ribonucleoprotein polypeptide G [Source:MGI Symbol;Acc:MGI:1915261]
ENSMUSG00000057322	Rpl38	0.0728893	0.497879	0.220059	0.0243391	-0.0210463	0.999701	0.313995	1.07318e-05	ribosomal protein L38 [Source:MGI Symbol;Acc:MGI:1914921]
ENSMUSG00000057751	Megf6	0.159531	0.303206	0.26536	0.118655	-0.136676	0.999701	0.561566	1.21054e-06	multiple EGF-like-domains 6 [Source:MGI Symbol;Acc:MGI:1919351]
ENSMUSG00000057863	Rpl36	0.0865497	0.620521	0.309171	0.0394436	-0.0965608	0.999701	0.492282	4.6287e-06	ribosomal protein L36 [Source:MGI Symbol;Acc:MGI:1860603]
ENSMUSG00000058174	Gm5148	0.0191529	0.923422	0.272133	0.0431514	-0.0921203	0.999701	0.383407	0.000100086	predicted gene 5148 [Source:MGI Symbol;Acc:MGI:3646006]
ENSMUSG00000058498	Rnf207	0.053674	0.757482	0.325447	0.0139692	-0.0325196	0.999701	0.411641	3.16112e-05	ring finger protein 207 [Source:MGI Symbol;Acc:MGI:2684989]
ENSMUSG00000058603	Rpl28-ps1	0.0830436	0.791072	0.454864	0.0638256	-0.0440226	0.999701	0.58193	0.00123004	ribosomal protein L28, pseudogene 1 [Source:MGI Symbol;Acc:MGI:3705349]
ENSMUSG00000059291	Rpl11	0.185522	0.0590801	0.182148	0.143704	-0.0547426	0.999701	0.422412	2.88899e-07	ribosomal protein L11 [Source:MGI Symbol;Acc:MGI:1914275]
ENSMUSG00000059326	Csf2ra	0.234413	0.0107692	0.0893434	0.54724	-0.0931112	0.999701	0.416867	3.98269e-07	colony stimulating factor 2 receptor, alpha, low-affinity (granulocyte-macrophage) [Source:MGI Symbol;Acc:MGI:1339754]
ENSMUSG00000059479	B3gnt8	0.00636064	0.970224	0.293043	0.00640516	-0.0552107	0.999701	0.354614	1.36079e-05	UDP-GlcNAc:betaGal beta-1,3-N-acetylglucosaminyltransferase 8 [Source:MGI Symbol;Acc:MGI:2385269]
ENSMUSG00000059751	Rps3a3	0.200452	0.490878	0.288061	0.368007	-0.00177272	0.999701	0.490286	0.0212782	ribosomal protein S3A3 [Source:MGI Symbol;Acc:MGI:3643406]
ENSMUSG00000059775	Rps26-ps1	0.207717	0.451738	0.127978	0.734228	-0.229578	0.999701	0.565272	0.00450018	ribosomal protein S26, pseudogene 1 [Source:MGI Symbol;Acc:MGI:3704322]
ENSMUSG00000060019	Gm10073	0.221583	0.313432	0.258262	0.315754	-0.0929552	0.999701	0.572799	0.000502918	predicted pseudogene 10073 [Source:MGI Symbol;Acc:MGI:3641908]
ENSMUSG00000060036	Rpl3	0.139795	0.133872	0.136611	0.242831	-0.0693139	0.999701	0.34572	3.48623e-06	ribosomal protein L3 [Source:MGI Symbol;Acc:MGI:1351605]
ENSMUSG00000060216	Arrb2	0.226661	0.0105341	0.044346	0.792355	-0.064606	0.999701	0.335613	3.08179e-05	arrestin, beta 2 [Source:MGI Symbol;Acc:MGI:99474]
ENSMUSG00000060419	Rps16-ps2	0.224971	0.302297	0.430548	0.0592722	-0.248295	0.999701	0.903814	1.43098e-08	ribosomal protein S16, pseudogene 2 [Source:MGI Symbol;Acc:MGI:3704259]
ENSMUSG00000060601	Nr1h2	0.109922	0.198197	0.162239	0.0889488	-0.0798767	0.999701	0.352038	6.87641e-08	nuclear receptor subfamily 1, group H, member 2 [Source:MGI Symbol;Acc:MGI:1352463]
ENSMUSG00000060675	Plaat3	-0.0527836	0.577248	0.412647	3.05333e-10	-0.0188161	0.999701	0.37868	1.21865e-10	phospholipase A and acyltransferase 3 [Source:MGI Symbol;Acc:MGI:2179715]
ENSMUSG00000060803	Gstp1	-0.0151398	0.945037	0.315535	0.0289585	0.0690136	0.999701	0.231382	0.048845	glutathione S-transferase, pi 1 [Source:MGI Symbol;Acc:MGI:95865]
ENSMUSG00000060938	Rpl26	0.106503	0.220509	0.172888	0.0669492	-0.156831	0.715274	0.436221	1.42377e-11	ribosomal protein L26 [Source:MGI Symbol;Acc:MGI:106022]
ENSMUSG00000061544	Zfp229	0.20168	0.428002	0.159366	0.630305	-0.126292	0.999701	0.487338	0.0102838	zinc finger protein 229 [Source:MGI Symbol;Acc:MGI:2679295]
ENSMUSG00000062006	Rpl34	0.207703	0.01657	0.12923	0.297175	-0.0214255	0.999701	0.358359	3.24563e-06	ribosomal protein L34 [Source:MGI Symbol;Acc:MGI:1915686]
ENSMUSG00000062031	Pgghg	0.231697	0.197473	0.0912159	0.747523	-0.132997	0.999701	0.45591	0.00182824	protein glucosylgalactosylhydroxylysine glucosidase [Source:MGI Symbol;Acc:MGI:2444047]
ENSMUSG00000062054	Iah1	0.163141	0.189109	0.17693	0.248579	-0.0665147	0.999701	0.406586	3.87974e-05	isoamyl acetate-hydrolyzing esterase 1 homolog [Source:MGI Symbol;Acc:MGI:1914982]
ENSMUSG00000062210	Tnfaip8	0.12358	0.39191	0.170702	0.293127	-0.0971791	0.999701	0.391461	0.000161685	tumor necrosis factor, alpha-induced protein 8 [Source:MGI Symbol;Acc:MGI:2147191]
ENSMUSG00000062353	Gm15772	0.03889	0.867936	0.375508	0.0230324	-0.026184	0.999701	0.440582	0.000385783	predicted gene 15772 [Source:MGI Symbol;Acc:MGI:3805541]
ENSMUSG00000062611	Rps3a2	0.0781963	0.719496	0.294677	0.109833	-0.0386278	0.999701	0.411501	0.00184654	ribosomal protein S3A2 [Source:MGI Symbol;Acc:MGI:3642853]
ENSMUSG00000062906	Hdac10	0.134268	0.252924	0.105893	0.492861	-0.12414	0.999701	0.364301	5.20326e-05	histone deacetylase 10 [Source:MGI Symbol;Acc:MGI:2158340]
ENSMUSG00000063428	Ddo	0.0102168	0.970008	0.297877	0.114462	-0.0743963	0.999701	0.38249	0.00527888	D-aspartate oxidase [Source:MGI Symbol;Acc:MGI:1925528]
ENSMUSG00000063696	Gm8730	0.375362	0.0614931	0.287349	0.299568	-0.0459074	0.999701	0.708618	4.43748e-05	predicted pseudogene 8730 [Source:MGI Symbol;Acc:MGI:3644565]
ENSMUSG00000063849	Ppcdc	0.262715	0.0154334	0.163908	0.295341	-0.0467668	0.999701	0.473389	1.00169e-06	phosphopantothenoylcysteine decarboxylase [Source:MGI Symbol;Acc:MGI:1914062]
ENSMUSG00000063897	CAAA01118383.1	0.209505	0.134232	0.0732451	0.749313	-0.0729728	0.999701	0.355722	0.00269885	dehydrogenase/reductase (SDR family) X chromosome [Source:NCBI gene;Acc:236082]
ENSMUSG00000064080	Fbln2	0.227801	0.168035	0.14256	0.53887	-0.0308333	0.999701	0.401194	0.00342743	fibulin 2 [Source:MGI Symbol;Acc:MGI:95488]
ENSMUSG00000064246	Chil1	0.363499	0.00227837	0.198081	0.264683	-0.098418	0.999701	0.659998	1.84026e-09	chitinase-like 1 [Source:MGI Symbol;Acc:MGI:1340899]
ENSMUSG00000064307	Lrrc51	0.122398	0.55891	0.254966	0.227632	-0.078252	0.999701	0.455616	0.00134598	leucine rich repeat containing 51 [Source:MGI Symbol;Acc:MGI:1916608]
ENSMUSG00000064326	Siva1	0.139697	0.438777	0.0691284	0.790525	-0.143587	0.999701	0.352412	0.00815706	SIVA1, apoptosis-inducing factor [Source:MGI Symbol;Acc:MGI:1353606]
ENSMUSG00000064356	mt-Atp8	0.035498	0.958423	0.179186	0.782454	-0.586832	0.999701	0.801517	0.0187129	mitochondrially encoded ATP synthase 8 [Source:MGI Symbol;Acc:MGI:99926]
ENSMUSG00000064373	Selenop	0.22421	0.00250431	0.0341903	0.820887	-0.132491	0.999701	0.390892	6.67264e-09	selenoprotein P [Source:MGI Symbol;Acc:MGI:894288]
ENSMUSG00000066026	Dhrs3	0.0729848	0.638867	0.0385602	0.857525	-0.231158	0.636006	0.342703	0.000444111	dehydrogenase/reductase (SDR family) member 3 [Source:MGI Symbol;Acc:MGI:1315215]
ENSMUSG00000066892	Fbxl12	0.176357	0.0701721	0.0483422	0.774147	-0.081598	0.999701	0.306297	0.000257946	F-box and leucine-rich repeat protein 12 [Source:MGI Symbol;Acc:MGI:1354738]
ENSMUSG00000067870	Rpl31-ps8	-0.0459918	0.886811	0.587692	0.00640516	-0.0564213	0.999701	0.598121	0.000321757	ribosomal protein L31, pseudogene 8 [Source:MGI Symbol;Acc:MGI:3647726]
ENSMUSG00000069682	Gm10275	0.182504	0.114643	0.119078	0.460976	-0.173951	0.999701	0.475532	3.57982e-07	predicted pseudogene 10275 [Source:MGI Symbol;Acc:MGI:3704354]
ENSMUSG00000069920	B3gnt9	0.0146102	0.941403	0.239715	0.0776294	-0.149683	0.999701	0.404008	3.37741e-05	UDP-GlcNAc:betaGal beta-1,3-N-acetylglucosaminyltransferase 9 [Source:MGI Symbol;Acc:MGI:2142841]
ENSMUSG00000069972	Rps13-ps2	0.0412741	0.91433	0.285176	0.34469	-0.155797	0.999701	0.482247	0.0184768	ribosomal protein S13, pseudogene 2 [Source:MGI Symbol;Acc:MGI:3704295]
ENSMUSG00000070271	Gm13268	0.0991606	0.657117	0.629457	0.000227844	0.014405	0.999701	0.714213	1.52406e-07	predicted gene 13268 [Source:MGI Symbol;Acc:MGI:3651947]
ENSMUSG00000070315	4930581F22Rik	-0.0264008	0.894868	0.351738	0.00769646	-0.0289164	0.999701	0.354254	0.000572244	RIKEN cDNA 4930581F22 gene [Source:MGI Symbol;Acc:MGI:1926184]
ENSMUSG00000070532	Ccdc190	0.302552	0.00397005	0.127119	0.445717	-0.177314	0.999701	0.606985	2.23215e-10	coiled-coil domain containing 190 [Source:MGI Symbol;Acc:MGI:1925715]
ENSMUSG00000071550	Cfap44	0.147596	0.413345	0.229191	0.246534	-0.0425053	0.999701	0.419292	0.00143414	cilia and flagella associated protein 44 [Source:MGI Symbol;Acc:MGI:1277238]
ENSMUSG00000071604	Fam189a2	0.236816	0.00411182	0.172658	0.132631	-0.0713856	0.999701	0.48086	1.64738e-10	family with sequence similarity 189, member A2 [Source:MGI Symbol;Acc:MGI:2685813]
ENSMUSG00000072692	Rpl37rt	0.125697	0.521289	0.425477	0.0144347	-0.222822	0.999701	0.773996	7.86371e-10	ribosomal protein L37, retrotransposed [Source:MGI Symbol;Acc:MGI:3651519]
ENSMUSG00000072940	Gm10443	0.0611934	0.79473	0.596115	0.000233653	-0.0968431	0.999701	0.754152	5.78095e-09	predicted pseudogene 10443 [Source:MGI Symbol;Acc:MGI:3704272]
ENSMUSG00000073434	Wdr90	0.115501	0.298173	0.0506091	0.759439	-0.148704	0.999701	0.314814	0.00015187	WD repeat domain 90 [Source:MGI Symbol;Acc:MGI:1921267]
ENSMUSG00000073702	Rpl31	0.113579	0.418191	0.20922	0.15018	-0.200592	0.953112	0.523392	4.41666e-08	ribosomal protein L31 [Source:MGI Symbol;Acc:MGI:2149632]
ENSMUSG00000074141	Il4i1	0.323332	0.0816715	0.0202848	0.959138	-0.239467	0.999701	0.583084	0.000306208	interleukin 4 induced 1 [Source:MGI Symbol;Acc:MGI:109552]
ENSMUSG00000074158	Zfp976	0.154818	0.39412	0.190616	0.371255	0.0167665	0.999701	0.328667	0.0196348	zinc finger protein 976 [Source:MGI Symbol;Acc:MGI:3036263]
ENSMUSG00000074264	Amy1	0.0868437	0.653869	0.277342	0.103128	-0.146443	0.999701	0.510629	1.3595e-05	amylase 1, salivary [Source:MGI Symbol;Acc:MGI:88019]
ENSMUSG00000074272	Ceacam1	0.265788	0.239301	0.315434	0.249885	0.0371973	0.999701	0.544025	0.00280376	carcinoembryonic antigen-related cell adhesion molecule 1 [Source:MGI Symbol;Acc:MGI:1347245]
ENSMUSG00000074802	Gas2l3	0.369782	0.10466	0.0568435	0.898809	-7.31524e-05	0.999999	0.426698	0.0404411	growth arrest-specific 2 like 3 [Source:MGI Symbol;Acc:MGI:1918780]
ENSMUSG00000074892	B3galt5	0.0891306	0.340606	0.214198	0.0192517	-0.00807947	0.999701	0.311408	3.38294e-06	UDP-Gal:betaGlcNAc beta 1,3-galactosyltransferase, polypeptide 5 [Source:MGI Symbol;Acc:MGI:2136878]
ENSMUSG00000075289	Carns1	0.155891	0.197241	0.126603	0.426374	-0.0629841	0.999701	0.345478	0.000357567	carnosine synthase 1 [Source:MGI Symbol;Acc:MGI:2147595]
ENSMUSG00000075705	Msrb1	0.242202	0.0161887	0.247331	0.0545828	-0.0207143	0.999701	0.510248	1.01035e-08	methionine sulfoxide reductase B1 [Source:MGI Symbol;Acc:MGI:1351642]
ENSMUSG00000076441	Ass1	0.311964	0.000917477	0.291532	0.0168341	0.0170759	0.999701	0.586421	1.28145e-11	argininosuccinate synthetase 1 [Source:MGI Symbol;Acc:MGI:88090]
ENSMUSG00000078193	Gm2000	0.245501	0.152783	0.222926	0.313609	-0.0854607	0.999701	0.553888	6.93306e-05	predicted gene 2000 [Source:MGI Symbol;Acc:MGI:3780170]
ENSMUSG00000078486	Perm1	0.259289	0.100888	0.0126534	0.970466	-0.22364	0.999701	0.495583	0.000231085	PPARGC1 and ESRR induced regulator, muscle 1 [Source:MGI Symbol;Acc:MGI:1921433]
ENSMUSG00000078813	Leng1	0.208762	0.0363078	-0.00782979	0.971984	-0.114518	0.999701	0.31545	0.000395077	leukocyte receptor cluster (LRC) member 1 [Source:MGI Symbol;Acc:MGI:1917007]
ENSMUSG00000079418	Atg4a	0.221035	0.269811	0.146557	0.600045	-0.00547921	0.999701	0.373072	0.0229511	autophagy related 4A, cysteine peptidase [Source:MGI Symbol;Acc:MGI:2147903]
ENSMUSG00000079427	Mthfsl	0.31232	0.117651	0.126548	0.692299	-0.185471	0.999701	0.62434	0.000201536	5, 10-methenyltetrahydrofolate synthetase-like [Source:MGI Symbol;Acc:MGI:3780550]
ENSMUSG00000079641	Rpl39	0.319963	0.19621	0.413935	0.150571	-0.0774605	0.999701	0.811358	2.61945e-05	ribosomal protein L39 [Source:MGI Symbol;Acc:MGI:1914498]
ENSMUSG00000080242	Atp6v0c-ps2	-0.295544	0.176026	0.833034	0.000100141	0.157502	0.999701	0.379987	0.0546124	ATPase, H+ transporting, lysosomal V0 subunit C, pseudogene 2 [Source:MGI Symbol;Acc:MGI:2151816]
ENSMUSG00000080374	Gm22953	0.119765	0.470626	0.209616	0.232097	0.0159873	0.999701	0.313394	0.00934877	predicted gene, 22953 [Source:MGI Symbol;Acc:MGI:5452730]
ENSMUSG00000081051	Gm15427	0.31612	0.00180211	0.368842	0.00342962	-0.0509286	0.999701	0.735891	1.3318e-15	predicted pseudogene 15427 [Source:MGI Symbol;Acc:MGI:3642341]
ENSMUSG00000081094	Rpl19-ps11	0.209233	0.0374539	0.169942	0.205507	-0.0186858	0.999701	0.397861	4.69284e-06	ribosomal protein L19, pseudogene 11 [Source:MGI Symbol;Acc:MGI:3642193]
ENSMUSG00000081400	Gm13680	0.160013	0.506341	0.318223	0.198489	-0.0608828	0.999701	0.539119	0.00128858	predicted gene 13680 [Source:MGI Symbol;Acc:MGI:3652285]
ENSMUSG00000081684	Rps2-ps13	0.092461	0.675745	0.352565	0.0595513	-0.0844517	0.999701	0.529477	8.48361e-05	ribosomal protein S2, pseudogene 13 [Source:MGI Symbol;Acc:MGI:3705640]
ENSMUSG00000081855	Rpl17-ps5	0.236243	0.227066	0.506289	0.0144339	0.0210894	0.999701	0.721442	1.91077e-06	ribosomal protein L17, pseudogene 5 [Source:MGI Symbol;Acc:MGI:3704246]
ENSMUSG00000082286	Pisd-ps1	-0.0798976	0.83824	0.907913	0.000328934	0.315595	0.999701	0.512421	0.0206332	phosphatidylserine decarboxylase, pseudogene 1 [Source:MGI Symbol;Acc:MGI:3842428]
ENSMUSG00000083621	Gm14586	0.122907	0.37568	0.226642	0.115023	-0.0960669	0.999701	0.445615	5.50122e-06	predicted gene 14586 [Source:MGI Symbol;Acc:MGI:3705507]
ENSMUSG00000083716	Gm13436	0.463955	0.0768405	0.095587	0.849445	-0.238848	0.999701	0.798389	0.000444111	predicted gene 13436 [Source:MGI Symbol;Acc:MGI:3651005]
ENSMUSG00000083833	Gm13841	0.121026	0.714322	0.377318	0.194895	0.0713836	0.999701	0.426961	0.0440455	predicted gene 13841 [Source:MGI Symbol;Acc:MGI:3650890]
ENSMUSG00000083992	Gm11478	0.236212	0.256868	0.521867	0.0152603	-0.190901	0.999701	0.948979	1.12168e-09	predicted gene 11478 [Source:MGI Symbol;Acc:MGI:3650888]
ENSMUSG00000084960	B430010I23Rik	0.253317	0.190312	0.100441	0.744408	-0.115036	0.999701	0.468794	0.00350225	RIKEN cDNA B430010I23 gene [Source:MGI Symbol;Acc:MGI:1926099]
ENSMUSG00000085342	Gm12254	0.0475936	0.858981	0.368735	0.058771	-0.00631301	0.999701	0.422642	0.00371507	predicted gene 12254 [Source:MGI Symbol;Acc:MGI:3650324]
ENSMUSG00000085865	Gm15966	0.114387	0.657142	0.499062	0.019753	0.0676647	0.999701	0.545785	0.00074695	predicted gene 15966 [Source:MGI Symbol;Acc:MGI:3802004]
ENSMUSG00000086290	Snhg12	0.141769	0.358394	0.197195	0.255484	-0.0347858	0.999701	0.37375	0.00108357	small nucleolar RNA host gene 12 [Source:MGI Symbol;Acc:MGI:1916721]
ENSMUSG00000086714	0610009E02Rik	0.220064	0.140168	0.151958	0.462116	-0.125973	0.999701	0.497995	4.5362e-05	RIKEN cDNA 0610009E02 gene [Source:MGI Symbol;Acc:MGI:3698435]
ENSMUSG00000086841	2410006H16Rik	0.25085	0.0844036	0.161065	0.43388	-0.130074	0.999701	0.541989	8.86254e-06	RIKEN cDNA 2410006H16 gene [Source:MGI Symbol;Acc:MGI:1916471]
ENSMUSG00000086844	B230206H07Rik	0.093388	0.758522	0.678207	0.00242664	0.275425	0.999701	0.496171	0.00611195	RIKEN cDNA B230206H07 gene [Source:MGI Symbol;Acc:MGI:2444929]
ENSMUSG00000087381	Gm16008	0.100109	0.526422	0.191632	0.237843	-0.011221	0.999701	0.302962	0.0061036	predicted gene 16008 [Source:MGI Symbol;Acc:MGI:3802048]
ENSMUSG00000087412	Gm15501	0.266811	0.166621	0.300231	0.205468	-0.185808	0.999701	0.75285	9.32593e-07	predicted pseudogene 15501 [Source:MGI Symbol;Acc:MGI:3704296]
ENSMUSG00000087436	Gm16156	0.270529	0.190264	0.160751	0.594264	-0.0876787	0.999701	0.518959	0.00226056	predicted gene 16156 [Source:MGI Symbol;Acc:MGI:3801720]
ENSMUSG00000087578	Ccdc142os	-0.0185807	0.945787	0.230584	0.265738	-0.152238	0.999701	0.364241	0.0113924	coiled-coil domain containing 142, opposite strand [Source:MGI Symbol;Acc:MGI:3783052]
ENSMUSG00000089917	Uckl1	0.190584	0.0736705	0.160112	0.255518	-0.0722636	0.999701	0.42296	2.09098e-06	uridine-cytidine kinase 1-like 1 [Source:MGI Symbol;Acc:MGI:1915806]
ENSMUSG00000089990	Gm15852	0.360819	0.00320032	0.0718853	0.758267	-0.105468	0.999701	0.538172	2.3048e-06	predicted gene 15852 [Source:MGI Symbol;Acc:MGI:3801733]
ENSMUSG00000090024	Gm16350	0.298184	0.16915	0.148233	0.651585	-0.00530396	0.999701	0.451721	0.0151	predicted gene 16350 [Source:MGI Symbol;Acc:MGI:3840133]
ENSMUSG00000090208	Gm15851	0.152454	0.523902	0.175039	0.530489	-0.332638	0.953112	0.660131	4.61671e-05	predicted gene 15851 [Source:MGI Symbol;Acc:MGI:3801734]
ENSMUSG00000090733	Rps27	0.116005	0.497641	0.240117	0.158053	-0.072254	0.999701	0.428376	0.000199594	ribosomal protein S27 [Source:MGI Symbol;Acc:MGI:1888676]
ENSMUSG00000091119	Ccdc152	0.159775	0.178119	0.162361	0.266777	-0.18963	0.958903	0.511767	2.12424e-08	coiled-coil domain containing 152 [Source:MGI Symbol;Acc:MGI:3641617]
ENSMUSG00000092203	1110038B12Rik	0.228198	0.174506	0.188162	0.393755	-0.00232874	0.999701	0.418689	0.00256361	RIKEN cDNA 1110038B12 gene [Source:MGI Symbol;Acc:MGI:1916013]
ENSMUSG00000092981	Mir5125	0.213975	0.339084	0.315498	0.204472	-0.0724647	0.999701	0.601938	0.000266863	microRNA 5125 [Source:MGI Symbol;Acc:MGI:4950450]
ENSMUSG00000093460	Six3os1	0.0130997	0.97252	0.28518	0.321626	-0.184955	0.999701	0.483234	0.0127867	SIX homeobox 3, opposite strand 1 [Source:MGI Symbol;Acc:MGI:1925118]
ENSMUSG00000094955	Gm3699	0.096558	0.768322	0.361088	0.202698	-0.108309	0.999701	0.565955	0.00381411	predicted gene 3699 [Source:MGI Symbol;Acc:MGI:3781875]
ENSMUSG00000094989	Rpl9-ps4	-0.157175	0.655699	0.485298	0.120014	-0.144823	0.999701	0.472946	0.0497136	ribosomal protein L9, pseudogene 4 [Source:MGI Symbol;Acc:MGI:3704410]
ENSMUSG00000095123	Gm21781	0.25013	0.148833	0.24067	0.268495	0.0916097	0.999701	0.399191	0.00628733	predicted gene, 21781 [Source:MGI Symbol;Acc:MGI:5433945]
ENSMUSG00000096942	Rps19-ps6	0.343973	0.00846062	0.0825562	0.7295	-0.173827	0.999701	0.600356	3.63805e-07	ribosomal protein S19, pseudogene 6 [Source:MGI Symbol;Acc:MGI:5011818]
ENSMUSG00000097195	Snhg5	0.337053	0.0182534	0.204442	0.325374	-0.128107	0.999701	0.669602	1.37092e-07	small nucleolar RNA host gene 5 [Source:MGI Symbol;Acc:MGI:1919905]
ENSMUSG00000097231	Gm26852	0.180832	0.24922	0.0976492	0.66697	-0.0880198	0.999701	0.366502	0.003349	predicted gene, 26852 [Source:MGI Symbol;Acc:MGI:5477346]
ENSMUSG00000097328	Tnfsf12	0.239564	0.327185	0.153279	0.649208	-0.299601	0.999701	0.692444	0.000146525	tumor necrosis factor (ligand) superfamily, member 12 [Source:MGI Symbol;Acc:MGI:1196259]
ENSMUSG00000097729	2310015A10Rik	0.120951	0.632986	0.181416	0.502909	-0.117997	0.999701	0.420364	0.0119176	RIKEN cDNA 2310015A10 gene [Source:MGI Symbol;Acc:MGI:1916798]
ENSMUSG00000097961	Gm27000	-0.0999848	0.707756	0.236252	0.343518	-0.257568	0.999701	0.393835	0.0214465	predicted gene, 27000 [Source:MGI Symbol;Acc:MGI:5504115]
ENSMUSG00000098051	Gm27032	0.0457601	0.806297	0.30156	0.0308213	0.163475	0.999701	0.183846	0.118942	predicted gene, 27032 [Source:MGI Symbol;Acc:MGI:5504147]
ENSMUSG00000098274	Rpl24	0.115899	0.554565	0.363464	0.0417404	-0.246445	0.999701	0.725808	1.42478e-08	ribosomal protein L24 [Source:MGI Symbol;Acc:MGI:1915443]
ENSMUSG00000099764	Rps10-ps2	0.0992616	0.643899	0.212736	0.3062	-0.138602	0.999701	0.450599	0.000785402	ribosomal protein S10, pseudogene 2 [Source:MGI Symbol;Acc:MGI:3645627]
ENSMUSG00000100039	Gm28959	0.0157025	0.948864	0.360014	0.0284785	0.0445681	0.999701	0.331149	0.00955466	predicted gene 28959 [Source:MGI Symbol;Acc:MGI:5579665]
ENSMUSG00000100078	Gm6170	0.320009	0.0641127	0.490259	0.0145711	-0.137747	0.999701	0.948014	5.3148e-11	predicted gene 6170 [Source:MGI Symbol;Acc:MGI:3643368]
ENSMUSG00000100081	Gm29434	0.341482	0.0374891	0.159879	0.537401	0.037163	0.999701	0.464198	0.00191582	predicted gene 29434 [Source:MGI Symbol;Acc:MGI:5580140]
ENSMUSG00000100213	Gm28151	0.155244	0.557085	0.336521	0.1986	0.0464387	0.999701	0.445327	0.0155575	predicted gene 28151 [Source:MGI Symbol;Acc:MGI:5578857]
ENSMUSG00000100755	Rps23-ps1	0.186092	0.293398	0.21659	0.304301	-0.187197	0.999701	0.58988	8.28915e-06	ribosomal protein S23, pseudogene 1 [Source:MGI Symbol;Acc:MGI:3705429]
ENSMUSG00000101795	Gm5835	0.0854615	0.655763	0.0697613	0.767317	-0.224017	0.999701	0.37924	0.00199851	predicted gene 5835 [Source:MGI Symbol;Acc:MGI:3643957]
ENSMUSG00000102143	Gm38057	0.0336604	0.91433	-0.0771304	0.810799	-0.404655	0.452101	0.361185	0.0359295	predicted gene, 38057 [Source:MGI Symbol;Acc:MGI:5611285]
ENSMUSG00000103183	Gm37090	0.0644438	0.720328	0.149174	0.380089	-0.117105	0.999701	0.330723	0.00231946	predicted gene, 37090 [Source:MGI Symbol;Acc:MGI:5610318]
ENSMUSG00000103502	9330121J05Rik	0.270134	0.0383877	-0.0215359	0.93767	-0.161138	0.999701	0.409736	0.000431548	RIKEN cDNA 9330121J05 gene [Source:MGI Symbol;Acc:MGI:3704218]
ENSMUSG00000103898	Gm30238	-0.0357729	0.919514	0.417461	0.09629	-0.0252572	0.999701	0.406945	0.0356142	predicted gene, 30238 [Source:MGI Symbol;Acc:MGI:5589397]
ENSMUSG00000104674	Gm42756	0.0753722	0.813179	0.670757	0.00304269	0.0511278	0.999701	0.695002	6.76603e-05	predicted gene 42756 [Source:MGI Symbol;Acc:MGI:5662893]
ENSMUSG00000104960	Snhg8	0.15542	0.440754	0.283509	0.182368	-0.0287096	0.999701	0.467638	0.00117736	small nucleolar RNA host gene 8 [Source:MGI Symbol;Acc:MGI:1917145]
ENSMUSG00000105388	Rpl36a-ps2	0.129667	0.591845	0.328216	0.150571	-0.0948211	0.999701	0.552704	0.000411368	ribosomal protein L36A, pseudogene 2 [Source:MGI Symbol;Acc:MGI:3780887]
ENSMUSG00000105415	Gm44364	0.129457	0.531988	0.241601	0.25643	-0.0418183	0.999701	0.412876	0.00385862	predicted gene, 44364 [Source:MGI Symbol;Acc:MGI:5690756]
ENSMUSG00000106037	Gm4332	0.208304	0.209582	0.458156	0.00829727	-0.125519	0.999701	0.791979	4.93158e-10	predicted gene 4332 [Source:MGI Symbol;Acc:MGI:3782515]
ENSMUSG00000107257	Gm43028	0.0785591	0.754178	0.404489	0.0415714	-0.187534	0.999701	0.670582	2.89445e-06	predicted gene 43028 [Source:MGI Symbol;Acc:MGI:5663165]
ENSMUSG00000108414	Snhg1	0.157557	0.320106	0.199483	0.280614	0.0190175	0.999701	0.338022	0.00598663	small nucleolar RNA host gene 1 [Source:MGI Symbol;Acc:MGI:3763743]
ENSMUSG00000108701	Gm44616	0.208258	0.116344	0.0219619	0.933543	-0.082433	0.999701	0.312653	0.00665325	predicted gene 44616 [Source:MGI Symbol;Acc:MGI:5753192]
ENSMUSG00000109695	Gm31166	0.203212	0.355127	0.335946	0.166953	-0.246329	0.999701	0.785487	1.30775e-06	predicted gene, 31166 [Source:MGI Symbol;Acc:MGI:5590325]
ENSMUSG00000110279	Gm45552	0.23677	0.00867764	0.219933	0.0586058	-0.116898	0.999701	0.573601	5.76864e-13	predicted gene 45552 [Source:MGI Symbol;Acc:MGI:5791388]
ENSMUSG00000110317	Gm45250	0.205667	0.347863	0.0856798	0.796001	-0.0897216	0.999701	0.381068	0.0279335	predicted gene 45250 [Source:MGI Symbol;Acc:MGI:5791086]
ENSMUSG00000111971	Gm48678	0.293783	0.111109	0.0715197	0.83048	0.0300393	0.999701	0.335263	0.0464909	predicted gene, 48678 [Source:MGI Symbol;Acc:MGI:6098299]
ENSMUSG00000113061	Rps18-ps5	0.0461224	0.877331	0.565003	0.00553239	-0.0771563	0.999701	0.688282	9.512e-06	ribosomal protein S18, pseudogene 5 [Source:MGI Symbol;Acc:MGI:3649931]
ENSMUSG00000113240	Gm48338	0.00182623	0.997208	1.06162	0.000164878	0.147081	0.999701	0.916363	6.37583e-05	predicted gene, 48338 [Source:MGI Symbol;Acc:MGI:6097799]
ENSMUSG00000113309	Gm48408	0.114177	0.586125	0.0188048	0.954075	-0.269218	0.973462	0.402199	0.0042989	predicted gene, 48408 [Source:MGI Symbol;Acc:MGI:6097898]
ENSMUSG00000115317	Gm32618	-0.0871517	0.723549	0.283273	0.19187	-0.139853	0.999701	0.335974	0.0378551	predicted gene, 32618 [Source:MGI Symbol;Acc:MGI:5591777]
ENSMUSG00000115332	Gm48952	0.162725	0.177022	0.311482	0.0175873	0.0629171	0.999701	0.411289	1.89321e-05	predicted gene, 48952 [Source:MGI Symbol;Acc:MGI:6118279]
ENSMUSG00000117428	Gm4833	0.203185	0.512075	0.473708	0.118963	0.0494484	0.999701	0.627445	0.00378455	predicted gene 4833 [Source:MGI Symbol;Acc:MGI:3646586]
ENSMUSG00000117875	Gm6789	0.255841	0.286664	0.371534	0.171249	-0.184079	0.999701	0.811455	6.16753e-06	predicted gene 6789 [Source:MGI Symbol;Acc:MGI:3643581]
ENSMUSG00000118239	Gm50107	0.118105	0.31091	0.094336	0.535178	-0.144878	0.999701	0.357319	4.41963e-05	predicted gene, 50107 [Source:MGI Symbol;Acc:MGI:6302841]

## Sheet: P5
		AD 6M vs WT 6M		WT 6M vs WT 3M		AD 3M vs WT 3M		AD 6M vs AD 3M
EnsemblID	gene_name	log2FC	padj	log2FC	padj	log2FC	padj	log2FC	padj	Description
ENSMUSG00000001663	Gstt1	-0.367631	0.000439367	0.431774	0.000507828	-0.196571	0.999701	0.260713	0.0210385	glutathione S-transferase, theta 1 [Source:MGI Symbol;Acc:MGI:107379]
ENSMUSG00000010825	Grid2ip	-0.39132	0.0184985	0.551622	0.00494184	-0.148616	0.999701	0.308918	0.0743715	glutamate receptor, ionotropic, delta 2 (Grid2) interacting protein 1 [Source:MGI Symbol;Acc:MGI:2176213]
ENSMUSG00000019689	Fmc1	-0.283299	0.0719566	0.364424	0.0494095	-0.00918862	0.999701	0.0903136	0.656099	formation of mitochondrial complex V assembly factor 1 [Source:MGI Symbol;Acc:MGI:1913367]
ENSMUSG00000020538	Srebf1	0.0171573	0.891357	0.348331	2.07218e-06	-0.218368	0.0447991	0.583856	1.97256e-22	sterol regulatory element binding transcription factor 1 [Source:MGI Symbol;Acc:MGI:107606]
ENSMUSG00000025135	Anapc11	-0.0491869	0.676004	0.300973	0.000610253	-0.0644958	0.999701	0.316282	6.70389e-06	anaphase promoting complex subunit 11 [Source:MGI Symbol;Acc:MGI:1913406]
ENSMUSG00000025732	Mcrip2	-0.0735577	0.716245	0.23695	0.183845	-0.207652	0.999701	0.371044	0.00319088	MAPK regulated corepressor interacting protein 2 [Source:MGI Symbol;Acc:MGI:1915491]
ENSMUSG00000026424	Gpr37l1	-0.0194443	0.914528	0.153199	0.266347	-0.175559	0.974098	0.309314	0.000593942	G protein-coupled receptor 37-like 1 [Source:MGI Symbol;Acc:MGI:1928503]
ENSMUSG00000028555	Ttc39a	-0.100721	0.681295	0.204516	0.394749	-0.273889	0.999701	0.377685	0.021212	tetratricopeptide repeat domain 39A [Source:MGI Symbol;Acc:MGI:2444350]
ENSMUSG00000028919	Arhgef19	0.00729331	0.972179	0.238001	0.0934764	-0.185249	0.999701	0.430543	1.39067e-05	Rho guanine nucleotide exchange factor (GEF) 19 [Source:MGI Symbol;Acc:MGI:1925912]
ENSMUSG00000029456	Acad10	-0.0964948	0.696768	0.201927	0.400673	-0.232458	0.999701	0.33789	0.0406281	acyl-Coenzyme A dehydrogenase family, member 10 [Source:MGI Symbol;Acc:MGI:1919235]
ENSMUSG00000030340	Scnn1a	0.050782	0.860865	0.10417	0.722458	-0.240322	0.999701	0.395274	0.0143528	sodium channel, nonvoltage-gated 1 alpha [Source:MGI Symbol;Acc:MGI:101782]
ENSMUSG00000030494	Rhpn2	-0.0221052	0.940887	0.0802164	0.78379	-0.275264	0.999701	0.333375	0.0353262	rhophilin, Rho GTPase binding protein 2 [Source:MGI Symbol;Acc:MGI:1289234]
ENSMUSG00000034892	Rps29	-0.013087	0.97059	0.248033	0.367266	-0.244885	0.999701	0.479831	0.00726945	ribosomal protein S29 [Source:MGI Symbol;Acc:MGI:107681]
ENSMUSG00000039004	Bmp6	-0.222887	0.160432	0.309906	0.0845374	-0.311447	0.645732	0.398466	0.00326536	bone morphogenetic protein 6 [Source:MGI Symbol;Acc:MGI:88182]
ENSMUSG00000039087	Rreb1	-0.0506206	0.711106	0.24393	0.0236039	-0.117786	0.999701	0.311095	9.61739e-05	ras responsive element binding protein 1 [Source:MGI Symbol;Acc:MGI:2443664]
ENSMUSG00000045104	Ldhb-ps	-0.00765172	0.98584	0.306603	0.303236	-0.388721	0.969754	0.687672	0.00045135	lactate dehydrogenase B, pseudogene [Source:MGI Symbol;Acc:MGI:3645435]
ENSMUSG00000046352	Gjb2	0.0163231	0.970224	0.131043	0.753262	-0.475182	0.795694	0.622549	0.00484455	gap junction protein, beta 2 [Source:MGI Symbol;Acc:MGI:95720]
ENSMUSG00000046854	Pip5kl1	-0.374683	0.00564137	0.225819	0.235249	-0.198011	0.999701	0.0491463	0.817772	phosphatidylinositol-4-phosphate 5-kinase-like 1 [Source:MGI Symbol;Acc:MGI:2448520]
ENSMUSG00000051242	Pcdhb9	-0.0342712	0.873127	0.315555	0.0370468	-0.0342658	0.999701	0.315549	0.00655506	protocadherin beta 9 [Source:MGI Symbol;Acc:MGI:2136744]
ENSMUSG00000052305	Hbb-bs	0.0808747	0.784582	0.222236	0.411703	-0.366379	0.821687	0.669489	4.37172e-05	hemoglobin, beta adult s chain [Source:MGI Symbol;Acc:MGI:5474852]
ENSMUSG00000059325	Hopx	-0.322815	0.0228888	0.260666	0.165859	-0.184453	0.999701	0.122304	0.482155	HOP homeobox [Source:MGI Symbol;Acc:MGI:1916782]
ENSMUSG00000062456	Rpl9-ps6	-0.0500417	0.824331	0.346504	0.0361828	-0.221783	0.999701	0.518245	1.75002e-05	ribosomal protein L9, pseudogene 6 [Source:MGI Symbol;Acc:MGI:3642682]
ENSMUSG00000064352	mt-Ts1	-0.338358	0.146303	0.816926	0.000426852	-0.405736	0.929026	0.884303	2.73682e-06	mitochondrially encoded tRNA serine 1 [Source:MGI Symbol;Acc:MGI:102475]
ENSMUSG00000064354	mt-Co2	0.0625011	0.906898	0.670656	0.0683705	-0.419729	0.999701	1.15289	8.62982e-06	mitochondrially encoded cytochrome c oxidase II [Source:MGI Symbol;Acc:MGI:102503]
ENSMUSG00000064357	mt-Atp6	-0.0219348	0.967022	0.67613	0.0564579	-0.271301	0.999701	0.925496	0.000304407	mitochondrially encoded ATP synthase 6 [Source:MGI Symbol;Acc:MGI:99927]
ENSMUSG00000064358	mt-Co3	0.0188073	0.963749	0.61957	0.0188732	-0.29	0.999701	0.928377	1.37535e-06	mitochondrially encoded cytochrome c oxidase III [Source:MGI Symbol;Acc:MGI:102502]
ENSMUSG00000064360	mt-Nd3	-0.0220336	0.921457	0.187806	0.266515	-0.203108	0.999701	0.368881	0.000958706	mitochondrially encoded NADH dehydrogenase 3 [Source:MGI Symbol;Acc:MGI:102499]
ENSMUSG00000065947	mt-Nd4l	-0.251288	0.682585	0.197508	0.795044	-0.880061	0.627161	0.826281	0.0406281	mitochondrially encoded NADH dehydrogenase 4L [Source:MGI Symbol;Acc:MGI:102497]
ENSMUSG00000067786	Nnat	-0.109825	0.524525	0.109971	0.597743	-0.350442	0.142892	0.350588	0.0029445	neuronatin [Source:MGI Symbol;Acc:MGI:104716]
ENSMUSG00000071451	Psmg4	-0.0194876	0.943849	0.225622	0.285436	-0.142761	0.999701	0.348896	0.017423	proteasome (prosome, macropain) assembly chaperone 4 [Source:MGI Symbol;Acc:MGI:1916916]
ENSMUSG00000077990	Gm23134	-0.160521	0.417203	0.258541	0.221841	-0.218528	0.999701	0.316549	0.0406636	predicted gene, 23134 [Source:MGI Symbol;Acc:MGI:5452911]
ENSMUSG00000078126	Rpl23a-ps3	0.00971459	0.983667	0.508496	0.104287	-0.300292	0.999701	0.818503	0.000230502	ribosomal protein L23A, pseudogene 3 [Source:MGI Symbol;Acc:MGI:3781353]
ENSMUSG00000078234	Klhdc7a	-0.0356234	0.857052	0.25461	0.0771913	-0.269141	0.451261	0.488128	1.47679e-06	kelch domain containing 7A [Source:MGI Symbol;Acc:MGI:2444612]
ENSMUSG00000081485	Gm12338	-0.0721437	0.741236	0.318921	0.0677135	-0.255871	0.967343	0.502648	7.70621e-05	predicted gene 12338 [Source:MGI Symbol;Acc:MGI:3650622]
ENSMUSG00000081895	Rpl17-ps10	-0.0567335	0.882428	0.862243	0.000381886	-0.219894	0.999701	1.0254	1.1905e-07	ribosomal protein L17, pseudogene 10 [Source:MGI Symbol;Acc:MGI:3642871]
ENSMUSG00000083679	Gm12892	-0.17906	0.234807	0.477007	0.0011609	-0.199084	0.999701	0.497032	2.18347e-05	predicted gene 12892 [Source:MGI Symbol;Acc:MGI:3649649]
ENSMUSG00000085587	Gm14493	-0.101806	0.368819	0.189857	0.103596	-0.317152	0.0115327	0.405203	4.5305e-07	predicted gene 14493 [Source:MGI Symbol;Acc:MGI:3705313]
ENSMUSG00000085962	Gm16984	-0.0386673	0.888318	0.139324	0.578699	-0.293918	0.948198	0.394575	0.0090492	predicted gene, 16984 [Source:MGI Symbol;Acc:MGI:4439908]
ENSMUSG00000090799	Klhl33	-0.252418	0.0175636	0.319426	0.0117713	-0.0382529	0.999701	0.10526	0.41719	kelch-like 33 [Source:MGI Symbol;Acc:MGI:3644593]
ENSMUSG00000093674	Rpl41	0.0165632	0.968123	0.338041	0.27233	-0.181729	0.999701	0.536334	0.0102996	ribosomal protein L41 [Source:MGI Symbol;Acc:MGI:1915195]
ENSMUSG00000094344	Gm11942	-0.0206355	0.960331	0.524359	0.0548714	-0.410049	0.953112	0.913772	3.52012e-06	predicted gene 11942 [Source:MGI Symbol;Acc:MGI:3650608]
ENSMUSG00000094392	Gm3788	-0.340738	0.051906	0.468225	0.0227243	-0.0464179	0.999701	0.173904	0.399676	predicted gene 3788 [Source:MGI Symbol;Acc:MGI:3781961]
ENSMUSG00000095041	AC149090.1	-0.0991652	0.833815	1.33968	3.51349e-06	0.481197	0.999701	0.759322	0.00332145
ENSMUSG00000096842	Gm10736	0.0795695	0.708323	0.0128669	0.967691	-0.334844	0.36419	0.42728	0.000779508	predicted gene 10736 [Source:MGI Symbol;Acc:MGI:3704412]
ENSMUSG00000101249	Gm29216	-0.184192	0.111314	0.359805	0.00359926	-0.0815067	0.999701	0.25712	0.0109531	predicted gene 29216 [Source:MGI Symbol;Acc:MGI:5579922]
ENSMUSG00000101939	Gm28438	-0.363458	0.0109753	0.458913	0.00731239	-0.201657	0.999701	0.297112	0.0391642	predicted gene 28438 [Source:MGI Symbol;Acc:MGI:5579144]
ENSMUSG00000107383	Gm4366	-0.0255785	0.879187	0.193384	0.119361	-0.137667	0.999701	0.305473	0.000471243	predicted gene 4366 [Source:MGI Symbol;Acc:MGI:3782551]
ENSMUSG00000115868	Gm2999	-0.040995	0.885308	0.292992	0.177041	-0.0775829	0.999701	0.32958	0.0391322	predicted gene 2999 [Source:MGI Symbol;Acc:MGI:3781177]

## Sheet: P6
		AD 6M vs WT 6M		WT 6M vs WT 3M		AD 3M vs WT 3M		AD 6M vs AD 3M
EnsemblID	gene_name	log2FC	padj	log2FC	padj	log2FC	padj	log2FC	padj	Description
ENSMUSG00000000126	Wnt9a	-0.112843	0.363082	-0.204606	0.105415	0.00572747	0.999701	-0.323177	0.00028625	wingless-type MMTV integration site family, member 9A [Source:MGI Symbol;Acc:MGI:2446084]
ENSMUSG00000000127	Fer	-0.154348	0.0692848	-0.0897243	0.454359	0.068933	0.999701	-0.313005	9.97835e-06	fer (fms/fps related) protein kinase [Source:MGI Symbol;Acc:MGI:105917]
ENSMUSG00000000168	Dlat	-0.20116	1.34015e-05	-0.0844743	0.222382	0.029616	0.999701	-0.31525	4.00803e-13	dihydrolipoamide S-acetyltransferase (E2 component of pyruvate dehydrogenase complex) [Source:MGI Symbol;Acc:MGI:2385311]
ENSMUSG00000000197	Nalcn	-0.26508	4.76305e-05	-0.0893828	0.389683	0.0390771	0.999701	-0.393539	1.35913e-10	sodium leak channel, non-selective [Source:MGI Symbol;Acc:MGI:2444306]
ENSMUSG00000000605	Clcn4	-0.220268	5.34107e-06	-0.0780134	0.303236	0.0207584	0.999701	-0.319039	3.76422e-12	chloride channel, voltage-sensitive 4 [Source:MGI Symbol;Acc:MGI:104571]
ENSMUSG00000000838	Fmr1	-0.174509	0.000483622	-0.0941497	0.191862	0.0597437	0.999701	-0.328403	6.91549e-13	fragile X mental retardation 1 [Source:MGI Symbol;Acc:MGI:95564]
ENSMUSG00000000861	Bcl11a	-0.221268	0.00174851	-0.0914719	0.403035	0.0389112	0.999701	-0.351652	5.61769e-08	B cell CLL/lymphoma 11A (zinc finger protein) [Source:MGI Symbol;Acc:MGI:106190]
ENSMUSG00000000881	Dlg3	-0.213885	0.000173523	-0.156406	0.0392925	0.00976569	0.999701	-0.380057	5.44541e-13	discs large MAGUK scaffold protein 3 [Source:MGI Symbol;Acc:MGI:1888986]
ENSMUSG00000001300	Efnb2	-0.17299	0.00484434	-0.16119	0.0383045	0.030862	0.999701	-0.365042	1.94773e-11	ephrin B2 [Source:MGI Symbol;Acc:MGI:105097]
ENSMUSG00000001323	Srr	-0.211	0.00221616	-0.0995665	0.333634	0.0615942	0.999701	-0.372161	2.64462e-09	serine racemase [Source:MGI Symbol;Acc:MGI:1351636]
ENSMUSG00000001833	Septin7	-0.165559	0.0095682	-0.105686	0.240576	0.0652251	0.999701	-0.336471	2.31217e-09	septin 7 [Source:MGI Symbol;Acc:MGI:1335094]
ENSMUSG00000001943	Vsig2	-0.104609	0.365249	-0.169249	0.162731	0.0413947	0.999701	-0.315253	0.000122141	V-set and immunoglobulin domain containing 2 [Source:MGI Symbol;Acc:MGI:1928009]
ENSMUSG00000001986	Gria3	-0.220589	0.000127562	-0.0346782	0.756965	0.0474784	0.999701	-0.302745	2.3975e-08	glutamate receptor, ionotropic, AMPA3 (alpha 3) [Source:MGI Symbol;Acc:MGI:95810]
ENSMUSG00000002222	Rmnd5a	-0.184652	2.76542e-05	-0.103698	0.0912267	0.0135124	0.999701	-0.301863	2.48942e-13	required for meiotic nuclear division 5 homolog A [Source:MGI Symbol;Acc:MGI:1915727]
ENSMUSG00000002341	Ncan	-0.254362	0.00267214	-0.153743	0.202383	0.134384	0.999701	-0.542489	8.46541e-13	neurocan [Source:MGI Symbol;Acc:MGI:104694]
ENSMUSG00000002413	Braf	-0.173786	0.00554464	-0.116047	0.183843	0.0204065	0.999701	-0.31024	3.34073e-08	Braf transforming gene [Source:MGI Symbol;Acc:MGI:88190]
ENSMUSG00000002997	Prkar2b	-0.261258	0.00240237	-0.144515	0.245272	-0.0357568	0.999701	-0.370016	3.22859e-06	protein kinase, cAMP dependent regulatory, type II beta [Source:MGI Symbol;Acc:MGI:97760]
ENSMUSG00000003070	Efna2	-0.241956	0.106667	-0.0823282	0.731817	0.0542106	0.999701	-0.378495	0.00301292	ephrin A2 [Source:MGI Symbol;Acc:MGI:102707]
ENSMUSG00000003316	Glg1	-0.120347	0.0117519	-0.149469	0.00886841	0.0680421	0.999701	-0.337858	2.13919e-16	golgi apparatus protein 1 [Source:MGI Symbol;Acc:MGI:104967]
ENSMUSG00000003354	Ccdc65	-0.20182	0.220416	-0.0476106	0.867438	0.0864319	0.999701	-0.335863	0.0126161	coiled-coil domain containing 65 [Source:MGI Symbol;Acc:MGI:2146001]
ENSMUSG00000003452	Bicd1	-0.128703	0.0959534	-0.231209	0.00562762	0.0581283	0.999701	-0.41804	9.40634e-12	BICD cargo adaptor 1 [Source:MGI Symbol;Acc:MGI:1101760]
ENSMUSG00000003948	Mmd	-0.229908	0.000412048	-0.108436	0.263865	0.0470149	0.999701	-0.385358	1.45005e-10	monocyte to macrophage differentiation-associated [Source:MGI Symbol;Acc:MGI:1914718]
ENSMUSG00000003974	Grm3	-0.287912	0.000853205	0.00847965	0.967708	0.0713588	0.999701	-0.350791	1.67976e-05	glutamate receptor, metabotropic 3 [Source:MGI Symbol;Acc:MGI:1351340]
ENSMUSG00000004031	Brinp2	-0.206665	0.00178269	-0.0907358	0.367689	0.0370096	0.999701	-0.33441	3.25059e-08	bone morphogenic protein/retinoic acid inducible neural-specific 2 [Source:MGI Symbol;Acc:MGI:2443333]
ENSMUSG00000004151	Etv1	-0.122318	0.188132	-0.155113	0.150032	0.0651124	0.999701	-0.342543	1.6187e-06	ets variant 1 [Source:MGI Symbol;Acc:MGI:99254]
ENSMUSG00000004698	Hdac9	-0.240595	0.00166544	-0.101483	0.386039	0.0290466	0.999701	-0.371124	1.25556e-07	histone deacetylase 9 [Source:MGI Symbol;Acc:MGI:1931221]
ENSMUSG00000005124	Ccn4	-0.402836	0.0541937	-0.0685918	0.863665	0.114363	0.999701	-0.585791	0.00143628	cellular communication network factor 4 [Source:MGI Symbol;Acc:MGI:1197008]
ENSMUSG00000005338	Cadm3	-0.174187	0.0017978	-0.0940583	0.247796	0.0636332	0.999701	-0.331878	5.04644e-11	cell adhesion molecule 3 [Source:MGI Symbol;Acc:MGI:2137858]
ENSMUSG00000005580	Adcy9	-0.241349	0.000650827	-0.0601589	0.629658	0.0483762	0.999701	-0.349885	1.06265e-07	adenylate cyclase 9 [Source:MGI Symbol;Acc:MGI:108450]
ENSMUSG00000005583	Mef2c	-0.263968	0.00205928	-0.181842	0.120996	0.089586	0.999701	-0.535396	3.98676e-12	myocyte enhancer factor 2C [Source:MGI Symbol;Acc:MGI:99458]
ENSMUSG00000005802	Slc30a4	-0.249901	0.000386219	-0.101983	0.34469	0.0357661	0.999701	-0.38765	2.96396e-09	solute carrier family 30 (zinc transporter), member 4 [Source:MGI Symbol;Acc:MGI:1345282]
ENSMUSG00000005958	Ephb3	-0.218628	0.189951	-0.223329	0.270905	0.0028027	0.999701	-0.44476	0.000833343	Eph receptor B3 [Source:MGI Symbol;Acc:MGI:104770]
ENSMUSG00000006586	Runx1t1	-0.195082	0.0114748	-0.143742	0.164932	-0.00740891	0.999701	-0.331415	1.33404e-06	RUNX1 translocation partner 1 [Source:MGI Symbol;Acc:MGI:104793]
ENSMUSG00000006711	D130043K22Rik	-0.252148	0.000195162	-0.0959586	0.360153	0.0541144	0.999701	-0.402221	1.57368e-10	RIKEN cDNA D130043K22 gene [Source:MGI Symbol;Acc:MGI:3036268]
ENSMUSG00000006818	Sod2	-0.200163	0.000445602	-0.121158	0.128496	0.0147919	0.999701	-0.336113	1.66724e-10	superoxide dismutase 2, mitochondrial [Source:MGI Symbol;Acc:MGI:98352]
ENSMUSG00000007653	Gabrb2	-0.405823	3.88099e-07	-0.14313	0.248806	0.0623392	0.999701	-0.611292	1.19109e-15	gamma-aminobutyric acid (GABA) A receptor, subunit beta 2 [Source:MGI Symbol;Acc:MGI:95620]
ENSMUSG00000007656	Arpp19	-0.279449	3.11926e-05	-0.122806	0.222382	0.0329491	0.999701	-0.435203	4.96712e-12	cAMP-regulated phosphoprotein 19 [Source:MGI Symbol;Acc:MGI:1891691]
ENSMUSG00000007989	Fzd3	-0.149235	0.0217873	-0.176532	0.0243391	0.0852138	0.999701	-0.410981	1.00933e-13	frizzled class receptor 3 [Source:MGI Symbol;Acc:MGI:108476]
ENSMUSG00000008489	Elavl2	-0.156752	0.00535025	-0.218238	0.000686862	-0.0132261	0.999701	-0.361765	2.78078e-13	ELAV like RNA binding protein 1 [Source:MGI Symbol;Acc:MGI:1100887]
ENSMUSG00000008658	Rbfox1	-0.314765	0.000595497	-0.181453	0.165622	0.0541044	0.999701	-0.550322	6.59299e-11	RNA binding protein, fox-1 homolog (C. elegans) 1 [Source:MGI Symbol;Acc:MGI:1926224]
ENSMUSG00000009207	Lnpk	-0.296166	1.72944e-05	-0.0426195	0.751649	0.0796906	0.999701	-0.418476	1.37727e-10	lunapark, ER junction formation factor [Source:MGI Symbol;Acc:MGI:1918115]
ENSMUSG00000009569	Mrtfb	-0.191919	0.00746868	-0.130263	0.191217	0.0664024	0.999701	-0.388584	9.11651e-10	myocardin related transcription factor B [Source:MGI Symbol;Acc:MGI:3050795]
ENSMUSG00000010721	Lmbr1	-0.157166	0.0502275	-0.112998	0.297669	0.0570476	0.999701	-0.327212	1.29259e-06	limb region 1 [Source:MGI Symbol;Acc:MGI:1861746]
ENSMUSG00000010914	Pdhx	-0.192119	0.00287169	-0.0792507	0.425452	0.0415835	0.999701	-0.312954	9.08013e-08	pyruvate dehydrogenase complex, component X [Source:MGI Symbol;Acc:MGI:1351627]
ENSMUSG00000013089	Etv5	-0.0974041	0.385864	-0.159846	0.181791	0.0429999	0.999701	-0.30025	0.000166163	ets variant 5 [Source:MGI Symbol;Acc:MGI:1096867]
ENSMUSG00000013663	Pten	-0.155529	0.0207347	-0.14471	0.0900847	0.0624553	0.999701	-0.362694	3.34167e-10	phosphatase and tensin homolog [Source:MGI Symbol;Acc:MGI:109583]
ENSMUSG00000014592	Camta1	-0.184485	0.000830996	-0.102599	0.198489	0.03262	0.999701	-0.319703	2.64237e-10	calmodulin binding transcription activator 1 [Source:MGI Symbol;Acc:MGI:2140230]
ENSMUSG00000015189	Casd1	-0.197358	0.0110764	-0.122954	0.259802	0.0347714	0.999701	-0.355083	2.49902e-07	CAS1 domain containing 1 [Source:MGI Symbol;Acc:MGI:2384865]
ENSMUSG00000015342	Xk	-0.269003	0.00148894	-0.0646951	0.66548	0.0810152	0.999701	-0.414713	9.42421e-08	X-linked Kx blood group [Source:MGI Symbol;Acc:MGI:103569]
ENSMUSG00000015501	Hivep2	-0.199374	0.000313522	-0.16669	0.0200405	0.0242736	0.999701	-0.390337	1.50709e-14	human immunodeficiency virus type I enhancer binding protein 2 [Source:MGI Symbol;Acc:MGI:1338076]
ENSMUSG00000016150	Tenm1	-0.104209	0.309972	-0.216833	0.0359742	0.110892	0.999701	-0.431934	2.86343e-09	teneurin transmembrane protein 1 [Source:MGI Symbol;Acc:MGI:1345185]
ENSMUSG00000016200	Syt14	-0.152528	0.077509	-0.104034	0.374375	0.0649464	0.999701	-0.321508	7.19218e-06	synaptotagmin XIV [Source:MGI Symbol;Acc:MGI:2444490]
ENSMUSG00000016382	Pls3	-0.215293	1.46458e-05	-0.0543721	0.522448	0.0440861	0.999701	-0.313751	2.36608e-11	plastin 3 (T-isoform) [Source:MGI Symbol;Acc:MGI:104807]
ENSMUSG00000016386	Mpped2	-0.305297	0.00146032	0.0380796	0.851059	0.0760227	0.999701	-0.34324	0.000167422	metallophosphoesterase domain containing 2 [Source:MGI Symbol;Acc:MGI:1924265]
ENSMUSG00000016763	Scube1	-0.215858	0.0186399	-0.272738	0.0120567	0.0835422	0.999701	-0.572138	2.59453e-13	signal peptide, CUB domain, EGF-like 1 [Source:MGI Symbol;Acc:MGI:1890616]
ENSMUSG00000017376	Nlk	-0.253696	9.49484e-06	-0.165547	0.0320396	0.076008	0.999701	-0.495251	1.95276e-20	nemo like kinase [Source:MGI Symbol;Acc:MGI:1201387]
ENSMUSG00000017412	Cacnb4	-0.326767	1.38866e-05	-0.0881864	0.488895	0.0560002	0.999701	-0.470953	3.69734e-11	calcium channel, voltage-dependent, beta 4 subunit [Source:MGI Symbol;Acc:MGI:103301]
ENSMUSG00000017831	Rab5a	-0.123214	0.0974779	-0.073295	0.48873	0.111721	0.999701	-0.30823	3.02772e-07	RAB5A, member RAS oncogene family [Source:MGI Symbol;Acc:MGI:105926]
ENSMUSG00000018395	Kif3a	-0.182627	0.00683526	-0.112434	0.239687	0.0193382	0.999701	-0.3144	2.04915e-07	kinesin family member 3A [Source:MGI Symbol;Acc:MGI:107689]
ENSMUSG00000018481	Appbp2	-0.123588	0.0378239	-0.149603	0.0354341	0.0729354	0.999701	-0.346126	3.02648e-12	amyloid beta precursor protein (cytoplasmic tail) binding protein 2 [Source:MGI Symbol;Acc:MGI:1914134]
ENSMUSG00000018548	Trim37	-0.307339	9.27491e-07	-0.123342	0.193599	0.0281807	0.999701	-0.458862	1.52e-14	tripartite motif-containing 37 [Source:MGI Symbol;Acc:MGI:2153072]
ENSMUSG00000018800	Abca5	-0.175064	0.00217236	-0.137311	0.0663522	0.0133402	0.999701	-0.325715	2.62538e-10	ATP-binding cassette, sub-family A (ABC1), member 5 [Source:MGI Symbol;Acc:MGI:2386607]
ENSMUSG00000019775	Rgs17	-0.167116	0.00336078	-0.111596	0.156004	0.0301556	0.999701	-0.308868	1.69627e-09	regulator of G-protein signaling 17 [Source:MGI Symbol;Acc:MGI:1927469]
ENSMUSG00000019790	Stxbp5	-0.21373	5.8373e-05	-0.109249	0.155201	0.0128782	0.999701	-0.335858	1.47924e-11	syntaxin binding protein 5 (tomosyn) [Source:MGI Symbol;Acc:MGI:1926058]
ENSMUSG00000019796	Lrp11	-0.207257	9.41914e-05	-0.0663111	0.442953	0.0310802	0.999701	-0.304649	9.3629e-10	low density lipoprotein receptor-related protein 11 [Source:MGI Symbol;Acc:MGI:2442989]
ENSMUSG00000019852	Arfgef3	-0.232889	0.00289362	-0.156482	0.147785	0.0518993	0.999701	-0.44127	3.74287e-10	ARFGEF family member 3 [Source:MGI Symbol;Acc:MGI:106387]
ENSMUSG00000019861	Gopc	-0.116535	0.0472448	-0.142164	0.0404865	0.0746762	0.999701	-0.333374	5.52411e-12	golgi associated PDZ and coiled-coil motif containing [Source:MGI Symbol;Acc:MGI:2149946]
ENSMUSG00000019877	Serinc1	-0.225323	5.9584e-05	-0.102666	0.221824	0.0236142	0.999701	-0.351603	2.31e-11	serine incorporator 1 [Source:MGI Symbol;Acc:MGI:1926228]
ENSMUSG00000019888	Mgat4c	-0.256961	0.0560798	-0.122765	0.53708	0.0554687	0.999701	-0.435195	0.000159365	MGAT4 family, member C [Source:MGI Symbol;Acc:MGI:1914819]
ENSMUSG00000019889	Ptprk	-0.166429	0.00999586	-0.0957419	0.303008	0.105749	0.999701	-0.367919	7.39945e-11	protein tyrosine phosphatase, receptor type, K [Source:MGI Symbol;Acc:MGI:103310]
ENSMUSG00000019906	Lin7a	-0.28755	3.9732e-05	-0.159534	0.100296	0.0271685	0.999701	-0.474253	3.4152e-13	lin-7 homolog A (C. elegans) [Source:MGI Symbol;Acc:MGI:2135609]
ENSMUSG00000019943	Atp2b1	-0.336435	6.24991e-07	-0.121012	0.248201	0.0327096	0.999701	-0.490156	3.08034e-14	ATPase, Ca++ transporting, plasma membrane 1 [Source:MGI Symbol;Acc:MGI:104653]
ENSMUSG00000020015	Cdk17	-0.26655	4.27566e-10	-0.0567019	0.438273	0.0511671	0.999701	-0.374419	2.06071e-19	cyclin-dependent kinase 17 [Source:MGI Symbol;Acc:MGI:97517]
ENSMUSG00000020024	Cep83	-0.229074	0.000184625	-0.0263694	0.838701	0.0601173	0.999701	-0.31556	4.13032e-08	centrosomal protein 83 [Source:MGI Symbol;Acc:MGI:1924298]
ENSMUSG00000020096	Tbata	-0.186636	0.43315	-0.086756	0.796001	0.212783	0.999701	-0.486175	0.00393201	thymus, brain and testes associated [Source:MGI Symbol;Acc:MGI:1923820]
ENSMUSG00000020102	Slc16a7	-0.315859	1.37683e-05	-0.241447	0.0103529	0.037185	0.999701	-0.594491	1.54801e-18	solute carrier family 16 (monocarboxylic acid transporters), member 7 [Source:MGI Symbol;Acc:MGI:1330284]
ENSMUSG00000020114	Cand1	-0.169457	0.000141802	-0.0947283	0.133861	0.0434217	0.999701	-0.307607	8.08722e-14	cullin associated and neddylation disassociated 1 [Source:MGI Symbol;Acc:MGI:1261820]
ENSMUSG00000020173	Cobl	-0.21653	0.0100696	-0.0722662	0.608645	0.0675616	0.999701	-0.356357	2.26777e-06	cordon-bleu WH2 repeat [Source:MGI Symbol;Acc:MGI:105056]
ENSMUSG00000020189	Osbpl8	-0.153166	0.026444	-0.194976	0.0173968	0.0787874	0.999701	-0.42693	2.18547e-13	oxysterol binding protein-like 8 [Source:MGI Symbol;Acc:MGI:2443807]
ENSMUSG00000020251	Glt8d2	-0.221697	0.0377799	-0.0690222	0.698587	0.174266	0.999701	-0.464986	2.61727e-07	glycosyltransferase 8 domain containing 2 [Source:MGI Symbol;Acc:MGI:1922032]
ENSMUSG00000020361	Hspa4	-0.174972	7.51761e-05	-0.139011	0.0158646	-0.00977836	0.999701	-0.304205	1.38014e-13	heat shock protein 4 [Source:MGI Symbol;Acc:MGI:1342292]
ENSMUSG00000020435	Osbp2	-0.271284	0.000693057	-0.0900084	0.491621	0.0412011	0.999701	-0.402494	5.83375e-08	oxysterol binding protein 2 [Source:MGI Symbol;Acc:MGI:1921559]
ENSMUSG00000020436	Gabrg2	-0.319196	5.95818e-07	-0.112102	0.258597	0.0224198	0.999701	-0.453718	1.20554e-13	gamma-aminobutyric acid (GABA) A receptor, subunit gamma 2 [Source:MGI Symbol;Acc:MGI:95623]
ENSMUSG00000020580	Rock2	-0.17614	0.00219898	-0.192112	0.00672933	-0.00661195	0.999701	-0.36164	2.67823e-12	Rho-associated coiled-coil containing protein kinase 2 [Source:MGI Symbol;Acc:MGI:107926]
ENSMUSG00000020589	Fam49a	-0.188866	0.0109738	-0.213503	0.0188092	0.0487385	0.999701	-0.451108	2.92378e-12	family with sequence similarity 49, member A [Source:MGI Symbol;Acc:MGI:1261783]
ENSMUSG00000020598	Nrcam	-0.10688	0.134319	-0.190924	0.0131738	0.0173144	0.999701	-0.315119	1.86978e-08	neuronal cell adhesion molecule [Source:MGI Symbol;Acc:MGI:104750]
ENSMUSG00000020614	Fam20a	-0.305542	0.0415785	-0.074493	0.77611	-0.0277813	0.999701	-0.352254	0.0108207	family with sequence similarity 20, member A [Source:MGI Symbol;Acc:MGI:2388266]
ENSMUSG00000020623	Map2k6	-0.264771	0.0273732	-0.266397	0.066816	0.0576283	0.999701	-0.588797	6.46864e-09	mitogen-activated protein kinase kinase 6 [Source:MGI Symbol;Acc:MGI:1346870]
ENSMUSG00000020634	Ubxn2a	-0.161772	0.0228045	-0.178817	0.0387159	-0.0102296	0.999701	-0.330359	7.16825e-08	UBX domain protein 2A [Source:MGI Symbol;Acc:MGI:2442310]
ENSMUSG00000020745	Pafah1b1	-0.185161	0.000525264	-0.084341	0.297175	0.045578	0.999701	-0.31508	1.53609e-10	platelet-activating factor acetylhydrolase, isoform 1b, subunit 1 [Source:MGI Symbol;Acc:MGI:109520]
ENSMUSG00000020794	Ube2g1	-0.201374	4.34179e-06	-0.0959377	0.124802	0.0229601	0.999701	-0.320272	8.69169e-15	ubiquitin-conjugating enzyme E2G 1 [Source:MGI Symbol;Acc:MGI:1914378]
ENSMUSG00000020817	Rabep1	-0.16034	0.00215642	-0.109006	0.127106	0.0502634	0.999701	-0.31961	1.07226e-11	rabaptin, RAB GTPase binding effector protein 1 [Source:MGI Symbol;Acc:MGI:1860236]
ENSMUSG00000020834	Dhrs13	-0.24713	0.115227	-0.0937704	0.698868	-0.00575678	0.999701	-0.335143	0.0144055	dehydrogenase/reductase (SDR family) member 13 [Source:MGI Symbol;Acc:MGI:1917701]
ENSMUSG00000020900	Myh10	-0.196452	0.00148049	-0.163076	0.0427977	0.0223337	0.999701	-0.381862	8.99141e-12	myosin, heavy polypeptide 10, non-muscle [Source:MGI Symbol;Acc:MGI:1930780]
ENSMUSG00000020908	Myh3	-0.266321	0.109279	-0.10597	0.673494	0.0477714	0.999701	-0.420061	0.00281253	myosin, heavy polypeptide 3, skeletal muscle, embryonic [Source:MGI Symbol;Acc:MGI:1339709]
ENSMUSG00000020986	Sec23a	-0.176821	0.005075	-0.095327	0.301344	0.0403322	0.999701	-0.31248	3.48932e-08	SEC23 homolog A, COPII coat complex component [Source:MGI Symbol;Acc:MGI:1349635]
ENSMUSG00000020992	4930512B01Rik	-0.180117	0.273464	-0.143258	0.490271	0.120485	0.999701	-0.44386	0.000309329	RIKEN cDNA 4930512B01 gene [Source:MGI Symbol;Acc:MGI:1921974]
ENSMUSG00000021071	Trim9	-0.195168	0.000443468	-0.153058	0.03665	0.0104061	0.999701	-0.358632	2.0813e-12	tripartite motif-containing 9 [Source:MGI Symbol;Acc:MGI:2137354]
ENSMUSG00000021217	Tshz3	-0.222936	0.00610375	-0.0611837	0.663171	0.0604618	0.999701	-0.344581	2.85583e-06	teashirt zinc finger family member 3 [Source:MGI Symbol;Acc:MGI:2442819]
ENSMUSG00000021301	Hecw1	-0.258618	0.000856496	-0.162667	0.131733	0.0570967	0.999701	-0.478382	1.36812e-11	HECT, C2 and WW domain containing E3 ubiquitin protein ligase 1 [Source:MGI Symbol;Acc:MGI:2444115]
ENSMUSG00000021313	Ryr2	-0.147297	0.0291228	-0.150235	0.071883	0.00832961	0.999701	-0.305862	1.30952e-07	ryanodine receptor 2, cardiac [Source:MGI Symbol;Acc:MGI:99685]
ENSMUSG00000021534	1700001L19Rik	-0.312577	0.000156075	0.00541299	0.978706	0.0647189	0.999701	-0.371883	2.27421e-06	RIKEN cDNA 1700001L19 gene [Source:MGI Symbol;Acc:MGI:1916565]
ENSMUSG00000021548	Ccnh	-0.132067	0.146042	-0.118213	0.304087	0.0682851	0.999701	-0.318565	9.67044e-06	cyclin H [Source:MGI Symbol;Acc:MGI:1913921]
ENSMUSG00000021557	Agtpbp1	-0.207851	0.00180261	-0.119554	0.211852	0.0251319	0.999701	-0.352536	6.40251e-09	ATP/GTP binding protein 1 [Source:MGI Symbol;Acc:MGI:2159437]
ENSMUSG00000021693	Kif2a	-0.156084	0.0121727	-0.169732	0.0264374	0.054128	0.999701	-0.379944	1.78742e-12	kinesin family member 2A [Source:MGI Symbol;Acc:MGI:108390]
ENSMUSG00000021700	Rab3c	-0.223261	0.000210432	-0.0588773	0.573186	0.0556004	0.999701	-0.337739	1.89288e-09	RAB3C, member RAS oncogene family [Source:MGI Symbol;Acc:MGI:1914545]
ENSMUSG00000021701	Plk2	-0.145944	0.10147	-0.159486	0.14249	0.0430448	0.999701	-0.348475	1.4604e-06	polo like kinase 2 [Source:MGI Symbol;Acc:MGI:1099790]
ENSMUSG00000021712	Trim23	-0.21522	0.00818136	-0.0362515	0.821477	0.0706657	0.999701	-0.322138	1.25616e-05	tripartite motif-containing 23 [Source:MGI Symbol;Acc:MGI:1933161]
ENSMUSG00000021719	Rgs7bp	-0.344419	3.26328e-05	-0.14831	0.23584	0.0328487	0.999701	-0.525577	1.55636e-11	regulator of G-protein signalling 7 binding protein [Source:MGI Symbol;Acc:MGI:106334]
ENSMUSG00000021730	Hcn1	-0.205318	0.0156779	-0.114988	0.34806	0.0604812	0.999701	-0.380787	3.43846e-07	hyperpolarization activated cyclic nucleotide gated potassium channel 1 [Source:MGI Symbol;Acc:MGI:1096392]
ENSMUSG00000021732	Fgf10	-0.331235	0.00639179	-0.0811505	0.701571	0.0301218	0.999701	-0.442507	7.17795e-05	fibroblast growth factor 10 [Source:MGI Symbol;Acc:MGI:1099809]
ENSMUSG00000021743	Fezf2	-0.138024	0.357425	-0.135736	0.452794	0.0682093	0.999701	-0.341969	0.00199103	Fez family zinc finger 2 [Source:MGI Symbol;Acc:MGI:1859823]
ENSMUSG00000021929	Kpna3	-0.181395	0.00295893	-0.102719	0.242727	0.0815336	0.999701	-0.365648	2.32648e-11	karyopherin (importin) alpha 3 [Source:MGI Symbol;Acc:MGI:1100863]
ENSMUSG00000021936	Mapk8	-0.163826	0.0119115	-0.124317	0.155924	0.0532233	0.999701	-0.341367	2.15336e-09	mitogen-activated protein kinase 8 [Source:MGI Symbol;Acc:MGI:1346861]
ENSMUSG00000021945	Zmym2	-0.174353	0.00768556	-0.119434	0.186484	0.0573809	0.999701	-0.351168	1.21846e-09	zinc finger, MYM-type 2 [Source:MGI Symbol;Acc:MGI:1923257]
ENSMUSG00000021986	Amer2	-0.259244	6.56542e-05	-0.0924429	0.366463	0.161012	0.486194	-0.512699	1.2481e-17	APC membrane recruitment 2 [Source:MGI Symbol;Acc:MGI:1919375]
ENSMUSG00000022016	Akap11	-0.158001	0.00558737	-0.0927892	0.256082	0.0647045	0.999701	-0.315494	4.93534e-10	A kinase (PRKA) anchor protein 11 [Source:MGI Symbol;Acc:MGI:2684060]
ENSMUSG00000022201	Zfr	-0.207312	3.40507e-05	-0.0980342	0.185695	0.0386633	0.999701	-0.344009	1.98392e-13	zinc finger RNA binding protein [Source:MGI Symbol;Acc:MGI:1341890]
ENSMUSG00000022206	Npr3	-0.302943	0.0379642	-0.0890497	0.718268	-0.0653741	0.999701	-0.326619	0.0168417	natriuretic peptide receptor 3 [Source:MGI Symbol;Acc:MGI:97373]
ENSMUSG00000022307	Oxr1	-0.20021	0.00173469	-0.109117	0.240909	0.0470821	0.999701	-0.356409	8.48865e-10	oxidation resistance 1 [Source:MGI Symbol;Acc:MGI:2179326]
ENSMUSG00000022321	Cdh10	-0.275287	0.000182196	-0.0666155	0.609313	0.0914724	0.999701	-0.433375	2.3766e-10	cadherin 10 [Source:MGI Symbol;Acc:MGI:107436]
ENSMUSG00000022377	Asap1	-0.157721	0.0100837	-0.107043	0.207972	0.0664668	0.999701	-0.331231	7.54481e-10	ArfGAP with SH3 domain, ankyrin repeat and PH domain1 [Source:MGI Symbol;Acc:MGI:1342335]
ENSMUSG00000022419	Deptor	-0.166476	0.094427	-0.0979797	0.489594	0.0619803	0.999701	-0.326436	7.92714e-05	DEP domain containing MTOR-interacting protein [Source:MGI Symbol;Acc:MGI:2146322]
ENSMUSG00000022421	Nptxr	-0.194755	0.0066092	-0.101824	0.333447	0.0308627	0.999701	-0.327442	3.83891e-07	neuronal pentraxin receptor [Source:MGI Symbol;Acc:MGI:1920590]
ENSMUSG00000022526	Zfp251	-0.160539	0.017507	-0.10067	0.289083	0.0571432	0.999701	-0.318352	6.20065e-08	zinc finger protein 251 [Source:MGI Symbol;Acc:MGI:1918841]
ENSMUSG00000022674	Ube2v2	-0.272556	4.91997e-05	-0.15743	0.0865434	0.0305553	0.999701	-0.460541	1.57477e-13	ubiquitin-conjugating enzyme E2 variant 2 [Source:MGI Symbol;Acc:MGI:1917870]
ENSMUSG00000022679	Mpv17l	-0.263417	0.000264243	0.00305488	0.986083	0.0791401	0.999701	-0.339502	6.34134e-07	Mpv17 transgene, kidney disease mutant-like [Source:MGI Symbol;Acc:MGI:2135951]
ENSMUSG00000022752	Tomm70a	-0.219203	0.00105977	-0.0785659	0.465191	0.0199905	0.999701	-0.31776	3.04493e-07	translocase of outer mitochondrial membrane 70A [Source:MGI Symbol;Acc:MGI:106295]
ENSMUSG00000022762	Ncam2	-0.178976	0.0172098	-0.165627	0.0813205	0.123841	0.999701	-0.468444	3.26406e-13	neural cell adhesion molecule 2 [Source:MGI Symbol;Acc:MGI:97282]
ENSMUSG00000022789	Dnm1l	-0.162651	0.0054721	-0.0956668	0.253625	0.0690078	0.999701	-0.327326	3.23799e-10	dynamin 1-like [Source:MGI Symbol;Acc:MGI:1921256]
ENSMUSG00000022811	Zfp148	-0.211534	0.000276314	-0.0737147	0.428887	0.0811244	0.999701	-0.366373	9.09892e-12	zinc finger protein 148 [Source:MGI Symbol;Acc:MGI:1332234]
ENSMUSG00000022812	Gsk3b	-0.219024	0.000159126	-0.143892	0.0677135	0.0359336	0.999701	-0.39885	1.03982e-13	glycogen synthase kinase 3 beta [Source:MGI Symbol;Acc:MGI:1861437]
ENSMUSG00000022829	Stxbp5l	-0.317012	0.000158759	-0.122605	0.344363	0.0574498	0.999701	-0.497067	2.05645e-10	syntaxin binding protein 5-like [Source:MGI Symbol;Acc:MGI:2443815]
ENSMUSG00000022905	Kpna1	-0.240938	1.82472e-05	-0.165557	0.0275939	0.0316416	0.999701	-0.438136	6.82162e-17	karyopherin (importin) alpha 1 [Source:MGI Symbol;Acc:MGI:103560]
ENSMUSG00000022973	Synj1	-0.203287	2.63658e-06	-0.0907918	0.15515	0.0386579	0.999701	-0.332737	4.02466e-16	synaptojanin 1 [Source:MGI Symbol;Acc:MGI:1354961]
ENSMUSG00000023033	Scn8a	-0.227656	0.00167912	-0.113199	0.294927	0.034313	0.999701	-0.375168	1.48548e-08	sodium channel, voltage-gated, type VIII, alpha [Source:MGI Symbol;Acc:MGI:103169]
ENSMUSG00000023192	Grm2	-0.261642	0.0046885	0.0239553	0.906334	0.0678604	0.999701	-0.305547	0.00043909	glutamate receptor, metabotropic 2 [Source:MGI Symbol;Acc:MGI:1351339]
ENSMUSG00000023284	Zfp605	-0.153933	0.190237	-0.118541	0.435177	0.135255	0.999701	-0.407729	6.0938e-06	zinc finger protein 605 [Source:MGI Symbol;Acc:MGI:2444933]
ENSMUSG00000023828	Slc22a3	-0.388147	0.022764	-0.0466944	0.889686	0.0641302	0.999701	-0.498971	0.00126263	solute carrier family 22 (organic cation transporter), member 3 [Source:MGI Symbol;Acc:MGI:1333817]
ENSMUSG00000023951	Vegfa	-0.163027	0.19617	-0.124746	0.452269	0.127141	0.999701	-0.414914	2.14648e-05	vascular endothelial growth factor A [Source:MGI Symbol;Acc:MGI:103178]
ENSMUSG00000024068	Spast	-0.0842227	0.349955	-0.103511	0.313604	0.12884	0.966211	-0.316573	5.72241e-07	spastin [Source:MGI Symbol;Acc:MGI:1858896]
ENSMUSG00000024083	Pja2	-0.285412	1.79396e-05	-0.110278	0.284703	0.0277985	0.999701	-0.423489	1.58057e-11	praja ring finger ubiquitin ligase 2 [Source:MGI Symbol;Acc:MGI:2159342]
ENSMUSG00000024109	Nrxn1	-0.277238	2.0658e-06	-0.134531	0.108575	0.0680623	0.999701	-0.479831	3.17503e-18	neurexin I [Source:MGI Symbol;Acc:MGI:1096391]
ENSMUSG00000024122	Pdpk1	-0.195514	2.8479e-07	-0.0979237	0.0671064	0.00865957	0.999701	-0.302097	9.17055e-17	3-phosphoinositide dependent protein kinase 1 [Source:MGI Symbol;Acc:MGI:1338068]
ENSMUSG00000024127	Prepl	-0.254442	2.74204e-06	-0.0831885	0.33316	0.0492096	0.999701	-0.38684	5.64743e-14	prolyl endopeptidase-like [Source:MGI Symbol;Acc:MGI:2441932]
ENSMUSG00000024172	St6gal2	-0.302932	0.0162029	0.0120174	0.966803	0.07388	0.999701	-0.364794	0.00176541	beta galactoside alpha 2,6 sialyltransferase 2 [Source:MGI Symbol;Acc:MGI:2445190]
ENSMUSG00000024211	Grm8	-0.218793	0.0675738	-0.159278	0.319664	0.113423	0.999701	-0.491494	6.86168e-07	glutamate receptor, metabotropic 8 [Source:MGI Symbol;Acc:MGI:1351345]
ENSMUSG00000024256	Adcyap1	-0.271007	0.00312428	-0.156378	0.227242	0.0531279	0.999701	-0.480513	5.62636e-09	adenylate cyclase activating polypeptide 1 [Source:MGI Symbol;Acc:MGI:105094]
ENSMUSG00000024261	Syt4	-0.17824	0.00136271	-0.172237	0.0142458	0.0161008	0.999701	-0.366578	2.96981e-13	synaptotagmin IV [Source:MGI Symbol;Acc:MGI:101759]
ENSMUSG00000024430	Cabyr	-0.23346	0.014626	-0.0881435	0.560792	-0.0101869	0.999701	-0.311417	0.000353554	calcium-binding tyrosine-(Y)-phosphorylation regulated (fibrousheathin 2) [Source:MGI Symbol;Acc:MGI:1918382]
ENSMUSG00000024479	Mal2	-0.302999	4.71715e-05	-0.158565	0.138468	0.0211827	0.999701	-0.482747	4.42026e-12	mal, T cell differentiation protein 2 [Source:MGI Symbol;Acc:MGI:2146021]
ENSMUSG00000024480	Ap3s1	-0.198684	0.00941794	-0.103562	0.351735	0.00160023	0.999701	-0.303847	1.0654e-05	adaptor-related protein complex 3, sigma 1 subunit [Source:MGI Symbol;Acc:MGI:1337062]
ENSMUSG00000024502	Jakmip2	-0.233103	0.0010435	-0.118012	0.25711	0.0522749	0.999701	-0.40339	5.22748e-10	janus kinase and microtubule interacting protein 2 [Source:MGI Symbol;Acc:MGI:1923467]
ENSMUSG00000024511	Rab27b	-0.155895	0.0434094	-0.0547419	0.662639	0.0904375	0.999701	-0.301074	4.80568e-06	RAB27B, member RAS oncogene family [Source:MGI Symbol;Acc:MGI:1931295]
ENSMUSG00000024548	Setbp1	-0.192171	0.0508254	-0.0704206	0.657338	0.0851914	0.999701	-0.347783	3.6824e-05	SET binding protein 1 [Source:MGI Symbol;Acc:MGI:1933199]
ENSMUSG00000024581	Napg	-0.208697	1.83862e-05	-0.0822561	0.269474	0.0337538	0.999701	-0.324706	1.41899e-12	N-ethylmaleimide sensitive fusion protein attachment protein gamma [Source:MGI Symbol;Acc:MGI:104561]
ENSMUSG00000024639	Gnaq	-0.165624	0.00325017	-0.114698	0.137434	0.0579884	0.999701	-0.33831	1.89684e-11	guanine nucleotide binding protein, alpha q polypeptide [Source:MGI Symbol;Acc:MGI:95776]
ENSMUSG00000024713	Pcsk5	-0.267437	0.00751293	0.0533341	0.772788	0.0875572	0.999701	-0.30166	0.00136348	proprotein convertase subtilisin/kexin type 5 [Source:MGI Symbol;Acc:MGI:97515]
ENSMUSG00000024758	Rtn3	-0.207127	0.00041362	-0.0819308	0.369953	0.0524111	0.999701	-0.341469	3.1311e-10	reticulon 3 [Source:MGI Symbol;Acc:MGI:1339970]
ENSMUSG00000024957	Kcnk4	-0.228222	0.0617773	0.00123651	0.996773	0.0747522	0.999701	-0.301738	0.00566333	potassium channel, subfamily K, member 4 [Source:MGI Symbol;Acc:MGI:1298234]
ENSMUSG00000024968	Rcor2	-0.163112	0.152092	-0.108291	0.483007	0.0384436	0.999701	-0.309846	0.000820771	REST corepressor 2 [Source:MGI Symbol;Acc:MGI:1859854]
ENSMUSG00000024976	Shoc2	-0.134123	0.0984362	-0.184694	0.0469229	0.0374482	0.999701	-0.356266	4.88823e-08	Shoc2, leucine rich repeat scaffold protein [Source:MGI Symbol;Acc:MGI:1927197]
ENSMUSG00000025066	Sfr1	-0.153399	0.0190724	-0.148705	0.0683769	0.0293843	0.999701	-0.331489	4.30555e-09	SWI5 dependent recombination repair 1 [Source:MGI Symbol;Acc:MGI:1915038]
ENSMUSG00000025104	Hdgfl3	-0.164907	0.00790084	-0.0783836	0.401129	0.0909418	0.999701	-0.334233	1.07874e-09	HDGF like 3 [Source:MGI Symbol;Acc:MGI:1352760]
ENSMUSG00000025128	Bhlhe22	-0.277374	0.00184181	-0.151509	0.238586	-0.0179161	0.999701	-0.410967	5.30041e-07	basic helix-loop-helix family, member e22 [Source:MGI Symbol;Acc:MGI:1930001]
ENSMUSG00000025192	Entpd7	-0.172154	0.0844286	-0.0854633	0.562032	0.0509478	0.999701	-0.308565	0.000241827	ectonucleoside triphosphate diphosphohydrolase 7 [Source:MGI Symbol;Acc:MGI:2135885]
ENSMUSG00000025266	Gnl3l	-0.20397	5.46897e-05	-0.0680798	0.400987	0.0605102	0.999701	-0.33256	1.93067e-12	guanine nucleotide binding protein-like 3 (nucleolar)-like [Source:MGI Symbol;Acc:MGI:2448557]
ENSMUSG00000025370	Cdh9	-0.261456	0.0361194	-0.0684188	0.751737	0.0103603	0.999701	-0.340235	0.00255479	cadherin 9 [Source:MGI Symbol;Acc:MGI:107433]
ENSMUSG00000025425	St8sia5	-0.210741	0.00131446	-0.143908	0.105415	0.0299364	0.999701	-0.384586	1.07279e-10	ST8 alpha-N-acetyl-neuraminide alpha-2,8-sialyltransferase 5 [Source:MGI Symbol;Acc:MGI:109243]
ENSMUSG00000025529	Zfp711	-0.201823	0.127502	-0.202877	0.212463	-0.0382919	0.999701	-0.366408	0.000820598	zinc finger protein 711 [Source:MGI Symbol;Acc:MGI:3045342]
ENSMUSG00000025531	Chm	-0.197757	0.0060798	-0.119608	0.241531	0.0733776	0.999701	-0.390743	9.81537e-10	choroidermia (RAB escort protein 1) [Source:MGI Symbol;Acc:MGI:892979]
ENSMUSG00000025578	Cbx8	-0.103523	0.552849	-0.302368	0.0491468	-0.27065	0.587126	-0.135241	0.354786	chromobox 8 [Source:MGI Symbol;Acc:MGI:1353589]
ENSMUSG00000025582	Nptx1	-0.199649	0.00240217	-0.119521	0.202562	0.0424487	0.999701	-0.361619	1.25067e-09	neuronal pentraxin 1 [Source:MGI Symbol;Acc:MGI:107811]
ENSMUSG00000025630	Hprt	-0.205397	0.00194158	-0.069056	0.524168	0.0453216	0.999701	-0.319775	1.40463e-07	hypoxanthine guanine phosphoribosyl transferase [Source:MGI Symbol;Acc:MGI:96217]
ENSMUSG00000025656	Arhgef9	-0.273488	0.00011497	-0.0869819	0.455161	0.0474852	0.999701	-0.407955	8.21726e-10	CDC42 guanine nucleotide exchange factor (GEF) 9 [Source:MGI Symbol;Acc:MGI:2442233]
ENSMUSG00000025658	Cnksr2	-0.314707	3.89124e-05	-0.146204	0.198489	0.0913287	0.999701	-0.55224	9.87306e-15	connector enhancer of kinase suppressor of Ras 2 [Source:MGI Symbol;Acc:MGI:2661175]
ENSMUSG00000025776	Crispld1	-0.190025	0.168004	-0.133423	0.460976	0.0176025	0.999701	-0.34105	0.00236893	cysteine-rich secretory protein LCCL domain containing 1 [Source:MGI Symbol;Acc:MGI:1934666]
ENSMUSG00000025777	Gdap1	-0.245976	2.09625e-06	-0.0921501	0.246084	0.00923707	0.999701	-0.347363	2.01083e-12	ganglioside-induced differentiation-associated-protein 1 [Source:MGI Symbol;Acc:MGI:1338002]
ENSMUSG00000025813	Homer2	-0.241317	1.03579e-09	-0.0630964	0.322878	0.0489844	0.999701	-0.353398	2.92588e-20	homer scaffolding protein 2 [Source:MGI Symbol;Acc:MGI:1347354]
ENSMUSG00000025889	Snca	-0.204276	0.0021211	-0.0568087	0.62201	0.0557428	0.999701	-0.316827	2.00673e-07	synuclein, alpha [Source:MGI Symbol;Acc:MGI:1277151]
ENSMUSG00000025899	Alkbh8	-0.153479	0.0079816	-0.17758	0.0105435	0.059619	0.999701	-0.390678	6.94454e-15	alkB homolog 8, tRNA methyltransferase [Source:MGI Symbol;Acc:MGI:1914917]
ENSMUSG00000025907	Rb1cc1	-0.11701	0.0713054	-0.137096	0.075097	0.0605176	0.999701	-0.314623	2.90381e-09	RB1-inducible coiled-coil 1 [Source:MGI Symbol;Acc:MGI:1341850]
ENSMUSG00000025939	Ube2w	-0.204582	0.000289285	-0.109653	0.175761	0.0359833	0.999701	-0.350218	1.70346e-11	ubiquitin-conjugating enzyme E2W (putative) [Source:MGI Symbol;Acc:MGI:1914049]
ENSMUSG00000026158	Ogfrl1	-0.190109	0.00979552	-0.121925	0.238586	0.0533189	0.999701	-0.365353	1.97716e-08	opioid growth factor receptor-like 1 [Source:MGI Symbol;Acc:MGI:1917405]
ENSMUSG00000026163	Sphkap	-0.291764	0.000169425	-0.11215	0.352965	0.0756475	0.999701	-0.479561	2.93335e-11	SPHK1 interactor, AKAP domain containing [Source:MGI Symbol;Acc:MGI:1924879]
ENSMUSG00000026188	Tmem169	-0.211941	0.0149519	-0.179516	0.105415	0.0371753	0.999701	-0.428632	1.36066e-08	transmembrane protein 169 [Source:MGI Symbol;Acc:MGI:2442781]
ENSMUSG00000026220	Slc16a14	-0.137187	0.344517	-0.108011	0.556585	0.0655399	0.999701	-0.310738	0.00416942	solute carrier family 16 (monocarboxylic acid transporters), member 14 [Source:MGI Symbol;Acc:MGI:1919031]
ENSMUSG00000026235	Epha4	-0.343909	1.2628e-06	-0.155848	0.133195	0.0444354	0.999701	-0.544193	6.27996e-16	Eph receptor A4 [Source:MGI Symbol;Acc:MGI:98277]
ENSMUSG00000026315	Serpinb8	-0.100724	0.494772	-0.11135	0.509635	0.129936	0.999701	-0.34201	0.000582456	serine (or cysteine) peptidase inhibitor, clade B, member 8 [Source:MGI Symbol;Acc:MGI:894657]
ENSMUSG00000026384	Ptpn4	-0.259512	1.34812e-05	-0.0941516	0.311131	0.0712802	0.999701	-0.424944	3.32857e-14	protein tyrosine phosphatase, non-receptor type 4 [Source:MGI Symbol;Acc:MGI:1099792]
ENSMUSG00000026399	Cd55	-0.247191	0.121783	-0.283254	0.118511	0.0588841	0.999701	-0.589329	2.61307e-06	CD55 molecule, decay accelerating factor for complement [Source:MGI Symbol;Acc:MGI:104850]
ENSMUSG00000026463	Atp2b4	-0.203306	0.000999758	-0.129807	0.13068	0.0395537	0.999701	-0.372667	3.81149e-11	ATPase, Ca++ transporting, plasma membrane 4 [Source:MGI Symbol;Acc:MGI:88111]
ENSMUSG00000026571	Dcaf6	-0.182057	0.0034745	-0.112299	0.201457	0.00998897	0.999701	-0.304345	7.05483e-08	DDB1 and CUL4 associated factor 6 [Source:MGI Symbol;Acc:MGI:1921356]
ENSMUSG00000026585	Kifap3	-0.270224	7.35757e-06	-0.0997191	0.288312	0.0288128	0.999701	-0.398756	2.82687e-12	kinesin-associated protein 3 [Source:MGI Symbol;Acc:MGI:107566]
ENSMUSG00000026587	Astn1	-0.16043	0.0038064	-0.0953132	0.22923	0.0840819	0.999701	-0.339825	6.21762e-12	astrotactin 1 [Source:MGI Symbol;Acc:MGI:1098567]
ENSMUSG00000026623	Lpgat1	-0.195876	1.00942e-05	-0.103854	0.0977517	0.0562592	0.999701	-0.355989	1.0005e-17	lysophosphatidylglycerol acyltransferase 1 [Source:MGI Symbol;Acc:MGI:2446186]
ENSMUSG00000026640	Plxna2	-0.17999	0.00945198	-0.158998	0.0734931	0.0492584	0.999701	-0.388247	1.8231e-10	plexin A2 [Source:MGI Symbol;Acc:MGI:107684]
ENSMUSG00000026646	Suv39h2	-0.23618	0.0935938	-0.181593	0.31821	0.00139547	0.999701	-0.419168	0.000371628	suppressor of variegation 3-9 2 [Source:MGI Symbol;Acc:MGI:1890396]
ENSMUSG00000026721	Rabgap1l	-0.214927	0.000403384	-0.0691946	0.489594	0.0843338	0.999701	-0.368456	4.87282e-11	RAB GTPase activating protein 1-like [Source:MGI Symbol;Acc:MGI:1352507]
ENSMUSG00000026730	Pter	-0.22962	0.000847381	-0.082123	0.456778	0.109926	0.999701	-0.42167	1.83554e-11	phosphotriesterase related [Source:MGI Symbol;Acc:MGI:107372]
ENSMUSG00000026782	Abi2	-0.187421	4.4137e-05	-0.0880366	0.194695	0.092426	0.948198	-0.367883	4.91726e-18	abl-interactor 2 [Source:MGI Symbol;Acc:MGI:106913]
ENSMUSG00000026824	Kcnj3	-0.32233	4.07723e-05	-0.12357	0.309473	0.0375872	0.999701	-0.483487	5.97935e-11	potassium inwardly-rectifying channel, subfamily J, member 3 [Source:MGI Symbol;Acc:MGI:104742]
ENSMUSG00000026904	Slc4a10	-0.265985	3.26138e-05	-0.0924506	0.361437	0.0563608	0.999701	-0.414796	5.19033e-12	solute carrier family 4, sodium bicarbonate cotransporter-like, member 10 [Source:MGI Symbol;Acc:MGI:2150150]
ENSMUSG00000026933	Camsap1	-0.132344	0.0127617	-0.157588	0.0138437	0.0472775	0.999701	-0.337209	1.94205e-13	calmodulin regulated spectrin-associated protein 1 [Source:MGI Symbol;Acc:MGI:3036242]
ENSMUSG00000027035	Cers6	-0.123615	0.0333985	-0.161021	0.0178664	0.0251432	0.999701	-0.309779	2.30316e-10	ceramide synthase 6 [Source:MGI Symbol;Acc:MGI:2442564]
ENSMUSG00000027108	Ola1	-0.186641	0.0246662	-0.194434	0.0581778	0.017462	0.999701	-0.398537	2.38968e-08	Obg-like ATPase 1 [Source:MGI Symbol;Acc:MGI:1914309]
ENSMUSG00000027254	Map1a	-0.207418	0.000384516	-0.127718	0.117527	-0.00812678	0.999701	-0.32701	1.61463e-09	microtubule-associated protein 1 A [Source:MGI Symbol;Acc:MGI:1306776]
ENSMUSG00000027304	Rtf1	-0.145506	0.00945178	-0.102292	0.184038	0.0744729	0.999701	-0.322271	5.10144e-11	RTF1, Paf1/RNA polymerase II complex component [Source:MGI Symbol;Acc:MGI:1309480]
ENSMUSG00000027312	Atrn	-0.159845	0.00815672	-0.113781	0.168732	0.059401	0.999701	-0.333026	4.06911e-10	attractin [Source:MGI Symbol;Acc:MGI:1341628]
ENSMUSG00000027347	Rasgrp1	-0.325073	9.65088e-07	-0.0974185	0.364375	0.0420127	0.999701	-0.464504	2.30244e-13	RAS guanyl releasing protein 1 [Source:MGI Symbol;Acc:MGI:1314635]
ENSMUSG00000027350	Chgb	-0.22741	4.98639e-05	-0.151028	0.0467088	0.00344275	0.999701	-0.38188	2.96618e-13	chromogranin B [Source:MGI Symbol;Acc:MGI:88395]
ENSMUSG00000027419	Pcsk2	-0.306371	5.56112e-05	-0.053802	0.708395	0.0563989	0.999701	-0.416572	6.78358e-09	proprotein convertase subtilisin/kexin type 2 [Source:MGI Symbol;Acc:MGI:97512]
ENSMUSG00000027438	Napb	-0.236575	3.04921e-05	-0.0156776	0.905449	0.0662626	0.999701	-0.318516	3.14619e-09	N-ethylmaleimide sensitive fusion protein attachment protein beta [Source:MGI Symbol;Acc:MGI:104562]
ENSMUSG00000027568	Ntsr1	-0.14779	0.460954	-0.176682	0.43401	0.171253	0.999701	-0.495725	0.00029254	neurotensin receptor 1 [Source:MGI Symbol;Acc:MGI:97386]
ENSMUSG00000027698	Nceh1	-0.238856	0.000157966	-0.100085	0.301557	0.0358559	0.999701	-0.374797	2.0218e-10	neutral cholesterol ester hydrolase 1 [Source:MGI Symbol;Acc:MGI:2443191]
ENSMUSG00000027708	Dcun1d1	-0.21415	0.0143016	-0.0724162	0.616873	0.0321303	0.999701	-0.318696	5.10492e-05	DCN1, defective in cullin neddylation 1, domain containing 1 (S. cerevisiae) [Source:MGI Symbol;Acc:MGI:2150386]
ENSMUSG00000027784	Ppm1l	-0.2507	0.000752457	-0.138522	0.198457	0.0304763	0.999701	-0.419698	8.41584e-10	protein phosphatase 1 (formerly 2C)-like [Source:MGI Symbol;Acc:MGI:2139740]
ENSMUSG00000027797	Dclk1	-0.257281	5.15242e-08	-0.155454	0.0153276	0.0399554	0.999701	-0.452691	1.29985e-23	doublecortin-like kinase 1 [Source:MGI Symbol;Acc:MGI:1330861]
ENSMUSG00000027799	Nbea	-0.168829	0.0154199	-0.114404	0.237005	0.0489362	0.999701	-0.332169	5.27155e-08	neurobeachin [Source:MGI Symbol;Acc:MGI:1347075]
ENSMUSG00000027823	Gmps	-0.140586	0.0214157	-0.208528	0.00290486	0.0207751	0.999701	-0.36989	1.02931e-12	guanine monophosphate synthetase [Source:MGI Symbol;Acc:MGI:2448526]
ENSMUSG00000027834	Serpini1	-0.317801	4.42019e-06	-0.125039	0.237005	0.0636478	0.999701	-0.506488	9.64554e-15	serine (or cysteine) peptidase inhibitor, clade I, member 1 [Source:MGI Symbol;Acc:MGI:1194506]
ENSMUSG00000027955	Gask1b	-0.391623	0.00606264	-0.0470184	0.873413	0.0277674	0.999701	-0.466409	0.000464739	golgi associated kinase 1B [Source:MGI Symbol;Acc:MGI:1915909]
ENSMUSG00000027965	Olfm3	-0.319223	3.96754e-05	-0.111068	0.362817	0.0672894	0.999701	-0.497581	7.90389e-12	olfactomedin 3 [Source:MGI Symbol;Acc:MGI:2387329]
ENSMUSG00000027971	Ndst4	-0.406947	0.0012734	-0.0411297	0.87962	0.147316	0.999701	-0.595393	3.33608e-07	N-deacetylase/N-sulfotransferase (heparin glucosaminyl) 4 [Source:MGI Symbol;Acc:MGI:1932545]
ENSMUSG00000027993	Trim2	-0.142253	0.00128262	-0.103467	0.0786982	0.0586638	0.999701	-0.304383	2.21923e-14	tripartite motif-containing 2 [Source:MGI Symbol;Acc:MGI:1933163]
ENSMUSG00000028030	Tbck	-0.145933	0.0393602	-0.132591	0.141689	0.0417168	0.999701	-0.320241	8.75586e-08	TBC1 domain containing kinase [Source:MGI Symbol;Acc:MGI:2445052]
ENSMUSG00000028053	Ash1l	-0.117261	0.0696376	-0.156558	0.0378106	0.0425345	0.999701	-0.316354	2.22887e-09	ASH1 like histone lysine methyltransferase [Source:MGI Symbol;Acc:MGI:2183158]
ENSMUSG00000028086	Fbxw7	-0.24762	0.00047019	-0.128325	0.216212	-0.0281808	0.999701	-0.347764	1.48719e-07	F-box and WD-40 domain protein 7 [Source:MGI Symbol;Acc:MGI:1354695]
ENSMUSG00000028126	Pip5k1a	-0.091658	0.23847	-0.15851	0.0545311	0.0533834	0.999701	-0.303551	1.42444e-07	phosphatidylinositol-4-phosphate 5-kinase, type 1 alpha [Source:MGI Symbol;Acc:MGI:107929]
ENSMUSG00000028132	Tlcd4	-0.299311	6.91779e-07	-0.144378	0.0920496	0.105557	0.999701	-0.549247	4.85009e-22	TLC domain containing 4 [Source:MGI Symbol;Acc:MGI:1923195]
ENSMUSG00000028161	Ppp3ca	-0.332745	0.00130346	-0.0911657	0.613726	0.0153101	0.999701	-0.439221	5.53059e-06	protein phosphatase 3, catalytic subunit, alpha isoform [Source:MGI Symbol;Acc:MGI:107164]
ENSMUSG00000028176	Lrrc7	-0.133825	0.189355	-0.233547	0.032701	0.111324	0.999701	-0.478696	4.70596e-10	leucine rich repeat containing 7 [Source:MGI Symbol;Acc:MGI:2676665]
ENSMUSG00000028184	Adgrl2	-0.161611	0.0025486	-0.116382	0.10642	0.0649152	0.999701	-0.342908	8.29455e-13	adhesion G protein-coupled receptor L2 [Source:MGI Symbol;Acc:MGI:2139714]
ENSMUSG00000028232	Tmem68	-0.190155	0.0100044	-0.158578	0.0965748	0.0506336	0.999701	-0.399366	6.16515e-10	transmembrane protein 68 [Source:MGI Symbol;Acc:MGI:1919348]
ENSMUSG00000028243	Ubxn2b	-0.202133	0.000154887	-0.0724893	0.386575	0.0805605	0.999701	-0.355183	6.11593e-13	UBX domain protein 2B [Source:MGI Symbol;Acc:MGI:1915303]
ENSMUSG00000028246	Faxc	-0.260884	2.19838e-07	-0.161519	0.0162673	0.0683317	0.999701	-0.490735	6.30352e-25	failed axon connections homolog [Source:MGI Symbol;Acc:MGI:1923382]
ENSMUSG00000028261	Ndufaf4	-0.164808	0.0344037	-0.163684	0.0872808	0.0809084	0.999701	-0.4094	3.49841e-10	NADH:ubiquinone oxidoreductase complex assembly factor 4 [Source:MGI Symbol;Acc:MGI:1915743]
ENSMUSG00000028266	Lmo4	-0.239369	0.00610076	-0.0350245	0.844717	0.037521	0.999701	-0.311915	0.00011028	LIM domain only 4 [Source:MGI Symbol;Acc:MGI:109360]
ENSMUSG00000028289	Epha7	-0.218403	0.0123892	-0.132313	0.287169	0.0921177	0.999701	-0.442834	7.06117e-09	Eph receptor A7 [Source:MGI Symbol;Acc:MGI:95276]
ENSMUSG00000028381	Ugcg	-0.167572	0.0035644	-0.165663	0.0212726	0.0342391	0.999701	-0.367474	6.41155e-13	UDP-glucose ceramide glucosyltransferase [Source:MGI Symbol;Acc:MGI:1332243]
ENSMUSG00000028426	Rad23b	-0.116337	0.0380232	-0.166744	0.00983561	0.0345274	0.999701	-0.317609	1.20138e-11	RAD23 homolog B, nucleotide excision repair protein [Source:MGI Symbol;Acc:MGI:105128]
ENSMUSG00000028484	Psip1	-0.187848	0.00110466	-0.0808706	0.357622	0.0360278	0.999701	-0.304747	8.2278e-09	PC4 and SFRS1 interacting protein 1 [Source:MGI Symbol;Acc:MGI:2142116]
ENSMUSG00000028518	Prkaa2	-0.126242	0.136306	-0.118266	0.265574	0.126364	0.999701	-0.370872	2.20467e-08	protein kinase, AMP-activated, alpha 2 catalytic subunit [Source:MGI Symbol;Acc:MGI:1336173]
ENSMUSG00000028524	Sgip1	-0.237801	0.000189538	-0.0860037	0.393727	0.0735677	0.999701	-0.397373	1.78447e-11	SH3-domain GRB2-like (endophilin) interacting protein 1 [Source:MGI Symbol;Acc:MGI:1920344]
ENSMUSG00000028528	Dnajc6	-0.240086	1.01514e-06	-0.0920313	0.220227	0.0321248	0.999701	-0.364242	6.63119e-15	DnaJ heat shock protein family (Hsp40) member C6 [Source:MGI Symbol;Acc:MGI:1919935]
ENSMUSG00000028546	Elavl4	-0.256269	0.000188681	-0.12195	0.230161	0.0997999	0.999701	-0.478019	4.11989e-14	ELAV like RNA binding protein 4 [Source:MGI Symbol;Acc:MGI:107427]
ENSMUSG00000028747	Htr6	-0.264972	0.0828601	-0.0665163	0.801138	0.0576166	0.999701	-0.389105	0.00336863	5-hydroxytryptamine (serotonin) receptor 6 [Source:MGI Symbol;Acc:MGI:1196627]
ENSMUSG00000028773	Fabp3	-0.230696	0.00178033	-0.0835166	0.477647	0.00196054	0.999701	-0.316173	3.8787e-06	fatty acid binding protein 3, muscle and heart [Source:MGI Symbol;Acc:MGI:95476]
ENSMUSG00000028883	Sema3a	-0.290197	0.000712421	-0.148156	0.235206	0.0672385	0.999701	-0.505591	1.15471e-10	sema domain, immunoglobulin domain (Ig), short basic domain, secreted, (semaphorin) 3A [Source:MGI Symbol;Acc:MGI:107558]
ENSMUSG00000028926	Cdk14	-0.267599	3.04544e-07	-0.0243796	0.831041	0.0804957	0.999701	-0.372474	1.12643e-13	cyclin-dependent kinase 14 [Source:MGI Symbol;Acc:MGI:894318]
ENSMUSG00000029189	Sel1l3	-0.194959	0.0004355	-0.112271	0.151653	0.00711864	0.999701	-0.314348	8.31672e-10	sel-1 suppressor of lin-12-like 3 (C. elegans) [Source:MGI Symbol;Acc:MGI:1916941]
ENSMUSG00000029212	Gabrb1	-0.161287	0.0332144	-0.0836639	0.456236	0.0776209	0.999701	-0.322572	6.99264e-07	gamma-aminobutyric acid (GABA) A receptor, subunit beta 1 [Source:MGI Symbol;Acc:MGI:95619]
ENSMUSG00000029245	Epha5	-0.21034	0.00014576	-0.154464	0.0355489	0.0859427	0.999701	-0.450747	6.6282e-19	Eph receptor A5 [Source:MGI Symbol;Acc:MGI:99654]
ENSMUSG00000029307	Dmp1	-0.531881	0.000179075	0.159164	0.494459	0.101345	0.999701	-0.474063	0.000736642	dentin matrix protein 1 [Source:MGI Symbol;Acc:MGI:94910]
ENSMUSG00000029334	Prkg2	-0.170511	0.134641	-0.190279	0.158444	0.00387234	0.999701	-0.364663	6.79807e-05	protein kinase, cGMP-dependent, type II [Source:MGI Symbol;Acc:MGI:108173]
ENSMUSG00000029403	Cdkl2	-0.135346	0.0807331	-0.108419	0.287298	0.0991609	0.999701	-0.342925	5.39505e-08	cyclin-dependent kinase-like 2 (CDC2-related kinase) [Source:MGI Symbol;Acc:MGI:1858227]
ENSMUSG00000029405	G3bp2	-0.18845	7.58e-05	-0.115971	0.0751188	0.0172723	0.999701	-0.321693	3.99447e-13	GTPase activating protein (SH3 domain) binding protein 2 [Source:MGI Symbol;Acc:MGI:2442040]
ENSMUSG00000029467	Atp2a2	-0.262122	2.72237e-06	-0.152296	0.0486458	0.0269171	0.999701	-0.441335	5.8385e-17	ATPase, Ca++ transporting, cardiac muscle, slow twitch 2 [Source:MGI Symbol;Acc:MGI:88110]
ENSMUSG00000029471	Camkk2	-0.242738	8.00034e-06	-0.0916199	0.275065	0.04534	0.999701	-0.379698	1.36926e-13	calcium/calmodulin-dependent protein kinase kinase 2, beta [Source:MGI Symbol;Acc:MGI:2444812]
ENSMUSG00000029563	Foxp2	-0.179409	0.107448	-0.118648	0.436141	0.0268316	0.999701	-0.324889	0.000473466	forkhead box P2 [Source:MGI Symbol;Acc:MGI:2148705]
ENSMUSG00000029634	Rnf6	-0.184998	9.48728e-05	-0.0886577	0.201636	0.0287634	0.999701	-0.302419	6.94495e-12	ring finger protein (C3H2C3 type) 6 [Source:MGI Symbol;Acc:MGI:1921382]
ENSMUSG00000029659	Medag	-0.352402	0.00136333	0.0381533	0.869837	0.0440302	0.999701	-0.358279	0.000749458	mesenteric estrogen dependent adipogenesis [Source:MGI Symbol;Acc:MGI:1917967]
ENSMUSG00000029804	Herc3	-0.250484	0.000217474	-0.105227	0.309473	0.0466073	0.999701	-0.402318	1.66875e-10	hect domain and RLD 3 [Source:MGI Symbol;Acc:MGI:1921248]
ENSMUSG00000029822	Osbpl3	-0.161217	0.0420771	-0.114402	0.289823	0.0342315	0.999701	-0.30985	4.87364e-06	oxysterol binding protein-like 3 [Source:MGI Symbol;Acc:MGI:1918970]
ENSMUSG00000029840	Mtpn	-0.189995	0.00053434	-0.0726183	0.400673	0.0708695	0.999701	-0.333482	3.88612e-11	myotrophin [Source:MGI Symbol;Acc:MGI:99445]
ENSMUSG00000029878	Dbpht2	-0.16591	0.0420634	-0.151601	0.147284	-0.00152947	0.999701	-0.315982	6.16477e-06	DNA binding protein with his-thr domain [Source:MGI Symbol;Acc:MGI:2679513]
ENSMUSG00000030000	Add2	-0.187714	0.000302774	-0.1039	0.164312	0.0121179	0.999701	-0.303732	2.96649e-10	adducin 2 (beta) [Source:MGI Symbol;Acc:MGI:87919]
ENSMUSG00000030020	Prickle2	-0.266009	1.83888e-07	-0.0999088	0.199663	0.0290785	0.999701	-0.394996	6.01863e-16	prickle planar cell polarity protein 2 [Source:MGI Symbol;Acc:MGI:1925144]
ENSMUSG00000030067	Foxp1	-0.191854	0.0615351	-0.105352	0.482111	0.0672782	0.999701	-0.364484	2.82439e-05	forkhead box P1 [Source:MGI Symbol;Acc:MGI:1914004]
ENSMUSG00000030105	Arl8b	-0.184865	0.000181174	-0.0706287	0.358592	0.0671985	0.999701	-0.322692	1.66052e-12	ADP-ribosylation factor-like 8B [Source:MGI Symbol;Acc:MGI:1914416]
ENSMUSG00000030209	Grin2b	-0.160128	0.207292	-0.1438	0.368142	0.061508	0.999701	-0.365436	0.000238788	glutamate receptor, ionotropic, NMDA2B (epsilon 2) [Source:MGI Symbol;Acc:MGI:95821]
ENSMUSG00000030270	Cpne9	-0.251366	0.00479943	-0.000117285	0.999273	0.0508104	0.999701	-0.302294	0.000288641	copine family member IX [Source:MGI Symbol;Acc:MGI:2443052]
ENSMUSG00000030313	Dennd5b	-0.222136	0.000969963	-0.239802	0.00387139	0.0179919	0.999701	-0.47993	3.00469e-15	DENN/MADD domain containing 5B [Source:MGI Symbol;Acc:MGI:2444273]
ENSMUSG00000030350	Prmt8	-0.309352	0.000101477	-0.0176859	0.923449	0.00785137	0.999701	-0.334889	1.25518e-05	protein arginine N-methyltransferase 8 [Source:MGI Symbol;Acc:MGI:3043083]
ENSMUSG00000030376	Slc8a2	-0.255414	0.00171852	-0.0605938	0.678369	0.0506855	0.999701	-0.366693	1.12766e-06	solute carrier family 8 (sodium/calcium exchanger), member 2 [Source:MGI Symbol;Acc:MGI:107996]
ENSMUSG00000030465	Psd3	-0.227638	1.37939e-06	-0.11822	0.0735131	0.029926	0.999701	-0.375784	3.91394e-17	pleckstrin and Sec7 domain containing 3 [Source:MGI Symbol;Acc:MGI:1918215]
ENSMUSG00000030469	Zfp719	-0.234586	0.00839203	-0.143247	0.248338	0.00831702	0.999701	-0.38615	1.2015e-06	zinc finger protein 719 [Source:MGI Symbol;Acc:MGI:2444708]
ENSMUSG00000030704	Rab6a	-0.170062	0.00106218	-0.0834003	0.282089	0.0549441	0.999701	-0.308406	7.73889e-11	RAB6A, member RAS oncogene family [Source:MGI Symbol;Acc:MGI:894313]
ENSMUSG00000030729	Pgm2l1	-0.260786	0.000432051	-0.201259	0.0403791	0.118225	0.999701	-0.58027	7.53621e-18	phosphoglucomutase 2-like 1 [Source:MGI Symbol;Acc:MGI:1918224]
ENSMUSG00000030774	Pak1	-0.257759	5.54479e-06	-0.133052	0.0993015	-0.00501818	0.999701	-0.385793	7.02472e-13	p21 (RAC1) activated kinase 1 [Source:MGI Symbol;Acc:MGI:1339975]
ENSMUSG00000031095	Cul4b	-0.105626	0.240219	-0.12824	0.219823	0.110224	0.999701	-0.344091	2.50579e-07	cullin 4B [Source:MGI Symbol;Acc:MGI:1919834]
ENSMUSG00000031099	Smarca1	-0.141746	0.0554	-0.12628	0.184094	0.0557368	0.999701	-0.323763	1.4804e-07	SWI/SNF related, matrix associated, actin dependent regulator of chromatin, subfamily a, member 1 [Source:MGI Symbol;Acc:MGI:1935127]
ENSMUSG00000031139	Mcf2	-0.304928	0.00992178	-0.0812875	0.685339	0.0947131	0.999701	-0.480929	5.18264e-06	mcf.2 transforming sequence [Source:MGI Symbol;Acc:MGI:96932]
ENSMUSG00000031202	Rab39b	-0.236417	0.00764708	-0.1032	0.448015	0.0761064	0.999701	-0.415723	1.44726e-07	RAB39B, member RAS oncogene family [Source:MGI Symbol;Acc:MGI:1915040]
ENSMUSG00000031210	Gpr165	-0.296289	0.0316211	-0.105741	0.633844	-0.0039119	0.999701	-0.398118	0.00133646	G protein-coupled receptor 165 [Source:MGI Symbol;Acc:MGI:1923456]
ENSMUSG00000031229	Atrx	-0.139421	0.0503252	-0.135674	0.130544	0.0762508	0.999701	-0.351346	3.05073e-09	ATRX, chromatin remodeler [Source:MGI Symbol;Acc:MGI:103067]
ENSMUSG00000031242	2610002M06Rik	-0.214401	0.00107098	-0.126864	0.171079	0.0257489	0.999701	-0.367013	8.86539e-10	RIKEN cDNA 2610002M06 gene [Source:MGI Symbol;Acc:MGI:1914278]
ENSMUSG00000031278	Acsl4	-0.207771	0.00175571	-0.207794	0.012114	0.0792957	0.999701	-0.494861	6.82162e-17	acyl-CoA synthetase long-chain family member 4 [Source:MGI Symbol;Acc:MGI:1354713]
ENSMUSG00000031284	Pak3	-0.215096	0.000427086	-0.197222	0.0108933	0.0385627	0.999701	-0.450881	5.25719e-16	p21 (RAC1) activated kinase 3 [Source:MGI Symbol;Acc:MGI:1339656]
ENSMUSG00000031292	Cdkl5	-0.335657	2.90008e-05	-0.140449	0.248968	0.0784377	0.999701	-0.554543	1.62893e-13	cyclin-dependent kinase-like 5 [Source:MGI Symbol;Acc:MGI:1278336]
ENSMUSG00000031343	Gabra3	-0.300693	1.2594e-07	-0.0768036	0.419444	0.0502949	0.999701	-0.427791	5.00842e-15	gamma-aminobutyric acid (GABA) A receptor, subunit alpha 3 [Source:MGI Symbol;Acc:MGI:95615]
ENSMUSG00000031349	Nsdhl	-0.376947	0.000251749	0.00664205	0.979052	-0.0190759	0.999701	-0.351229	0.000507506	NAD(P) dependent steroid dehydrogenase-like [Source:MGI Symbol;Acc:MGI:1099438]
ENSMUSG00000031431	Tsc22d3	-0.338207	0.00537244	-0.0966497	0.643845	-0.124011	0.999701	-0.310847	0.00878518	TSC22 domain family, member 3 [Source:MGI Symbol;Acc:MGI:1196284]
ENSMUSG00000031558	Slit2	-0.210632	0.0116696	-0.19505	0.0649893	0.0232802	0.999701	-0.428962	4.42965e-09	slit guidance ligand 2 [Source:MGI Symbol;Acc:MGI:1315205]
ENSMUSG00000031561	Tenm3	-0.145349	0.0230998	-0.143407	0.0713756	0.0578431	0.999701	-0.3466	2.28519e-10	teneurin transmembrane protein 3 [Source:MGI Symbol;Acc:MGI:1345183]
[truncated: 576 more rows]

## Sheet: P7
		AD 6M vs WT 6M		WT 6M vs WT 3M		AD 3M vs WT 3M		AD 6M vs AD 3M
EnsemblID	gene_name	log2FC	padj	log2FC	padj	log2FC	padj	log2FC	padj	Description
[truncated: 335 more rows]

## Sheet: P8
		AD 6M vs WT 6M		WT 6M vs WT 3M		AD 3M vs WT 3M		AD 6M vs AD 3M
[truncated: 201 more rows]

[truncated: 1 more sheets: Others]
