# Supplementary material for: Investigation of early molecular alterations in tauopathy with generative adversarial networks
Source: Sci Rep. 2023 Jan 13;13:732. doi: 10.1038/s41598-023-28081-6 (PMC9839697; doi:10.1038/s41598-023-28081-6)
Supplement: Supplementary file 4 — Supplementary Table 3. [file 41598_2023_28081_MOESM4_ESM.xlsx]

## Sheet: P1 (red)
ID	GeneRatio	BgRatio	EnrichmentRatio	pvalue	p.adjust	qvalue	Count	geneID
GOBP_ENSHEATHMENT_OF_NEURONS	23/532	126/16223	5.566	1.81752e-11	6.72483e-08	6.06287e-08	23	Cldn11/Mag/Bcas1/Plp1/Lgi4/Myrf/Pmp22/Mobp/Mbp/Tmem98/Pllp/Arhgef10/Nkx6-2/Sox10/Lpar1/Ugt8a/Ndrg1/Abcd1/Jam2/Fa2h/Olig2/Gal3st1/Itgb4
GOBP_CELL_ACTIVATION_INVOLVED_IN_IMMUNE_RESPONSE	59/532	738/16223	2.438	2.01279e-10	2.64334e-07	2.38315e-07	59	Gsn/Parp3/Fcer1g/Npc2/Stat3/Trem2/Lgals9/Il33/Man2b1/Tyrobp/Apbb1ip/Jak3/Prdx6/Hvcn1/Mvp/Cyb5r3/Gsdmd/Lamp2/Lamp1/S100a13/Cd81/Tgfb1/Cmtm6/Vamp8/Fes/H2-M3/Ctsa/Stom/Mgst1/Pld1/Gm2a/Ptafr/Tmem63a/Aldh3b1/Slc2a5/Havcr2/Tmbim1/Tmem98/Slc44a2/Fuca1/Cpne3/Rhog/Stxbp3/Mfng/Eef1a1/Rab31/Dock10/Trp53/Tmc6/Magt1/Manba/Creg1/Vat1/Cnn2/Ghdc/Stxbp2/Cstb/Anpep/Ripk2
GOBP_GLIOGENESIS	33/532	281/16223	3.581	2.14325e-10	2.64334e-07	2.38315e-07	33	Gsn/Stat3/Trem2/Il33/Mag/Mxra8/Tgfb1/Plp1/Lgi4/Myrf/Cers2/Mobp/Tmem98/P2ry12/Arhgef10/Nrros/Nkx6-2/Sox10/Opalin/Cnp/Lpar1/Cspg4/Ndrg1/Adgrg1/Gpr157/Fa2h/Serpine2/Zfp488/Olig2/Itgb4/Sox9/Olig1/Gjc2
GOBP_MYELOID_LEUKOCYTE_ACTIVATION	55/532	679/16223	2.47	5.40063e-10	4.99559e-07	4.50384e-07	55	Gsn/Fcer1g/Npc2/Trem2/Lgals9/Il33/Man2b1/Tyrobp/Prdx6/Hvcn1/Mvp/Cyb5r3/Gsdmd/Lamp2/Lamp1/S100a13/Cmtm6/Ltbr/Vamp8/Fes/Mt2/H2-M3/Ctsa/Stom/Mgst1/Pld1/Gm2a/Ptafr/Tmem63a/Pla2g4a/Aldh3b1/Slc2a5/Havcr2/Tmbim1/Slc44a2/Fuca1/Cpne3/Rhog/Stxbp3/Eef1a1/Mt1/Rab31/Tmc6/Magt1/Manba/Creg1/Ndrg1/Vat1/Cnn2/Ghdc/Stxbp2/Shpk/Cstb/Tnip2/Anpep
GOBP_GLIAL_CELL_DIFFERENTIATION	27/532	211/16223	3.902	1.46313e-09	1.08272e-06	9.76138e-07	27	Gsn/Stat3/Trem2/Mag/Mxra8/Tgfb1/Plp1/Lgi4/Myrf/Mobp/Tmem98/Arhgef10/Nrros/Nkx6-2/Sox10/Opalin/Cnp/Lpar1/Ndrg1/Gpr157/Fa2h/Serpine2/Zfp488/Olig2/Itgb4/Sox9/Olig1
GOBP_EXOCYTOSIS	63/532	908/16223	2.116	1.30919e-08	8.07337e-06	7.27866e-06	63	Gsn/Trf/Fcer1g/Npc2/Lgals9/Vwf/Plek/Man2b1/Tyrobp/Prdx6/Hvcn1/Mvp/Cyb5r3/Gsdmd/Lamp2/Syngr2/Lamp1/S100a13/Tgfb1/Cmtm6/Rab3il1/Vamp8/Fes/H2-M3/Ctsa/Stom/Mgst1/Pld1/Gm2a/Ptafr/Tmem63a/Gnai2/Aldh3b1/Slc2a5/Tmbim1/Slc44a2/Fuca1/Anxa5/Cpne3/Rhog/Tor4a/Stxbp3/Eef1a1/Rab31/Tmc6/Magt1/Sparc/Manba/Tmsb4x/Llgl1/Ecm1/Creg1/Vat1/Cnn2/Ghdc/Stx2/Stxbp2/Mical1/Rarres2/Cstb/Rab13/Anpep/Islr
GOBP_GLIAL_CELL_DEVELOPMENT	18/532	113/16223	4.858	2.71245e-08	1.43372e-05	1.29259e-05	18	Gsn/Trem2/Mag/Mxra8/Plp1/Lgi4/Myrf/Mobp/Arhgef10/Nrros/Nkx6-2/Sox10/Lpar1/Ndrg1/Fa2h/Zfp488/Itgb4/Olig1
GOBP_MYELOID_LEUKOCYTE_MEDIATED_IMMUNITY	45/532	565/16223	2.429	3.65126e-08	1.68871e-05	1.52248e-05	45	Gsn/Fcer1g/Npc2/Lgals9/Man2b1/Tyrobp/Prdx6/Hvcn1/Mvp/Cyb5r3/Gsdmd/Lamp2/Lamp1/S100a13/Cmtm6/Vamp8/Fes/H2-M3/Ctsa/Stom/Mgst1/Pld1/Gm2a/Ptafr/Tmem63a/Aldh3b1/Slc2a5/Tmbim1/Slc44a2/Fuca1/Cpne3/Rhog/Stxbp3/Eef1a1/Rab31/Tmc6/Magt1/Manba/Creg1/Vat1/Cnn2/Ghdc/Stxbp2/Cstb/Anpep
GOBP_OLIGODENDROCYTE_DIFFERENTIATION	16/532	94/16223	5.191	6.17022e-08	2.53664e-05	2.28695e-05	16	Gsn/Mag/Plp1/Myrf/Mobp/Tmem98/Nkx6-2/Sox10/Opalin/Cnp/Lpar1/Fa2h/Zfp488/Olig2/Sox9/Olig1
GOBP_OLIGODENDROCYTE_DEVELOPMENT	11/532	44/16223	7.624	1.22245e-07	4.52307e-05	4.07784e-05	11	Gsn/Mag/Plp1/Myrf/Mobp/Nkx6-2/Sox10/Lpar1/Fa2h/Zfp488/Olig1
GOBP_RHO_PROTEIN_SIGNAL_TRANSDUCTION	18/532	131/16223	4.19	2.7601e-07	9.28399e-05	8.37011e-05	18	F11r/Rhoj/Arhgap4/Arhgdib/Abca1/Phactr4/Arhgef10/Lpar6/Rhog/Lpar1/Cdc42ep1/Adgrg1/Apoe/Ctnnal1/Arhgef1/Gna12/Ntn1/Ngfr
GOBP_POSITIVE_REGULATION_OF_LOCOMOTION	42/532	563/16223	2.275	6.22056e-07	0.000191801	0.000172921	42	Trf/Stat3/Trem2/Cd274/Lgals9/Cd151/Vsir/Rhoc/Tgfb1/Podxl/Rhoj/Plp1/Il16/Cmklr1/Ptafr/Hbegf/Gnai2/P2ry12/Cpne3/Dock1/Sema3d/Prox1/Lpar1/Rras/Fgf2/Plvap/Sparc/Tmsb4x/Tirap/Cavin1/Jam2/Rack1/Sema3g/Dock5/Mcam/Flt4/F3/Rarres2/Sema4c/Sox9/Ntn1/Tnfrsf18
GOBP_AMEBOIDAL_TYPE_CELL_MIGRATION	36/532	447/16223	2.456	6.80773e-07	0.000193759	0.000174686	36	Tgfb1/Rhoj/Arhgap4/Wasf2/Arhgdib/Hbegf/Phactr4/Gpx1/P2ry12/Dock1/Sema3d/Sox10/Prox1/Mmrn2/Prr5l/Rras/Coro1b/Fgf2/Lgals8/Lama5/Cln3/Sparc/Tmsb4x/Pxn/Card10/Rffl/Apoe/Sema3g/Dock5/Anln/Flt4/Itgb4/Sema4c/Gna12/Sox9/Rab13
GOBP_SPHINGOLIPID_METABOLIC_PROCESS	19/532	160/16223	3.621	1.28045e-06	0.000338405	0.000305094	19	Gltp/Elovl1/Ctsa/Cers2/Gm2a/Aldh3b1/Naga/Hacd4/Esyt1/Ugt8a/Plpp2/Rack1/Fa2h/Prkd3/Sptssa/Elovl7/Neu4/Gal3st1/Elovl5
GOBP_EXTERNAL_ENCAPSULATING_STRUCTURE_ORGANIZATION	33/532	408/16223	2.466	1.82041e-06	0.000449036	0.000404835	33	Adamtsl4/Vwf/F11r/Col5a3/Tgfb1/Ctsl/Efemp2/Hspg2/Col16a1/Vwa1/Adamtsl1/Adamts4/Col6a2/Phldb1/Col4a5/Fgf2/Antxr1/Lama5/Aebp1/Slc39a8/Sparc/Capns1/Adamtsl5/Mmp19/Bmp1/Jam2/Col5a2/Col5a1/Fkbp10/Itgb4/Eln/Sox9/Fbn1
GOBP_AXON_ENSHEATHMENT_IN_CENTRAL_NERVOUS_SYSTEM	7/532	21/16223	10.165	3.05542e-06	0.000706566	0.000637015	7	Mag/Plp1/Myrf/Mobp/Nkx6-2/Sox10/Fa2h
GOBP_CYTOKINE_PRODUCTION	50/532	773/16223	1.972	3.53191e-06	0.000768709	0.000693041	50	Fcer1g/Uba7/Apod/Stat3/Trim56/Trem2/Cd274/Lgals9/Trim21/Frmd8/Il33/Tyrobp/Vsir/F11r/Jak3/Sash3/Tlr9/Gsdmd/S100a13/Cd81/Tgfb1/Erbin/Lacc1/Anxa4/Hfe/H2-M3/Mog/P2rx7/Ube2l6/Il16/Cmklr1/Ptafr/Mbp/Axl/Havcr2/Nrros/Icosl/Litaf/Homer3/Rnf135/Cd83/Tmsb4x/Tirap/Adgrg1/Abcd1/Nfatc3/Rftn1/Flt4/F3/Ripk2
GOBP_SMALL_GTPASE_MEDIATED_SIGNAL_TRANSDUCTION	36/532	491/16223	2.236	5.9403e-06	0.00117658	0.00106076	36	F11r/Rhoc/Erbin/Rhoj/Arhgap4/Wasf2/Pld1/Arhgap11a/Arhgdib/Abca1/Rasa4/Phactr4/Arhgef10/Dock1/Lpar6/Rhog/Lpar1/Rras/Fgf2/Dock10/Trp53/Cdc42ep1/Rgl3/Grap/Adgrg1/Arhgap22/Arhgef6/Apoe/Rhobtb1/Ctnnal1/Dock5/Arhgef1/Rapgef3/Gna12/Ntn1/Ngfr
GOBP_LEUKOCYTE_MEDIATED_IMMUNITY	56/532	922/16223	1.852	6.04188e-06	0.00117658	0.00106076	56	C4b/Gsn/Parp3/Fcer1g/Npc2/Lgals9/Man2b1/Tyrobp/Jak3/Prdx6/Sash3/Hvcn1/Mvp/Cyb5r3/Gsdmd/Lamp2/Lamp1/S100a13/Cd81/Tgfb1/Cmtm6/Vamp8/Fes/Hfe/H2-M3/Ctsa/Stom/Mgst1/Pld1/Gm2a/Ptafr/Tmem63a/Aldh3b1/Slc2a5/Havcr2/Tmbim1/Slc44a2/Fuca1/Cpne3/Rhog/Stxbp3/Eef1a1/Rab31/Tmc6/Magt1/Manba/Creg1/Vat1/Cnn2/Clec2d/Ghdc/Stxbp2/Rftn1/Cstb/Ighm/Anpep
GOBP_ACTIN_FILAMENT_BASED_PROCESS	49/532	782/16223	1.911	1.05023e-05	0.00194293	0.00175168	49	Gsn/Trf/Plek/Tyrobp/F11r/Pdlim2/Wipf1/Rhoc/Pdlim4/Fes/Rhoj/Wasf2/Arhgdib/Micall2/Tnni1/Fmnl3/Phactr4/Ctnna1/Cdc42bpg/Parvg/Arhgef10/Rhog/Prox1/Lpar1/Triobp/Coro1b/Antxr1/Parvb/Lima1/Cdc42ep1/Flnb/Tmsb4x/Ermn/Pxn/Llgl1/Cnn2/Myo1d/Rhobtb1/Ssh3/Rapgef3/Mical1/Anln/Synpo2/Smtn/Eln/S1pr2/Rab13/Kcnj8/Elmo3
GOBP_CARBOHYDRATE_DERIVATIVE_CATABOLIC_PROCESS	19/532	185/16223	3.132	1.10536e-05	0.00194753	0.00175582	19	Xdh/Tgfb1/Ctsl/Samhd1/Renbp/Hspg2/Gm2a/Fuca1/Naga/Naglu/Edem2/Fgf2/Cspg4/Manba/Abcd1/Neu4/Idua/Dpyd/Nudt7
GOBP_RAS_PROTEIN_SIGNAL_TRANSDUCTION	27/532	332/16223	2.48	1.43472e-05	0.00241294	0.00217542	27	F11r/Erbin/Rhoj/Arhgap4/Wasf2/Pld1/Arhgdib/Abca1/Rasa4/Phactr4/Arhgef10/Lpar6/Rhog/Lpar1/Rras/Fgf2/Trp53/Cdc42ep1/Grap/Adgrg1/Apoe/Ctnnal1/Arhgef1/Rapgef3/Gna12/Ntn1/Ngfr
GOBP_MEMBRANE_LIPID_METABOLIC_PROCESS	20/532	208/16223	2.932	1.73981e-05	0.00279883	0.00252332	20	Gltp/Elovl1/Ctsa/Cers2/Gm2a/Aldh3b1/Fuca1/Naga/Hacd4/Esyt1/Ugt8a/Plpp2/Rack1/Fa2h/Prkd3/Sptssa/Elovl7/Neu4/Gal3st1/Elovl5
GOBP_OLIGOSACCHARIDE_CATABOLIC_PROCESS	5/532	12/16223	12.706	2.43468e-05	0.00375347	0.00338399	5	Man2b2/Man2b1/Gm2a/Manba/Neu4
GOBP_INTERLEUKIN_10_PRODUCTION	10/532	61/16223	4.999	2.64705e-05	0.00391764	0.003532	10	Stat3/Trem2/Cd274/Lgals9/Tyrobp/Vsir/Jak3/Sash3/Tlr9/Cd83
GOBP_SUPRAMOLECULAR_FIBER_ORGANIZATION	44/532	703/16223	1.909	3.0949e-05	0.00417178	0.00376113	44	Gsn/Trf/Cdk5rap2/Plek/F11r/Wipf1/Col5a3/Rhoc/Fes/Wasf2/Efemp2/Micall2/Ctnna1/Gpx1/Arhgef10/Rhog/Prox1/Lpar1/Triobp/Coro1b/Aebp1/Lima1/Cdc42ep1/Tmsb4x/Ermn/Pxn/Tppp3/Bfsp2/Myo1d/Apoe/Col5a2/Cryab/Rhobtb1/Nde1/Ssh3/Rapgef3/Mical1/Col5a1/Psrc1/Synpo2/Fkbp10/Eln/Hook2/Elmo3
GOBP_POSITIVE_REGULATION_OF_I_KAPPAB_KINASE_NF_KAPPAB_SIGNALING	18/532	182/16223	3.016	3.12126e-05	0.00417178	0.00376113	18	Lgals9/Trim21/Trim12c/Tlr9/Rhoc/S100a13/Ltbr/Tgm2/Slc44a2/Tnfsf10/Litaf/Lpar1/Tifa/Tirap/Ecm1/Tnip2/Ripk2/Trim68
GOBP_ACTIN_CYTOSKELETON_REORGANIZATION	13/532	103/16223	3.849	3.15702e-05	0.00417178	0.00376113	13	Gsn/Plek/F11r/Pdlim4/Fes/Arhgdib/Micall2/Cdc42bpg/Parvg/Antxr1/Parvb/Rapgef3/S1pr2
GOBP_FATTY_ACID_ELONGATION	5/532	13/16223	11.729	3.84979e-05	0.0049118	0.00442831	5	Elovl1/Hacd4/Abcd1/Elovl7/Elovl5
GOBP_SPHINGOLIPID_BIOSYNTHETIC_PROCESS	13/532	108/16223	3.671	5.23258e-05	0.00645352	0.00581826	13	Elovl1/Cers2/Aldh3b1/Hacd4/Ugt8a/Plpp2/Rack1/Fa2h/Prkd3/Sptssa/Elovl7/Gal3st1/Elovl5
GOBP_RESPONSE_TO_WOUNDING	40/532	636/16223	1.918	6.41902e-05	0.00766142	0.00690726	40	Gsn/Fcer1g/Itpr2/Apod/Cd151/Vwf/Plek/Tyrobp/F11r/Mag/Rhoc/Tgfb1/Ppl/P2rx7/Cers2/Axl/Pla2g4a/Hbegf/Entpd1/Ctnna1/Anxa5/Pllp/Gpx1/P2ry12/Dock1/Stxbp3/Coro1b/Fgf2/Sparc/Itpr3/Serpine2/Apoe/Mcam/Mical1/Col5a1/Fkbp10/F3/Itgb4/Gna12/Cyp4f14
GOBP_POSITIVE_REGULATION_OF_HYDROLASE_ACTIVITY	44/532	732/16223	1.833	7.97261e-05	0.00921833	0.00831092	44	Gsn/Xdh/Stat3/Lgals9/Plek/Vsir/F11r/Adap2/Rhoc/Rgs10/Arhgap4/Grtp1/Rcn3/Arhgap11a/Arhgdib/Gm2a/Ptafr/Mbp/Rasa4/Tnfsf10/P2ry12/Arhgef10/Dock1/Rhog/Rsu1/Lpar1/Dap/Fgf2/Dock10/Antxr1/Rgl3/Llgl1/St18/Tbc1d2b/Arhgap22/Rack1/Arhgef6/Dock5/Arhgef1/Rapgef3/Arhgap27/F3/Ripk2/Ngfr
GOBP_REGULATION_OF_FIBROBLAST_MIGRATION	7/532	35/16223	6.099	0.000118598	0.0129062	0.0116358	7	Tgfb1/Arhgap4/Prr5l/Fgf2/Cln3/Rffl/Gna12
GOBP_VERY_LONG_CHAIN_FATTY_ACID_METABOLIC_PROCESS	7/532	35/16223	6.099	0.000118598	0.0129062	0.0116358	7	Elovl1/Hacd4/Abcd1/Elovl7/Elovl5/Cyp4f14/Acot1
GOBP_POSITIVE_REGULATION_OF_TUMOR_NECROSIS_FACTOR_SUPERFAMILY_CYTOKINE_PRODUCTION	11/532	90/16223	3.727	0.000170003	0.0179718	0.0162027	11	Stat3/Lgals9/Frmd8/Il33/Tyrobp/Sash3/Tlr9/Ptafr/Havcr2/Tirap/Ripk2
GOBP_REGULATION_OF_SUPRAMOLECULAR_FIBER_ORGANIZATION	26/532	364/16223	2.178	0.000177702	0.0182638	0.016466	26	Gsn/Cdk5rap2/Plek/F11r/Rhoc/Fes/Wasf2/Efemp2/Gpx1/Arhgef10/Prox1/Lpar1/Triobp/Coro1b/Aebp1/Lima1/Cdc42ep1/Tmsb4x/Pxn/Apoe/Cryab/Ssh3/Rapgef3/Psrc1/Synpo2/Eln
GOBP_POSITIVE_REGULATION_OF_INTERLEUKIN_10_PRODUCTION	7/532	38/16223	5.617	0.000204423	0.0199726	0.0180066	7	Stat3/Trem2/Cd274/Lgals9/Sash3/Tlr9/Cd83
GOBP_BLEB_ASSEMBLY	4/532	10/16223	12.198	0.000205124	0.0199726	0.0180066	4	P2rx7/Pmp22/Lpar1/Anln
GOBP_WOUND_HEALING	33/532	519/16223	1.939	0.000229238	0.0217483	0.0196075	33	Gsn/Fcer1g/Itpr2/Cd151/Vwf/Plek/F11r/Rhoc/Tgfb1/Ppl/P2rx7/Axl/Pla2g4a/Hbegf/Entpd1/Anxa5/Gpx1/P2ry12/Dock1/Stxbp3/Coro1b/Fgf2/Sparc/Itpr3/Serpine2/Apoe/Mcam/Mical1/Col5a1/Fkbp10/F3/Gna12/Cyp4f14
GOBP_GLYCOSPHINGOLIPID_METABOLIC_PROCESS	9/532	65/16223	4.222	0.000255343	0.0236193	0.0212943	9	Gltp/Ctsa/Gm2a/Naga/Esyt1/Ugt8a/Fa2h/Neu4/Gal3st1
GOBP_TUMOR_NECROSIS_FACTOR_SUPERFAMILY_CYTOKINE_PRODUCTION	15/532	161/16223	2.841	0.000271634	0.024025	0.0216601	15	Stat3/Trem2/Cd274/Lgals9/Frmd8/Il33/Tyrobp/Vsir/Sash3/Tlr9/Ptafr/Axl/Havcr2/Tirap/Ripk2
GOBP_LEUKOCYTE_DIFFERENTIATION	33/532	524/16223	1.92	0.000272716	0.024025	0.0216601	33	Trf/Fcer1g/Stat3/Trem2/Lgals9/Tyrobp/Vsir/Jak3/Sash3/Tlr9/Cd81/Tgfb1/Ltbr/Ctsl/Fes/Mt2/H2-M3/Lyl1/Mafb/Axl/Tmem98/Nrros/Mfng/Rras/Mt1/Dock10/Trp53/Cd83/Rpl22/Tnfrsf18/Fbn1/Ripk2/Tnfrsf11a
GOBP_REGULATION_OF_CYTOSKELETON_ORGANIZATION	32/532	504/16223	1.936	0.000291656	0.0250503	0.0225845	32	Gsn/Parp3/Cdk5rap2/Clic4/Plek/F11r/Rhoc/Fes/Wasf2/P2rx7/Arhgdib/Arhgef10/Phldb1/Rhog/Prox1/Eml3/Lpar1/Triobp/Coro1b/Lima1/Cln3/Cdc42ep1/Tmsb4x/Pxn/Rhobtb1/Ssh3/Rapgef3/Tacc3/Psrc1/Synpo2/Eln/Capn6
GOBP_CD4_POSITIVE_ALPHA_BETA_T_CELL_PROLIFERATION	4/532	11/16223	11.089	0.000313998	0.0250503	0.0225845	4	Cd274/Lgals9/Vsir/Cd81
GOBP_T_CELL_ACTIVATION_VIA_T_CELL_RECEPTOR_CONTACT_WITH_ANTIGEN_BOUND_TO_MHC_MOLECULE_ON_ANTIGEN_PRESENTING_CELL	4/532	11/16223	11.089	0.000313998	0.0250503	0.0225845	4	Lgals9/Apbb1ip/Cd81/Havcr2
GOBP_PLATELET_DEGRANULATION	13/532	129/16223	3.073	0.00032035	0.0250503	0.0225845	13	Trf/Vwf/Plek/Lamp2/Tgfb1/Anxa5/Tor4a/Sparc/Tmsb4x/Ecm1/Stxbp2/Rarres2/Islr
GOBP_CD4_POSITIVE_ALPHA_BETA_T_CELL_ACTIVATION	11/532	97/16223	3.458	0.000330819	0.0250503	0.0225845	11	Stat3/Cd274/Lgals9/Vsir/Jak3/Sash3/Cd81/Ctsl/Tmem98/Cd83/Ripk2
GOBP_CERAMIDE_METABOLIC_PROCESS	11/532	97/16223	3.458	0.000330819	0.0250503	0.0225845	11	Elovl1/Cers2/Gm2a/Naga/Ugt8a/Plpp2/Rack1/Fa2h/Sptssa/Neu4/Gal3st1
GOBP_ENTRY_INTO_HOST	15/532	164/16223	2.789	0.000331748	0.0250503	0.0225845	15	Gsn/Lgals9/Trim21/Trim12c/F11r/Lamp1/Cd81/Ctsl/Vamp8/Mog/Axl/Nectin4/Tpcn2/Anpep/Trim68
GOBP_TUBE_MORPHOGENESIS	48/532	876/16223	1.671	0.000339444	0.0251188	0.0226462	48	Apod/Xdh/Hspb6/Clic4/Tgfb1/Podxl/Rhoj/Tgm2/Wasf2/H2-M3/S100a1/Erap1/Efemp2/Hspg2/Fmnl3/Phactr4/Sall1/Gpx1/Sox10/Prox1/Ecscr/Mmrn2/Rras/Fgf2/Lama5/Cspg4/Sparc/Tctn1/Card10/Ecm1/Adgrg1/Mmp19/Arhgap22/Apoe/Stab1/Timeless/Mcam/Rapgef3/Flt4/Fkbp10/F3/Sema4c/Sox9/Ntn1/Ccdc103/Anpep/Stra6/Ngfr
GOBP_NEGATIVE_REGULATION_OF_CYTOKINE_PRODUCTION	24/532	339/16223	2.159	0.000355271	0.0257268	0.0231944	24	Uba7/Apod/Trem2/Cd274/Lgals9/Il33/Tyrobp/Vsir/Jak3/Tlr9/Tgfb1/Erbin/Anxa4/Hfe/H2-M3/Ube2l6/Cmklr1/Axl/Havcr2/Homer3/Rnf135/Cd83/Tmsb4x/Abcd1
GOBP_PURINERGIC_NUCLEOTIDE_RECEPTOR_SIGNALING_PATHWAY	6/532	30/16223	6.099	0.000366843	0.0257268	0.0231944	6	Gpr34/P2rx7/Ptafr/Gnai2/P2ry13/P2ry12
GOBP_REGULATION_OF_CELL_SHAPE	14/532	148/16223	2.885	0.000368519	0.0257268	0.0231944	14	F11r/Rhoc/S100a13/Fes/Rhoj/Fmnl3/Plxnb3/Rhog/Lpar1/Parvb/Cdc42ep1/Ermn/Rhobtb1/Syne3
GOBP_SMALL_MOLECULE_BIOSYNTHETIC_PROCESS	39/532	670/16223	1.775	0.000386035	0.0258994	0.02335	39	Xdh/Plek/Tbxas1/Cyb5r3/Ptgs1/Samhd1/Plp1/Elovl1/Alox5ap/Ptafr/Pla2g4a/Entpd1/Rbp1/Gpx1/Hacd4/Prox1/Cnp/Taldo1/Gatm/Fgf2/Cln3/Accs/Oat/Abcd1/Fa2h/Apoe/Elovl7/H6pd/Prkab1/Shmt1/Pltp/Elovl5/Cyp4f14/Dpyd/Pth1r/Qdpr/Cyp27a1/Nudt7/Eno3
GOBP_REGULATION_OF_MYELINATION	7/532	42/16223	5.082	0.000390206	0.0258994	0.02335	7	Mag/Lgi4/Myrf/Tmem98/Nkx6-2/Sox10/Jam2
GOBP_INFLAMMATORY_RESPONSE	42/532	740/16223	1.731	0.00039199	0.0258994	0.02335	42	C4b/Apod/Stat3/Trem2/Lgals9/Il33/F11r/Tlr9/Gsdmd/Ptgs1/Cd81/Tgfb1/Akna/Lacc1/Vamp8/Hfe/Plp1/Tgm2/Hspg2/Il16/Cmklr1/Ptafr/Neat1/Axl/Havcr2/Gpx1/Nrros/Tmsb4x/Tirap/Ecm1/Abcd1/Lxn/Apoe/Stab1/Nfatc3/Shpk/F3/Rarres2/Cyp4f14/Tnip2/Ripk2/Tnfrsf11a
GOBP_ACTIN_FILAMENT_ORGANIZATION	28/532	428/16223	1.995	0.00043015	0.027922	0.0251735	28	Gsn/Trf/Plek/F11r/Wipf1/Rhoc/Wasf2/Micall2/Ctnna1/Arhgef10/Rhog/Prox1/Lpar1/Triobp/Coro1b/Lima1/Cdc42ep1/Tmsb4x/Ermn/Pxn/Myo1d/Rhobtb1/Ssh3/Rapgef3/Mical1/Synpo2/Eln/Elmo3
GOBP_INTERLEUKIN_4_PRODUCTION	6/532	31/16223	5.902	0.000442416	0.0282231	0.0254449	6	Fcer1g/Lgals9/Il33/Sash3/Havcr2/Cd83
GOBP_G_PROTEIN_COUPLED_PURINERGIC_NUCLEOTIDE_RECEPTOR_SIGNALING_PATHWAY	4/532	12/16223	10.165	0.000458823	0.0287736	0.0259413	4	Gpr34/Ptafr/P2ry13/P2ry12
GOBP_POSITIVE_REGULATION_OF_INTERLEUKIN_6_PRODUCTION	10/532	86/16223	3.546	0.000500121	0.0308408	0.027805	10	Stat3/Lgals9/Il33/Tyrobp/Tlr9/Il16/Ptafr/Mbp/Tirap/Ripk2
GOBP_FIBROBLAST_MIGRATION	7/532	44/16223	4.851	0.000523789	0.0317708	0.0286434	7	Tgfb1/Arhgap4/Prr5l/Fgf2/Cln3/Rffl/Gna12
GOBP_REGULATION_OF_PROTEOLYSIS	40/532	706/16223	1.728	0.000556494	0.0332027	0.0299343	40	C4b/Gsn/Xdh/Stat3/Trem2/Lgals9/Trim21/Il33/Vsir/Rhbdf1/Rps6ka1/Hfe/Renbp/Rcn3/Mbp/Tmem98/Tnfsf10/Gpx1/Snx33/Ecscr/Dap/Antxr1/Trp53/Cln3/St18/Ecm1/Rffl/Rack1/Lxn/Serpine2/Apoe/Rhbdd1/Cryab/Rpl23/Mical1/F3/Gna12/Cstb/Ripk2/Ngfr
GOBP_NEGATIVE_REGULATION_OF_NERVOUS_SYSTEM_DEVELOPMENT	13/532	137/16223	2.894	0.000573656	0.0332027	0.0299343	13	Mag/Arhgap4/Cers2/Ctnna1/Tmem98/Sema3d/Nkx6-2/Sox10/Trp53/Sema3g/Sema4c/Ntn1/Ngfr
GOBP_CORTICAL_CYTOSKELETON_ORGANIZATION	8/532	58/16223	4.206	0.000574316	0.0332027	0.0299343	8	Plek/Rhoc/Fmnl3/Rhog/Llgl1/Rhobtb1/Anln/Rab13
GOBP_NADP_METABOLIC_PROCESS	6/532	33/16223	5.544	0.00062956	0.0358365	0.0323089	6	Dcxr/Taldo1/Trp53/H6pd/Shpk/Fmo2
GOBP_VASCULATURE_DEVELOPMENT	42/532	760/16223	1.685	0.000672211	0.0376845	0.0339751	42	Apod/Xdh/Hspb6/Clic4/Tgfb1/Rhoj/Wasf2/H2-M3/Lyl1/S100a1/Erap1/Efemp2/Hspg2/Fmnl3/Gpx1/Prox1/Ecscr/Mmrn2/Rras/Fgf2/Antxr1/Lgals8/Rom1/Cspg4/Sparc/Card10/Ecm1/Adgrg1/Mmp19/Arhgap22/Apoe/Stab1/Nfatc3/Mcam/Rapgef3/Col5a1/Flt4/Fkbp10/F3/Anpep/Stra6/Ngfr
GOBP_LYMPHOCYTE_ACTIVATION_INVOLVED_IN_IMMUNE_RESPONSE	16/532	195/16223	2.502	0.000712825	0.039365	0.0354901	16	Parp3/Fcer1g/Stat3/Lgals9/Apbb1ip/Jak3/Lamp1/Cd81/Tgfb1/H2-M3/Havcr2/Tmem98/Mfng/Dock10/Trp53/Ripk2
GOBP_REGULATION_OF_PLATELET_ACTIVATION	6/532	34/16223	5.381	0.000743549	0.0403947	0.0364184	6	Fcer1g/Plek/F11r/Pla2g4a/Serpine2/Apoe
GOBP_REGULATION_OF_LEUKOCYTE_MIGRATION	16/532	196/16223	2.489	0.000753307	0.0403947	0.0364184	16	Apod/Trem2/Lgals9/Il33/Cd81/Cmklr1/Ptafr/P2ry12/Rhog/Plvap/Tirap/Ecm1/Jam2/Rarres2/Slc8b1/Tnfrsf18
GOBP_CHEMOKINE_PRODUCTION	10/532	91/16223	3.351	0.000784701	0.0414771	0.0373943	10	Apod/Trem2/Lgals9/Il33/Tlr9/Erbin/Mbp/Havcr2/Tirap/Ripk2
GOBP_REGULATION_OF_CHEMOTAXIS	17/532	217/16223	2.389	0.000829876	0.0432471	0.03899	17	Trem2/Lgals9/Tgfb1/Il16/Cmklr1/P2ry12/Sema3d/Lpar1/Coro1b/Fgf2/Tmsb4x/Tirap/Sema3g/F3/Rarres2/Sema4c/Slc8b1
GOBP_CDC42_PROTEIN_SIGNAL_TRANSDUCTION	4/532	14/16223	8.713	0.000880578	0.0452519	0.0407976	4	Rhoj/Abca1/Apoe/Ntn1
GOBP_POSITIVE_REGULATION_OF_INTERLEUKIN_1_PRODUCTION	8/532	62/16223	3.935	0.000903582	0.0455031	0.041024	8	Stat3/Lgals9/Tyrobp/Gsdmd/P2rx7/Il16/Havcr2/Ripk2
GOBP_ORGANIC_ACID_BIOSYNTHETIC_PROCESS	22/532	320/16223	2.096	0.000910062	0.0455031	0.041024	22	Tbxas1/Ptgs1/Plp1/Elovl1/Alox5ap/Pla2g4a/Rbp1/Hacd4/Prox1/Gatm/Cln3/Accs/Oat/Abcd1/Fa2h/Elovl7/Prkab1/Shmt1/Elovl5/Cyp4f14/Dpyd/Cyp27a1
GOBP_I_KAPPAB_KINASE_NF_KAPPAB_SIGNALING	20/532	279/16223	2.186	0.000922385	0.0455043	0.0410251	20	Lgals9/Trim21/Tifab/Trim12c/Tlr9/Rhoc/S100a13/Ltbr/Tgm2/Slc44a2/Tnfsf10/Litaf/Lpar1/Tifa/Tirap/Ecm1/Card19/Tnip2/Ripk2/Trim68
GOBP_POSITIVE_REGULATION_OF_INTERLEUKIN_4_PRODUCTION	5/532	24/16223	6.353	0.000942926	0.0459056	0.0413869	5	Fcer1g/Lgals9/Il33/Sash3/Havcr2
GOBP_APOPTOTIC_CELL_CLEARANCE	7/532	49/16223	4.356	0.00101964	0.0489958	0.0441729	7	C4b/Trem2/Tyrobp/Tgm2/Axl/Rhog/Rhobtb1
GOCC_CELL_SUBSTRATE_JUNCTION	43/453	420/13139	2.969	1.44617e-10	5.46651e-08	4.59729e-08	43	Gsn/Cd151/Apbb1ip/Tspan4/Cd81/Erbin/Tns1/Fes/Tgm2/Hspg2/Il16/Ctnna1/Rplp0/Anxa5/Parvg/Cpne3/Lap3/Rhog/Rsu1/Rps4x/Triobp/Rras/Coro1b/Parvb/Lima1/Cdc42ep1/Flnb/Cspg4/Mpzl1/Pxn/Rpl18/Cnn2/Arhgap22/Rpl10a/Rpl23/Mcam/Rpl7/Lpp/Rpl22/Thsd1/Synpo2/Itgb4/Gna12
GOCC_ANCHORING_JUNCTION	64/453	820/13139	2.264	5.11023e-10	9.65834e-08	8.12258e-08	64	Cldn11/Gsn/Cd151/Clic4/Fxyd1/Apbb1ip/F11r/Pdlim2/Tspan4/Mxra8/Fgfrl1/Cd81/Pdlim4/Podxl/Erbin/Tns1/Fes/Tgm2/Wasf2/Ppl/Hspg2/Il16/Micall2/Ctnna1/Rplp0/Anxa5/Parvg/Cpne3/Nectin4/Lap3/Rhog/Opalin/Rsu1/Rps4x/Triobp/Rras/Coro1b/Parvb/Lima1/Cdc42ep1/Flnb/Cspg4/Mpzl1/Pxn/Ndrg1/Rpl18/Cnn2/Frmd4b/Arhgap22/Jam2/Rpl10a/Rpl23/Mcam/Rpl7/Lpp/Rpl22/Thsd1/Synpo2/Itgb4/Cdsn/Gna12/Rab13/Gjc2/Ngfr
GOCC_MYELIN_SHEATH	12/453	41/13139	8.489	7.76818e-09	9.78791e-07	8.23155e-07	12	Gsn/Mag/Plp1/Mobp/Mbp/Srd5a1/Pllp/Cnp/Ermn/Myo1d/Itpr3/Gjc2
GOCC_COLLAGEN_CONTAINING_EXTRACELLULAR_MATRIX	38/453	423/13139	2.606	6.35944e-08	6.00967e-06	5.05408e-06	38	Lgals9/Adamtsl4/Cd151/Vwf/Col5a3/Col20a1/Tgfb1/Erbin/Ctsl/Anxa4/Tgm2/Efemp2/Hspg2/Col16a1/Vwa1/Adamts4/Col6a2/Anxa5/Col4a5/Mmrn2/Lama5/Aebp1/Cspg4/Mgp/Sparc/Efemp1/Ecm1/Serpine2/Apoe/Col5a2/Col5a1/F3/Itgb4/Rarres2/Eln/Cstb/Ntn1/Fbn1
GOCC_LYSOSOMAL_LUMEN	15/453	94/13139	4.628	7.00352e-07	5.29466e-05	4.45276e-05	15	Npc2/Man2b2/Man2b1/Lamp2/Tcn2/Ctsl/Ctsa/Hspg2/Gm2a/Fuca1/Naglu/Cspg4/Manba/Neu4/Idua
GOCC_SECRETORY_GRANULE	57/453	874/13139	1.892	2.20823e-06	0.000130696	0.000109914	57	Gsn/Trf/Fcer1g/Npc2/Itpr2/Vwf/Man2b1/Tyrobp/Prdx6/Hvcn1/Mvp/Cyb5r3/Gsdmd/Lamp2/Lamp1/Tgfb1/Cmtm6/Ctsl/Vamp8/H2-M3/Ctsa/Stom/Mgst1/Pld1/Gm2a/Ptafr/Tmem63a/Aldh3b1/Slc2a5/Tmbim1/Ctnna1/Slc44a2/Fuca1/Cpne3/Rhog/Tor4a/Stxbp3/Eef1a1/Rab31/Tmc6/Magt1/Sparc/Manba/Tmsb4x/Ecm1/Creg1/Vat1/Cnn2/Itpr3/Serpine2/Ghdc/Stxbp2/Rarres2/Cstb/Rab13/Anpep/Islr
GOCC_EXTERNAL_ENCAPSULATING_STRUCTURE	42/453	567/13139	2.148	2.4203e-06	0.000130696	0.000109914	42	Lgals9/Adamtsl4/Cd151/Vwf/Col5a3/Col20a1/Tgfb1/Erbin/Lrig1/Ctsl/Anxa4/Tgm2/Efemp2/Hspg2/Col16a1/Vwa1/Adamtsl1/Adamts4/Col6a2/Anxa5/Col4a5/Mmrn2/Lama5/Aebp1/Cspg4/Mgp/Sparc/Efemp1/Ecm1/Adamtsl5/Mmp19/Serpine2/Apoe/Col5a2/Col5a1/F3/Itgb4/Rarres2/Eln/Cstb/Ntn1/Fbn1
GOCC_AZUROPHIL_GRANULE	20/453	176/13139	3.296	2.80369e-06	0.000132475	0.00011141	20	Npc2/Man2b1/Prdx6/Cyb5r3/Lamp2/Lamp1/Cmtm6/Vamp8/H2-M3/Ctsa/Stom/Mgst1/Gm2a/Fuca1/Cpne3/Magt1/Manba/Creg1/Vat1/Stxbp2
GOCC_VACUOLE	52/453	795/13139	1.897	5.91452e-06	0.00024841	0.000208911	52	Npc2/Trim21/Man2b2/Man2b1/Prdx6/Cyb5r3/Tlr9/Lamp2/Lamp1/Tcn2/Cmtm6/Ctsl/Vamp8/H2-M3/Ctsa/Rab29/Stom/Mgst1/Hspg2/Pld1/Gm2a/Cyb561a3/Tmem63a/Tmbim1/Mfsd1/Slc44a2/Fuca1/Naga/Naglu/Fyco1/Cpne3/Wdr81/Litaf/Eef1a1/Cln3/Cspg4/Magt1/Slc39a8/Manba/H2-DMa/Creg1/Vat1/Laptm4a/Tfeb/Abcd1/Neu4/Stxbp2/Tpcn2/Idua/Cpq/Arsg/Anpep
GOCC_SECRETORY_GRANULE_MEMBRANE	27/453	307/13139	2.551	8.01547e-06	0.000302985	0.000254808	27	Fcer1g/Itpr2/Tyrobp/Hvcn1/Lamp2/Lamp1/Cmtm6/Vamp8/H2-M3/Stom/Mgst1/Pld1/Ptafr/Tmem63a/Aldh3b1/Slc2a5/Tmbim1/Slc44a2/Cpne3/Rhog/Rab31/Tmc6/Magt1/Sparc/Manba/Itpr3/Anpep
GOCC_ENDOPLASMIC_RETICULUM_LUMEN	27/453	309/13139	2.534	9.03084e-06	0.000310333	0.000260987	27	C4b/Trf/Adamtsl4/Cercam/Mxra8/Col5a3/Dbi/Col20a1/Erap1/Col16a1/Vwa1/Rcn3/Chrdl1/Adamtsl1/Col6a2/Golm1/Col4a5/Tor4a/Edem2/Tspan15/Apoe/Col5a2/H6pd/Col5a1/Fkbp10/Arsg/Fbn1
GOCC_BASEMENT_MEMBRANE	13/453	92/13139	4.098	1.52702e-05	0.000481012	0.000404527	13	Cd151/Erbin/Efemp2/Hspg2/Vwa1/Col4a5/Mmrn2/Lama5/Sparc/Col5a1/Itgb4/Ntn1/Fbn1
GOCC_VACUOLAR_LUMEN	19/453	185/13139	2.979	2.1441e-05	0.000623438	0.000524306	19	Npc2/Man2b2/Man2b1/Prdx6/Cyb5r3/Lamp2/Tcn2/Ctsl/Ctsa/Hspg2/Gm2a/Fuca1/Naglu/Cspg4/Manba/Creg1/Vat1/Neu4/Idua
GOCC_AZUROPHIL_GRANULE_MEMBRANE	10/453	65/13139	4.462	7.02356e-05	0.00189636	0.00159482	10	Lamp2/Lamp1/Cmtm6/Vamp8/H2-M3/Stom/Mgst1/Cpne3/Magt1/Manba
GOCC_SPECIFIC_GRANULE	16/453	159/13139	2.919	0.000120851	0.00304545	0.00256119	16	Hvcn1/Gsdmd/Cmtm6/Vamp8/Stom/Pld1/Tmem63a/Aldh3b1/Slc2a5/Tmbim1/Slc44a2/Stxbp3/Tmc6/Cnn2/Ghdc/Stxbp2
GOCC_ACTIN_FILAMENT_BUNDLE	10/453	72/13139	4.028	0.000169667	0.00400838	0.00337102	10	Pdlim2/Pdlim4/Micall2/Coro1b/Lima1/Pxn/Cnn2/Cryab/Lpp/Synpo2
GOCC_VACUOLAR_MEMBRANE	30/453	428/13139	2.033	0.000185347	0.00401233	0.00337434	30	Man2b2/Man2b1/Tlr9/Lamp2/Lamp1/Cmtm6/Vamp8/H2-M3/Ctsa/Stom/Mgst1/Pld1/Cyb561a3/Tmem63a/Tmbim1/Slc44a2/Cpne3/Wdr81/Litaf/Eef1a1/Cln3/Magt1/Slc39a8/Manba/H2-DMa/Laptm4a/Tfeb/Abcd1/Tpcn2/Anpep
GOCC_SPECIFIC_GRANULE_MEMBRANE	11/453	87/13139	3.667	0.000191063	0.00401233	0.00337434	11	Hvcn1/Cmtm6/Vamp8/Stom/Pld1/Tmem63a/Aldh3b1/Slc2a5/Tmbim1/Slc44a2/Tmc6
GOCC_ACTIN_CYTOSKELETON	33/453	492/13139	1.945	0.000202871	0.00403607	0.0033943	33	Gsn/Cd274/Clic4/Pdlim2/Wipf1/Pdlim4/Hfe/Wasf2/Mlph/Micall2/Mobp/Tnni1/Axl/Ctnna1/Parvg/Lsp1/Eef1a1/Triobp/Coro1b/Parvb/Lima1/Flnb/Pxn/Llgl1/Cnn2/Myo1d/Cryab/Lpp/Rapgef3/Mical1/Anln/Synpo2/Smtn
GOCC_PARANODE_REGION_OF_AXON	4/453	11/13139	10.547	0.000379387	0.00717041	0.00603025	4	Mag/Ermn/Kif13b/Gjc2
GOCC_VESICLE_LUMEN	25/453	347/13139	2.09	0.000420349	0.00724924	0.00609655	25	Gsn/Trf/Npc2/Vwf/Man2b1/Prdx6/Mvp/Cyb5r3/Gsdmd/Tgfb1/Ctsa/Gm2a/Fuca1/Tor4a/Eef1a1/Sparc/Tmsb4x/Ecm1/Creg1/Vat1/Cnn2/Ghdc/Rarres2/Cstb/Islr
GOCC_LAMELLIPODIUM	17/453	195/13139	2.529	0.000421914	0.00724924	0.00609655	17	Gsn/Apbb1ip/Pdlim4/Podxl/Wasf2/Spata13/Phactr4/Ctnna1/Coro1b/Antxr1/Parvb/Cspg4/Pxn/Arhgef6/Rapgef3/Stx2/Rab13
GOCC_ENDOSOME_MEMBRANE	32/453	498/13139	1.864	0.000535375	0.00871985	0.00733331	32	Trf/Cd274/Tlr9/Lamp2/Micall1/Lamp1/Pdlim4/Cmtm6/Aqp4/Vamp8/H2-M3/Pld1/Cyb561a3/Tmbim1/Wdr81/Litaf/Kif13a/Rab31/Antxr1/Golim4/Cln3/Tspan15/Llgl1/H2-DMa/Ndrg1/Plpp2/Laptm4a/Rffl/Leprot/Thsd1/Tpcn2/Rab13
GOCC_FIBRILLAR_COLLAGEN_TRIMER	4/453	12/13139	9.668	0.000553641	0.00871985	0.00733331	4	Col5a3/Col16a1/Col5a2/Col5a1
GOCC_COMPLEX_OF_COLLAGEN_TRIMERS	5/453	21/13139	6.906	0.000613435	0.00927513	0.00780031	5	Col5a3/Col16a1/Col4a5/Col5a2/Col5a1
GOCC_BASAL_PART_OF_CELL	20/453	260/13139	2.231	0.000692646	0.01007	0.00846879	20	Cldn11/Trf/Tlr9/Cd81/Aqp4/Erbin/Hfe/Wasf2/Gm2a/P2ry12/Phldb1/Stxbp3/Slc39a8/Atp7b/Myo1d/Stx2/Itgb4/Slc16a10/Slc13a3/Pth1r
GOCC_ACTOMYOSIN	9/453	73/13139	3.576	0.000871297	0.0121982	0.0102585	9	Pdlim2/Pdlim4/Micall2/Coro1b/Lima1/Pxn/Cnn2/Lpp/Synpo2
GOCC_TERTIARY_GRANULE	14/453	162/13139	2.507	0.00144422	0.019497	0.0163968	14	Fcer1g/Gsdmd/Lamp2/Lamp1/Vamp8/Stom/Pld1/Ptafr/Tmem63a/Stxbp3/Tmc6/Cnn2/Stxbp2/Cstb
GOCC_CELL_SURFACE	47/453	879/13139	1.551	0.0017522	0.022839	0.0192074	47	Trf/Fcer1g/Fcrls/Cd274/Cd151/Clic4/Tyrobp/Csf3r/Mxra8/Lamp1/Tgfb1/Aqp4/Tns1/Anxa4/Hfe/H2-M3/Mog/Mbp/Axl/Hbegf/Havcr2/Ppfia4/Plxnb3/P2ry12/Nrros/Icosl/Lpar1/Antxr1/Plvap/Cd83/Cspg4/Sparc/Tspan15/Mpzl1/H2-DMa/Flt3l/Clec2d/Jam2/Serpine2/Cryab/Mcam/F3/Itgb4/Ighm/Tnfrsf18/Tnfrsf11a/Ngfr
GOCC_CELL_CORTEX	21/453	302/13139	2.017	0.00184495	0.0232464	0.01955	21	Gsn/Itpr2/Rhoc/Hfe/Mlph/Mobp/Phldb1/Rhog/Eef1a1/Agtrap/Flnb/Ermn/Pxn/Llgl1/Bfsp2/Myo1d/Septin10/Rhobtb1/Rapgef3/Anln/BC034090
GOCC_ENDOCYTIC_VESICLE	21/453	303/13139	2.01	0.00192064	0.0234195	0.0196956	21	Gsn/Trf/Tapbp/Hvcn1/Tlr9/Lamp2/Lamp1/Vamp8/H2-M3/Pld1/Abca1/Hbegf/Stxbp3/Lpar1/Rab31/Golim4/Sparc/Tirap/Apoe/Stab1/Rab13
GOCC_CELL_LEADING_EDGE	26/453	409/13139	1.844	0.00202632	0.0239359	0.0201299	26	Gsn/Plek/Apbb1ip/Wipf1/Pdlim4/Podxl/Wasf2/Spata13/Phactr4/Ctnna1/Cdc42bpg/Eef1a1/Coro1b/Antxr1/Parvb/Lima1/Cspg4/Pxn/Tirap/Frmd4b/Myo1d/Arhgef6/Rapgef3/Stx2/Itgb4/Rab13
GOCC_CYTOSOLIC_LARGE_RIBOSOMAL_SUBUNIT	7/453	53/13139	3.831	0.00216174	0.0247617	0.0208244	7	Rplp0/Rpl18/Rpl10a/Rpl23/Rpl7/Rpl22/Rpl32
GOCC_CYTOSOLIC_RIBOSOME	10/453	100/13139	2.9	0.00232768	0.0258783	0.0217635	10	Apod/Rplp0/Rps4x/Rpl18/Rpl10a/Rpl23/Rpl7/Rpl22/Rps20/Rpl32
GOCC_LATE_ENDOSOME_MEMBRANE	12/453	137/13139	2.541	0.00275921	0.0297995	0.0250611	12	Lamp2/Micall1/Lamp1/Vamp8/Pld1/Cyb561a3/Wdr81/Litaf/Cln3/Tspan15/H2-DMa/Laptm4a
GOCC_AUTOLYSOSOME	3/453	10/13139	8.701	0.00407653	0.0395918	0.0332963	3	Lamp2/Lamp1/Cln3
GOCC_CMG_COMPLEX	3/453	10/13139	8.701	0.00407653	0.0395918	0.0332963	3	Mcm3/Mcm6/Mcm2
GOCC_TETRASPANIN_ENRICHED_MICRODOMAIN	3/453	10/13139	8.701	0.00407653	0.0395918	0.0332963	3	Cd81/Samhd1/Tspan15
GOCC_RECYCLING_ENDOSOME_MEMBRANE	9/453	91/13139	2.869	0.00408486	0.0395918	0.0332963	9	Cd274/Micall1/Pdlim4/Cmtm6/Vamp8/H2-M3/Ndrg1/Rffl/Rab13
GOCC_ENDOSOME	48/453	953/13139	1.461	0.00506428	0.0478574	0.0402477	48	Trf/Cd274/Jak3/Tlr9/Lamp2/Micall1/Lamp1/Tcn2/Pdlim4/Cmtm6/Aqp4/Ctsl/Vamp8/Hfe/Wasf2/H2-M3/Rab29/Pld1/Micall2/Abca1/Cyb561a3/Havcr2/Tmbim1/Fyco1/Wdr81/Litaf/Kif13a/Lpar1/Rab31/Antxr1/Golim4/Cln3/Tspan15/Llgl1/H2-DMa/Ndrg1/Plpp2/Atp7b/Laptm4a/Myo1d/Rffl/Leprot/Apoe/Rftn1/Thsd1/Tpcn2/Rab13/Ngfr
GOCC_CORTICAL_ACTIN_CYTOSKELETON	8/453	78/13139	2.975	0.00532761	0.049118	0.0413078	8	Gsn/Hfe/Mlph/Mobp/Eef1a1/Llgl1/Rapgef3/Anln
GOCC_COMPACT_MYELIN	3/453	11/13139	7.91	0.00546296	0.0491666	0.0413487	3	Mag/Mbp/Pllp
GOMF_EXTRACELLULAR_MATRIX_STRUCTURAL_CONSTITUENT	20/497	164/14695	3.606	6.97712e-07	0.000444172	0.00040402	20	Vwf/Col5a3/Efemp2/Hspg2/Col16a1/Vwa1/Col6a2/Col4a5/Mmrn2/Lama5/Aebp1/Mgp/Sparc/Efemp1/Ecm1/Col5a2/Col5a1/Eln/Muc3a/Fbn1
GOMF_STRUCTURAL_MOLECULE_ACTIVITY	46/497	651/14695	2.089	1.81929e-06	0.000444172	0.00040402	46	Cldn11/Hspb6/Crybb1/Vwf/Col5a3/Erbin/Plp1/Efemp2/Ppl/Hspg2/Col16a1/Vwa1/Mobp/Mbp/Ctnna1/Col6a2/Rplp0/Pllp/Col4a5/Mmrn2/Rps4x/Lama5/Aebp1/Mgp/Sparc/Mpzl1/Efemp1/Llgl1/Ecm1/Rpl18/Bfsp2/Rpl10a/Apoe/Col5a2/Cryab/Rpl23/Rpl7/Rpl22/Stx2/Rps20/Rpl32/Col5a1/Smtn/Eln/Muc3a/Fbn1
GOMF_ACTIN_BINDING	35/497	436/14695	2.374	2.03438e-06	0.000444172	0.00040402	35	Gsn/Pdlim2/Wipf1/Pdlim4/Ppp1r18/Tns1/Wasf2/Mlph/Micall2/Mobp/Tnni1/Fmnl3/Phactr4/Ctnna1/Parvg/Lsp1/Triobp/Coro1b/Itprid2/Antxr1/Parvb/Lima1/Flnb/Tmsb4x/Ermn/Cnn2/Myo1d/Adssl1/Ctnnal1/Ssh3/Mical1/Anln/Synpo2/Smtn/Syne3
GOMF_CYTOSKELETAL_PROTEIN_BINDING	60/497	965/14695	1.838	3.2198e-06	0.000527243	0.000479581	60	Gsn/Cdk5rap2/Pdlim2/Wipf1/Pdlim4/Ppp1r18/Tns1/Fes/Wasf2/Rab29/Mlph/Micall2/Mobp/Tnni1/Fmnl3/Axl/Phactr4/Ctnna1/Reep3/Parvg/Atf5/Arhgef10/Kif1c/Lsp1/Kif13a/Eml3/Triobp/Coro1b/Itprid2/Antxr1/Parvb/Lima1/Flnb/Tmsb4x/Ermn/Pxn/Llgl1/Tppp3/Ndrg1/Cnn2/Spata6/Myo1d/Adssl1/Klc3/Apoe/Cryab/Nde1/Ctnnal1/Ssh3/Prc1/Mical1/Anln/Psrc1/Synpo2/Smtn/Hook2/Kif13b/Capn6/Kif26a/Syne3
GOMF_HYDROLASE_ACTIVITY_HYDROLYZING_O_GLYCOSYL_COMPOUNDS	11/497	88/14695	3.696	0.000180507	0.0236465	0.0215089	11	Man2b2/Man2b1/Gm2a/Fuca1/Naga/Naglu/Edem2/Manba/Nagpa/Neu4/Idua
GOMF_STRUCTURAL_CONSTITUENT_OF_MYELIN_SHEATH	4/497	10/14695	11.827	0.000230768	0.0251921	0.0229148	4	Plp1/Mobp/Mbp/Pllp
GOMF_INTEGRIN_BINDING	14/497	141/14695	2.936	0.000302873	0.0278547	0.0253367	14	Cd151/Vwf/F11r/Tspan4/Cd81/Col16a1/Fgf2/Lgals8/Lama5/Jam2/Col5a1/Itgb4/S1pr2/Fbn1
GOMF_NUCLEOTIDE_RECEPTOR_ACTIVITY	5/497	19/14695	7.781	0.00034021	0.0278547	0.0253367	5	Gpr34/P2rx7/Ptafr/P2ry13/P2ry12
GOMF_G_PROTEIN_COUPLED_PURINERGIC_NUCLEOTIDE_RECEPTOR_ACTIVITY	4/497	12/14695	9.856	0.000515344	0.0375056	0.0341152	4	Gpr34/Ptafr/P2ry13/P2ry12
GOMF_PHOSPHOLIPID_BINDING	29/497	447/14695	1.918	0.000629819	0.0412532	0.037524	29	Gsn/Itpr2/Trem2/Gltp/Adap2/Gsdmd/Micall1/Anxa4/Fes/Pld1/Ptafr/Dennd1c/Abca1/Axl/Pla2g4a/Rasa4/Anxa5/Snx33/Cpne3/Esyt1/Snx22/Lpar1/Tirap/Itpr3/Apoe/F3/Pltp/Cpne2/Ighm
GOMF_LIPID_BINDING	43/497	767/14695	1.658	0.000787237	0.0468764	0.0426389	43	Gsn/Npc2/Itpr2/Apod/Trem2/Gltp/Mag/Adap2/Dbi/Gsdmd/Micall1/S100a13/Cd81/Anxa4/Fes/P2rx7/Pld1/Alox5ap/Ptafr/Dennd1c/Abca1/Axl/Pla2g4a/Rasa4/Rbp1/Anxa5/Snx33/Cpne3/Esyt1/Fabp7/Snx22/Lpar1/Cln3/Tirap/Itpr3/Apoe/F3/Pltp/S1pr2/Cpne2/Ighm/Cyp4f14/Stra6
KEGG_LYSOSOME	16/192	119/5050	3.536	8.72129e-06	0.00122098	0.00119344	16	Npc2/Man2b1/Lamp2/Lamp1/Ctsl/Ctsa/Gm2a/Fuca1/Naga/Naglu/Cln3/Manba/Laptm4a/Nagpa/Idua/Arsg
KEGG_OTHER_GLYCAN_DEGRADATION	5/192	16/5050	8.219	0.000233929	0.016375	0.0160057	5	Man2b2/Man2b1/Fuca1/Manba/Neu4
REACTOME_NEUTROPHIL_DEGRANULATION	40/381	492/10462	2.232	1.42714e-06	0.00112744	0.00103505	40	Gsn/Fcer1g/Npc2/Man2b1/Tyrobp/Prdx6/Hvcn1/Mvp/Cyb5r3/Gsdmd/Lamp2/Lamp1/Cmtm6/Vamp8/H2-M3/Ctsa/Stom/Mgst1/Pld1/Gm2a/Ptafr/Tmem63a/Aldh3b1/Slc2a5/Tmbim1/Slc44a2/Fuca1/Cpne3/Rhog/Eef1a1/Rab31/Tmc6/Magt1/Manba/Creg1/Vat1/Cnn2/Ghdc/Cstb/Anpep
REACTOME_PLATELET_ACTIVATION_SIGNALING_AND_AGGREGATION	26/381	263/10462	2.715	3.50472e-06	0.00138437	0.00127092	26	Trf/Fcer1g/Itpr2/Vwf/Plek/Apbb1ip/Lamp2/Tgfb1/Pla2g4a/Gnai2/Anxa5/P2ry12/Rhog/Tor4a/Stxbp3/Sparc/Tmsb4x/Ecm1/Itpr3/Gng5/Rapgef3/Stxbp2/Rarres2/Gna12/Gng11/Islr
REACTOME_SPHINGOLIPID_METABOLISM	13/381	85/10462	4.2	1.10431e-05	0.00290801	0.00266971	13	Gltp/Ctsa/Cers2/Gm2a/Aldh3b1/Esyt1/Ugt8a/Plpp2/Fa2h/Prkd3/Sptssa/Neu4/Arsg
REACTOME_EXTRACELLULAR_MATRIX_ORGANIZATION	27/381	311/10462	2.384	2.50799e-05	0.00495329	0.00454739	27	Cd151/Vwf/F11r/Col5a3/Col20a1/Tgfb1/Ctsl/Efemp2/Hspg2/Col16a1/Adamts4/Col6a2/Col4a5/Fgf2/Lama5/Sparc/Capns1/Efemp1/Mmp19/Bmp1/Jam2/Col5a2/Col5a1/Itgb4/Eln/Capn6/Fbn1
REACTOME_DEGRADATION_OF_THE_EXTRACELLULAR_MATRIX	16/381	154/10462	2.853	0.000151261	0.0220241	0.0202194	16	Col5a3/Ctsl/Hspg2/Col16a1/Adamts4/Col6a2/Col4a5/Lama5/Capns1/Mmp19/Bmp1/Col5a2/Col5a1/Eln/Capn6/Fbn1
REACTOME_HEMOSTASIS	42/381	650/10462	1.774	0.000195513	0.0220241	0.0202194	42	Trf/Fcer1g/Itpr2/Vwf/Plek/Apbb1ip/F11r/Mag/Lamp2/Tgfb1/P2rx7/Pla2g4a/Gnai2/Anxa5/P2ry12/Kif1c/Dock1/Rhog/Tor4a/Stxbp3/Dock10/Trp53/Sparc/Tmsb4x/Ecm1/Jam2/Itpr3/Serpine2/Gng5/Klc3/Dock5/Rapgef3/Stxbp2/Mical1/F3/Rarres2/Kif13b/Gna12/Ighm/Gng11/Kif26a/Islr
REACTOME_INTEGRIN_CELL_SURFACE_INTERACTIONS	11/381	84/10462	3.596	0.000220354	0.0220241	0.0202194	11	Vwf/F11r/Col5a3/Hspg2/Col16a1/Col6a2/Col4a5/Jam2/Col5a2/Col5a1/Fbn1
REACTOME_NON_INTEGRIN_MEMBRANE_ECM_INTERACTIONS	9/381	59/10462	4.189	0.000256531	0.0220241	0.0202194	9	Col5a3/Tgfb1/Hspg2/Col4a5/Fgf2/Lama5/Col5a2/Col5a1/Itgb4
REACTOME_ASSEMBLY_OF_COLLAGEN_FIBRILS_AND_OTHER_MULTIMERIC_STRUCTURES	9/381	60/10462	4.119	0.000292278	0.0220241	0.0202194	9	Cd151/Col5a3/Ctsl/Col6a2/Col4a5/Bmp1/Col5a2/Col5a1/Itgb4
REACTOME_RHOC_GTPASE_CYCLE	10/381	74/10462	3.711	0.000326894	0.0220241	0.0202194	10	Rhoc/Erbin/Stom/Fmnl3/Arhgef10/Arhgef40/Cavin1/Mcam/Arhgef1/Anln
REACTOME_COLLAGEN_FORMATION	11/381	88/10462	3.432	0.000333406	0.0220241	0.0202194	11	Cd151/Col5a3/Col20a1/Ctsl/Col16a1/Col6a2/Col4a5/Bmp1/Col5a2/Col5a1/Itgb4
REACTOME_SYNDECAN_INTERACTIONS	6/381	27/10462	6.102	0.000346413	0.0220241	0.0202194	6	Col5a3/Tgfb1/Fgf2/Col5a2/Col5a1/Itgb4
REACTOME_RESPONSE_TO_ELEVATED_PLATELET_CYTOSOLIC_CA2	14/381	134/10462	2.869	0.000365707	0.0220241	0.0202194	14	Trf/Vwf/Plek/Lamp2/Tgfb1/Anxa5/Tor4a/Stxbp3/Sparc/Tmsb4x/Ecm1/Stxbp2/Rarres2/Islr
REACTOME_RAC1_GTPASE_CYCLE	17/381	184/10462	2.537	0.000390301	0.0220241	0.0202194	17	Wipf1/Erbin/Arhgap4/Wasf2/Pld1/Arhgdib/Spata13/Arhgef10/Dock1/Esyt1/Dock10/Cdc42ep1/Arhgap22/Arhgef6/Dock5/Mcam/Arhgap27
REACTOME_O_LINKED_GLYCOSYLATION	12/381	107/10462	3.08	0.00049994	0.0261612	0.0240174	12	Galnt6/Adamtsl4/Galnt15/Adamtsl1/Adamts4/St6gal1/Gcnt1/Adamtsl5/Galnt4/St6galnac2/Thsd1/Muc3a
REACTOME_GLYCOSPHINGOLIPID_METABOLISM	7/381	40/10462	4.805	0.000529846	0.0261612	0.0240174	7	Gltp/Ctsa/Gm2a/Esyt1/Ugt8a/Neu4/Arsg
REACTOME_METABOLISM_OF_LIPIDS	44/381	730/10462	1.655	0.00062043	0.0288317	0.0264691	44	Abhd4/Gltp/Tbxas1/Dbi/Ptgs1/Slc44a1/Plin2/Elovl1/Ctsa/Cers2/Pld1/Alox5ap/Gm2a/Pnpla7/Helz2/Abca1/Srd5a1/Pla2g4a/Abcc3/Aldh3b1/Slc44a2/Gpx1/Cpne3/Hacd4/Esyt1/Acads/Fabp7/Mboat1/Ugt8a/Enpp6/Plpp2/Abcd1/Fa2h/Prkd3/Sptssa/Elovl7/Med22/Neu4/Arsg/Elovl5/Cyp4f14/Acot1/Cyp27a1/Nudt7
REACTOME_COLLAGEN_CHAIN_TRIMERIZATION	7/381	43/10462	4.47	0.000833793	0.0365943	0.0335955	7	Col5a3/Col20a1/Col16a1/Col6a2/Col4a5/Col5a2/Col5a1
REACTOME_RHOA_GTPASE_CYCLE	14/381	148/10462	2.598	0.000993963	0.0413279	0.0379413	14	Erbin/Arhgap4/Stom/Pld1/Arhgap11a/Arhgdib/Fmnl3/Arhgef10/Arhgef40/Cavin1/Arhgap22/Mcam/Arhgef1/Anln
WP_OLIGODENDROCYTE_SPECIFICATION_AND_DIFFERENTIATION_LEADING_TO_MYELIN_COMPONENTS_FOR_CNS	10/281	31/7190	8.254	1.51779e-07	6.056e-05	5.94336e-05	10	Mag/Plp1/Mog/Mbp/Sox10/Cnp/Fgf2/Olig2/Sox9/Olig1
WP_TYROBP_CAUSAL_NETWORK	12/281	59/7190	5.204	2.16974e-06	0.000432863	0.000424812	12	Npc2/Lgals9/Plek/Tyrobp/Apbb1ip/Adap2/Rps6ka1/Ppp1r18/Lyl1/Gpx1/Nrros/Dpyd
ZHONG_PFC_MAJOR_TYPES_MICROGLIA	79/549	433/14766	4.907	4.2227e-33	2.40694e-30	1.56462e-30	79	Gsn/Fcer1g/Npc2/Itpr2/Trem2/Crybb1/Plek/Man2b1/Tyrobp/Vsir/Tapbp/Apbb1ip/Sash3/Hvcn1/Adap2/Csf3r/Tbxas1/Rps6ka1/Lamp2/Ptgs1/Syngr2/Lamp1/Cd81/Cmtm6/Rab3il1/Ppp1r18/Slco2b1/Ctsl/Rgs10/Anxa4/Vamp8/Fes/Arhgap4/Wasf2/H2-M3/Gpr34/Ctsa/Rab29/Stom/Rcn3/Alox5ap/Arhgdib/Il16/Gm2a/Ptafr/Neat1/Fmnl3/Axl/Gnai2/Entpd1/Sall1/Havcr2/Tmbim1/Mfsd1/Elf1/Naga/Anxa5/P2ry13/Parvg/Gpx1/P2ry12/Pald1/Lpar6/Rhog/Gatm/Rnf…
MANNO_MIDBRAIN_NEUROTYPES_HENDO	105/549	872/14766	3.239	7.91437e-28	2.2556e-25	1.46624e-25	105	Ifi27/Xaf1/Npc2/Stat3/Lgals9/Frmd8/Clic4/Vwf/F11r/Wipf1/Rhoc/Syngr2/Cd81/Tgfb1/Tcn2/Ltbr/Podxl/Slco2b1/Tns1/Anxa4/Fes/Rhoj/Plin2/Tgm2/Wasf2/Itpripl2/Mt2/Elovl1/Lyl1/Slc39a1/Stom/Hspg2/Vwa1/Cers2/Helz2/Cd82/Abca1/Fmnl3/Hbegf/Gnai2/St6gal1/Entpd1/Tmbim1/Elf1/Reep3/Rbp1/Anxa5/Apcdd1/Pllp/Pald1/Lpar6/Icosl/Tor4a/Mfng/Ecscr/Mmrn2/Dap/Rras/Mt1/Rnf135/Itprid2/Plvap/Tmc6/Flnb/Magt1/Slc39a8/Tmsb4x/Pxn/Plc…
MANNO_MIDBRAIN_NEUROTYPES_HMGL	82/549	572/14766	3.856	9.42677e-27	1.79109e-24	1.16429e-24	82	Gsn/Xaf1/Fcer1g/Uba7/Npc2/Itpr2/Trem2/Cd274/Crybb1/Plek/Tyrobp/Apbb1ip/Jak3/Sash3/Wipf1/Adap2/Csf3r/Syngr2/Kcnk6/Ltbr/Rab3il1/Slco2b1/Ctsl/Samhd1/Anxa4/Vamp8/Arhgap4/Wasf2/Itpripl2/Elovl1/Gpr34/Stom/Alox5ap/Arhgdib/Il16/Cmklr1/Gm2a/Ptafr/Neat1/Mafb/Mbp/Axl/Tmem63a/St6gal1/Entpd1/Havcr2/Tmbim1/Mfsd1/Ppfia4/Elf1/Naga/Skap2/Anxa5/P2ry13/Parvg/Gpx1/P2ry12/Pald1/Dock1/Lpar6/Litaf/Rhog/Tor4a/Mfng/Gatm/…
FAN_EMBRYONIC_CTX_BIG_GROUPS_MICROGLIA	65/549	372/14766	4.7	3.70802e-26	5.28393e-24	3.4348e-24	65	Gsn/Xaf1/Fcer1g/Npc2/Itpr2/Trem2/Lgals9/Crybb1/Plek/Man2b1/Tyrobp/Vsir/Tapbp/Apbb1ip/Hvcn1/Adap2/Csf3r/Tbxas1/Lamp2/Ptgs1/Syngr2/Cd81/Cmtm6/Rab3il1/Ppp1r18/Slco2b1/Ctsl/Rgs10/Vamp8/Arhgap4/Wasf2/H2-M3/Gpr34/Stom/Alox5ap/Arhgdib/Gm2a/Ptafr/Neat1/Fmnl3/St6gal1/Entpd1/Sall1/Havcr2/Mfsd1/Elf1/Naga/Skap2/Anxa5/P2ry13/Parvg/Gpx1/P2ry12/Lpar6/Lap3/Rhog/Gatm/Plvap/Cd83/Creg1/Evi2a/Gng5/Apoe/Stab1/Tmem35b
FAN_EMBRYONIC_CTX_OLIG	93/549	749/14766	3.34	1.43793e-25	1.63924e-23	1.06558e-23	93	Cldn11/Gsn/Trf/Galnt6/Apod/Clic4/Gltp/Mag/Bcas1/Lamp2/Micall1/Syngr2/Lamp1/Tsc22d4/Slc44a1/Ctsl/Pacs2/Galnt15/Plp1/Elovl1/Myrf/Mog/P2rx7/Col16a1/Vwa1/Cers2/Pld1/Mobp/Mbp/Tmem63a/Spata13/Prr18/Adamts4/Hbegf/Tmbim1/Ctnna1/Jpt2/Reep3/Apcdd1/Plxnb3/Pllp/Arhgef10/Phldb1/Sema3d/Sec14l5/Rhog/Col4a5/Kif13a/Nkx6-2/Sox10/Opalin/Cnp/Lpar1/Dock10/Tmcc3/Ugt8a/Enpp6/Tmc6/Flnb/Tspan15/Ermn/Nipsnap3b/St18/Ndrg1/…
HU_FETAL_RETINA_MICROGLIA	63/549	377/14766	4.495	2.84279e-24	2.70065e-22	1.75555e-22	63	Gsn/Fcer1g/Npc2/Itpr2/Trem2/Lgals9/Plek/Tyrobp/Vsir/Tapbp/Apbb1ip/Adap2/Csf3r/Tbxas1/Rps6ka1/Lamp2/Syngr2/Cmtm6/Ppp1r18/Slco2b1/Samhd1/Rgs10/Vamp8/Arhgap4/H2-M3/Gpr34/Alox5ap/Arhgdib/Gm2a/Ptafr/Neat1/Fmnl3/Gnai2/St6gal1/Entpd1/Havcr2/Mfsd1/Elf1/Skap2/Anxa5/P2ry13/Parvg/Gpx1/P2ry12/Pald1/Lpar6/Lap3/Rhog/Lsp1/Gatm/Rab31/Dock10/Tmc6/Cd83/Tmsb4x/H2-DMa/Creg1/Evi2a/Gng5/Txnip/Stab1/Stxbp2/Arhgap27
FAN_EMBRYONIC_CTX_BIG_GROUPS_BRAIN_ENDOTHELIAL	55/549	367/14766	4.031	5.16523e-19	4.20597e-17	2.73408e-17	55	Ifi27/Xaf1/Clic4/Vwf/Slc12a7/Pdlim2/S100a16/Gsdmd/Rhoc/S100a13/Tcn2/Ltbr/Podxl/Tns1/Rhoj/Tgm2/Mt2/H2-M3/Efemp2/Stom/Vwa1/Cers2/Pmp22/Cd82/Col6a2/Reep3/Apcdd1/Pald1/Ecscr/Rsu1/Rras/Mt1/Golim4/Aebp1/Cdc42ep1/Cspg4/Slc39a8/Sparc/Pxn/Ecm1/Cavin1/Ppp1r14a/Cnn2/Laptm4a/Jam2/Lxn/Erg/Col5a2/Mcam/Thsd1/Smtn/Gng11/Anpep/Kcnj8/Stra6
MANNO_MIDBRAIN_NEUROTYPES_HPERIC	81/549	775/14766	2.811	1.33684e-17	9.52497e-16	6.19167e-16	81	Gsn/Ephx1/Uba7/Stat3/Frmd8/Slc12a7/Pdlim2/Adap2/Col5a3/Rhoc/Cd81/Tgfb1/Cmtm6/Ltbr/Tsc22d4/Lrig1/Tns1/Anxa4/Vamp8/Fes/Rhoj/Wasf2/Itpripl2/Mt2/Elovl1/Efemp2/Stom/Arhgdib/Pmp22/Cmklr1/Abca1/Fmnl3/Axl/Adamts4/Hbegf/Entpd1/Tmbim1/Naga/Reep3/Anxa5/Pald1/Dock1/Lpar6/Rsu1/Eml3/Rras/Rnf135/Antxr1/Plvap/Lima1/Cspg4/Htra3/Mgp/Magt1/Sparc/Scpep1/Abcc9/Tbc1d2b/Ppp1r14a/Laptm4a/Frmd4b/Arhgef6/Apoe/Col5a2/Txnip…
MURARO_PANCREAS_MESENCHYMAL_STROMAL_CELL	72/549	670/14766	2.89	2.43202e-16	1.54028e-14	1.00125e-14	72	Npc2/Abhd4/Cercam/Clic4/Il33/Prdx6/Wipf1/S100a16/Mxra8/Rhbdf1/Col5a3/Ptgs1/Ppp1r18/Slc44a1/Ctsl/Tns1/Rgs10/Lacc1/Plin2/Tgm2/Itpripl2/Mt2/Cmtm3/Mgst1/Col16a1/Pmp22/Cd82/Abca1/Fmnl3/Axl/Adamts4/Hbegf/Tmem98/Col6a2/Rplp0/Anxa5/Atf5/Phldb1/Litaf/Arhgef40/Prdx1/Rsu1/Eef1a1/Taldo1/Zcchc24/Fgf2/Rab31/Antxr1/Golim4/Aebp1/Htra3/Mgp/Sparc/Tmsb4x/Mpzl1/Oat/Cavin1/Cnn2/Bmp1/Rack1/Rpl10a/Lxn/Col5a2/Rpl23/Rftn…
CUI_DEVELOPING_HEART_C8_MACROPHAGE	44/549	280/14766	4.227	3.4418e-16	1.96183e-14	1.27528e-14	44	Fcer1g/Npc2/Plek/Man2b1/Tyrobp/Vsir/Apbb1ip/Wipf1/Adap2/Csf3r/Tbxas1/Ppp1r18/Slco2b1/Rgs10/Vamp8/Fes/Arhgap4/H2-M3/Gpr34/Alox5ap/Arhgdib/Il16/Ptafr/Neat1/Mafb/Hbegf/Gnai2/Mfsd1/Elf1/Skap2/Parvg/Gpx1/Lpar6/Litaf/Rhog/Lsp1/I830077J02Rik/Rab31/Cd83/H2-DMa/Creg1/Evi2a/Stab1/Stxbp2
TRAVAGLINI_LUNG_TREM2_DENDRITIC_CELL	65/549	572/14766	3.056	5.2796e-16	2.73579e-14	1.77839e-14	65	Ifi27/Gsn/Ephx1/Fcer1g/Npc2/Trem2/Lgals9/Cd151/Man2b1/Tyrobp/Tspan4/Mvp/Dbi/Lamp2/Syngr2/Lamp1/S100a13/Cd81/Tcn2/Slco2b1/Ctsl/Tns1/Anxa4/Vamp8/Ctsa/Mgst1/Renbp/Pmp22/Gm2a/Ptafr/Neat1/Mafb/Axl/Abcc3/Gnai2/Havcr2/Tmbim1/Ctnna1/Mfsd1/Col6a2/Fuca1/Anxa5/Gpx1/Lap3/Eif4ebp1/Prdx1/Taldo1/Rras/Coro1b/I830077J02Rik/Pttg1ip/Rab31/Parvb/Sparc/Scpep1/Tmsb4x/H2-DMa/Creg1/Vat1/Apoe/Sqor/Cstb/Rab13/Anpep/Cyp27a1
GAO_LARGE_INTESTINE_ADULT_CJ_IMMUNE_CELLS	56/549	477/14766	3.158	1.63399e-14	7.76145e-13	5.0453e-13	56	Apod/Vwf/Il33/Plek/Fxyd1/Tspan4/Csf3r/Mxra8/Col5a3/Ptgs1/Pdlim4/Ppp1r18/Tns1/Rhoj/Galnt15/Tgm2/Lgi4/Efemp2/Stom/Pmp22/Axl/Sall1/Col6a2/Rbp1/Col4a5/Ecscr/Mmrn2/Zcchc24/Antxr1/Plvap/Lama5/Aebp1/Cspg4/Mgp/Sparc/Efemp1/Ecm1/Cavin1/Ppp1r14a/Mmp19/Jam2/Apoe/Col5a2/Mcam/Rapgef3/Rftn1/Thsd1/Col5a1/Synpo2/Fkbp10/Gng11/Pth1r/Pde1c/Fbn1/Islr/Kcnj8
ZHONG_PFC_MAJOR_TYPES_ASTROCYTES	45/549	329/14766	3.679	3.04271e-14	1.33411e-12	8.67235e-13	45	Ifi27/Itpr2/Il33/Fxyd1/S100a16/Dbi/Rhoc/S100a13/Aqp4/Tsc22d4/Lrig1/Ctsl/Trim47/Mt2/H2-M3/Dcxr/Efemp2/Pmp22/Cd82/Anxa5/Litaf/Fabp7/Gatm/Mt1/Pttg1ip/Rab31/Cdc42ep1/Magt1/Oat/Adgrg1/Spata6/Leprot/Serpine2/Gng5/Apoe/Ston2/Atp13a4/Plekhb1/F3/Eln/Pltp/Sox9/Elovl5/Gng11/Yif1a
HU_FETAL_RETINA_FIBROBLAST	46/549	373/14766	3.317	7.14125e-13	2.90751e-11	1.89001e-11	46	Apod/Clic4/Mxra8/Rhoc/S100a13/Cd81/Erbin/Rhoj/Tgm2/Wasf2/Mt2/Cmtm3/Efemp2/Stom/Pmp22/Col6a2/Anxa5/Dock1/Lpar6/Col4a5/Antxr1/Golim4/Plvap/Aebp1/Lima1/Cdc42ep1/Flnb/Magt1/Sparc/Laptm4a/Bmp1/Leprot/Col5a2/Txnip/Oaf/Mcam/Col5a1/Synpo2/Fam114a1/Smtn/Rab13/Gng11/Pth1r/Anpep/Fbn1/Creb5
ZHONG_PFC_C4_PTGDS_POS_OPC	27/549	141/14766	5.15	1.73954e-12	6.61023e-11	4.29696e-11	27	Cldn11/Trf/Itpr2/Mag/Bcas1/Syngr2/Tsc22d4/Slc44a1/Plp1/Myrf/Mog/Mbp/Reep3/Apcdd1/Prdx1/Cnp/Snx22/Golim4/Ugt8a/Enpp6/Mpzl1/Tm7sf3/Frmd4b/Evi2a/Zfp488/Plekhb1/Mob3b
TRAVAGLINI_LUNG_PROLIFERATING_MACROPHAGE_CELL	81/549	961/14766	2.267	2.26399e-12	8.06547e-11	5.24293e-11	81	Ifi27/Gsn/Ephx1/Fcer1g/Npc2/Trem2/Lgals9/Adamtsl4/Cd151/Clic4/Tyrobp/Rnase4/Tspan4/Cyb5r3/Dbi/Gsdmd/Lamp2/Lamp1/S100a13/Cd81/Tcn2/Ctsl/Anxa4/Vamp8/Plin2/Tgm2/Mt2/H2-M3/Ctsa/Stom/Mgst1/Ube2l6/Alox5ap/Arhgap11a/Mcm3/Axl/Ctnna1/Mfsd1/Fuca1/Reep3/Anxa5/Gpx1/Hacd4/Carhsp1/Lap3/Eif4ebp1/Ecscr/Prdx1/Taldo1/Triobp/Mt1/I830077J02Rik/Edem2/Pttg1ip/Mcm6/Mtmr11/Sparc/Scpep1/Tmsb4x/H2-DMa/Creg1/Vat1/Mmp19/Sep…
DESCARTES_FETAL_CEREBELLUM_MICROGLIA	55/549	522/14766	2.834	2.47589e-12	8.30153e-11	5.39637e-11	55	Fcer1g/Galnt6/Trem2/Cd274/Crybb1/Plek/Man2b1/Tyrobp/Apbb1ip/Tmco4/Jak3/Sash3/Adap2/Csf3r/Tbxas1/Ptgs1/Kcnk6/Rab3il1/Ctsl/Rgs10/Lacc1/Anxa4/Arhgap4/Gpr34/S100a1/Renbp/Pld1/Rcn3/Alox5ap/Gm2a/Ptafr/Dennd1c/Mafb/Entpd1/Sall1/Aldh3b1/Slc2a5/Havcr2/Mfsd1/Skap2/P2ry13/Parvg/P2ry12/Nrros/Plvap/Cd83/Tmem86a/Manba/Rgl3/H2-DMa/Creg1/Apoe/Stxbp2/Kcnk13/Rttn
TRAVAGLINI_LUNG_MESOTHELIAL_CELL	61/549	632/14766	2.596	6.46011e-12	2.0457e-10	1.3298e-10	61	Ifi27/Fcer1g/Npc2/Cdk5rap2/Man2b1/Tyrobp/Prdx6/S100a16/Ptgs1/Tgfb1/Pdlim4/Podxl/Rgs10/Vamp8/Plin2/Mt2/H2-M3/Myrf/Mgst1/Ube2l6/Alox5ap/Abca1/Tmem98/Rbp1/Rplp0/Gpx1/Golm1/Lap3/Eif4ebp1/Rps4x/Mt1/I830077J02Rik/Rab31/Flnb/Slc39a8/Tctn1/Tmsb4x/H2-DMa/Rpl18/Rpl10a/Lxn/Gng5/Tmem219/Col5a2/Sptssa/Rpl23/Ctnnal1/Sqor/Rpl7/Stxbp2/Rps20/Rpl32/Bicc1/Ppp1r14b/Gas5/Gfpt2/Rab13/Elovl5/Trappc6a/Gng11/Cyp27a1
MURARO_PANCREAS_ACINAR_CELL	66/549	717/14766	2.476	6.92311e-12	2.07693e-10	1.3501e-10	66	Ephx1/Lgals9/Cd151/Frmd8/Slc12a7/Tapbp/F11r/Prdx6/Rhoc/Syngr2/Podxl/Anxa4/Vamp8/Trim47/Mt2/H2-M3/Mgst1/Mlph/Neat1/Spata13/Abcc3/Tmbim1/Lrp10/Tmem98/Rplp0/Tnfsf10/Kif1c/Nectin4/Golm1/Eif4ebp1/Aox1/Prdx1/Rsu1/Eef1a1/Taldo1/Rps4x/Gatm/Mt1/Itprid2/Lima1/Cdc42ep1/Magt1/Slc39a8/Tspan15/Tmsb4x/H2-DMa/Creg1/Ndrg1/Cnn2/Rack1/Rpl10a/Fa2h/Sptssa/Oaf/Rpl23/H6pd/Rpl7/Rps20/Rpl32/Casp7/F3/Pltp/Sox9/Anpep/Mob3b…
RUBENSTEIN_SKELETAL_MUSCLE_FAP_CELLS	29/549	177/14766	4.407	1.51397e-11	4.3148e-10	2.80482e-10	29	Gsn/Ephx1/Npc2/Apod/Fxyd1/Tspan4/Mxra8/Cyb5r3/Dbi/S100a13/Cd81/Mgst1/Hspg2/Pmp22/Chrdl1/Col6a2/Ddah2/Lsp1/Prdx1/Lima1/Htra3/Mgp/Efemp1/Laptm4a/Sspn/Cpq/Cstb/Fmo2/Islr
FAN_EMBRYONIC_CTX_BRAIN_ENDOTHELIAL_1	47/549	433/14766	2.919	3.84724e-11	1.04425e-09	6.78811e-10	47	Ifi27/Cd151/Clic4/Vwf/Pdlim2/S100a16/Cyb5r3/Rhoc/S100a13/Tcn2/Podxl/Rhoj/Tgm2/Mt2/Vwa1/Micall2/Cd82/Col6a2/Rbp1/Apcdd1/Pllp/Phldb1/Carhsp1/Ecscr/Mmrn2/Mt1/Lama5/Cdc42ep1/Flnb/Slc39a8/Sparc/Pxn/Ecm1/Cavin1/Laptm4a/Jam2/Itpr3/Lxn/Erg/Col5a2/Sema3g/Thsd1/Flt4/Smtn/Eln/Gng11/Stra6
MURARO_PANCREAS_ENDOTHELIAL_CELL	41/549	366/14766	3.013	2.75276e-10	7.13215e-09	4.63623e-09	41	Ifi27/Frmd8/Clic4/Vwf/Slc12a7/Col5a3/S100a13/Cd81/Ppp1r18/Podxl/Erbin/Rhoj/Itpripl2/H2-M3/Stom/Vwa1/Arhgdib/Fmnl3/Rasa4/Adamts4/Ctnna1/Slc44a2/Skap2/Gpx1/Lpar6/Ecscr/Rsu1/Mmrn2/Rab31/Plvap/Htra3/Sparc/Pxn/Cavin1/Adgrg1/Lxn/Erg/Sema3g/Mcam/Flt4/Gng11
FAN_OVARY_CL6_PUTATIVE_EARLY_ATRETIC_FOLLICLE_THECAL_CELL_2	36/549	295/14766	3.282	3.31526e-10	8.21608e-09	5.34083e-09	36	Cldn11/Gsn/Ephx1/Npc2/Fxyd1/Rnase4/Tspan4/Mxra8/Cyb5r3/Lamp2/Rhoc/Lamp1/Wasf2/Efemp2/Pmp22/Tmem98/Col6a2/Rplp0/Ddah2/Eef1a1/Taldo1/Aebp1/Mgp/Sparc/Cavin1/Laptm4a/Gstm1/Leprot/Apoe/Cryab/Sspn/Txnip/Fkbp10/Rarres2/Pltp/Cpq
DESCARTES_FETAL_CEREBRUM_OLIGODENDROCYTES	15/549	53/14766	7.612	5.02209e-10	1.19275e-08	7.7534e-09	15	Cldn11/Apod/Mag/Bcas1/Col20a1/Myrf/Mog/Mobp/Sox10/Ugt8a/Enpp6/Fa2h/Olig2/Gal3st1/Olig1
TRAVAGLINI_LUNG_ADVENTITIAL_FIBROBLAST_CELL	36/549	301/14766	3.217	5.81863e-10	1.32665e-08	8.62382e-09	36	Cldn11/Gsn/Apod/Il33/Lamp2/S100a13/Tcn2/Pdlim4/Ctsl/Rgs10/Mt2/Mgst1/Rcn3/Chrdl1/Col6a2/Lsp1/Aox1/Mt1/Lima1/Htra3/Mgp/Scpep1/Mpzl1/Efemp1/Vat1/Gstm1/Lxn/Oaf/Bicc1/F3/Pltp/S1pr2/Gfpt2/Fbn1/Cyp27a1/Islr
ZHONG_PFC_MAJOR_TYPES_OPC	19/549	90/14766	5.678	6.1844e-10	1.35581e-08	8.81339e-09	19	Apod/Dbi/Col20a1/Rhoc/Tsc22d4/Cd82/Anxa5/Pllp/Sox10/Cnp/Gatm/Rab31/Lima1/Sparc/Spata6/Serpine2/Olig2/Plekhb1/Olig1
HAY_BONE_MARROW_STROMAL	62/549	725/14766	2.3	6.49917e-10	1.37205e-08	8.91893e-09	62	Cldn11/Gsn/Ephx1/Trf/Apod/Clic4/Tspan4/S100a16/Mxra8/Rhbdf1/Col5a3/S100a13/Cd81/Pdlim4/Rhoj/Trim47/Lgi4/Mt2/Efemp2/Hspg2/Col16a1/Vwa1/Rcn3/Chrdl1/Tmem98/Col6a2/Rbp1/Arhgef10/Mmrn2/Zcchc24/Mt1/Antxr1/Lima1/Cdc42ep1/Mgp/Efemp1/Rgl3/Cavin1/Laptm4a/Mmp19/Leprot/Apoe/Col5a2/Zfp488/Cryab/Sema3g/Sspn/Mocs1/Col5a1/Ptpn21/Bicc1/Synpo2/Fam114a1/Fkbp10/Rarres2/Sox9/Pth1r/Pde1c/Fmo2/Fbn1/Islr/Ngfr
AIZARANI_LIVER_C6_KUPFFER_CELLS_2	30/549	220/14766	3.668	7.12814e-10	1.45109e-08	9.43273e-09	30	Fcer1g/Npc2/Lgals9/Plek/Tyrobp/Vsir/Adap2/Tbxas1/Slco2b1/Samhd1/Vamp8/Wasf2/Gpr34/Ptafr/Mafb/Axl/Gnai2/Mfsd1/Skap2/P2ry13/Gpx1/Rhog/I830077J02Rik/Rab31/Cd83/H2-DMa/Creg1/Frmd4b/Wsb1/Pltp
DURANTE_ADULT_OLFACTORY_NEUROEPITHELIUM_OLFACTORY_ENSHEATHING_GLIA	21/549	113/14766	4.998	9.36067e-10	1.83986e-08	1.19599e-08	21	Clic4/Fxyd1/Dbi/Pdlim4/Tsc22d4/Plp1/Lgi4/Mt2/S100a1/Vwa1/Pmp22/Sox10/Cnp/Mt1/Sparc/Serpine2/Apoe/Cryab/Oaf/Plekhb1/Rarres2
FAN_OVARY_CL7_ANGEIOGENIC_ENDOTHELIAL_CELL	31/549	248/14766	3.362	3.21504e-09	6.10857e-08	3.97085e-08	31	Ifi27/Gsn/Npc2/Cd151/Vwf/Tspan4/S100a16/Cyb5r3/Rhoc/S100a13/Wasf2/Mt2/H2-M3/Stom/Elf1/Tnfsf10/Lpar6/Lap3/Pttg1ip/Lima1/Mgp/Sparc/Tmsb4x/H2-DMa/Cavin1/Leprot/Gng5/Tmem219/Txnip/Rab13/Gng11
DESCARTES_FETAL_CEREBELLUM_OLIGODENDROCYTES	16/549	70/14766	6.148	4.14097e-09	7.61403e-08	4.94947e-08	16	Cldn11/Apod/Mag/Bcas1/Col20a1/Slc44a1/Myrf/Mog/Plxnb3/Sox10/Ugt8a/Enpp6/Art3/Olig2/Gal3st1/Olig1
TRAVAGLINI_LUNG_EREG_DENDRITIC_CELL	50/549	556/14766	2.419	6.4753e-09	1.15341e-07	7.49772e-08	50	Gsn/Fcer1g/Npc2/Plek/Man2b1/Tyrobp/Tbxas1/Dbi/Tcn2/Cmtm6/Slco2b1/Ctsl/Rgs10/Vamp8/Fes/Mt2/Slc39a1/Cmtm3/Pmp22/Ptafr/Neat1/Abca1/Mafb/Hbegf/Gnai2/Entpd1/Havcr2/Ctnna1/Mfsd1/Skap2/Reep3/Anxa5/Gpx1/Litaf/Mt1/I830077J02Rik/Rab31/Dock10/Cd83/H2-DMa/Mmp19/Gng5/Stab1/Card19/Gna12/Slc16a10/Dpyd/Anpep/Ripk2/Mob3b
MANNO_MIDBRAIN_NEUROTYPES_HRGL2C	35/549	319/14766	2.951	9.95882e-09	1.72016e-07	1.11818e-07	35	Itpr2/Gltp/Dbi/Aqp4/Tsc22d4/Lrig1/Rhoj/Mt2/Mgst1/Pmp22/Cd82/Tmbim1/Anxa5/Pllp/Dock1/Litaf/Fabp7/Gatm/Mt1/Rab31/Lima1/Adgrg1/Spata6/Arhgef6/Serpine2/Olig2/Atp13a4/F3/Eln/Pltp/Sox9/Dnah7b/Rab13/Pde1c/Creb5
HAY_BONE_MARROW_NEUTROPHIL	42/549	438/14766	2.579	1.80993e-08	3.03429e-07	1.97243e-07	42	Tyrobp/Csf3r/Lamp2/Tgfb1/Ltbr/Spidr/Fes/Mgst1/Pld1/Gm2a/Ptafr/Srd5a1/Gnai2/Entpd1/Aldh3b1/Mfsd1/Naga/Skap2/Anxa5/P2ry13/Gpx1/Hacd4/Kif13a/Arhgef40/Taldo1/Triobp/I830077J02Rik/Rab31/Agtrap/Mtmr11/Capns1/Manba/Scpep1/Creg1/Sptssa/Stab1/Oaf/Stxbp2/Dpyd/Anpep/Cyp27a1/Creb5
DESCARTES_FETAL_CEREBELLUM_VASCULAR_ENDOTHELIAL_CELLS	49/549	557/14766	2.366	1.87909e-08	3.06023e-07	1.98929e-07	49	Ifi27/Vwf/Slc12a7/S100a16/Rhoc/Podxl/Tgm2/Mt2/Efemp2/Hspg2/Vwa1/Helz2/Cd82/Col6a2/Apcdd1/Ecscr/Mmrn2/Rras/Mt1/Cdc42ep1/Htra3/Slc39a8/Sparc/Capns1/Card10/Abcc9/Grap/Ecm1/Cavin1/Ppp1r14a/Cnn2/S1pr5/Itpr3/Lxn/Erg/Sema3g/Oaf/Mcam/Mocs1/Thsd1/Flt4/Smtn/Rab13/Gng11/Kif26a/Pth1r/Anpep/Kcnj8/Stra6
RUBENSTEIN_SKELETAL_MUSCLE_FBN1_FAP_CELLS	32/549	284/14766	3.031	2.29499e-08	3.63373e-07	2.36209e-07	32	Gsn/Fxyd1/Mxra8/Dbi/S100a13/Anxa4/Mgst1/Pmp22/Chrdl1/Axl/Col6a2/Rplp0/Anxa5/Apcdd1/Ddah2/Lsp1/Mt1/Lima1/Htra3/Mgp/Efemp1/Pxn/Tppp3/Oat/Laptm4a/Eln/Pltp/Cstb/Gfpt2/Fbn1/Islr/Creb5
RUBENSTEIN_SKELETAL_MUSCLE_ENDOTHELIAL_CELLS	21/549	138/14766	4.093	3.81938e-08	5.8839e-07	3.82481e-07	21	Ifi27/Vwf/S100a16/Rhoc/Podxl/H2-M3/Stom/Hspg2/Neat1/Gnai2/Tnfsf10/Lpar6/Lap3/Mmrn2/Tmsb4x/H2-DMa/Cavin1/Txnip/Wsb1/Gng11/Fmo2
TRAVAGLINI_LUNG_MACROPHAGE_CELL	25/549	197/14766	3.413	8.07961e-08	1.21194e-06	7.87818e-07	25	Gsn/Fcer1g/Npc2/Trem2/Clic4/Tyrobp/Cd81/Slco2b1/Ctsl/Tgm2/Mgst1/Alox5ap/Hbegf/Anxa5/Gpx1/Lap3/Mt1/I830077J02Rik/Rab31/Vat1/Mmp19/Apoe/Cstb/Anpep/Mob3b
FAN_OVARY_CL13_MONOCYTE_MACROPHAGE	41/549	457/14766	2.413	1.69037e-07	2.47053e-06	1.60596e-06	41	Fcer1g/Npc2/Lgals9/Plek/Tyrobp/Tapbp/Wipf1/Dbi/Syngr2/Cmtm6/Ppp1r18/Ctsl/Rgs10/Vamp8/Plin2/H2-M3/Alox5ap/Arhgdib/Neat1/Mafb/Mbp/Gnai2/Havcr2/Mfsd1/Elf1/Anxa5/Atf5/Gpx1/Lap3/Litaf/Rhog/Lsp1/Prdx1/Taldo1/I830077J02Rik/Cd83/Tmsb4x/H2-DMa/Evi2a/Gng5/Cstb
AIZARANI_LIVER_C29_MVECS_2	32/549	312/14766	2.759	2.07716e-07	2.92735e-06	1.90291e-06	32	Ifi27/Gsn/Cd151/Vwf/Il33/S100a16/Cyb5r3/Ptgs1/Rhoj/Galnt15/Tgm2/Stom/Adamts4/Hbegf/Gnai2/Mmrn2/Triobp/Fgf2/Pttg1ip/Tmcc3/Plvap/Lima1/Flnb/Mgp/Cavin1/Ndrg1/Adgrg1/Jam2/Erg/Ctnnal1/Pltp/Gng11
TRAVAGLINI_LUNG_PLATELET_MEGAKARYOCYTE_CELL	48/549	584/14766	2.211	2.10564e-07	2.92735e-06	1.90291e-06	48	Gsn/Uba7/Cd151/Clic4/Plek/F11r/Prdx6/Cyb5r3/Ptgs1/Tgfb1/Pdlim4/Cmtm6/Tsc22d4/Tns1/Rgs10/Grtp1/Lyl1/Ctsa/Stom/Cers2/Fxyd3/Abcc3/Tmbim1/Mfsd1/Gpx1/P2ry12/Hacd4/Rsu1/Taldo1/Pttg1ip/Parvb/Tmem140/Sparc/Tmsb4x/Tppp3/Ppp1r14a/Frmd4b/Leprot/Serpine2/Tmem219/Ston2/Rhobtb1/Elovl7/Stxbp2/Tacc3/Card19/Ccdc103/Gng11
FAN_EMBRYONIC_CTX_BRAIN_ENDOTHELIAL_2	31/549	298/14766	2.798	2.35387e-07	3.19454e-06	2.0766e-06	31	Apod/Cd151/Slc12a7/Pdlim2/Rhoc/Tns1/Efemp2/Pmp22/Col6a2/Rbp1/Golim4/Aebp1/Lima1/Cdc42ep1/Cspg4/Htra3/Sparc/Abcc9/Ecm1/Ppp1r14a/Bmp1/Col5a2/Mcam/Rftn1/Smtn/Ppfibp2/Nt5dc2/Gng11/Pth1r/Anpep/Kcnj8
BUSSLINGER_ESOPHAGEAL_DENDRITIC_CELLS	25/549	214/14766	3.142	4.04199e-07	5.35799e-06	3.48294e-06	25	Gsn/Plek/Man2b1/Tyrobp/Slc12a7/Syngr2/Cmtm6/Rgs10/H2-M3/Alox5ap/Arhgdib/Axl/Abcc3/Gnai2/Entpd1/Anxa5/Gpx1/Litaf/Rhog/Lsp1/Cd83/Tmsb4x/H2-DMa/Cnn2/Txnip
MANNO_MIDBRAIN_NEUROTYPES_HRGL2B	39/549	438/14766	2.395	4.13806e-07	5.36067e-06	3.48468e-06	39	Trf/Itpr2/Dbi/Aqp4/Tsc22d4/Lrig1/Tns1/Plp1/Mgst1/Pmp22/Sall1/Litaf/Col4a5/Glis3/Gatm/Mt1/Lama5/Adgrg1/Spata6/Jam2/Arhgef6/Serpine2/Xrcc3/Rtkn2/Prkd3/Cryab/Ston2/Tacc3/Atp13a4/F3/Eln/Tgif2/Sox9/Dnah7b/Zfp984/Cpne2/Pde1c/Qdpr/Creb5
FAN_EMBRYONIC_CTX_ASTROCYTE_2	20/549	146/14766	3.684	4.67239e-07	5.91836e-06	3.84721e-06	20	Npc2/Itpr2/Vsir/Aqp4/Mt2/Mgst1/Abca1/Aldh1l1/Mt1/Pttg1ip/Efemp1/Tppp3/Oat/Adgrg1/Laptm4a/Serpine2/Apoe/Sspn/F3/Pltp
MANNO_MIDBRAIN_NEUROTYPES_HOPC	34/549	357/14766	2.562	5.01104e-07	6.20933e-06	4.03635e-06	34	Trf/Itpr2/Apod/Dbi/Slc44a1/Tns1/Mt2/Arhgap11a/Pmp22/Elf1/Pllp/Dock1/Kif13a/Fabp7/Zcchc24/Gatm/Rab31/Lima1/Adgrg1/Spata6/Evi2a/Serpine2/Rtkn2/Olig2/Atp13a4/Gal3st1/Sox9/Dnah7b/Tmem35b/Cpne2/Olig1/Pde1c/Creb5/Trim68
BUSSLINGER_DUODENAL_IMMUNE_CELLS	63/549	892/14766	1.9	6.1604e-07	7.47112e-06	4.85657e-06	63	Fcer1g/Stat3/Plek/Tyrobp/Tapbp/Apbb1ip/Jak3/Sash3/Wipf1/Cd81/Akna/Cmtm6/Ppp1r18/Tsc22d4/Rgs10/Arhgap4/H2-M3/Cmtm3/Stom/Alox5ap/Arhgdib/Il16/Dennd1c/Mbp/Gnai2/Entpd1/Elf1/Slc44a2/Skap2/Rplp0/Parvg/Esyt1/Litaf/Tyk2/Rhog/Lsp1/Rsu1/Eef1a1/Rps4x/Dock10/Tmc6/Tmsb4x/Flt3l/Tbc1d2b/Rpl18/Cnn2/Rack1/Arhgef6/Rpl10a/Evi2a/Txnip/Asb2/Rpl23/Nfatc3/Rpl7/Arhgef1/Pik3ip1/Rpl22/Rps20/Rpl32/Cstb/Elovl5/Tnfrsf18
FAN_OVARY_CL16_LYMPHATIC_ENDOTHELIAL_CELL	26/549	234/14766	2.988	6.33227e-07	7.51957e-06	4.88807e-06	26	Npc2/Apod/Cd151/Vwf/Tspan4/S100a16/Cyb5r3/Lamp2/Rhoc/Lamp1/Ctsl/H2-M3/Stom/Neat1/Reep3/Anxa5/Tnfsf10/Prox1/Efemp1/Cavin1/Leprot/Txnip/Dock5/Flt4/Smtn/Gng11
CUI_DEVELOPING_HEART_C3_FIBROBLAST_LIKE_CELL	17/549	112/14766	4.082	7.85031e-07	9.13199e-06	5.93622e-06	17	Mxra8/Efemp2/Col16a1/Rcn3/Col6a2/Htra3/Mgp/Sparc/Serpine2/Col5a2/Col5a1/Bicc1/Eln/Cpq/S1pr2/Fbn1/Islr
MANNO_MIDBRAIN_NEUROTYPES_HRGL2A	46/549	576/14766	2.148	8.58964e-07	9.79218e-06	6.36537e-06	46	Trf/Npc2/Itpr2/Mxra8/Cd81/Aqp4/Tsc22d4/Lrig1/Plp1/Efemp2/Stom/Mgst1/Pmp22/Ermard/Sall1/Tmem98/Anxa5/Golm1/Litaf/Col4a5/Glis3/Fabp7/Gatm/Antxr1/Magt1/Efemp1/Llgl1/Oat/Adgrg1/Cnn2/Spata6/Arhgef6/Serpine2/Cryab/Ston2/Arhgef1/Atp13a4/F3/Eln/Pltp/Tgif2/Sox9/Dnah7b/Cpne2/Pde1c/Creb5
GAO_LARGE_INTESTINE_24W_C11_PANETH_LIKE_CELL	31/549	317/14766	2.63	9.12373e-07	1.01971e-05	6.62859e-06	31	Fcer1g/Plek/Tyrobp/Wipf1/Adap2/Csf3r/Tbxas1/Slco2b1/Ctsl/Fes/Plin2/Gpr34/Arhgdib/Cmklr1/Gm2a/Ptafr/Abca1/Mafb/Havcr2/Mfsd1/Atf5/Lpar6/Lsp1/Gatm/Cd83/Manba/H2-DMa/Creg1/Stab1/Slc8b1/Ripk2
TRAVAGLINI_LUNG_PROXIMAL_BASAL_CELL	48/549	616/14766	2.096	9.96799e-07	1.09265e-05	7.1027e-06	48	Ephx1/Gltp/Il33/Prdx6/S100a16/Rhoc/Lamp1/Mt2/Grtp1/Mgst1/Fxyd3/Micall2/Cd82/Fuca1/Rplp0/Tnfsf10/Gpx1/Lpar6/Lsp1/Eef1a1/Taldo1/Rps4x/Mt1/Coro1b/Lgals8/Lima1/Oat/Plpp2/Rpl18/Rack1/Rpl10a/Txnip/Oaf/Rpl23/Rpl7/Pik3ip1/Rpl22/Trp53i13/Krcc1/Rps20/Rpl32/F3/Itgb4/Gas5/Rab13/Tnfrsf18/Fmo2/Islr
TRAVAGLINI_LUNG_OLR1_CLASSICAL_MONOCYTE_CELL	53/549	712/14766	2.002	1.08432e-06	1.14617e-05	7.45064e-06	53	Fcer1g/Npc2/Stat3/Cd274/Clic4/Plek/Tyrobp/Csf3r/Tcn2/Sh3bp2/Cmtm6/Ppp1r18/Erbin/Slc44a1/Ctsl/Rgs10/Lacc1/Itpripl2/Mt2/Alox5ap/Ptafr/Neat1/Abca1/Mafb/Hbegf/Havcr2/Ctnna1/Anxa5/Atf5/Gpx1/Lap3/Litaf/Rab31/Dock10/Cd83/Slc39a8/Capns1/Pxn/Ndrg1/Mmp19/Gng5/Sqor/Stxbp2/Card19/Gna12/Cstb/Rab13/Olig1/Slc16a10/Tnip2/Dpyd/Anpep/Ripk2
AIZARANI_LIVER_C2_KUPFFER_CELLS_1	23/549	196/14766	3.156	1.08585e-06	1.14617e-05	7.45064e-06	23	Fcer1g/Npc2/Lgals9/Plek/Tyrobp/Vsir/Tbxas1/Slco2b1/Samhd1/Rgs10/Gpr34/Ptafr/Mafb/Axl/Mfsd1/P2ry13/Parvg/Gpx1/I830077J02Rik/Rab31/Cd83/Tmsb4x/H2-DMa
DESCARTES_MAIN_FETAL_MICROGLIA	18/549	131/14766	3.696	1.66849e-06	1.72916e-05	1.12403e-05	18	Itpr2/Trem2/Apbb1ip/Slco2b1/Gpr34/Alox5ap/Ptafr/Fmnl3/St6gal1/Entpd1/Slc2a5/Havcr2/P2ry13/P2ry12/Pald1/Creg1/Kcnk13/Rttn
DURANTE_ADULT_OLFACTORY_NEUROEPITHELIUM_FIBROBLASTS_STROMAL_CELLS	14/549	82/14766	4.592	1.75155e-06	1.78283e-05	1.15892e-05	14	Cldn11/Gsn/Apod/Mxra8/Tgm2/Col6a2/Aebp1/Mgp/Sparc/Ecm1/Laptm4a/Sspn/Synpo2/Rarres2
DESCARTES_FETAL_THYMUS_STROMAL_CELLS	18/549	133/14766	3.64	2.08545e-06	2.04949e-05	1.33226e-05	18	Hspb6/Adamtsl4/Cercam/Col5a3/Rcn3/Pmp22/Htra3/Mgp/Sparc/Serpine2/Col5a2/Sspn/Tssc4/Col5a1/Fkbp10/Eln/Fbn1/Islr
FAN_EMBRYONIC_CTX_BIG_GROUPS_GLIAL	18/549	133/14766	3.64	2.08545e-06	2.04949e-05	1.33226e-05	18	S100a16/Dbi/Rhoc/Tsc22d4/Mt2/Dcxr/Anxa5/Litaf/Fabp7/Gatm/Pttg1ip/Rab31/Lima1/Oat/Adgrg1/Serpine2/F3/Olig1
CUI_DEVELOPING_HEART_C7_MAST_CELL	19/549	149/14766	3.43	2.70886e-06	2.61703e-05	1.70119e-05	19	Fcer1g/Plek/Tyrobp/Vwa5a/Ptgs1/Vamp8/Plin2/Mlph/Alox5ap/Arhgdib/Elf1/Tnfsf10/Rhog/I830077J02Rik/Dock10/Cd83/Arhgef6/Stxbp2/Elovl5
TRAVAGLINI_LUNG_ALVEOLAR_EPITHELIAL_TYPE_1_CELL	34/549	387/14766	2.363	3.11889e-06	2.96295e-05	1.92605e-05	34	Cd151/Pdlim2/Tspan4/Syngr2/Aqp4/Tns1/Mt2/H2-M3/Myrf/Hspg2/Pmp22/Neat1/Abca1/Hbegf/Rbp1/Pllp/Prdx1/Prr5l/Snx22/Rras/Mt1/Rab31/Slc39a8/Sparc/Tspan15/Tmsb4x/Efemp1/Laptm4a/Rtkn2/Ttc7/Cryab/Ptpn21/Elovl5/Ripk2
TRAVAGLINI_LUNG_BASAL_CELL	21/549	182/14766	3.103	4.16155e-06	3.88866e-05	2.52781e-05	21	Apod/Gltp/Il33/Rhoc/Mt2/Axl/Rplp0/Eef1a1/Rps4x/Oat/Cnn2/Rpl10a/Sspn/Rpl23/Rpl7/Rpl32/F3/Itgb4/Gas5/Sox9/Ngfr
DESCARTES_FETAL_INTESTINE_MYELOID_CELLS	22/549	197/14766	3.004	4.23552e-06	3.89395e-05	2.53125e-05	22	Fcer1g/Itpr2/Cd274/Tifab/Plek/Man2b1/Tyrobp/Adap2/Csf3r/Tbxas1/Samhd1/Gpr34/Cmklr1/Ptafr/Abca1/Mafb/P2ry13/P2ry12/I830077J02Rik/Cd83/H2-DMa/Stab1
FAN_EMBRYONIC_CTX_MICROGLIA_3	7/549	20/14766	9.414	4.80465e-06	4.34707e-05	2.8258e-05	7	Trem2/Tbxas1/Slco2b1/Gpr34/Alox5ap/P2ry12/Creg1
TRAVAGLINI_LUNG_ARTERY_CELL	17/549	128/14766	3.572	5.18002e-06	4.61345e-05	2.99896e-05	17	Itpr2/Il33/Arhgap4/Arhgdib/Entpd1/Pllp/Mmrn2/Mt1/Lima1/Mgp/Ppp1r14a/Jam2/Serpine2/Sema3g/Ctnnal1/Itgb4/Pltp
DESCARTES_FETAL_CEREBRUM_VASCULAR_ENDOTHELIAL_CELLS	39/549	488/14766	2.149	5.90621e-06	5.17929e-05	3.36678e-05	39	Ifi27/Slc12a7/S100a16/Rhoc/Tgm2/Mt2/Vwa1/Helz2/Col6a2/Rbp1/Ecscr/Mmrn2/Eml3/Rras/Mt1/Rom1/Cdc42ep1/Htra3/Slc39a8/Sparc/Card10/Abcc9/Grap/Cavin1/S1pr5/Itpr3/Erg/Sema3g/Mcam/Mocs1/Thsd1/Flt4/Cstb/Gjc2/Kif26a/Pth1r/Anpep/Kcnj8/Stra6
HU_FETAL_RETINA_BLOOD	26/549	264/14766	2.649	6.08883e-06	5.25854e-05	3.41829e-05	26	Trim56/Prdx6/Syngr2/Podxl/Ctsl/Tns1/Rgs10/Tgm2/Wasf2/Mt2/Dcxr/Stom/Mgst1/Elf1/Rhog/Taldo1/Snx22/Mt1/Cdc42ep1/Slc39a8/Capns1/Creg1/Lxn/Txnip/Anln/Gng11
TRAVAGLINI_LUNG_LYMPHATIC_CELL	22/549	202/14766	2.929	6.37923e-06	5.42711e-05	3.52787e-05	22	Apod/Pdlim4/Rab3il1/Slco2b1/Rhoj/Mgst1/Chrdl1/Tmem98/Col6a2/Sema3d/Lsp1/Homer3/Prox1/Efemp1/Ston2/Oaf/Rpl7/Flt4/Rarres2/Eln/Ntn1/Creb5
CUI_DEVELOPING_HEART_C4_ENDOTHELIAL_CELL	18/549	145/14766	3.339	7.2462e-06	6.07402e-05	3.94839e-05	18	Vwf/Il33/F11r/S100a16/Rhoc/Podxl/Tgm2/Stom/St6gal1/Entpd1/Ecscr/Mmrn2/Plvap/Ppp1r14a/Leprot/Mcam/Pltp/Gng11
BUSSLINGER_GASTRIC_PPP1R1B_POSITIVE_CELLS	16/549	119/14766	3.616	8.33228e-06	6.88035e-05	4.47254e-05	16	Mlph/Abcc3/Rplp0/Golm1/Eef1a1/Rps4x/Gatm/Rpl18/Rack1/Rpl10a/Rpl23/Rpl7/Rpl22/Rps20/Rpl32/Sox9
RUBENSTEIN_SKELETAL_MUSCLE_PCV_ENDOTHELIAL_CELLS	23/549	221/14766	2.799	8.44955e-06	6.88035e-05	4.47254e-05	23	Npc2/Il33/S100a16/Anxa4/H2-M3/Gnai2/Rplp0/Ecscr/Eef1a1/Mmrn2/Rps4x/Plvap/Tmsb4x/H2-DMa/Cavin1/Ndrg1/Jam2/Erg/Gng5/Rpl7/Rpl22/Rpl32/Gng11
DESCARTES_FETAL_KIDNEY_STROMAL_CELLS	17/549	133/14766	3.438	8.74099e-06	7.01741e-05	4.56164e-05	17	Apod/Adamtsl4/Fxyd1/Rnase4/Col5a3/Plp1/Chrdl1/Adamts4/Aox1/Htra3/Mgp/Sparc/Tppp3/Cryab/Fbn1/Islr/Ngfr
LAKE_ADULT_KIDNEY_C10_THIN_ASCENDING_LIMB	31/549	355/14766	2.349	9.6078e-06	7.60618e-05	4.94437e-05	31	Itpr2/Stat3/Prdx6/Dbi/Cd81/Tgm2/Mt2/H2-M3/Ctnna1/Lrp10/Skap2/Rplp0/Anxa5/Tnfsf10/Gpx1/Golm1/Litaf/Prdx1/Eef1a1/Rps4x/Pttg1ip/Adgrg1/Rpl18/Rack1/Rpl10a/Cryab/Txnip/Rpl7/Rps20/Rpl32/Rarres2
MANNO_MIDBRAIN_NEUROTYPES_HRGL3	42/549	559/14766	2.021	1.18711e-05	9.26923e-05	6.02543e-05	42	Trf/Npc2/Stat3/Il33/Mxra8/Lamp1/Tgfb1/Aqp4/Tsc22d4/Lrig1/Slc44a1/Rhoj/Galnt15/Efemp2/Mgst1/Pmp22/Mbp/Tmem63a/Sall1/Anxa5/Litaf/Col4a5/Glis3/Gatm/Itprid2/Antxr1/Magt1/Sparc/Efemp1/Tppp3/Tbc1d2b/Bmp1/Jam2/Cryab/Pltp/Cpq/Gna12/Sox9/Dnah7b/Ntn1/Pde1c/Creb5
DESCARTES_FETAL_THYMUS_ANTIGEN_PRESENTING_CELLS	19/549	166/14766	3.078	1.33363e-05	0.000102726	6.67766e-05	19	Fcer1g/Plek/Tyrobp/Adap2/Cmklr1/Ptafr/Mafb/Abcc3/Fuca1/P2ry13/Icosl/Rab31/Tmcc3/Cd83/Gpr157/Tfeb/Arhgap22/Ighm/Kcnk13
DESCARTES_FETAL_EYE_MICROGLIA	17/549	139/14766	3.289	1.58013e-05	0.00012009	7.80639e-05	17	Itpr2/Plek/Apbb1ip/Adap2/Csf3r/Tbxas1/Slco2b1/Gpr34/Ptafr/St6gal1/P2ry12/Nrros/Cd83/H2-DMa/Arhgap22/Stab1/Kcnk13
LAKE_ADULT_KIDNEY_C9_THIN_ASCENDING_LIMB	26/549	279/14766	2.506	1.63307e-05	0.00012248	7.96176e-05	26	Prdx6/Anxa4/Tgm2/H2-M3/Ctnna1/Rplp0/Anxa5/Tnfsf10/Gpx1/Golm1/Prdx1/Eef1a1/Rps4x/Pttg1ip/Adgrg1/Rpl18/Laptm4a/Rack1/Rpl10a/Cryab/Rpl23/Rpl7/Rps20/Rpl32/Bicc1/Rarres2
DESCARTES_FETAL_CEREBRUM_MICROGLIA	32/549	389/14766	2.213	2.3137e-05	0.000171274	0.000111336	32	Galnt6/Trem2/Crybb1/Tyrobp/Apbb1ip/Tmco4/Sash3/Adap2/Csf3r/Rps6ka1/Hfe/Gpr34/S100a1/Pld1/Rcn3/Dennd1c/Entpd1/Aldh3b1/Slc2a5/Havcr2/P2ry13/Parvg/P2ry12/Plvap/Cd83/Tmem86a/Manba/Rgl3/Creg1/Kcnk13/Tnfrsf11a/Rttn
RUBENSTEIN_SKELETAL_MUSCLE_SATELLITE_CELLS	27/549	303/14766	2.397	2.51699e-05	0.000183934	0.000119566	27	Fxyd1/Prdx6/Dbi/Lamp2/Pdlim4/Mt2/Pmp22/Rbp1/Rplp0/Anxa5/Ddah2/Lsp1/Eef1a1/Rps4x/Mt1/Rpl18/Rack1/Rpl10a/Apoe/Cryab/Rpl23/Rpl7/Rpl22/Rps20/Rpl32/Ppp1r14b/Rarres2
AIZARANI_LIVER_C13_LSECS_2	26/549	288/14766	2.428	2.83565e-05	0.000204597	0.000132998	26	Ifi27/Il33/S100a16/Tcn2/Ctsl/Galnt15/Tgm2/Adamts4/Col6a2/Lpar6/Mmrn2/Zcchc24/Triobp/Tmcc3/Flnb/Sparc/Cavin1/Erg/Stab1/Wsb1/Flt4/Smtn/Pltp/Cpne2/Gng11/Anpep
AIZARANI_LIVER_C21_STELLATE_CELLS_1	20/549	191/14766	2.816	2.96805e-05	0.000211473	0.000137468	20	Cldn11/Gsn/Cd81/Tns1/Col6a2/Rbp1/Rras/Mt1/Antxr1/Aebp1/Mgp/Sparc/Efemp1/Cavin1/Mmp19/Cryab/Sspn/Col5a1/Synpo2/Fbn1
CUI_DEVELOPING_HEART_COMPACT_VENTRICULAR_CARDIOMYOCYTE	11/549	68/14766	4.351	3.80281e-05	0.000267605	0.000173956	11	H2-M3/Col6a2/Rps4x/Mgp/Sparc/Col5a2/Cryab/Lpp/Col5a1/Eln/Fbn1
DESCARTES_MAIN_FETAL_LYMPHATIC_ENDOTHELIAL_CELLS	11/549	69/14766	4.288	4.37468e-05	0.000304094	0.000197675	11	S100a16/Rab3il1/Rhoj/Homer3/Prr5l/Tmem140/Grap/Flt4/Gjc2/Gng11/Tnfrsf11a
BUSSLINGER_GASTRIC_LYZ_POSITIVE_CELLS	14/549	108/14766	3.487	4.58846e-05	0.000314793	0.00020463	14	Cd81/Rplp0/Anxa5/Golm1/Eef1a1/Rps4x/Rpl18/Rack1/Rpl10a/Rpl23/Rpl7/Rps20/Rpl32/Sox9
BUSSLINGER_GASTRIC_IMMATURE_PIT_CELLS	18/549	166/14766	2.916	4.63905e-05	0.000314793	0.00020463	18	Ifi27/Gsn/Galnt6/Lgals9/S100a16/Bcas1/Slc44a1/Vamp8/Fxyd3/Abcc3/Ctnna1/Slc44a2/Prdx1/Flnb/Tmsb4x/Fa2h/Itgb4/Cstb
ZHONG_PFC_C9_ORG_OTHER	12/549	82/14766	3.936	4.77034e-05	0.000319894	0.000207946	12	S100a16/Dbi/S100a13/Stom/Axl/Litaf/Fabp7/Gatm/Cdc42ep1/Sparc/Oat/F3
CUI_DEVELOPING_HEART_C5_VALVAR_CELL	20/549	199/14766	2.703	5.34159e-05	0.000354036	0.000230139	20	Cldn11/Ifi27/Il33/Rnase4/Cmtm6/Mt2/Apcdd1/Golm1/Golim4/Aebp1/Lima1/Mgp/Oat/Mmp19/Apoe/Ctnnal1/Synpo2/Fam114a1/Eln/Sox9
MANNO_MIDBRAIN_NEUROTYPES_HRGL1	29/549	354/14766	2.203	5.99453e-05	0.000392745	0.000255302	29	Trf/Il33/Aqp4/Tsc22d4/Rhoj/Plp1/Elovl1/Stom/Mgst1/Pmp22/Apcdd1/Col4a5/Glis3/Fabp7/Itprid2/Antxr1/Ermn/Jam2/Rtkn2/Cryab/Ston2/Pik3ip1/Eln/Pltp/Tgif2/Sox9/Dnah7b/Cpne2/Creb5
LAKE_ADULT_KIDNEY_C8_DECENDING_THIN_LIMB	25/549	285/14766	2.359	6.45297e-05	0.000416377	0.000270664	25	Ctsl/Tgm2/Mt2/H2-M3/Rplp0/Anxa5/Tnfsf10/Gpx1/Litaf/Prdx1/Eef1a1/Rps4x/Pttg1ip/Adgrg1/Rpl18/Laptm4a/Rack1/Rpl10a/Cryab/Txnip/Rpl23/Rpl7/Rps20/Rpl32/Gas5
TRAVAGLINI_LUNG_CLASSICAL_MONOCYTE_CELL	24/549	268/14766	2.409	6.50133e-05	0.000416377	0.000270664	24	Fcer1g/Npc2/Lgals9/Tyrobp/Csf3r/Fes/Mgst1/Neat1/Mafb/Entpd1/Mfsd1/Skap2/P2ry13/Tnfsf10/Gpx1/I830077J02Rik/Rab31/Agtrap/Mtmr11/Capns1/Scpep1/Stxbp2/Dpyd/Creb5
AIZARANI_LIVER_C9_LSECS_1	26/549	303/14766	2.308	6.69423e-05	0.000423968	0.000275599	26	Ifi27/Frmd8/Il33/S100a16/Ctsl/Rhoj/Galnt15/Tgm2/Adamts4/Col6a2/Triobp/Lima1/Flnb/Sparc/Pxn/Ecm1/Cavin1/Erg/Prkd3/Stab1/Mcam/Wsb1/Flt4/Smtn/Pltp/Gng11
RUBENSTEIN_SKELETAL_MUSCLE_MYELOID_CELLS	28/549	339/14766	2.222	6.94554e-05	0.000430615	0.00027992	28	Fcer1g/Npc2/Plek/Tyrobp/Tbxas1/Cmtm6/Ppp1r18/Samhd1/Rgs10/Vamp8/Arhgdib/Gpx1/Eif4ebp1/Rhog/Lsp1/Eef1a1/Taldo1/Rps4x/I830077J02Rik/Cd83/Tmsb4x/H2-DMa/Creg1/Rpl23/Rpl7/Stxbp2/Rpl32/Cstb
AIZARANI_LIVER_C7_EPCAM_POS_BILE_DUCT_CELLS_2	21/549	219/14766	2.579	6.96228e-05	0.000430615	0.00027992	21	Cd151/Slc12a7/Rhbdf1/Lamp2/Anxa4/Myrf/Abcc3/Lrp10/Anxa5/Golm1/Glis3/Lama5/Cdc42ep1/Tppp3/Tm7sf3/Cryab/Plekhb1/Bicc1/Sox9/Anpep/Creb5
RUBENSTEIN_SKELETAL_MUSCLE_PERICYTES	16/549	141/14766	3.052	7.02583e-05	0.000430615	0.00027992	16	Ephx1/Cd151/Cyb5r3/Mt2/Arhgdib/Col6a2/Anxa5/Prdx1/Sparc/Abcc9/Ppp1r14a/Laptm4a/Leprot/Txnip/Mcam/Kcnj8
GAO_LARGE_INTESTINE_24W_C1_DCLK1POS_PROGENITOR	13/549	99/14766	3.532	7.4398e-05	0.000451137	0.00029326	13	Cldn11/Cercam/Col16a1/Rcn3/Adamts4/Lpar1/Mgp/Sparc/Gstm1/Col5a2/Col5a1/Islr/Ngfr
BUSSLINGER_GASTRIC_MATURE_PIT_CELLS	21/549	222/14766	2.544	8.46998e-05	0.000508199	0.000330353	21	Ifi27/Gsn/Lgals9/Cd151/Bcas1/Rhoc/Vamp8/Mt2/Mlph/Fxyd3/Neat1/Abcc3/Ctnna1/Lrp10/Slc44a2/Mt1/Pttg1ip/Flnb/Tmsb4x/Itpr3/Fa2h
CUI_DEVELOPING_HEART_C6_EPICARDIAL_CELL	19/549	194/14766	2.634	0.00011533	0.00068011	0.000442103	19	Rnase4/Vsir/Ptgs1/Anxa4/H2-M3/Myrf/Mgst1/Ppl/Tmem98/Pllp/Carhsp1/Aox1/Mt1/Slc39a8/Efemp1/Oat/Bicc1/Rarres2/Gfpt2
TRAVAGLINI_LUNG_GOBLET_CELL	16/549	147/14766	2.927	0.000115738	0.00068011	0.000442103	16	Galnt6/Lgals9/S100a16/Rhoc/Podxl/Tgm2/Mgst1/Cd82/St6gal1/Reep3/Tnfsf10/Golm1/Carhsp1/Oat/Fam114a1/Cstb
DESCARTES_FETAL_LIVER_MYELOID_CELLS	18/549	180/14766	2.69	0.000133052	0.000773872	0.000503053	18	Ifi27/Tyrobp/Adap2/Samhd1/Cmklr1/Mafb/Axl/Fuca1/P2ry13/I830077J02Rik/Rnf135/Rab31/Tmem86a/Rgl3/Creg1/Plpp2/Kcnk13/Tnfrsf11a
AIZARANI_LIVER_C10_MVECS_1	23/549	266/14766	2.326	0.0001554	0.000894725	0.000581612	23	Ifi27/Gsn/Clic4/Vwf/Il33/Tns1/Rhoj/Galnt15/Tgm2/Stom/Vwa1/Mmrn2/Tmcc3/Plvap/Flnb/Mgp/Sparc/Cavin1/Ndrg1/Jam2/Erg/Cpne2/Gng11
DESCARTES_FETAL_THYMUS_VASCULAR_ENDOTHELIAL_CELLS	14/549	122/14766	3.086	0.000174515	0.000994738	0.000646626	14	Vwf/Podxl/Rhoj/Tgm2/Stom/Glis3/Prox1/Ecscr/Prr5l/Edem2/Plvap/Erg/Mcam/Tnfrsf11a
MENON_FETAL_KIDNEY_4_PODOCYTES	19/549	201/14766	2.542	0.000183728	0.00103688	0.000674022	19	Cd151/Prdx6/Mxra8/Cd81/Podxl/Wasf2/Neat1/Tnni1/Mafb/Phactr4/Anxa5/Golim4/Sparc/Tmsb4x/Tppp3/Leprot/Txnip/Pltp/Pth1r
DESCARTES_FETAL_KIDNEY_MYELOID_CELLS	17/549	169/14766	2.706	0.000188899	0.00105561	0.000686196	17	Trem2/Cd274/Crybb1/Tifab/Adap2/Slco2b1/Gpr34/Ptafr/Abca1/Aldh3b1/Havcr2/P2ry13/I830077J02Rik/Tmem86a/St18/Arhgap22/Tnfrsf11a
LAKE_ADULT_KIDNEY_C18_COLLECTING_DUCT_PRINCIPAL_CELLS_MEDULLA	26/549	325/14766	2.152	0.000208601	0.00115439	0.000750409	26	Prdx6/Cd81/Slc44a1/H2-M3/St6gal1/Fuca1/Rplp0/Gpx1/Litaf/Prdx1/Eef1a1/Rps4x/Pttg1ip/Tmsb4x/Ndrg1/Adgrg1/Rpl18/Laptm4a/Rack1/Rpl10a/Cryab/Txnip/Rpl23/Rpl7/Rps20/Rpl32
AIZARANI_LIVER_C24_EPCAM_POS_BILE_DUCT_CELLS_3	18/549	187/14766	2.589	0.000215164	0.00117926	0.000766575	18	Cd151/Slc12a7/Anxa4/Vamp8/Mlph/Pld1/Fxyd3/Hbegf/Lrp10/Anxa5/Golm1/Cdc42ep1/Tppp3/Fa2h/Galnt4/Cryab/Sox9/Anpep
FAN_OVARY_CL9_PUTATIVE_APOPTOTIC_ENDOTHELIAL_CELL	28/549	363/14766	2.075	0.000221572	0.00120282	0.000781887	28	Ifi27/Gsn/Stat3/Vwf/S100a16/Rhoc/Plin2/Mt2/H2-M3/Stom/Neat1/Ctnna1/Elf1/Anxa5/Tnfsf10/Gpx1/Lpar6/Carhsp1/Lap3/Prdx1/Itprid2/Mgp/Sparc/H2-DMa/Ndrg1/Erg/Gng5/Gng11
GAO_LARGE_INTESTINE_24W_C2_MKI67POS_PROGENITOR	13/549	111/14766	3.15	0.000240714	0.0012944	0.000841422	13	Vwf/Podxl/Ecscr/Mmrn2/Plvap/Jam2/Arhgef6/Serpine2/Erg/Prc1/Tacc3/Anln/Gng11
BUSSLINGER_GASTRIC_METALLOTHIONEIN_CELLS	12/549	98/14766	3.293	0.000272904	0.00145379	0.000945028	12	Ifi27/Gsn/Mt2/Fxyd3/Abcc3/Slc44a2/Rplp0/Pllp/Prdx1/Mt1/Ndrg1/Cstb
DESCARTES_FETAL_STOMACH_MYELOID_CELLS	10/549	72/14766	3.736	0.000313221	0.00165311	0.0010746	10	Fcer1g/Plek/Tyrobp/Adap2/Csf3r/Tbxas1/Ptafr/Hacd4/Cd83/H2-DMa
DESCARTES_FETAL_ADRENAL_SCHWANN_CELLS	13/549	115/14766	3.04	0.000342139	0.00178917	0.00116304	13	Fxyd1/Col20a1/Plp1/Lgi4/Sox10/Cnp/Ugt8a/Art3/Sema3g/Mcam/Plekhb1/Gal3st1/Ngfr
LAKE_ADULT_KIDNEY_C6_PROXIMAL_TUBULE_EPITHELIAL_CELLS_FIBRINOGEN_POS_S3	17/549	178/14766	2.569	0.000350367	0.00181554	0.00118018	17	Clic4/Ctsl/Tgm2/Mt2/Mgst1/Neat1/Skap2/Rplp0/Tnfsf10/Aox1/Gatm/Mt1/Rpl18/Laptm4a/Serpine2/Cryab/Rps20
TRAVAGLINI_LUNG_CAPILLARY_INTERMEDIATE_1_CELL	16/549	162/14766	2.656	0.000356083	0.00182854	0.00118863	16	Tbxas1/Syngr2/Plin2/Wasf2/H2-M3/Cmtm3/Cd82/Gpx1/Pald1/Phldb1/Rras/Cd83/Sparc/Tspan15/Vat1/Pik3ip1
DESCARTES_FETAL_EYE_STROMAL_CELLS	11/549	87/14766	3.401	0.000367675	0.0018712	0.00121637	11	Adamtsl4/Rnase4/Adamts4/Col6a2/Mgp/Sparc/Mmp19/Col5a2/Col5a1/Fbn1/Islr
FAN_EMBRYONIC_CTX_BIG_GROUPS_BRAIN_IMMUNE	15/549	149/14766	2.708	0.000439875	0.00221884	0.00144235	15	Xaf1/Fcer1g/Tapbp/Akna/Vamp8/H2-M3/Arhgdib/Il16/Neat1/Elf1/Litaf/Lsp1/Cnn2/Txnip/Arhgef1
TRAVAGLINI_LUNG_NONCLASSICAL_MONOCYTE_CELL	17/549	182/14766	2.512	0.000453966	0.00224204	0.00145743	17	Fcer1g/Npc2/Lgals9/Tyrobp/Tbxas1/Rhoc/Sh3bp2/Cmtm6/Mafb/Aldh3b1/Naga/P2ry13/Tnfsf10/Cdh23/Rras/I830077J02Rik/Stxbp2
TRAVAGLINI_LUNG_BRONCHIAL_VESSEL_1_CELL	19/549	216/14766	2.366	0.000458922	0.00224204	0.00145743	19	Prdx6/Hspg2/Vwa1/Adamts4/Hbegf/Rplp0/Litaf/Rps4x/Plvap/Mgp/Ndrg1/Rpl18/Rpl10a/Rpl23/Rpl7/Rpl22/Rps20/Rpl32/Gas5
FAN_OVARY_CL14_MATURE_SMOOTH_MUSCLE_CELL	24/549	305/14766	2.116	0.000459855	0.00224204	0.00145743	24	Gsn/Cd151/Clic4/Fxyd1/Cyb5r3/Dbi/Rhoc/Wasf2/Lgi4/Mt2/Mafb/Axl/Rsu1/Mt1/Mgp/Sparc/Tppp3/Cavin1/Ppp1r14a/Leprot/Cryab/Txnip/Mcam/Rab13
BUSSLINGER_GASTRIC_ISTHMUS_CELLS	32/549	457/14766	1.883	0.000460209	0.00224204	0.00145743	32	Gsn/Galnt6/Cd151/S100a16/Bcas1/Mvp/Dbi/Syngr2/Slc44a1/Wasf2/Mlph/Fxyd3/Abcc3/Ctnna1/Slc44a2/Pllp/Kif1c/Nkx6-2/Prdx1/Taldo1/Pttg1ip/Lima1/Flnb/Capns1/Tspan15/Tmsb4x/Itpr3/Prc1/Tacc3/Itgb4/Cstb/Cyp4f14
CUI_DEVELOPING_HEART_VALVAR_ENDOTHELIAL_CELL	15/549	150/14766	2.69	0.000472429	0.00228207	0.00148345	15	Cldn11/Ifi27/Ctsl/Plin2/Mt2/H2-M3/Pmp22/Neat1/Hbegf/Tmbim1/Pllp/Mtmr11/Mmp19/Cryab/Itgb4
DESCARTES_MAIN_FETAL_SCHWANN_CELLS	7/549	39/14766	4.828	0.000516138	0.00247226	0.00160708	7	Rhbdf1/Plp1/Pmp22/Sox10/Cnp/Sema3g/Ngfr
AIZARANI_LIVER_C25_KUPFFER_CELLS_4	16/549	168/14766	2.562	0.000534261	0.00253774	0.00164965	16	Fcer1g/Npc2/Lgals9/Plek/Tyrobp/Cmtm6/Samhd1/Mafb/Hbegf/Gpx1/Icosl/Litaf/I830077J02Rik/Rab31/Cd83/H2-DMa
LAKE_ADULT_KIDNEY_C19_COLLECTING_DUCT_INTERCALATED_CELLS_TYPE_A_MEDULLA	25/549	329/14766	2.044	0.000591187	0.00278493	0.00181033	25	Prdx6/Mt2/H2-M3/St6gal1/Rplp0/Gpx1/Litaf/Prdx1/Eef1a1/Rps4x/Pttg1ip/Lima1/Tmsb4x/Adgrg1/Rpl18/Laptm4a/Rack1/Rpl10a/Cryab/Txnip/Rpl23/Rpl7/Rps20/Rpl32/Gas5
DURANTE_ADULT_OLFACTORY_NEUROEPITHELIUM_MACROPHAGES	10/549	78/14766	3.448	0.000602424	0.00279172	0.00181475	10	Fcer1g/Npc2/Trem2/Tyrobp/Rgs10/Gpr34/P2ry13/Cd83/H2-DMa/Apoe
DURANTE_ADULT_OLFACTORY_NEUROEPITHELIUM_PERICYTES	10/549	78/14766	3.448	0.000602424	0.00279172	0.00181475	10	Ifi27/Vwf/Podxl/Lpar6/Ecscr/Plvap/Cavin1/Jam2/Txnip/Gng11
HAY_BONE_MARROW_MONOCYTE	19/549	221/14766	2.312	0.000608649	0.00279782	0.00181871	19	Fcer1g/Lgals9/Vsir/Adap2/Tbxas1/Rhoc/Syngr2/Cmtm6/Ctsl/Mapkapk3/Tnfsf10/Cdh23/Rhog/Rras/Tmsb4x/Tppp3/Gng5/Dock5/Cstb
DESCARTES_FETAL_PLACENTA_MYELOID_CELLS	14/549	138/14766	2.729	0.000625341	0.00285156	0.00185364	14	Tyrobp/Adap2/Lacc1/P2rx7/Mafb/Tor4a/I830077J02Rik/Cd83/St18/H2-DMa/Bfsp2/Arhgap22/Stab1/Pltp
CUI_DEVELOPING_HEART_VASCULAR_ENDOTHELIAL_CELL	17/549	192/14766	2.381	0.000835011	0.00377743	0.0024555	17	Ifi27/Cd151/Ptgs1/Syngr2/Tcn2/Cdh23/Mmrn2/Golim4/Lima1/Mgp/Efemp1/Serpine2/Col5a2/Txnip/Col5a1/Eln/Creb5
BUSSLINGER_DUODENAL_TRANSIT_AMPLIFYING_CELLS	17/549	194/14766	2.357	0.000937457	0.00420749	0.00273506	17	Dbi/Mt2/Mgst1/Rplp0/Golm1/Prdx1/Eef1a1/Rps4x/Mt1/Rpl18/Rack1/Rpl10a/Rpl23/Rpl7/Rpl22/Rps20/Rpl32
AIZARANI_LIVER_C18_NK_NKT_CELLS_5	12/549	113/14766	2.856	0.00100382	0.00447013	0.00290579	12	Fcer1g/Npc2/Plek/Tyrobp/Samhd1/P2rx7/Mafb/Hbegf/I830077J02Rik/Rab31/Cd83/H2-DMa
TRAVAGLINI_LUNG_ALVEOLAR_FIBROBLAST_CELL	15/549	162/14766	2.49	0.00105422	0.00465818	0.00302803	15	F11r/Pdlim2/Kcnk6/Samhd1/Tgm2/Pmp22/Cmklr1/Cd82/Chrdl1/Litaf/Mmp19/Rarres2/S1pr2/Fmo2/Islr
DESCARTES_FETAL_EYE_VASCULAR_ENDOTHELIAL_CELLS	10/549	84/14766	3.202	0.00108384	0.00475032	0.00308793	10	Vwf/Podxl/Ecscr/Plvap/Ppp1r14a/Lxn/Erg/Sema3g/Thsd1/Flt4
TRAVAGLINI_LUNG_LIPOFIBROBLAST_CELL	14/549	146/14766	2.579	0.00109174	0.00475032	0.00308793	14	Apod/Stat3/Pdlim4/Plin2/Mt2/Adamts4/Mt1/Mmp19/Serpine2/Sptssa/Oaf/Gfpt2/Elovl5/Ngfr
TRAVAGLINI_LUNG_BASOPHIL_MAST_1_CELL	21/549	270/14766	2.092	0.00118266	0.00510695	0.00331975	21	Vwa5a/Prdx6/Tspan4/Ptgs1/Slc44a1/Rgs10/Anxa4/Plin2/Lyl1/Renbp/Mlph/Alox5ap/Pmp22/Cd82/Prdx1/Parvb/Vat1/Laptm4a/Arhgef6/Lxn/Kif13b
FAN_OVARY_CL18_B_LYMPHOCYTE	29/549	426/14766	1.831	0.00129745	0.00556048	0.00361457	29	Fcer1g/Npc2/Plek/Tyrobp/Tapbp/Hvcn1/Dbi/Syngr2/Tgfb1/Cmtm6/Vamp8/H2-M3/Alox5ap/Arhgdib/Mbp/Cyb561a3/Elf1/Atf5/Gpx1/Litaf/Rhog/Lsp1/Prdx1/Taldo1/Cd83/H2-DMa/Tmem243/Gng5/Ppp1r14b
DESCARTES_MAIN_FETAL_IGFBP1_DKK1_POSITIVE_CELLS	14/549	149/14766	2.527	0.0013293	0.0056545	0.00367569	14	Apod/Hspb6/Pdlim2/Mxra8/Tgm2/Ube2l6/Cd82/Chrdl1/Rbp1/Aox1/Rras/Mmp19/Sptssa/Islr
HAY_BONE_MARROW_NK_CELLS	25/549	350/14766	1.921	0.00142399	0.00601239	0.00390833	25	Lgals9/Cercam/Tapbp/Sash3/Wipf1/Rps6ka1/Lamp1/Akna/Ppp1r18/Tsc22d4/H2-M3/Rab29/Ube2l6/Arhgdib/Mbp/Havcr2/Lrp10/Slc44a2/Litaf/Prr5l/Pxn/Adgrg1/S1pr5/Nfatc3/Tnfrsf18
TRAVAGLINI_LUNG_IGSF21_DENDRITIC_CELL	7/549	46/14766	4.093	0.00143516	0.006015	0.00391003	7	Slco2b1/Ctsl/Mafb/Gatm/Cd83/Stab1/Pltp
LAKE_ADULT_KIDNEY_C7_PROXIMAL_TUBULE_EPITHELIAL_CELLS_S3	13/549	136/14766	2.571	0.00167091	0.00695194	0.00451908	13	Mt2/Eef1a1/Rps4x/Gatm/Mt1/Rpl18/4931406C07Rik/Laptm4a/Rpl23/Rpl7/Rps20/Rpl32/Anpep
MENON_FETAL_KIDNEY_9_ENDOTHELIAL_CELLS	11/549	105/14766	2.818	0.00179612	0.00737064	0.00479126	11	Cd81/H2-M3/Hspg2/Neat1/Gnai2/Pttg1ip/Sparc/Tmsb4x/Cavin1/Lpp/Gng11
BUSSLINGER_ESOPHAGEAL_QUIESCENT_BASAL_CELLS	9/549	75/14766	3.228	0.0017974	0.00737064	0.00479126	9	Cd81/Tns1/Eef1a1/Lama5/Rack1/Serpine2/Txnip/Itgb4/Gas5
GAO_LARGE_INTESTINE_ADULT_CI_MESENCHYMAL_CELLS	24/549	339/14766	1.904	0.00197837	0.00805478	0.00523598	24	Fcrls/Cercam/Apbb1ip/Sash3/Wipf1/Hvcn1/Tgfb1/Ppp1r18/Tns1/Arhgap4/Alox5ap/Arhgdib/Il16/Parvg/Lsp1/Homer3/Parvb/Lama5/Scpep1/Flt3l/Evi2a/Asb2/Tnfrsf18/Syne3
RUBENSTEIN_SKELETAL_MUSCLE_B_CELLS	15/549	173/14766	2.332	0.00203338	0.00822004	0.00534341	15	Hvcn1/Cmtm6/Alox5ap/Eef1a1/Rps4x/I830077J02Rik/Cd83/H2-DMa/Rpl18/Tmem243/Rack1/Rpl23/Rpl7/Rpl22/Rpl32
AIZARANI_LIVER_C32_MVECS_3	13/549	140/14766	2.498	0.00216722	0.00866459	0.00563238	13	Cldn11/Ifi27/Trim56/Vwf/Il33/Ptgs1/Tns1/Tgm2/H2-M3/Tnfsf10/Mmrn2/Zcchc24/Ndrg1
DURANTE_ADULT_OLFACTORY_NEUROEPITHELIUM_VASCULAR_SMOOTH_MUSCLE_CELLS	10/549	92/14766	2.923	0.00217375	0.00866459	0.00563238	10	Tns1/Mt2/Mt1/Sparc/Cavin1/Ppp1r14a/Cryab/Mcam/Lpp/Synpo2
AIZARANI_LIVER_C33_STELLATE_CELLS_2	12/549	126/14766	2.562	0.00256166	0.0101399	0.0065914	12	Tns1/Lgi4/Col6a2/Antxr1/Mgp/Sparc/Cryab/Mcam/Lpp/Col5a1/Nt5dc2/Pth1r
TRAVAGLINI_LUNG_CAPILLARY_INTERMEDIATE_2_CELL	26/549	388/14766	1.802	0.00280602	0.0110305	0.00717036	26	Ifi27/Pdlim2/Dbi/S100a13/Vamp8/Mt2/Ube2l6/Mbp/Gpx1/Kif1c/Ddah2/Carhsp1/Eef1a1/Rps4x/Mt1/Sparc/Tmsb4x/Cavin1/Gng5/Tmem219/Rpl23/Rpl22/Rps20/Cstb/Cpne2/Rab13
BUSSLINGER_DUODENAL_TUFT_CELLS	9/549	81/14766	2.988	0.00306911	0.0119466	0.00776586	9	Gsn/Itpr2/Ptgs1/Mt2/Alox5ap/Gnai2/Skap2/Mt1/Sox9
BUSSLINGER_DUODENAL_MATURE_ENTEROCYTES	19/549	254/14766	2.012	0.00308097	0.0119466	0.00776586	19	Ifi27/Galnt6/Cd151/Slc12a7/Rhoc/Plin2/Micall2/Abcc3/Slc2a5/Flnb/Mtmr11/Card10/Bmp1/Arhgap27/Mical1/Itgb4/Hook2/Cyp4f14/Anpep
TRAVAGLINI_LUNG_ALVEOLAR_EPITHELIAL_TYPE_2_CELL	12/549	130/14766	2.483	0.00331858	0.0127653	0.00829801	12	Npc2/Csf3r/Dbi/Plin2/Dcxr/Mlph/Cdc42ep1/Cd83/Tifa/Tmem243/Qdpr/Kcnj8
MENON_FETAL_KIDNEY_10_IMMUNE_CELLS	9/549	82/14766	2.952	0.00333688	0.0127653	0.00829801	9	Tyrobp/Samhd1/Rgs10/Vamp8/H2-M3/Arhgdib/Neat1/Gpx1/Tmsb4x
LAKE_ADULT_KIDNEY_C23_ENDOTHELIAL_CELLS_AVR	12/549	131/14766	2.464	0.00353358	0.0134276	0.00872855	12	Tgm2/Mt2/H2-M3/Rplp0/Prdx1/Eef1a1/Pttg1ip/Tmsb4x/Rpl18/Rack1/Txnip/Rpl7
DESCARTES_FETAL_HEART_SCHWANN_CELLS	7/549	54/14766	3.487	0.003679	0.0138876	0.00902758	7	Mag/Col20a1/Plp1/Lgi4/Plxnb3/Sox10/St6galnac2
AIZARANI_LIVER_C11_HEPATOCYTES_1	21/549	297/14766	1.902	0.00373537	0.0140077	0.00910562	21	Ephx1/Trf/Prdx6/Plin2/Mt2/Dcxr/Mgst1/Abca1/Aldh1l1/Atf5/Aox1/Prox1/Gatm/Mt1/Oat/4931406C07Rik/Apoe/Shmt1/Rarres2/Cyp4f14/Cyp27a1
HU_FETAL_RETINA_RPE	20/549	279/14766	1.928	0.00394433	0.0146946	0.00955214	20	Npc2/Tspan4/Fgfrl1/Ctsl/Myrf/Mgst1/Neat1/Tmem98/Litaf/Sparc/Efemp1/Apoe/Elovl7/Ctnnal1/Eln/Pltp/Gng11/Fbn1/Cyp27a1/Stra6
MANNO_MIDBRAIN_NEUROTYPES_HPROGM	21/549	300/14766	1.883	0.00419398	0.0155232	0.0100908	21	Aqp4/Plp1/Efemp2/Mcm3/Chrdl1/Sall1/Tmem98/Rbp1/Anxa5/Magt1/Slc39a8/Rpl18/Bmp1/Jam2/Gng5/Prc1/Mcm2/Tacc3/Pltp/Dnah7b/Rab13
GAO_ESOPHAGUS_25W_C4_FGFR1HIGH_EPITHELIAL_CELLS	16/549	206/14766	2.089	0.00441882	0.0162499	0.0105632	16	Tspan4/Col5a3/Frrs1/Cmtm3/Col16a1/Chrdl1/Ermard/Adamtsl1/Aox1/Bmp1/Jam2/Asb2/Fkbp10/Rarres2/Fbn1/Islr
MENON_FETAL_KIDNEY_5_PROXIMAL_TUBULE_CELLS	10/549	103/14766	2.611	0.00495352	0.0180994	0.0117654	10	Npc2/Dbi/Anxa4/Tnfsf10/Rps4x/Pttg1ip/4931406C07Rik/Laptm4a/Apoe/Gng11
BUSSLINGER_DUODENAL_STEM_CELLS	21/549	305/14766	1.852	0.00506204	0.0183781	0.0119466	21	Lrig1/Cryzl2/Mt2/Hbegf/Golm1/Eef1a1/Rps4x/Gcnt1/Mt1/Rpl18/Rack1/Rpl10a/Txnip/Rpl23/Rpl7/Rpl22/Rps20/Rpl32/Rnf43/Gas5/Sox9
DURANTE_ADULT_OLFACTORY_NEUROEPITHELIUM_MAST_CELLS	8/549	72/14766	2.988	0.00513505	0.0185252	0.0120422	8	Fcer1g/Tyrobp/Vwa5a/Plin2/Alox5ap/Elf1/Cd83/Laptm4a
AIZARANI_LIVER_C4_EPCAM_POS_BILE_DUCT_CELLS_1	15/549	191/14766	2.112	0.00519433	0.0186212	0.0121046	15	Lamp2/Anxa4/Myrf/Abcc3/Anxa5/Golm1/Glis3/Prox1/Cdc42ep1/Plpp2/Tm7sf3/Cryab/Bicc1/Sox9/Anpep
DURANTE_ADULT_OLFACTORY_NEUROEPITHELIUM_RESPIRATORY_COLUMNAR_CELLS	5/549	31/14766	4.338	0.00532009	0.0189528	0.0123202	5	S100a16/Mt2/Prdx1/Mt1/Cstb
DESCARTES_FETAL_STOMACH_ENS_GLIA	6/549	44/14766	3.668	0.00545824	0.0193242	0.0125616	6	Col5a3/Col20a1/Plp1/Lgi4/Sox10/Cryab
CUI_DEVELOPING_HEART_C9_B_T_CELL	13/549	156/14766	2.241	0.00550383	0.0193653	0.0125883	13	Fcer1g/Tapbp/Sash3/Wipf1/H2-M3/Arhgdib/Il16/Elf1/Litaf/Lsp1/Txnip/Arhgef1/Pik3ip1
DURANTE_ADULT_OLFACTORY_NEUROEPITHELIUM_OLFACTORY_HORIZONTAL_BASAL_CELLS	4/549	20/14766	5.379	0.00569657	0.0198512	0.0129042	4	Ctsl/Mt2/Mt1/F3
BUSSLINGER_GASTRIC_X_CELLS	15/549	193/14766	2.09	0.00571158	0.0198512	0.0129042	15	H2-M3/S100a1/Mafb/Rasa4/Gnai2/Rbp1/Prox1/Mt1/Flnb/St18/Lpp/Trp53i13/Wsb1/Kif13b/Qdpr
AIZARANI_LIVER_C23_KUPFFER_CELLS_3	16/549	212/14766	2.03	0.00581169	0.0200767	0.0130508	16	Fcer1g/Plek/Tyrobp/Vsir/Csf3r/Samhd1/Ptafr/Mafb/Gnai2/Skap2/Parvg/Rhog/Taldo1/I830077J02Rik/Rab31/Creb5
MANNO_MIDBRAIN_NEUROTYPES_HPROGBP	20/549	290/14766	1.855	0.00603332	0.0207168	0.0134669	20	Mxra8/Plp1/Arhgap11a/Sall1/Litaf/Antxr1/Mcm6/Rpl18/Jam2/Xrcc3/Rtkn2/Gng5/Asb2/Ctnnal1/Timeless/Prc1/Tacc3/Anln/Tgif2/Sox9
AIZARANI_LIVER_C1_NK_NKT_CELLS_1	13/549	158/14766	2.213	0.00611649	0.0208766	0.0135708	13	Sash3/Wipf1/Akna/Ppp1r18/H2-M3/Alox5ap/Arhgdib/Mbp/Tmsb4x/Adgrg1/Ikzf2/Txnip/Pik3ip1
DESCARTES_FETAL_ADRENAL_MYELOID_CELLS	13/549	159/14766	2.199	0.00644256	0.0217293	0.0141251	13	Trem2/Adap2/Slco2b1/Lacc1/Gpr34/Cmklr1/Ptafr/P2ry13/P2ry12/Rnf135/H2-DMa/Kcnk13/Tnfrsf11a
TRAVAGLINI_LUNG_DIFFERENTIATING_BASAL_CELL	13/549	159/14766	2.199	0.00644256	0.0217293	0.0141251	13	Gsn/Galnt6/Gltp/S100a16/Rhoc/Cd82/Tnfsf10/Eef1a1/Rps4x/Lima1/Oat/F3/Fmo2
AIZARANI_LIVER_C20_LSECS_3	20/549	293/14766	1.836	0.00673872	0.0225945	0.0146875	20	Ifi27/Il33/S100a16/Ctsl/Rhoj/Tgm2/Adamts4/Lima1/Flnb/Sparc/Pxn/Cavin1/Ndrg1/Erg/Prkd3/Stab1/Mcam/Wsb1/Pltp/Arsg
TRAVAGLINI_LUNG_BASOPHIL_MAST_2_CELL	29/549	481/14766	1.622	0.00734354	0.0244785	0.0159121	29	Uba7/Galnt6/Vwa5a/Prdx6/Tspan4/Dbi/Ptgs1/Slc44a1/Anxa4/Plin2/Renbp/Mlph/Arhgdib/Pmp22/Ptafr/Cd82/Abca1/Spata13/Elf1/Tnfsf10/Ddah2/Prdx1/Rps4x/Cd83/Cavin1/Vat1/Laptm4a/Arhgef6/Lxn
MANNO_MIDBRAIN_NEUROTYPES_HNPROG	16/549	218/14766	1.974	0.00754084	0.02499	0.0162446	16	Mt2/Arhgap11a/Abca1/Mfng/Prdx1/Mt1/Lama5/St18/Rpl18/Rtkn2/Gng5/Asb2/Prc1/Tacc3/Psrc1/Eno3
TRAVAGLINI_LUNG_AIRWAY_SMOOTH_MUSCLE_CELL	13/549	163/14766	2.145	0.00788755	0.0259879	0.0168933	13	Cd151/Tgm2/Entpd1/Antxr1/Ppp1r14a/Rpl18/Rpl10a/Cryab/Rpl23/Mcam/Lpp/Mical1/Synpo2
DURANTE_ADULT_OLFACTORY_NEUROEPITHELIUM_RESPIRATORY_HORIZONTAL_BASAL_CELLS	5/549	34/14766	3.955	0.00795308	0.0260532	0.0169358	5	S100a16/Mt2/Fxyd3/Prdx1/Mt1
ZHENG_CORD_BLOOD_C4_PUTATIVE_EARLY_ERYTHROID_COMMITMENT	9/549	94/14766	2.575	0.00819941	0.0267066	0.0173606	9	Abca1/Phactr4/Elf1/Itprid2/Slc39a8/Laptm4a/Leprot/Erg/Ikzf2
TRAVAGLINI_LUNG_CLUB_CELL	10/549	111/14766	2.423	0.00832782	0.0269708	0.0175322	10	S100a13/Mgst1/Arhgdib/Mgp/Tmsb4x/Rpl18/Rps20/Rpl32/Wsb1/Fmo2
AIZARANI_LIVER_C39_EPCAM_POS_BILE_DUCT_CELLS_4	14/549	184/14766	2.046	0.00889674	0.0286268	0.0186087	14	Cd151/Slc12a7/Lamp2/Anxa4/Trim47/Hbegf/Anxa5/Cdc42ep1/Flnb/Cryab/Mcam/Bicc1/Sox9/Creb5
DESCARTES_MAIN_FETAL_MYELOID_CELLS	8/549	79/14766	2.724	0.00893958	0.0286268	0.0186087	8	Man2b1/Tyrobp/Samhd1/Cmklr1/Hbegf/I830077J02Rik/Frmd4b/Stab1
AIZARANI_LIVER_C5_NK_NKT_CELLS_3	11/549	130/14766	2.276	0.00916751	0.0291926	0.0189766	11	Fcer1g/Plek/Tyrobp/Sash3/Wipf1/Akna/H2-M3/Alox5ap/Arhgdib/S1pr5/Pik3ip1
FAN_OVARY_CL17_PUTATIVE_APOPTOTIC_SMOOTH_MUSCLE_CELL	16/549	225/14766	1.913	0.0100558	0.0318433	0.0206996	16	Stat3/Cd151/Clic4/Fxyd1/Ctsl/Mt2/Stom/Neat1/Axl/Adamts4/Litaf/Prdx1/Mt1/Oat/Cryab/Tssc4
HAY_BONE_MARROW_IMMATURE_NEUTROPHIL	14/549	187/14766	2.014	0.0101774	0.0320504	0.0208342	14	Npc2/Sh3bp2/Plin2/Neat1/Abca1/Mafb/Hbegf/Icosl/Evi2a/Tmem219/Txnip/Arhgap27/Card19/Ripk2
AIZARANI_LIVER_C14_HEPATOCYTES_2	16/549	227/14766	1.896	0.0108846	0.0340893	0.0221596	16	Ephx1/Trf/Prdx6/Plin2/Mt2/Dcxr/Mgst1/Aldh1l1/Atf5/Gatm/Mt1/Apoe/Shmt1/Rarres2/Qdpr/Cyp27a1
BUSSLINGER_DUODENAL_BCHE_CELLS	5/549	37/14766	3.635	0.0113762	0.0352414	0.0229085	5	Gsn/Mt2/Prox1/Mt1/Tmem219
DURANTE_ADULT_OLFACTORY_NEUROEPITHELIUM_MONOCYTES	5/549	37/14766	3.635	0.0113762	0.0352414	0.0229085	5	Fcer1g/Tyrobp/Rgs10/Cd83/H2-DMa
HAY_BONE_MARROW_PLATELET	17/549	250/14766	1.829	0.0123377	0.0380133	0.0247104	17	Cd151/Ptgs1/Rgs10/Lyl1/Ctsa/Cers2/Abcc3/Tmbim1/Sec14l5/Rsu1/Tmem140/Sparc/Frmd4b/Ston2/Rhobtb1/Elovl7/Gng11
RUBENSTEIN_SKELETAL_MUSCLE_T_CELLS	13/549	173/14766	2.021	0.0126267	0.0386948	0.0251534	13	Arhgdib/Rplp0/Eef1a1/Rps4x/Tmsb4x/Rpl18/Rack1/Rpl10a/Rpl23/Rpl7/Rpl22/Rps20/Rpl32
FAN_EMBRYONIC_CTX_BRAIN_B_CELL	9/549	103/14766	2.35	0.014461	0.0440789	0.0286533	9	Fcrls/H2-M3/Cyb561a3/Elf1/Lsp1/H2-DMa/Ppp1r14a/Txnip/Gas5
MANNO_MIDBRAIN_NEUROTYPES_HPROGFPL	20/549	316/14766	1.702	0.0146741	0.0444907	0.028921	20	Mt2/Mcm3/Chrdl1/Sall1/Jpt2/Mt1/Mcm6/Slc39a8/Cnn2/Jam2/Rtkn2/Gng5/Ctnnal1/Timeless/Prc1/Mcm2/Tacc3/Anln/Psrc1/Fbn1
TRAVAGLINI_LUNG_CD4_NAIVE_T_CELL	10/549	123/14766	2.187	0.016391	0.049433	0.0321337	10	Rplp0/Eef1a1/Rpl18/Rpl10a/Txnip/Rpl23/Rpl7/Pik3ip1/Rps20/Rpl32

## Sheet: P2 (orange)
ID	GeneRatio	BgRatio	EnrichmentRatio	pvalue	p.adjust	qvalue	Count	geneID
GOBP_INNATE_IMMUNE_RESPONSE	122/508	991/16223	3.931	4.12385e-41	1.56665e-37	1.13124e-37	122	Ddx58/Vim/Ifit1/Ifit3/H2-Q4/Trim30d/Psmb8/Gbp3/Ifit2/Itgam/H2-K1/A2m/Lag3/Ptpn6/Gbp2/Mx2/Ifitm3/Irgm1/Trim30a/B2m/H2-D1/Gbp7/Irgm2/Irf7/Parp14/Bst2/Lgals3/Gbp5/Dhx58/Ly86/Trim25/Naip2/Eif2ak2/Sp100/C1qa/Usp18/Csf1r/Nlrc5/Stat1/Cd44/Apobec3/Pycard/C1qc/Hck/Rsad2/Gbp9/Mpeg1/Ifih1/Oas2/Ifi35/Irf8/Ddx60/Unc93b1/C1qb/Slc11a1/Cd84/Clec7a/Cyba/Fcgr2b/Cx3cr1/Zc3hav1/Pld4/Fcgr1/Stat2/Parp9/Dtx3l/Plcg2/Cd7…
GOBP_CYTOKINE_MEDIATED_SIGNALING_PATHWAY	106/508	775/16223	4.368	1.22717e-39	2.33101e-36	1.68316e-36	106	Cxcl10/Vim/Ifit3/H2-Q4/Trim30d/Psmb8/Ifit2/Itgam/H2-K1/Ptpn6/Gbp2/Mx2/Ifitm3/Irgm1/Trim30a/Osmr/B2m/H2-D1/Irgm2/Irf7/Parp14/Bst2/Trim25/Sp100/Cebpd/Usp18/Csf1r/Nlrc5/Stat1/Msn/Cd44/Pycard/Hck/Rsad2/Inpp5d/Oas2/Ifi35/Irf8/Cx3cr1/Itgax/Fcgr1/Clcf1/Stat2/Parp9/Tnfrsf1a/Cd74/Laptm5/Vav1/Tnfrsf1b/Ccnd1/Ifi30/Hmox1/Icam1/Csf1/Lcp1/Itgb2/Spi1/Isg15/Ptprc/Cd86/H2-Aa/Anxa2/Ifngr1/Il10ra/Il4ra/Syk/H2-Ab1/S…
GOBP_REGULATION_OF_IMMUNE_RESPONSE	104/508	986/16223	3.368	6.13616e-29	7.26868e-26	5.24852e-26	104	H2-Q4/Psmb8/Itgam/H2-K1/A2m/Lag3/Ptpn6/Gbp2/Rac2/Irgm1/B2m/H2-D1/Irgm2/Irf7/Parp14/Lgals3/Gbp5/Dhx58/C3ar1/C1qa/Usp18/Nlrc5/Stat1/Pycard/C1qc/Hck/Rsad2/Inpp5d/Nckap1l/Ifi35/Lcp2/C1qb/Slc11a1/Cd84/Fcgr2b/Arpc1b/Fcgr1/Clcf1/Parp9/Plcg2/Cd74/Laptm5/Vav1/Grn/Tnfrsf1b/Hmox1/Icam1/Fcgr3/Itgb2/Fyb/Ptprc/Klhl6/C3/Cd86/Fgl2/Ctsh/H2-Aa/Ifngr1/Il4ra/Syk/Foxj1/Lyn/H2-Ab1/Cd33/Pros1/Socs3/Runx1/H2-Eb1/Sting1/…
GOBP_RESPONSE_TO_INTERFERON_GAMMA	47/508	193/16223	7.777	8.45164e-29	7.26868e-26	5.24852e-26	47	Vim/H2-Q4/Trim30d/Gbp3/H2-K1/Gbp2/Ifitm3/Irgm1/Trim30a/B2m/H2-D1/Gbp7/Irgm2/Irf7/Parp14/Bst2/Gbp5/Trim25/Sp100/Nlrc5/Stat1/Cd44/Hck/Gbp9/Oas2/Irf8/Slc11a1/Fcgr1/Parp9/Cd74/Ifi30/Icam1/Cxcl16/Aif1/Tlr2/H2-Aa/Gbp4/Ifngr1/H2-Ab1/Socs3/H2-Eb1/Irf1/Tlr3/Prkcd/H2-T23/H2-T22/Nmi
GOBP_MYELOID_LEUKOCYTE_ACTIVATION	85/508	679/16223	3.998	9.56657e-29	7.26868e-26	5.24852e-26	85	H2-Q4/Itgam/H2-K1/Ptpn6/Rac2/B2m/H2-D1/Bst2/Lgals3/C3ar1/Lyz2/Cd53/C1qa/Cd44/Pycard/Ctss/Nckap1l/Hexb/Ifi35/Lcp2/Tgfbr2/Slc11a1/Cd84/Cyba/Fcgr2b/Itgax/Cd74/Grn/B4galt1/Tlr7/Tnfrsf1b/Hmox1/Aif1/Csf1/Anxa3/Bin2/Fcgr3/Cd68/Itgb2/Spi1/Tlr2/Ptprc/Ctsc/C3/Dock2/Fgl2/Ctsh/S100a11/Ctsz/Anxa2/Ifngr1/Ctsd/Il4ra/Tcirg1/Cd63/Syk/Cd14/Lyn/Pik3cg/Cd33/Clec5a/Sbno2/Arhgap45/Sting1/Plau/Ftl1/Lair1/Lat2/Tlr3/Prkc…
GOBP_CYTOKINE_PRODUCTION	89/508	773/16223	3.677	2.08387e-27	1.31944e-24	9.52731e-25	89	Ddx58/Lag3/Ptpn6/Gbp2/B2m/H2-D1/Irf7/Bst2/Gbp5/Dhx58/C3ar1/Trim25/Eif2ak2/Csf1r/Nlrc5/Stat1/Pycard/Rsad2/Inpp5d/Nckap1l/Ifih1/Irf8/Slc11a1/Cd84/Clec7a/Cyba/Fcgr2b/Cx3cr1/Pld4/Plcg2/Cd74/Laptm5/Tlr7/Tnfrsf1b/Hmox1/Aif1/Tlr2/Isg15/Ptprc/Tspo/C3/Cd86/Ifngr1/Il4ra/Syk/Foxj1/Cd14/Lyn/Pik3cg/Cd33/Runx1/H2-Eb1/Sting1/Ccdc88b/Irf1/Zfp36/Adcy7/Gpnmb/Tlr3/Casp8/Gpam/H2-T23/Card9/Relb/Aim2/Il1r1/Inava/Myd88…
GOBP_RESPONSE_TO_VIRUS	59/508	347/16223	5.43	5.56553e-27	3.02049e-24	2.18102e-24	59	Cxcl10/Ddx58/Ifit1/Ifit3/Trim30d/Slfn8/Ifit2/Gbp2/Mx2/Ifitm3/Irgm1/Trim30a/Irgm2/Irf7/Rtp4/Bst2/Dhx58/Eif2ak2/Nlrc5/Stat1/Apobec3/Pycard/Ifi44/Rsad2/Ifih1/Oas2/Ddx60/Unc93b1/Zc3hav1/Stat2/Parp9/Dtx3l/Apobec1/Tlr7/Isg15/Ptprc/Fgl2/Ifngr1/Wdfy4/Sting1/Irf1/Tlr3/Birc3/Gpam/Card9/Aim2/Flna/Myd88/Odc1/Mov10/Rela/Tpt1/Nmi/Ifnar2/Hspb1/Hmga1/Il10rb/Mavs/Mill2
GOBP_CELL_ACTIVATION_INVOLVED_IN_IMMUNE_RESPONSE	86/508	738/16223	3.721	7.66867e-27	3.64166e-24	2.62955e-24	86	H2-Q4/Itgam/H2-K1/Ptpn6/Rac2/B2m/H2-D1/Bst2/Lgals3/C3ar1/Lyz2/Cd53/Cd44/Pycard/Ctss/Nckap1l/Hexb/Ifi35/Slc11a1/Cd84/Clec7a/Cyba/Fcgr2b/Itgax/Clcf1/Plcg2/Cd74/Grn/B4galt1/Tnfrsf1b/Hmox1/Icam1/Anxa3/Bin2/Fcgr3/Cd68/Lcp1/Itgb2/Tlr2/Ptprc/Ctsc/C3/Cd86/Dock2/Fgl2/Ctsh/S100a11/Ctsz/Anxa2/Ctsd/Il4ra/Tcirg1/Cd63/Syk/Lgals1/Cd14/Cd180/Lyn/Pik3cg/Cd33/Clec5a/Sbno2/Arhgap45/H2-Eb1/Sting1/Plau/Ftl1/Lair1/Lat…
GOBP_REGULATION_OF_RESPONSE_TO_EXTERNAL_STIMULUS	101/508	1000/16223	3.225	1.47801e-26	6.23884e-24	4.5049e-24	101	Cxcl10/Ddx58/Ifit1/Psmb8/A2m/Lag3/Ptpn6/Rac2/Irgm1/Osmr/H2-D1/Irgm2/Irf7/Parp14/Gbp5/Dhx58/C3ar1/Ly86/Usp18/Csf1r/Nlrc5/Stat1/Apobec3/Pycard/Cd109/Hck/Nckap1l/Ifi35/Ddx60/Tgfbr2/Cyba/Fcgr2b/Parp9/Cd9/Dtx3l/Plcg2/Tnfrsf1a/Pik3ap1/Cd74/Vav1/Grn/Tlr7/Tnfrsf1b/Aif1/Csf1/Lgmn/Tlr2/Ptprc/Ctsc/C3/Nfe2l2/Capn3/Tnfaip8l2/Fgl2/Ifngr1/Syk/Cd180/Lyn/Pik3cg/Pros1/Socs3/Sbno2/H2-Eb1/Sting1/Irf1/Plau/Nupr1/Tlr3…
GOBP_INTERFERON_GAMMA_MEDIATED_SIGNALING_PATHWAY	33/508	94/16223	11.211	3.45175e-26	1.31132e-23	9.4687e-24	33	H2-Q4/Trim30d/H2-K1/Gbp2/Irgm1/Trim30a/B2m/H2-D1/Irgm2/Irf7/Parp14/Trim25/Sp100/Nlrc5/Stat1/Cd44/Hck/Oas2/Irf8/Fcgr1/Parp9/Ifi30/Icam1/H2-Aa/Ifngr1/H2-Ab1/Socs3/H2-Eb1/Irf1/Prkcd/H2-T23/H2-T22/Nmi
GOBP_LEUKOCYTE_MEDIATED_IMMUNITY	94/508	922/16223	3.256	5.75435e-25	1.98734e-22	1.43501e-22	94	Ddx58/H2-Q4/Itgam/H2-K1/Lag3/Ptpn6/Rac2/B2m/H2-D1/Irf7/Bst2/Lgals3/C3ar1/Lyz2/Cd53/C1qa/Cd44/Pycard/C1qc/Rsad2/Inpp5d/Ctss/Nckap1l/Hexb/C1qb/Slc11a1/Cd84/Clec7a/Cyba/Fcgr2b/Itgax/Clcf1/Cd74/Vav1/Grn/B4galt1/Tnfrsf1b/Hmox1/Icam1/Anxa3/Bin2/Fcgr3/Cd68/Itgb2/Tlr2/Ptprc/Ctsc/C3/Dock2/Fgl2/Ctsh/S100a11/Ctsz/Anxa2/Ctsd/Il4ra/Tcirg1/Cd63/Syk/Foxj1/Cd14/Lyn/Pik3cg/H2-Ab1/Cd33/Clec5a/Arhgap45/H2-Eb1/Sting…
GOBP_DEFENSE_RESPONSE_TO_VIRUS	48/508	251/16223	6.107	2.13206e-24	6.74973e-22	4.8738e-22	48	Cxcl10/Ddx58/Ifit1/Ifit3/Trim30d/Slfn8/Ifit2/Gbp2/Mx2/Ifitm3/Trim30a/Irf7/Rtp4/Bst2/Dhx58/Eif2ak2/Nlrc5/Stat1/Apobec3/Pycard/Rsad2/Ifih1/Oas2/Ddx60/Unc93b1/Zc3hav1/Stat2/Parp9/Dtx3l/Apobec1/Tlr7/Isg15/Ptprc/Fgl2/Sting1/Irf1/Tlr3/Birc3/Gpam/Card9/Aim2/Flna/Mov10/Rela/Ifnar2/Il10rb/Mavs/Mill2
GOBP_MYELOID_LEUKOCYTE_MEDIATED_IMMUNITY	71/508	565/16223	4.013	4.18449e-24	1.22284e-21	8.82978e-22	71	Ddx58/H2-Q4/Itgam/H2-K1/Ptpn6/Rac2/B2m/H2-D1/Bst2/Lgals3/C3ar1/Lyz2/Cd53/Cd44/Pycard/Ctss/Nckap1l/Hexb/Slc11a1/Cd84/Cyba/Fcgr2b/Itgax/Grn/B4galt1/Tnfrsf1b/Hmox1/Anxa3/Bin2/Fcgr3/Cd68/Itgb2/Tlr2/Ptprc/Ctsc/C3/Dock2/Fgl2/Ctsh/S100a11/Ctsz/Anxa2/Ctsd/Il4ra/Tcirg1/Cd63/Syk/Cd14/Lyn/Pik3cg/Cd33/Clec5a/Arhgap45/Sting1/Plau/Ftl1/Lair1/Lat2/Prkcd/H2-T23/Cotl1/Gusb/Nfam1/Ostf1/Gab2/Naprt/H2-T22/Tmem179b/S…
GOBP_EXOCYTOSIS	90/508	908/16223	3.165	5.06298e-23	1.37388e-20	9.92039e-21	90	Lgals3bp/H2-Q4/Itgam/H2-K1/A2m/Ptpn6/Rac2/B2m/H2-D1/Bst2/Lgals3/C3ar1/Lyz2/Cd53/Cd44/Pycard/Cd109/Hck/Ctss/Nckap1l/Hexb/Slc11a1/Cd84/Cyba/Fcgr2b/Itgax/Cd9/Grn/B4galt1/Tnfrsf1b/Hmox1/Anxa3/Bin2/Fcgr3/Cd68/Itgb2/Tlr2/Tagln2/Ptprc/Ctsc/C3/Dock2/Tnfaip2/Fgl2/Tln1/Ctsh/S100a11/Ctsz/Anxa2/Ctsd/Il4ra/Tcirg1/Cd63/Syk/Cd14/Lyn/Pik3cg/Cd33/Fermt3/Pros1/Clec5a/Arhgap45/Sting1/Plau/Ftl1/Lair1/Lat2/Prkcd/Sdc4…
GOBP_INFLAMMATORY_RESPONSE	79/508	740/16223	3.409	3.3558e-22	8.49912e-20	6.13699e-20	79	Cxcl10/Irgm1/Osmr/Irgm2/Gbp5/C3ar1/Lyz2/Ly86/Naip2/Usp18/Csf1r/Cd44/Pycard/Hck/Ifi35/Slc11a1/Clec7a/Cyba/Fcgr2b/Pld4/Tnfrsf1a/Pik3ap1/Grn/B4galt1/Tlr7/Tnfrsf1b/Hmox1/Icam1/Aif1/Csf1/Cd68/Itgb2/Tlr2/Ptprc/Ctsc/C3/Nfe2l2/Tnfaip8l2/Il4ra/Tcirg1/Syk/Cd14/Cd180/Lyn/Pik3cg/Socs3/Sbno2/Ccr5/H2-Eb1/Sting1/Nupr1/Adcy7/Tlr3/Prkcd/Birc3/H2-T23/Relb/Aim2/Cebpa/Blnk/Il1r1/Myd88/Nfam1/S1pr3/Afap1l2/Nod1/Il6ra/…
GOBP_POSITIVE_REGULATION_OF_RESPONSE_TO_EXTERNAL_STIMULUS	63/508	499/16223	4.032	1.52427e-21	3.61919e-19	2.61332e-19	63	Cxcl10/Psmb8/Lag3/Rac2/Irgm1/Osmr/H2-D1/Irgm2/Irf7/Gbp5/Dhx58/C3ar1/Ly86/Csf1r/Nlrc5/Pycard/Hck/Nckap1l/Ifi35/Ddx60/Cyba/Parp9/Plcg2/Tnfrsf1a/Cd74/Vav1/Grn/Tlr7/Aif1/Csf1/Lgmn/Tlr2/Ctsc/C3/Syk/Cd180/Lyn/Pik3cg/Sting1/Nupr1/Tlr3/Prkcd/H2-T23/Card9/Relb/Psme1/Aim2/Cebpa/Flna/Nod1/Il6ra/Nfkbia/Rela/Gas6/Ripk1/Nfkbiz/Nmi/Hspb1/Psme2/P2rx4/Nectin2/Fgfr1/Mavs
GOBP_T_CELL_ACTIVATION	60/508	458/16223	4.184	2.30284e-21	5.14617e-19	3.71592e-19	60	Lag3/Ptpn6/Rac2/B2m/H2-D1/Lgals3/Msn/Igfbp2/Cd44/Pycard/Rsad2/Nckap1l/Tgfbr2/Slc11a1/Clec7a/Fcgr2b/Cd74/Laptm5/Vav1/Rasal3/Tnfrsf1b/Icam1/Aif1/Lcp1/Ptprc/Cd86/Dock2/Tnfaip8l2/Fgl2/Elf4/Il4ra/Tcirg1/Syk/Lgals1/Foxj1/Lyn/Pik3cg/Wdfy4/Runx1/H2-Eb1/Ccdc88b/Irf1/Dock8/Gpnmb/Casp8/Sdc4/Gpam/H2-T23/Relb/Il6ra/Nfatc2/Zfp36l2/Nfkbiz/Fanca/Ccnd3/Zbtb7b/Itpkb/Csk/Zfp36l1/Mill2
GOBP_POSITIVE_REGULATION_OF_IMMUNE_RESPONSE	79/508	765/16223	3.298	2.68677e-21	5.67058e-19	4.09458e-19	79	H2-Q4/Psmb8/Itgam/H2-K1/A2m/Lag3/Ptpn6/Gbp2/Irgm1/B2m/H2-D1/Irgm2/Irf7/Lgals3/Gbp5/C3ar1/C1qa/Nlrc5/Pycard/C1qc/Hck/Rsad2/Inpp5d/Nckap1l/Ifi35/Lcp2/C1qb/Slc11a1/Fcgr2b/Arpc1b/Fcgr1/Clcf1/Parp9/Plcg2/Cd74/Laptm5/Vav1/Fcgr3/Itgb2/Fyb/Ptprc/Klhl6/C3/Cd86/H2-Aa/Il4ra/Syk/Lyn/H2-Ab1/Pros1/Runx1/H2-Eb1/Sting1/Lat2/Prkcd/H2-T23/Card9/Relb/Psme1/Cfh/Aim2/Blnk/Il1r1/Nfam1/Rela/Gab2/Nfatc2/Serping1/Nfkbiz/…
GOBP_REGULATION_OF_DEFENSE_RESPONSE	73/508	667/16223	3.495	3.68385e-21	7.36575e-19	5.31862e-19	73	Ddx58/Ifit1/Psmb8/A2m/Lag3/Ptpn6/Irgm1/Osmr/H2-D1/Irgm2/Irf7/Parp14/Gbp5/Dhx58/Usp18/Nlrc5/Stat1/Apobec3/Pycard/Hck/Ifi35/Cyba/Fcgr2b/Parp9/Dtx3l/Plcg2/Tnfrsf1a/Pik3ap1/Vav1/Grn/Tlr7/Tnfrsf1b/Tlr2/Ptprc/Ctsc/C3/Tnfaip8l2/Fgl2/Ifngr1/Syk/Lyn/Pik3cg/Socs3/Sbno2/H2-Eb1/Sting1/Irf1/Nupr1/Tlr3/Prkcd/Birc3/H2-T23/Card9/Relb/Psme1/Aim2/Cebpa/Il1r1/Myd88/Nod1/Nfkbia/Rela/Ripk1/Serping1/Nfkbiz/Nmi/Ifnar2/…
GOBP_REGULATION_OF_IMMUNE_EFFECTOR_PROCESS	62/508	499/16223	3.968	7.56595e-21	1.43715e-18	1.03773e-18	62	Ddx58/Ifit1/H2-Q4/Itgam/H2-K1/A2m/Lag3/Ptpn6/Rac2/B2m/H2-D1/Bst2/Lgals3/Dhx58/C3ar1/C1qa/Stat1/Apobec3/Pycard/C1qc/Rsad2/Ddx60/C1qb/Cd84/Clec7a/Fcgr2b/Clcf1/Parp9/Dtx3l/Cd74/Laptm5/Vav1/Grn/Tnfrsf1b/Hmox1/Icam1/Itgb2/Ptprc/C3/Cd86/Fgl2/Il4ra/Syk/Foxj1/Lyn/Pros1/H2-Eb1/Sting1/Tlr3/H2-T23/Cfh/Aim2/Il1r1/Gab2/Serping1/Nfkbiz/H2-T22/Nectin2/Zbtb7b/Mavs/Traf2/Mill2
GOBP_LYMPHOCYTE_ACTIVATION	78/508	768/16223	3.243	1.3781e-20	2.49305e-18	1.80017e-18	78	Lag3/Ptpn6/Rac2/B2m/H2-D1/Bst2/Lgals3/Msn/Igfbp2/Cd44/Pycard/Rsad2/Inpp5d/Nckap1l/Tgfbr2/Slc11a1/Clec7a/Ikzf1/Fcgr2b/Clcf1/Plcg2/Cd74/Laptm5/Vav1/Rasal3/Tnfrsf1b/Icam1/Aif1/Lcp1/Itgb2/Spi1/Ptprc/Cd86/Dock2/Tnfaip8l2/Fgl2/Elf4/Il4ra/Tcirg1/Syk/Lgals1/Foxj1/Cd180/Lyn/Pik3cg/Wdfy4/Runx1/H2-Eb1/Ccdc88b/Irf1/Dock8/Lat2/Gpnmb/Prkcd/Casp8/Sdc4/Gpam/H2-T23/Relb/Blnk/Myd88/Nfam1/Il6ra/Gas6/Nfatc2/Zfp36l2/…
GOBP_POSITIVE_REGULATION_OF_INTRACELLULAR_SIGNAL_TRANSDUCTION	90/508	986/16223	2.915	1.45376e-20	2.51037e-18	1.81267e-18	90	Trim30d/Plce1/Ptpn6/Rac2/Trim30a/Hcls1/Bst2/Dhx58/Trim25/Eif2ak2/Csf1r/Cd44/Pycard/Ifi35/Ddx60/Clec7a/Fcgr2b/Cx3cr1/P2ry6/Tnfrsf1a/Pik3ap1/Cd74/Laptm5/Vav1/Tlr7/Hmox1/Icam1/Csf1/Spi1/Ncf1/Tlr2/Ptprc/Cd86/Glipr2/Lrrk1/Adgrv1/Syk/Lgals1/Cd14/Fgd2/Igfbp3/Lyn/Pik3cg/H2-Eb1/Shisa5/Nupr1/Pik3r5/Gpnmb/Cflar/Tlr3/Birc3/Mdfic/Casp8/Tgfbr1/Bmf/Card9/Nek6/Flna/Inava/Myd88/Nod1/Sorbs3/Ptbp1/Rela/Shc1/Map3k20…
GOBP_LEUKOCYTE_DIFFERENTIATION	63/508	524/16223	3.84	2.01072e-20	3.32119e-18	2.39814e-18	63	Lag3/Ptpn6/B2m/H2-D1/Tmem176a/Irf7/Hcls1/Csf1r/C1qc/Cd109/Rsad2/Inpp5d/Nckap1l/Tmem176b/Irf8/Tgfbr2/Ikzf1/Fcgr2b/Clcf1/Plcg2/Cd74/Vav1/Csf1/Spi1/Tlr2/Ptprc/Cd86/Dock2/Fgl2/Lrrk1/Anxa2/Il4ra/Tcirg1/Syk/Lgals1/Foxj1/Lyn/Sbno2/Runx1/H2-Eb1/Irf1/Tlr3/Casp8/H2-T23/Relb/Cebpa/Blnk/Nfam1/Il6ra/Gab2/Gas6/Nfatc2/Ripk1/Myc/Zfp36l2/Mmp14/Nfkbiz/Fanca/Zbtb7b/Itpkb/Ezh2/Zfp36l1/Gps2
GOBP_RESPONSE_TO_TYPE_I_INTERFERON	29/508	103/16223	8.991	4.2642e-20	6.74987e-18	4.8739e-18	29	Ifit1/Ifit3/H2-Q4/Psmb8/Ifit2/H2-K1/Ptpn6/Gbp2/Mx2/Ifitm3/H2-D1/Irf7/Bst2/Sp100/Usp18/Nlrc5/Stat1/Rsad2/Oas2/Ifi35/Irf8/Stat2/Isg15/Irf1/H2-T23/Myd88/H2-T22/Ifnar2/Mavs
GOBP_REGULATION_OF_RESPONSE_TO_BIOTIC_STIMULUS	54/508	411/16223	4.196	2.32926e-19	3.5015e-17	2.52834e-17	54	Ddx58/Ifit1/Psmb8/A2m/Lag3/Ptpn6/Irgm1/H2-D1/Irgm2/Irf7/Parp14/Gbp5/Dhx58/Ly86/Usp18/Nlrc5/Stat1/Apobec3/Pycard/Hck/Ifi35/Ddx60/Cyba/Fcgr2b/Parp9/Dtx3l/Plcg2/Vav1/Grn/Fgl2/Ifngr1/Syk/Cd180/Lyn/Socs3/H2-Eb1/Sting1/Irf1/Prkcd/Birc3/H2-T23/Card9/Relb/Psme1/Aim2/Nod1/Rela/Serping1/Nmi/Ifnar2/Psme2/Nectin2/Mavs/Mill2
GOBP_POSITIVE_REGULATION_OF_CYTOKINE_PRODUCTION	55/508	426/16223	4.123	2.39639e-19	3.5015e-17	2.52834e-17	55	Ddx58/B2m/H2-D1/Irf7/Gbp5/Dhx58/C3ar1/Eif2ak2/Csf1r/Stat1/Pycard/Rsad2/Ifih1/Irf8/Slc11a1/Clec7a/Cyba/Plcg2/Cd74/Laptm5/Tlr7/Hmox1/Aif1/Tlr2/Ptprc/C3/Cd86/Ifngr1/Il4ra/Syk/Cd14/Runx1/Sting1/Ccdc88b/Irf1/Tlr3/Casp8/H2-T23/Card9/Aim2/Il1r1/Inava/Myd88/Nfam1/Afap1l2/Nod1/Il6ra/Rela/Ripk1/Stat6/Hspb1/1810058I24Rik/Mapkapk2/Mavs/Traf2
GOBP_CELL_CELL_ADHESION	79/508	861/16223	2.93	3.4488e-18	4.85259e-16	3.50393e-16	79	Itgam/Lag3/Ptpn6/Rac2/H2-D1/Lgals3/Msn/Igfbp2/Cd44/Pycard/Nckap1l/Pdpn/Tgfbr2/Cd84/Fcgr2b/Cx3cr1/Itgax/Cd9/Cd74/Cnn3/Laptm5/Vav1/Rasal3/Icam1/Aif1/Itgb2/Ptprc/Cd86/Tnfaip8l2/Clic1/Fgl2/Tln1/S100a11/Anxa2/Piezo1/Il4ra/Adgrv1/Syk/Lgals1/Foxj1/Lyn/Pik3cg/Cd33/Fermt3/Plxnb2/Runx1/H2-Eb1/Palld/Ccdc88b/Irf1/Dock8/Itgb5/Gpnmb/Prkcd/Sdc4/Gpam/H2-T23/Flna/Selplg/Rela/Shc1/Notch1/Atp1b2/Itga7/Nfkbiz/Hspb1/…
GOBP_LEUKOCYTE_PROLIFERATION	44/508	302/16223	4.653	1.15895e-17	1.57245e-15	1.13543e-15	44	Ptpn6/Rac2/H2-D1/Bst2/Lgals3/Csf1r/Msn/Igfbp2/Pycard/Inpp5d/Nckap1l/Tgfbr2/Slc11a1/Fcgr2b/Clcf1/Cd74/Rasal3/Tnfrsf1b/Aif1/Csf1/Ptprc/Cd86/Dock2/Elf4/Tcirg1/Syk/Foxj1/Cd180/Lyn/Pik3cg/H2-Eb1/Ccdc88b/Irf1/Dock8/Gpnmb/Prkcd/Sdc4/Gpam/H2-T23/Myd88/Nfatc2/Ccnd3/Zbtb7b/Cd38
GOBP_IMMUNE_SYSTEM_DEVELOPMENT	84/508	976/16223	2.749	1.29761e-17	1.69987e-15	1.22743e-15	84	Psmb8/Lag3/Ptpn6/B2m/H2-D1/Tmem176a/Irf7/Hcls1/Lgals3/Eif2ak2/Csf1r/Stat1/C1qc/Cd109/Rsad2/Inpp5d/Top2a/Nckap1l/Tmem176b/Irf8/Pdpn/Tgfbr2/Ikzf1/Fcgr2b/Pld4/Clcf1/Plcg2/Cd74/Vav1/Csf1/Spi1/Tlr2/Isg15/Ptprc/Cd86/Dock2/Nfe2l2/Fgl2/Lrrk1/Anxa2/Il4ra/Tcirg1/Syk/Lgals1/Foxj1/Lyn/Sbno2/Runx1/H2-Eb1/Irf1/Zfp36/Sgpl1/Tlr3/Casp8/Tgfbr1/H2-T23/Relb/Psme1/Cebpa/Blnk/Lmo2/Selplg/Nfam1/Il6ra/Nfkbia/Mov10/Gab2/…
GOBP_MONONUCLEAR_CELL_DIFFERENTIATION	51/508	409/16223	3.982	2.36482e-17	2.99465e-15	2.16236e-15	51	Lag3/Ptpn6/B2m/H2-D1/Tmem176a/Irf7/Csf1r/Rsad2/Inpp5d/Nckap1l/Tmem176b/Irf8/Tgfbr2/Ikzf1/Fcgr2b/Clcf1/Plcg2/Cd74/Vav1/Csf1/Spi1/Ptprc/Cd86/Dock2/Fgl2/Il4ra/Tcirg1/Syk/Lgals1/Foxj1/Lyn/Runx1/H2-Eb1/Irf1/H2-T23/Relb/Blnk/Nfam1/Il6ra/Gas6/Nfatc2/Myc/Zfp36l2/Mmp14/Nfkbiz/Fanca/Zbtb7b/Itpkb/Ezh2/Zfp36l1/Gps2
GOBP_LEUKOCYTE_CELL_CELL_ADHESION	47/508	361/16223	4.158	8.25244e-17	1.01132e-14	7.3025e-15	47	Lag3/Ptpn6/Rac2/H2-D1/Lgals3/Msn/Igfbp2/Cd44/Pycard/Nckap1l/Tgfbr2/Fcgr2b/Cx3cr1/Cd74/Laptm5/Vav1/Rasal3/Icam1/Aif1/Itgb2/Ptprc/Cd86/Tnfaip8l2/Fgl2/Il4ra/Syk/Lgals1/Foxj1/Lyn/Fermt3/Runx1/H2-Eb1/Ccdc88b/Irf1/Dock8/Gpnmb/Sdc4/Gpam/H2-T23/Selplg/Rela/Nfkbiz/Stk10/Zbtb7b/Itpkb/Csk/Itga5
GOBP_REGULATION_OF_LEUKOCYTE_MEDIATED_IMMUNITY	36/508	214/16223	5.372	1.1169e-16	1.32597e-14	9.57448e-15	36	Ddx58/H2-Q4/Itgam/H2-K1/Lag3/Ptpn6/Rac2/B2m/H2-D1/Bst2/Rsad2/Cd84/Clec7a/Fcgr2b/Clcf1/Vav1/Tnfrsf1b/Hmox1/Icam1/Itgb2/Ptprc/C3/Il4ra/Syk/Foxj1/Lyn/H2-Eb1/Tlr3/H2-T23/Il1r1/Gab2/H2-T22/Nectin2/Mavs/Traf2/Mill2
GOBP_REGULATION_OF_INNATE_IMMUNE_RESPONSE	43/508	311/16223	4.415	1.97565e-16	2.2744e-14	1.64228e-14	43	Psmb8/A2m/Lag3/Ptpn6/Irgm1/H2-D1/Irgm2/Irf7/Parp14/Gbp5/Dhx58/Usp18/Nlrc5/Stat1/Pycard/Hck/Ifi35/Fcgr2b/Parp9/Plcg2/Vav1/Grn/Ifngr1/Syk/Lyn/Socs3/Sting1/Irf1/Prkcd/Birc3/H2-T23/Card9/Relb/Psme1/Aim2/Rela/Serping1/Nmi/Ifnar2/Psme2/Nectin2/Mavs/Mill2
GOBP_REGULATION_OF_CELL_ACTIVATION	65/508	666/16223	3.117	2.31448e-16	2.58609e-14	1.86735e-14	65	Itgam/Lag3/Ptpn6/Rac2/H2-D1/Lgals3/Igfbp2/Pycard/Inpp5d/Nckap1l/Pdpn/Tgfbr2/Cd84/Clec7a/Fcgr2b/Clcf1/Cd9/Cd74/Laptm5/Vav1/Grn/Rasal3/Tnfrsf1b/Hmox1/Aif1/Itgb2/Ptprc/Ctsc/Cd86/Capn3/Tnfaip8l2/Fgl2/Il4ra/Syk/Lgals1/Foxj1/Lyn/Cd33/Runx1/H2-Eb1/Ccdc88b/Irf1/Dock8/Gpnmb/Prkcd/Sdc4/Gpam/H2-T23/Cebpa/Myd88/Nfam1/Gab2/Gas6/Nfatc2/Zfp36l2/Mmp14/Nfkbiz/Fanca/Nectin2/Zbtb7b/Cd38/Itpkb/Csk/Zfp36l1/Mill2
GOBP_ANTIGEN_PROCESSING_AND_PRESENTATION	36/508	225/16223	5.11	5.80072e-16	6.29627e-14	4.54637e-14	36	H2-Q4/Psmb8/H2-K1/Lag3/B2m/H2-D1/Pycard/Ctss/Slc11a1/Cyba/Fcgr2b/Fcgr1/Cd74/Ifi30/Icam1/Tap1/Lgmn/Cd68/Ncf1/Fgl2/Ctsh/H2-Aa/Tap2/Ctsd/Wdfy4/H2-Ab1/Ncf2/H2-Eb1/Itgb5/H2-T23/Relb/Psme1/Nod1/H2-T22/Psme2/Tapbpl
GOBP_RESPONSE_TO_BACTERIUM	69/508	760/16223	2.899	1.04701e-15	1.10489e-13	7.97812e-14	69	Cxcl10/Vim/Gbp3/Gbp2/Irgm1/B2m/H2-D1/Gbp7/Irgm2/Dhx58/Lyz2/Ly86/Naip2/Nlrc5/Pycard/Ifi44/Hck/Gbp9/Mpeg1/Oas2/Irf8/Slc11a1/Cyba/Fcgr2b/Cx3cr1/Plcg2/Tnfrsf1a/Grn/Tnfrsf1b/Icam1/Anxa3/Cd68/Tlr2/Isg15/Tspo/C3/Cd86/Gbp4/Il10ra/Syk/Cd14/Cd180/Lyn/Sbno2/Ccr5/H2-Eb1/Zfp36/Tlr3/Prkcd/Casp8/Hpgd/H2-T23/Card9/Inava/Myd88/Nod1/Il6ra/Nfkbia/Rela/Shc1/Akap12/Notch1/Adamts5/Cmpk2/Mapkapk2/Mavs/Pglyrp1/Ssc5d/Mil…
GOBP_PATTERN_RECOGNITION_RECEPTOR_SIGNALING_PATHWAY	34/508	206/16223	5.271	1.46697e-15	1.50623e-13	1.08761e-13	34	Ddx58/Itgam/Irgm1/Irgm2/Irf7/Dhx58/Rsad2/Ctss/Ifih1/Ifi35/Ddx60/Unc93b1/Cyba/Pik3ap1/Tlr7/Lgmn/Itgb2/Tlr2/Cd14/Lyn/Irf1/Tlr3/Birc3/Casp8/Inava/Myd88/Nod1/Nfkbia/Rela/Ripk1/Nmi/Mapkapk2/Map3k1/Gps2
GOBP_POSITIVE_REGULATION_OF_PHOSPHORUS_METABOLIC_PROCESS	79/508	961/16223	2.625	1.85488e-15	1.81264e-13	1.30886e-13	79	Plce1/Irgm1/Irgm2/Hcls1/Parp14/Eif2ak2/Csf1r/Cd44/Nckap1l/Lcp2/Tgfbr2/Slc11a1/Clec7a/Cx3cr1/Fcgr1/Clcf1/P2ry6/Parp9/Tnfrsf1a/Cd74/Ccnd1/Icam1/Csf1/Ncf1/Ptprc/Ddr1/C3/Cd86/Lrrk1/Syk/Fgd2/Lyn/Pik3cg/Cd33/Socs3/H2-Eb1/Tmem119/Nupr1/Pik3r5/Adcy7/Gpnmb/Mlxipl/Tlr3/Prkcd/Mdfic/Tgfbr1/Sdc4/Inava/Afap1l2/Nod1/Ptbp1/Il6ra/Shc1/Map3k20/Gas6/Ripk1/Pfkfb4/Ccnd3/Mapkapk2/Ppp1r15a/Akap13/Fgfr1/Csk/Itga5/Map3k1…
GOBP_REGULATION_OF_RESPONSE_TO_CYTOKINE_STIMULUS	32/508	183/16223	5.584	1.86083e-15	1.81264e-13	1.30886e-13	32	Ddx58/Ptpn6/Irgm1/Irgm2/Irf7/Parp14/Usp18/Nlrc5/Stat1/Pycard/Ifih1/Parp9/Tnfrsf1a/Cd74/Laptm5/Csf1/Tlr2/Ptprc/Ifngr1/Syk/Socs3/Runx1/Birc3/Casp8/Il1r1/Gas6/Ripk1/Ifnar2/Mavs/Traf2/Gps2/Vrk2
GOBP_POSITIVE_REGULATION_OF_DEFENSE_RESPONSE	44/508	354/16223	3.969	4.66849e-15	4.4339e-13	3.2016e-13	44	Psmb8/Lag3/Irgm1/Osmr/H2-D1/Irgm2/Irf7/Gbp5/Nlrc5/Pycard/Hck/Ifi35/Cyba/Parp9/Plcg2/Tnfrsf1a/Vav1/Grn/Tlr7/Tlr2/Ctsc/C3/Syk/Lyn/Pik3cg/Sting1/Nupr1/Tlr3/Prkcd/H2-T23/Card9/Relb/Psme1/Aim2/Cebpa/Nod1/Nfkbia/Rela/Ripk1/Nfkbiz/Nmi/Psme2/Nectin2/Mavs
GOBP_REGULATION_OF_HEMOPOIESIS	48/508	419/16223	3.658	6.21353e-15	5.75737e-13	4.15724e-13	48	Lag3/Ptpn6/B2m/H2-D1/Tmem176a/Irf7/Hcls1/Lgals3/Stat1/C1qc/Inpp5d/Nckap1l/Tmem176b/Tgfbr2/Fcgr2b/Cd74/Csf1/Spi1/Isg15/Ptprc/Cd86/Fgl2/Il4ra/Syk/Foxj1/Lyn/Runx1/H2-Eb1/Irf1/Zfp36/Tlr3/Casp8/H2-T23/Nfam1/Nfkbia/Mov10/Gas6/Nfatc2/Ripk1/Myc/Zfp36l2/Mmp14/Nfkbiz/Fanca/Zbtb7b/Itpkb/Kat2b/Zfp36l1
GOBP_POSITIVE_REGULATION_OF_PROTEIN_PHOSPHORYLATION	70/508	808/16223	2.767	6.8943e-15	6.23606e-13	4.5029e-13	70	Plce1/Irgm1/Irgm2/Hcls1/Parp14/Eif2ak2/Csf1r/Cd44/Nckap1l/Lcp2/Tgfbr2/Slc11a1/Clec7a/Cx3cr1/Fcgr1/Clcf1/Parp9/Tnfrsf1a/Cd74/Ccnd1/Icam1/Csf1/Ncf1/Ptprc/C3/Cd86/Lrrk1/Syk/Fgd2/Lyn/Pik3cg/Socs3/H2-Eb1/Tmem119/Pik3r5/Adcy7/Gpnmb/Tlr3/Prkcd/Mdfic/Tgfbr1/Sdc4/Inava/Afap1l2/Nod1/Il6ra/Shc1/Map3k20/Gas6/Ripk1/Ccnd3/Mapkapk2/Akap13/Fgfr1/Csk/Itga5/Map3k11/Ezh2/Map3k1/Mavs/Ern1/Traf2/Efna1/Traf4/P2ry1/Emp…
GOBP_POSITIVE_REGULATION_OF_IMMUNE_EFFECTOR_PROCESS	34/508	220/16223	4.935	1.10938e-14	9.80124e-13	7.07721e-13	34	Ddx58/H2-Q4/Itgam/H2-K1/Lag3/Rac2/B2m/H2-D1/Dhx58/Rsad2/Ddx60/Cd84/Clec7a/Clcf1/Cd74/Laptm5/Vav1/Hmox1/Itgb2/Ptprc/C3/Cd86/Il4ra/Syk/Lyn/H2-Eb1/H2-T23/Il1r1/Gab2/Nfkbiz/H2-T22/Nectin2/Mavs/Traf2
GOBP_REGULATION_OF_LEUKOCYTE_DIFFERENTIATION	39/508	289/16223	4.31	1.18756e-14	1.02535e-12	7.40381e-13	39	Lag3/Ptpn6/H2-D1/Tmem176a/Irf7/Hcls1/C1qc/Inpp5d/Nckap1l/Tmem176b/Tgfbr2/Fcgr2b/Cd74/Csf1/Ptprc/Cd86/Fgl2/Il4ra/Syk/Foxj1/Lyn/Runx1/H2-Eb1/Irf1/Tlr3/Casp8/H2-T23/Nfam1/Gas6/Nfatc2/Ripk1/Myc/Zfp36l2/Mmp14/Nfkbiz/Fanca/Zbtb7b/Itpkb/Zfp36l1
GOBP_ADAPTIVE_IMMUNE_RESPONSE	60/508	634/16223	3.022	1.48773e-14	1.25597e-12	9.06905e-13	60	H2-Q4/H2-K1/Lag3/Ptpn6/B2m/H2-D1/Irf7/C1qa/Pycard/C1qc/Rsad2/Inpp5d/Ctss/Adgre1/Unc93b1/C1qb/Slc11a1/Cd84/Fcgr2b/Fcgr1/Clcf1/Cd74/Tnfrsf1b/Icam1/Tap1/Ptprc/Klhl6/Ctsc/C3/Cd86/Ctsh/H2-Aa/Tap2/Il4ra/Tcirg1/Syk/Foxj1/Lyn/Pik3cg/H2-Ab1/H2-Eb1/Irf1/Lair1/Adcy7/Lat2/Prkcd/H2-T23/Relb/Il1r1/Myd88/Il6ra/Serping1/Nfkbiz/H2-T22/Nectin2/Zbtb7b/Csk/Traf2/Emp2/Mill2
GOBP_REGULATION_OF_CELL_ADHESION	65/508	729/16223	2.847	1.84593e-14	1.5245e-12	1.1008e-12	65	Lag3/Ptpn6/Gbp2/Rac2/H2-D1/Lgals3/Igfbp2/Cd44/Pycard/Nckap1l/Pdpn/Tgfbr2/Fcgr2b/Cd9/Cd74/Laptm5/Vav1/Rasal3/Icam1/Aif1/Csf1/Itgb2/Ptprc/Ddr1/Cd86/Tnfaip8l2/Fgl2/Piezo1/Il4ra/Syk/Lgals1/Foxj1/Lyn/Pik3cg/Fermt3/Plxnb2/Runx1/H2-Eb1/Ccdc88b/Sipa1/Irf1/Plau/Dock8/Gpnmb/Prkcd/Sdc4/Gpam/H2-T23/Flna/Rela/Notch1/S100a10/Mmp14/Nfkbiz/Zfhx3/Rin2/Zbtb7b/Itpkb/Csk/Itga5/Fxyd5/Efna1/Kank1/Emp2/Ccn1
GOBP_REGULATION_OF_CELL_CELL_ADHESION	47/508	431/16223	3.482	7.75397e-14	6.26751e-12	4.52561e-12	47	Lag3/Ptpn6/H2-D1/Lgals3/Igfbp2/Cd44/Pycard/Nckap1l/Pdpn/Tgfbr2/Fcgr2b/Cd9/Cd74/Laptm5/Vav1/Rasal3/Icam1/Aif1/Itgb2/Ptprc/Cd86/Tnfaip8l2/Fgl2/Piezo1/Il4ra/Syk/Lgals1/Foxj1/Lyn/Fermt3/Runx1/H2-Eb1/Ccdc88b/Irf1/Dock8/Gpnmb/Prkcd/Sdc4/Gpam/H2-T23/Rela/Notch1/Nfkbiz/Zbtb7b/Itpkb/Csk/Fxyd5
GOBP_REGULATION_OF_LEUKOCYTE_PROLIFERATION	34/508	236/16223	4.601	9.19037e-14	7.27379e-12	5.25221e-12	34	Ptpn6/Rac2/H2-D1/Bst2/Lgals3/Csf1r/Igfbp2/Pycard/Inpp5d/Nckap1l/Tgfbr2/Fcgr2b/Clcf1/Cd74/Rasal3/Tnfrsf1b/Aif1/Csf1/Ptprc/Cd86/Syk/Foxj1/Lyn/H2-Eb1/Ccdc88b/Irf1/Gpnmb/Sdc4/Gpam/H2-T23/Myd88/Nfatc2/Zbtb7b/Cd38
GOBP_REGULATION_OF_T_CELL_ACTIVATION	40/508	325/16223	3.93	1.19881e-13	9.29447e-12	6.71129e-12	40	Lag3/Ptpn6/Rac2/H2-D1/Lgals3/Igfbp2/Pycard/Nckap1l/Tgfbr2/Fcgr2b/Cd74/Laptm5/Vav1/Rasal3/Tnfrsf1b/Aif1/Ptprc/Cd86/Tnfaip8l2/Fgl2/Il4ra/Syk/Lgals1/Foxj1/Lyn/Runx1/H2-Eb1/Ccdc88b/Irf1/Dock8/Gpnmb/Sdc4/Gpam/H2-T23/Nfatc2/Nfkbiz/Fanca/Zbtb7b/Itpkb/Csk
GOBP_POSITIVE_REGULATION_OF_RESPONSE_TO_BIOTIC_STIMULUS	35/508	256/16223	4.366	1.92941e-13	1.46596e-11	1.05853e-11	35	Psmb8/Lag3/Irgm1/H2-D1/Irgm2/Irf7/Gbp5/Dhx58/Ly86/Nlrc5/Pycard/Hck/Ifi35/Ddx60/Cyba/Parp9/Plcg2/Vav1/Grn/Syk/Cd180/Lyn/H2-Eb1/Sting1/Prkcd/H2-T23/Card9/Relb/Psme1/Aim2/Rela/Nmi/Psme2/Nectin2/Mavs
GOBP_T_CELL_PROLIFERATION	30/508	189/16223	5.069	2.05585e-13	1.53141e-11	1.10579e-11	30	Ptpn6/Rac2/H2-D1/Lgals3/Msn/Igfbp2/Pycard/Nckap1l/Tgfbr2/Slc11a1/Rasal3/Tnfrsf1b/Aif1/Ptprc/Cd86/Dock2/Elf4/Syk/Foxj1/Pik3cg/H2-Eb1/Ccdc88b/Irf1/Dock8/Gpnmb/Sdc4/Gpam/H2-T23/Ccnd3/Zbtb7b
GOBP_I_KAPPAB_KINASE_NF_KAPPAB_SIGNALING	36/508	279/16223	4.121	5.09348e-13	3.72118e-11	2.68697e-11	36	Trim30d/Trim30a/Bst2/Trim25/Stat1/Pycard/Cx3cr1/Tnfrsf1a/Cd74/Tlr7/Hmox1/Tlr2/Capn3/Lgals1/Cd14/H2-Eb1/Shisa5/Cflar/Tlr3/Birc3/Casp8/Card9/Relb/Nek6/Flna/Inava/Myd88/Nod1/Nfkbia/Rela/Ripk1/Hspb1/Akap13/Mavs/Traf2/Traf4
GOBP_POSITIVE_REGULATION_OF_PROTEIN_KINASE_ACTIVITY	51/508	524/16223	3.108	5.63351e-13	4.03806e-11	2.91578e-11	51	Plce1/Irgm1/Irgm2/Eif2ak2/Csf1r/Nckap1l/Lcp2/Tgfbr2/Slc11a1/Fcgr1/Cd74/Ccnd1/Csf1/Ncf1/Ptprc/Cd86/Syk/Fgd2/Pik3cg/Pik3r5/Adcy7/Tlr3/Prkcd/Mdfic/Tgfbr1/Sdc4/Inava/Afap1l2/Nod1/Il6ra/Shc1/Map3k20/Gas6/Ripk1/Ccnd3/Mapkapk2/Akap13/Fgfr1/Csk/Map3k11/Ezh2/Map3k1/Ern1/Traf2/Efna1/Traf4/Emp2/Gadd45g/Gadd45b/Snx9/Ccn1
GOBP_POSITIVE_REGULATION_OF_RESPONSE_TO_CYTOKINE_STIMULUS	17/508	56/16223	9.695	6.50707e-13	4.57784e-11	3.30554e-11	17	Ddx58/Irgm1/Irgm2/Irf7/Parp14/Nlrc5/Ifih1/Parp9/Cd74/Laptm5/Csf1/Tlr2/Il1r1/Gas6/Ripk1/Mavs/Traf2
GOBP_REGULATION_OF_PROTEIN_KINASE_ACTIVITY	65/508	788/16223	2.634	6.82023e-13	4.71092e-11	3.40163e-11	65	Cxcl10/Plce1/Ptpn6/Rac2/Irgm1/Irgm2/Eif2ak2/Csf1r/Pycard/Nckap1l/Lcp2/Tgfbr2/Slc11a1/Fcgr1/Cd74/Ccnd1/Csf1/Ncf1/Ptprc/Cd86/Syk/Fgd2/Lyn/Pik3cg/Socs3/Pik3r5/Adcy7/Tlr3/Prkcd/Mdfic/Tgfbr1/Sdc4/Cebpa/Inava/Afap1l2/Nod1/Il6ra/Shc1/Map3k20/Gas6/Lats2/Ripk1/Hspb1/Ccnd3/Mapkapk2/Lrp5/Akap13/Fgfr1/Spry1/Csk/Map3k11/Kat2b/Ezh2/Map3k1/Ern1/Traf2/Efna1/Traf4/Gps2/Emp2/Ccna2/Gadd45g/Gadd45b/Snx9/Ccn1
GOBP_ACTIVATION_OF_IMMUNE_RESPONSE	54/508	582/16223	2.963	7.65318e-13	5.19186e-11	3.74891e-11	54	Psmb8/A2m/Ptpn6/Gbp2/H2-D1/Lgals3/C3ar1/C1qa/Pycard/C1qc/Hck/Inpp5d/Nckap1l/Lcp2/C1qb/Fcgr2b/Arpc1b/Fcgr1/Plcg2/Laptm5/Vav1/Fcgr3/Fyb/Ptprc/Klhl6/C3/H2-Aa/Syk/Lyn/H2-Ab1/Pros1/Runx1/H2-Eb1/Sting1/Lat2/Prkcd/Card9/Relb/Psme1/Cfh/Aim2/Blnk/Nfam1/Rela/Nfatc2/Serping1/Nfkbiz/Psme2/Nectin2/Cd38/Csk/Mavs/Gps2/Mill2
GOBP_INTERLEUKIN_6_PRODUCTION	27/508	162/16223	5.323	1.01412e-12	6.73837e-11	4.8656e-11	27	Ddx58/Ptpn6/H2-D1/Pycard/Inpp5d/Nckap1l/Ifih1/Clec7a/Cyba/Cd74/Tlr7/Aif1/Tlr2/Syk/Foxj1/Tlr3/H2-T23/Card9/Inava/Myd88/Afap1l2/Nod1/Il6ra/Gas6/Mapkapk2/Csk/Mavs
GOBP_MAPK_CASCADE	70/508	895/16223	2.498	1.02876e-12	6.73837e-11	4.8656e-11	70	Psmb8/Plce1/Ptpn6/Gbp2/Eif2ak2/Csf1r/Cd44/Pycard/Clec7a/Fcgr2b/P2ry6/Cd74/Laptm5/Rasal3/Icam1/Spi1/Ncf1/Ptprc/Glipr2/Ctsh/Syk/Fgd2/Igfbp3/Lyn/Pik3cg/Ccr5/H2-Eb1/Zfp36/Lbh/Pik3r5/Gpnmb/Cflar/Tlr3/Prkcd/Mdfic/Card9/Psme1/Inava/Myd88/Nod1/Sorbs3/Shc1/Map3k20/Akap12/Gas6/Notch1/Ripk1/Myc/Zfp36l2/Psme2/Mapkapk2/Akap13/Fgfr1/Itpkb/Spry1/Csk/Map3k11/Ezh2/Map3k1/Ern1/Zfp36l1/Traf2/Efna1/Traf4/Gps2/P2ry1/…
GOBP_ANTIGEN_PROCESSING_AND_PRESENTATION_OF_PEPTIDE_ANTIGEN	29/508	189/16223	4.9	1.26157e-12	8.12326e-11	5.86559e-11	29	H2-Q4/Psmb8/H2-K1/Lag3/B2m/H2-D1/Pycard/Ctss/Slc11a1/Cyba/Fcgr2b/Fcgr1/Cd74/Ifi30/Tap1/Lgmn/Ncf1/H2-Aa/Tap2/Ctsd/H2-Ab1/Ncf2/H2-Eb1/Itgb5/H2-T23/Psme1/H2-T22/Psme2/Tapbpl
GOBP_REGULATION_OF_LYMPHOCYTE_ACTIVATION	51/508	538/16223	3.027	1.54651e-12	9.79196e-11	7.07052e-11	51	Lag3/Ptpn6/Rac2/H2-D1/Lgals3/Igfbp2/Pycard/Inpp5d/Nckap1l/Tgfbr2/Clec7a/Fcgr2b/Clcf1/Cd74/Laptm5/Vav1/Rasal3/Tnfrsf1b/Aif1/Ptprc/Cd86/Tnfaip8l2/Fgl2/Il4ra/Syk/Lgals1/Foxj1/Lyn/Runx1/H2-Eb1/Ccdc88b/Irf1/Dock8/Gpnmb/Sdc4/Gpam/H2-T23/Myd88/Nfam1/Gas6/Nfatc2/Zfp36l2/Mmp14/Nfkbiz/Fanca/Zbtb7b/Cd38/Itpkb/Csk/Zfp36l1/Mill2
GOBP_TYPE_I_INTERFERON_PRODUCTION	24/508	130/16223	5.896	1.92168e-12	1.1968e-10	8.64177e-11	24	Ddx58/Irf7/Dhx58/Trim25/Nlrc5/Stat1/Pycard/Ifih1/Irf8/Plcg2/Tlr7/Tlr2/Isg15/Syk/Cd14/Sting1/Irf1/Tlr3/Relb/Myd88/Rela/Stat6/Nmi/Mavs
GOBP_NEGATIVE_REGULATION_OF_IMMUNE_SYSTEM_PROCESS	43/508	404/16223	3.399	2.14526e-12	1.31449e-10	9.49159e-11	43	A2m/Lag3/Ptpn6/Gbp2/H2-D1/Tmem176a/Parp14/Bst2/Lgals3/Dhx58/Nlrc5/C1qc/Inpp5d/Tmem176b/Cd84/Fcgr2b/Cd74/Laptm5/Grn/Hmox1/Cd68/Ptprc/Cd86/Tnfaip8l2/Fgl2/Il4ra/Foxj1/Lyn/Runx1/H2-Eb1/Irf1/Gpnmb/Tlr3/Sdc4/Gpam/H2-T23/Myc/Serping1/Nmi/Tapbpl/Zbtb7b/Gps2/Mill2
GOBP_REGULATION_OF_MAPK_CASCADE	59/508	692/16223	2.723	2.24036e-12	1.35097e-10	9.75502e-11	59	Plce1/Ptpn6/Gbp2/Eif2ak2/Csf1r/Cd44/Pycard/Clec7a/Fcgr2b/P2ry6/Cd74/Laptm5/Icam1/Spi1/Ncf1/Ptprc/Glipr2/Syk/Fgd2/Igfbp3/Lyn/Pik3cg/H2-Eb1/Lbh/Pik3r5/Gpnmb/Cflar/Tlr3/Prkcd/Mdfic/Card9/Inava/Myd88/Nod1/Sorbs3/Shc1/Map3k20/Akap12/Gas6/Notch1/Ripk1/Myc/Mapkapk2/Akap13/Fgfr1/Spry1/Csk/Map3k11/Ezh2/Ern1/Traf2/Efna1/Traf4/Gps2/P2ry1/Gadd45g/Vrk2/Gadd45b/Ccn1
GOBP_RESPONSE_TO_WOUNDING	56/508	636/16223	2.812	2.36075e-12	1.40132e-10	1.01186e-10	56	A2m/Ptpn6/Klk6/Cd44/Cd109/Pdpn/Lcp2/Tgfbr2/Slc11a1/Clec7a/Cx3cr1/Cd9/Plcg2/Vav1/Id3/Grn/B4galt1/Hmox1/Tspo/Ddr1/Nfe2l2/Clic1/Tln1/Syk/Lgals1/Lyn/Pik3cg/Fermt3/Pros1/Gna15/Irf1/Plau/Zfp36/Dock8/Pik3r5/Mafk/Cflar/Prkcd/Tgfbr1/Sdc4/Flna/Tnfrsf12a/Myof/Gas6/Zfp36l2/Serping1/Lamb2/Hspb1/P2rx4/Myl12a/Spp1/Itga5/Zfp36l1/Kank1/P2ry1/Ccn1
GOBP_POSITIVE_REGULATION_OF_LOCOMOTION	52/508	563/16223	2.95	2.50531e-12	1.46426e-10	1.0573e-10	52	Cxcl10/Rac2/Lgals3/C3ar1/Csf1r/Pycard/Nckap1l/Pdpn/Tgfbr2/Clec7a/Cx3cr1/Itgax/Plcg2/Cd74/Grn/Hmox1/Icam1/Cxcl16/Aif1/Csf1/Anxa3/Lgmn/Ptprc/Nfe2l2/Glipr2/Ctsh/S100a11/Lyn/Pik3cg/Fermt3/Plau/Dock8/Gpnmb/Tgfbr1/Syde1/Flna/Il1r1/Adamts1/Il6ra/Akap12/Gas6/Notch1/Mmp14/Hspb1/Trip6/Rin2/P2rx4/Igfbp5/Fgfr1/Pfn1/Itga5/Ccn1
GOBP_POSITIVE_REGULATION_OF_MAPK_CASCADE	49/508	510/16223	3.068	2.66939e-12	1.53652e-10	1.10948e-10	49	Plce1/Eif2ak2/Csf1r/Cd44/Pycard/Clec7a/Fcgr2b/P2ry6/Cd74/Laptm5/Icam1/Spi1/Ncf1/Ptprc/Glipr2/Syk/Fgd2/Igfbp3/Pik3cg/H2-Eb1/Pik3r5/Gpnmb/Cflar/Tlr3/Mdfic/Card9/Inava/Myd88/Nod1/Sorbs3/Shc1/Map3k20/Akap12/Gas6/Notch1/Ripk1/Mapkapk2/Akap13/Fgfr1/Csk/Map3k11/Ezh2/Ern1/Traf2/Efna1/Traf4/P2ry1/Gadd45g/Gadd45b
GOBP_POSITIVE_REGULATION_OF_TUMOR_NECROSIS_FACTOR_SUPERFAMILY_CYTOKINE_PRODUCTION	20/508	90/16223	7.097	3.78645e-12	2.14697e-10	1.55027e-10	20	Ddx58/Pycard/Ifih1/Clec7a/Cyba/Tlr2/Ptprc/Cd86/Ifngr1/Syk/Cd14/Tlr3/H2-T23/Card9/Myd88/Nod1/Ripk1/Hspb1/Mapkapk2/Mavs
GOBP_TUMOR_NECROSIS_FACTOR_SUPERFAMILY_CYTOKINE_PRODUCTION	26/508	161/16223	5.157	5.67031e-12	3.16787e-10	2.28743e-10	26	Ddx58/Ptpn6/Pycard/Ifih1/Clec7a/Cyba/Cx3cr1/Tlr2/Ptprc/Tspo/Cd86/Ifngr1/Syk/Cd14/Cd33/Zfp36/Tlr3/H2-T23/Card9/Myd88/Nod1/Gas6/Ripk1/Hspb1/Mapkapk2/Mavs
GOBP_POSITIVE_REGULATION_OF_CELL_POPULATION_PROLIFERATION	70/508	929/16223	2.406	5.91739e-12	3.258e-10	2.35251e-10	70	Cxcl10/Ptpn6/Rac2/Osmr/H2-D1/Hcls1/Bst2/Csf1r/Stat1/Igfbp2/Pycard/Tgm1/Hck/Nckap1l/Tgfbr2/Clec7a/Cx3cr1/Itgax/Clcf1/P2ry6/Cd74/Grn/B4galt1/Rasal3/Ccnd1/Hmox1/Aif1/Csf1/Lgmn/S100a6/Ptprc/Tspo/Cd86/Ctsh/Tcirg1/Syk/Lyn/Ccdc88b/Mmp2/Tmem119/Ldlrap1/Il13ra1/Mlxipl/Cflar/Hpgd/Tgfbr1/Gpam/H2-T23/Flna/Myd88/S1pr3/Adamts1/Il6ra/Rela/Shc1/Gab2/Gas6/Notch1/Nfatc2/Myc/Lrp5/Igfbp5/Cdk2/Fgfr1/Cd38/Ezh2/Ern1/Em…
GOBP_POSITIVE_REGULATION_OF_HYDROLASE_ACTIVITY	60/508	732/16223	2.618	7.50896e-12	4.07522e-10	2.94261e-10	60	Pycard/Nckap1l/Clec7a/P2ry6/Laptm5/Vav1/Grn/Rasal3/Icam1/Lgmn/Ptprc/Cd86/Dock2/Asap3/Ctsh/Ctsd/Syk/Plcb2/Foxj1/Arhgap30/Lyn/Cd33/Arhgap45/Sipa1/Gna15/Dock8/Cflar/Arap1/Prkcd/Casp8/Rps27l/Card9/Psme1/Aim2/Syde1/Nod1/Gmip/Ripk1/S100a10/Atp1b2/Myc/Arhgap17/Tbc1d10a/Arhgef26/Snx18/Psme2/Myo9b/Rin2/Rest/Ppp1r15a/Fgfr1/Pfn1/Ezh2/Traf2/Arhgap19/Efna1/Sh3bp1/Rabep2/Snx9/Ccn1
GOBP_TOLL_LIKE_RECEPTOR_SIGNALING_PATHWAY	25/508	153/16223	5.218	1.11672e-11	5.97526e-10	4.31458e-10	25	Itgam/Irf7/Rsad2/Ctss/Ifi35/Unc93b1/Cyba/Pik3ap1/Tlr7/Lgmn/Itgb2/Tlr2/Cd14/Lyn/Irf1/Tlr3/Birc3/Casp8/Myd88/Nfkbia/Ripk1/Nmi/Mapkapk2/Map3k1/Gps2
GOBP_RESPONSE_TO_MOLECULE_OF_BACTERIAL_ORIGIN	38/508	345/16223	3.517	1.55148e-11	8.1862e-10	5.91104e-10	38	Cxcl10/Vim/Irgm1/B2m/Irgm2/Ly86/Pycard/Hck/Irf8/Slc11a1/Fcgr2b/Cx3cr1/Plcg2/Tnfrsf1b/Icam1/Cd68/Tlr2/Tspo/Cd86/Il10ra/Cd14/Cd180/Lyn/Sbno2/Ccr5/Zfp36/Casp8/Hpgd/Card9/Inava/Myd88/Nfkbia/Rela/Akap12/Notch1/Cmpk2/Mapkapk2/Ssc5d
GOBP_POSITIVE_REGULATION_OF_TRANSFERASE_ACTIVITY	56/508	671/16223	2.665	1.98631e-11	1.0337e-09	7.46407e-10	56	Plce1/Irgm1/Irgm2/Eif2ak2/Csf1r/Nckap1l/Lcp2/Tgfbr2/Slc11a1/Fcgr1/Dtx3l/Cd74/Ccnd1/Csf1/Ncf1/Ptprc/Ddr1/Cd86/Syk/Fgd2/Lyn/Pik3cg/H2-Eb1/Pik3r5/Adcy7/Tlr3/Prkcd/Mdfic/Tgfbr1/Sdc4/Inava/Afap1l2/Nod1/Il6ra/Shc1/Map3k20/Gas6/Ripk1/Myc/Ccnd3/Mapkapk2/Akap13/Fgfr1/Csk/Map3k11/Ezh2/Map3k1/Ern1/Traf2/Efna1/Traf4/Emp2/Gadd45g/Gadd45b/Snx9/Ccn1
GOBP_REGULATION_OF_TRANSFERASE_ACTIVITY	72/508	999/16223	2.302	2.28737e-11	1.16446e-09	8.40824e-10	72	Cxcl10/Plce1/Ptpn6/Rac2/Irgm1/Irgm2/Eif2ak2/Csf1r/Nlrc5/Pycard/Nckap1l/Lcp2/Tgfbr2/Slc11a1/Fcgr1/Dtx3l/Cd74/Ccnd1/Csf1/Ncf1/Ptprc/Ddr1/Cd86/Syk/Fgd2/Lyn/Pik3cg/Socs3/H2-Eb1/Zfp36/Pik3r5/Adcy7/Tlr3/Prkcd/Mdfic/Tgfbr1/Sdc4/Cebpa/Inava/Rbl1/Afap1l2/Nod1/Il6ra/Shc1/Map3k20/Gas6/Lats2/Ripk1/Myc/Hspb1/Ccnd3/Mapkapk2/Lrp5/Akap13/Fgfr1/Spry1/Csk/Map3k11/Kat2b/Ezh2/Map3k1/Ern1/Traf2/Efna1/Traf4/Gps2/Emp2/…
GOBP_POSITIVE_REGULATION_OF_CELL_DEATH	54/508	635/16223	2.716	2.29888e-11	1.16446e-09	8.40824e-10	54	Ifit2/Itgam/C1qa/Pycard/Inpp5d/Top2a/Clec7a/Fcgr2b/Tnfrsf1a/Laptm5/Vav1/Id3/Grn/B4galt1/Tnfrsf1b/Hmox1/Itgb2/Ptprc/Tspo/Ctsc/Ctsd/Syk/Trp53inp1/Fgd2/Igfbp3/Lyn/Ucp2/Phlda3/Nupr1/Tlr3/Prkcd/Casp8/Hpgd/Tgfbr1/Bmf/Plekhg2/Tnfrsf12a/Nod1/Map3k20/Akap12/Notch1/Lats2/Ripk1/Arhgef26/Btg1/Rest/Akap13/Map3k11/Traf2/Plagl2/Nqo1/Gadd45g/Gadd45b/Ccn1
GOBP_ADAPTIVE_IMMUNE_RESPONSE_BASED_ON_SOMATIC_RECOMBINATION_OF_IMMUNE_RECEPTORS_BUILT_FROM_IMMUNOGLOBULIN_SUPERFAMILY_DOMAINS	41/508	402/16223	3.257	2.78337e-11	1.39132e-09	1.00463e-09	41	H2-Q4/H2-K1/Ptpn6/B2m/H2-D1/Irf7/C1qa/C1qc/Rsad2/Inpp5d/C1qb/Slc11a1/Fcgr2b/Clcf1/Cd74/Tnfrsf1b/Icam1/Ptprc/Klhl6/Ctsc/C3/Ctsh/Il4ra/Tcirg1/Foxj1/H2-Ab1/H2-Eb1/Prkcd/H2-T23/Relb/Il1r1/Myd88/Il6ra/Serping1/Nfkbiz/H2-T22/Nectin2/Zbtb7b/Traf2/Emp2/Mill2
GOBP_POSITIVE_REGULATION_OF_LEUKOCYTE_CELL_CELL_ADHESION	30/508	228/16223	4.202	2.84095e-11	1.40166e-09	1.0121e-09	30	Ptpn6/H2-D1/Igfbp2/Cd44/Pycard/Nckap1l/Tgfbr2/Cd74/Vav1/Rasal3/Icam1/Aif1/Itgb2/Ptprc/Cd86/Il4ra/Syk/Lgals1/Lyn/Runx1/H2-Eb1/Ccdc88b/Dock8/Gpam/H2-T23/Rela/Nfkbiz/Zbtb7b/Itpkb/Csk
GOBP_MACROPHAGE_ACTIVATION	20/508	101/16223	6.324	3.60533e-11	1.75598e-09	1.26795e-09	20	Itgam/C1qa/Ifi35/Slc11a1/Fcgr2b/Cd74/Grn/Tlr7/Aif1/Itgb2/Tlr2/Ptprc/Ctsc/Ifngr1/Il4ra/Syk/Sbno2/Tlr3/Cebpa/Nmi
GOBP_IMMUNE_RESPONSE_REGULATING_SIGNALING_PATHWAY	48/508	531/16223	2.887	3.93626e-11	1.87409e-09	1.35323e-09	48	Psmb8/Ptpn6/Gbp2/H2-D1/Lgals3/C3ar1/Hck/Inpp5d/Nckap1l/Lcp2/Fcgr2b/Arpc1b/Fcgr1/Plcg2/Laptm5/Vav1/Fcgr3/Fyb/Ptprc/Klhl6/Ctsh/H2-Aa/Syk/Lyn/H2-Ab1/Cd33/Runx1/H2-Eb1/Lat2/Prkcd/Card9/Relb/Psme1/Blnk/Nfam1/Nfatc1/Rela/Shc1/Gab2/Nfatc2/Nfkbiz/Psme2/Nectin2/Cd38/Csk/Map3k1/Gps2/Mill2
GOBP_REGULATION_OF_ADAPTIVE_IMMUNE_RESPONSE	26/508	175/16223	4.745	3.94648e-11	1.87409e-09	1.35323e-09	26	H2-Q4/H2-K1/Ptpn6/B2m/H2-D1/Irf7/Pycard/Rsad2/Slc11a1/Fcgr2b/Clcf1/Tnfrsf1b/Ptprc/C3/Il4ra/Foxj1/H2-Eb1/Irf1/Adcy7/H2-T23/Il1r1/Nfkbiz/H2-T22/Nectin2/Zbtb7b/Traf2
GOBP_REGULATION_OF_INFLAMMATORY_RESPONSE	37/508	344/16223	3.435	5.81191e-11	2.72586e-09	1.96827e-09	37	Osmr/Usp18/Pycard/Hck/Ifi35/Fcgr2b/Tnfrsf1a/Pik3ap1/Grn/Tlr7/Tnfrsf1b/Tlr2/Ptprc/Ctsc/C3/Tnfaip8l2/Lyn/Pik3cg/Socs3/Sbno2/H2-Eb1/Sting1/Nupr1/Tlr3/Prkcd/Birc3/H2-T23/Cebpa/Il1r1/Myd88/Nfkbia/Rela/Ripk1/Nfkbiz/Nmi/Fanca/Gps2
GOBP_NEGATIVE_REGULATION_OF_CELL_ACTIVATION	28/508	208/16223	4.299	7.63515e-11	3.53731e-09	2.5542e-09	28	Lag3/Ptpn6/H2-D1/Lgals3/Inpp5d/Cd84/Fcgr2b/Cd9/Cd74/Laptm5/Grn/Hmox1/Ptprc/Cd86/Tnfaip8l2/Fgl2/Il4ra/Foxj1/Lyn/Runx1/H2-Eb1/Irf1/Gpnmb/Prkcd/Sdc4/H2-T23/Zbtb7b/Mill2
GOBP_POSITIVE_REGULATION_OF_CELL_CELL_ADHESION	32/508	269/16223	3.799	9.00382e-11	4.12115e-09	2.97577e-09	32	Ptpn6/H2-D1/Igfbp2/Cd44/Pycard/Nckap1l/Pdpn/Tgfbr2/Cd74/Vav1/Rasal3/Icam1/Aif1/Itgb2/Ptprc/Cd86/Piezo1/Il4ra/Syk/Lgals1/Lyn/Runx1/H2-Eb1/Ccdc88b/Dock8/Gpam/H2-T23/Rela/Nfkbiz/Zbtb7b/Itpkb/Csk
GOBP_POSITIVE_REGULATION_OF_INTERLEUKIN_8_PRODUCTION	15/508	56/16223	8.554	1.10821e-10	5.012e-09	3.61903e-09	15	Ddx58/Pycard/Clec7a/Cd74/Tlr7/Tlr2/Syk/Cd14/Tlr3/Myd88/Afap1l2/Nod1/Rela/Ripk1/Mavs
GOBP_NEGATIVE_REGULATION_OF_CYTOKINE_PRODUCTION	36/508	339/16223	3.391	1.52717e-10	6.82557e-09	4.92856e-09	36	Ddx58/Lag3/Ptpn6/Gbp2/H2-D1/Bst2/Dhx58/Trim25/Nlrc5/Pycard/Inpp5d/Nckap1l/Ifih1/Slc11a1/Cd84/Fcgr2b/Cx3cr1/Laptm5/Hmox1/Isg15/Ptprc/Tspo/Foxj1/Cd33/H2-Eb1/Zfp36/Adcy7/Gpnmb/H2-T23/Relb/Srgn/Gas6/Nmi/Csk/Mavs/Ssc5d
GOBP_POSITIVE_REGULATION_OF_CELL_ADHESION	41/508	425/16223	3.081	1.57388e-10	6.95253e-09	5.02024e-09	41	Ptpn6/H2-D1/Igfbp2/Cd44/Pycard/Nckap1l/Pdpn/Tgfbr2/Cd74/Vav1/Rasal3/Icam1/Aif1/Csf1/Itgb2/Ptprc/Cd86/Piezo1/Il4ra/Syk/Lgals1/Lyn/Runx1/H2-Eb1/Ccdc88b/Dock8/Sdc4/Gpam/H2-T23/Flna/Rela/S100a10/Nfkbiz/Zfhx3/Rin2/Zbtb7b/Itpkb/Csk/Itga5/Emp2/Ccn1
GOBP_EXTERNAL_ENCAPSULATING_STRUCTURE_ORGANIZATION	40/508	408/16223	3.131	1.63701e-10	7.1483e-09	5.1616e-09	40	Itgam/A2m/Spint1/Cd44/Tgm1/Ctss/Pdpn/Itgax/Tnfrsf1a/B4galt1/Tnfrsf1b/Icam1/Lcp1/Itgb2/Ddr1/Runx1/Mmp2/Itgb5/Cflar/Tgfbr1/Col27a1/Tnxb/Adamts1/Plod3/Matn4/Gas6/Notch1/Mmp14/Itga7/Adamts5/Lamb2/Col6a3/Col18a1/Crtap/Smoc1/Spp1/Itga5/Nid2/Adam12/Ccn1
GOBP_LEUKOCYTE_MIGRATION	46/508	517/16223	2.841	1.74598e-10	7.53748e-09	5.44262e-09	46	Cxcl10/Itgam/Ptpn6/Rac2/Lgals3/C3ar1/Csf1r/Msn/Cd44/Pycard/Hck/Inpp5d/Nckap1l/Cd84/Cx3cr1/Itgax/Cd74/Vav1/B4galt1/Hmox1/Icam1/Cxcl16/Aif1/Csf1/Lgmn/Itgb2/Syk/Foxj1/Lyn/Pik3cg/Pros1/Ccr5/Slc7a7/Dock8/Sdc4/Il1r1/Selplg/Myd88/Il6ra/Shc1/Gas6/Atp1b2/Mmp14/P2rx4/Stk10/Itga5
GOBP_POSITIVE_REGULATION_OF_TYPE_I_INTERFERON_PRODUCTION	17/508	77/16223	7.051	1.77254e-10	7.56616e-09	5.46333e-09	17	Ddx58/Irf7/Dhx58/Stat1/Ifih1/Plcg2/Tlr7/Tlr2/Syk/Cd14/Sting1/Irf1/Tlr3/Myd88/Rela/Stat6/Mavs
GOBP_T_CELL_MEDIATED_CYTOTOXICITY	14/508	49/16223	9.124	1.8014e-10	7.6039e-09	5.49057e-09	14	H2-Q4/H2-K1/B2m/H2-D1/Fcgr2b/Ptprc/Ctsc/Ctsh/H2-Eb1/H2-T23/H2-T22/Nectin2/Emp2/Mill2
GOBP_REGULATION_OF_VIRAL_LIFE_CYCLE	23/508	148/16223	4.963	2.13243e-10	8.90232e-09	6.42813e-09	23	Trim30d/Mx2/Ifitm3/Trim30a/Bst2/Trim25/Eif2ak2/Apobec3/Rsad2/Top2a/Oas2/Zc3hav1/Cd74/Parp10/Isg15/Lgals1/Fam111a/H2-Eb1/Resf1/Notch1/Pabpc1/Nectin2/Mavs
GOBP_POSITIVE_REGULATION_OF_CHEMOKINE_PRODUCTION	15/508	59/16223	8.119	2.4947e-10	1.03015e-08	7.43842e-09	15	Eif2ak2/Csf1r/Pycard/Clec7a/Cd74/Tlr7/Hmox1/Aif1/Tlr2/Il4ra/Syk/Tlr3/Myd88/Il6ra/Mavs
GOBP_REGULATION_OF_CELL_KILLING	19/508	101/16223	6.008	2.83614e-10	1.15855e-08	8.36557e-09	19	H2-Q4/Itgam/H2-K1/Lag3/B2m/H2-D1/Clec7a/Fcgr2b/Vav1/Icam1/Ptprc/Syk/H2-Eb1/Casp8/H2-T23/Cfh/H2-T22/Nectin2/Mill2
GOBP_VASCULATURE_DEVELOPMENT	58/508	760/16223	2.437	2.88535e-10	1.16611e-08	8.42019e-09	58	Cxcl10/Rnf213/Hk2/C3ar1/Sp100/Spint1/Stat1/Pdpn/Tgfbr2/Cx3cr1/Itgax/Grn/B4galt1/Hmox1/Anxa3/Itgb2/Spi1/C3/Tnfaip2/Nfe2l2/Ctsh/Anxa2/Syk/Pik3cg/Socs3/Runx1/Mmp2/Sat1/Sgpl1/Gpnmb/Cflar/Tlr3/Casp8/Hpgd/Tgfbr1/Flna/Tnfrsf12a/Adamts1/Il6ra/Nfatc1/Shc1/Notch1/Nfatc2/Mmp14/Hspb1/Amotl2/Btg1/Cntrl/Rin2/Col18a1/Lrp5/Amotl1/Itga5/Zfp36l1/Efna1/Emp2/Adam12/Ccn1
GOBP_REGULATION_OF_LYMPHOCYTE_DIFFERENTIATION	25/508	178/16223	4.485	3.22066e-10	1.28792e-08	9.29976e-09	25	Lag3/Ptpn6/Inpp5d/Nckap1l/Tgfbr2/Cd74/Ptprc/Cd86/Fgl2/Il4ra/Syk/Foxj1/Runx1/H2-Eb1/Irf1/Nfam1/Gas6/Nfatc2/Zfp36l2/Mmp14/Nfkbiz/Fanca/Zbtb7b/Itpkb/Zfp36l1
GOBP_POSITIVE_REGULATION_OF_LEUKOCYTE_MEDIATED_IMMUNITY	21/508	127/16223	5.281	4.03425e-10	1.59647e-08	1.15277e-08	21	Ddx58/H2-Q4/Itgam/H2-K1/Lag3/B2m/H2-D1/Rsad2/Clec7a/Clcf1/Vav1/Itgb2/Ptprc/C3/H2-Eb1/H2-T23/Il1r1/H2-T22/Nectin2/Mavs/Traf2
GOBP_REGULATION_OF_MYELOID_LEUKOCYTE_MEDIATED_IMMUNITY	14/508	52/16223	8.598	4.32891e-10	1.69542e-08	1.22422e-08	14	Ddx58/Itgam/Rac2/Cd84/Fcgr2b/Hmox1/Itgb2/C3/Il4ra/Syk/Lyn/H2-T23/Gab2/Mavs
GOBP_POSITIVE_REGULATION_OF_CELL_ACTIVATION	41/508	442/16223	2.962	5.19451e-10	1.99704e-08	1.44201e-08	41	Itgam/Ptpn6/H2-D1/Igfbp2/Pycard/Inpp5d/Nckap1l/Tgfbr2/Clec7a/Clcf1/Cd74/Vav1/Rasal3/Aif1/Itgb2/Ptprc/Ctsc/Cd86/Capn3/Il4ra/Syk/Lgals1/Lyn/Runx1/H2-Eb1/Ccdc88b/Dock8/Gpam/H2-T23/Cebpa/Myd88/Gab2/Gas6/Nfatc2/Mmp14/Nfkbiz/Nectin2/Zbtb7b/Cd38/Itpkb/Csk
GOBP_POSITIVE_REGULATION_OF_I_KAPPAB_KINASE_NF_KAPPAB_SIGNALING	25/508	182/16223	4.387	5.20419e-10	1.99704e-08	1.44201e-08	25	Trim30d/Trim30a/Bst2/Trim25/Tnfrsf1a/Cd74/Hmox1/Lgals1/H2-Eb1/Shisa5/Cflar/Tlr3/Birc3/Casp8/Card9/Nek6/Flna/Inava/Myd88/Nod1/Rela/Ripk1/Akap13/Mavs/Traf2
GOBP_REGULATION_OF_BIOLOGICAL_PROCESS_INVOLVED_IN_SYMBIOTIC_INTERACTION	26/508	197/16223	4.215	5.68007e-10	2.15786e-08	1.55813e-08	26	Trim30d/Mx2/Ifitm3/Trim30a/Bst2/Trim25/Eif2ak2/Stat1/Apobec3/Rsad2/Top2a/Oas2/Zc3hav1/Cd74/Parp10/Isg15/Lgals1/Fam111a/H2-Eb1/Zfp36/Mdfic/Resf1/Notch1/Pabpc1/Nectin2/Mavs
GOBP_INTERLEUKIN_8_PRODUCTION	18/508	94/16223	6.115	6.18493e-10	2.32639e-08	1.67983e-08	18	Ddx58/Pycard/Clec7a/Cd74/Tlr7/Tlr2/Ptprc/Syk/Cd14/Cd33/Tlr3/Myd88/Afap1l2/Nod1/Rela/Ripk1/Mavs/Ssc5d
GOBP_CELL_KILLING	26/508	198/16223	4.193	6.35098e-10	2.36435e-08	1.70724e-08	26	H2-Q4/Itgam/H2-K1/Lag3/Ptpn6/B2m/H2-D1/Lyz2/Clec7a/Fcgr2b/Vav1/Icam1/Ptprc/Ctsc/C3/Ctsh/Syk/H2-Eb1/Casp8/H2-T23/Cfh/H2-T22/Nectin2/Pglyrp1/Emp2/Mill2
GOBP_WOUND_HEALING	45/508	519/16223	2.769	6.41033e-10	2.36435e-08	1.70724e-08	45	A2m/Ptpn6/Cd44/Cd109/Pdpn/Lcp2/Tgfbr2/Slc11a1/Clec7a/Cd9/Plcg2/Vav1/B4galt1/Hmox1/Ddr1/Nfe2l2/Clic1/Tln1/Syk/Lyn/Pik3cg/Fermt3/Pros1/Gna15/Irf1/Plau/Dock8/Pik3r5/Mafk/Cflar/Prkcd/Tgfbr1/Sdc4/Flna/Tnfrsf12a/Myof/Gas6/Serping1/Hspb1/P2rx4/Myl12a/Itga5/Kank1/P2ry1/Ccn1
GOBP_NEGATIVE_REGULATION_OF_IMMUNE_RESPONSE	23/508	158/16223	4.649	8.08617e-10	2.93895e-08	2.12214e-08	23	A2m/Ptpn6/H2-D1/Parp14/Lgals3/Dhx58/Nlrc5/Inpp5d/Cd84/Fcgr2b/Grn/Hmox1/Ptprc/Fgl2/Il4ra/Foxj1/Lyn/H2-Eb1/H2-T23/Serping1/Nmi/Zbtb7b/Mill2
GOBP_RESPONSE_TO_PROTOZOAN	11/508	30/16223	11.71	8.12291e-10	2.93895e-08	2.12214e-08	11	Gbp3/Gbp2/Gbp7/Gbp9/Irf8/Slc11a1/Clec7a/Gbp4/Il4ra/Ccdc88b/Myd88
GOBP_REGULATION_OF_PEPTIDASE_ACTIVITY	40/508	431/16223	2.964	8.39646e-10	3.00491e-08	2.16977e-08	40	Psmb8/A2m/Bst2/Naip2/Spint1/Cd44/Pycard/Cd109/Clec7a/Laptm5/Grn/Lgmn/C3/Ctsh/Anxa2/Ctsd/Syk/Lyn/Pros1/Cflar/Birc3/Casp8/Rps27l/Card9/Psme1/Aim2/Nod1/Gas6/Ripk1/Myc/Serping1/Sspo/Col6a3/Tbc1d10a/Psme2/Rest/Crb2/Traf2/Efna1/Ccn1
GOBP_POSITIVE_REGULATION_OF_LEUKOCYTE_PROLIFERATION	22/508	145/16223	4.845	8.46343e-10	3.00491e-08	2.16977e-08	22	H2-D1/Bst2/Csf1r/Igfbp2/Pycard/Nckap1l/Tgfbr2/Clcf1/Cd74/Rasal3/Aif1/Csf1/Ptprc/Cd86/Syk/Lyn/Ccdc88b/Gpam/H2-T23/Myd88/Nfatc2/Cd38
GOBP_ANTIGEN_PROCESSING_AND_PRESENTATION_OF_EXOGENOUS_PEPTIDE_ANTIGEN_VIA_MHC_CLASS_I	17/508	85/16223	6.387	9.15395e-10	3.21999e-08	2.32507e-08	17	H2-Q4/Psmb8/H2-K1/B2m/H2-D1/Cyba/Fcgr1/Ifi30/Tap1/Ncf1/Tap2/Ncf2/Itgb5/H2-T23/Psme1/H2-T22/Psme2
GOBP_MYELOID_CELL_DIFFERENTIATION	39/508	415/16223	3.001	9.61012e-10	3.34944e-08	2.41854e-08	39	Ptpn6/B2m/Irf7/Hcls1/Lgals3/Csf1r/Stat1/C1qc/Cd109/Inpp5d/Nckap1l/Irf8/Tgfbr2/Ikzf1/Cd74/Csf1/Spi1/Tlr2/Isg15/Lrrk1/Anxa2/Tcirg1/Lyn/Sbno2/Runx1/H2-Eb1/Zfp36/Tlr3/Casp8/Relb/Cebpa/Nfkbia/Mov10/Gab2/Ripk1/Myc/Itpkb/Kat2b/Zfp36l1
GOBP_REGULATION_OF_VIRAL_GENOME_REPLICATION	16/508	75/16223	6.813	1.05098e-09	3.62971e-08	2.62092e-08	16	Mx2/Ifitm3/Bst2/Eif2ak2/Apobec3/Rsad2/Top2a/Oas2/Zc3hav1/Parp10/Isg15/Fam111a/Resf1/Notch1/Pabpc1/Mavs
GOBP_T_CELL_MEDIATED_IMMUNITY	19/508	109/16223	5.567	1.10199e-09	3.75957e-08	2.71469e-08	19	H2-Q4/H2-K1/B2m/H2-D1/Rsad2/Fcgr2b/Tnfrsf1b/Icam1/Ptprc/Ctsc/Ctsh/H2-Eb1/H2-T23/Il1r1/H2-T22/Nectin2/Traf2/Emp2/Mill2
GOBP_POSITIVE_REGULATION_OF_INTERLEUKIN_6_PRODUCTION	17/508	86/16223	6.313	1.10838e-09	3.75957e-08	2.71469e-08	17	Ddx58/Pycard/Ifih1/Clec7a/Cyba/Cd74/Tlr7/Aif1/Tlr2/Syk/Tlr3/Card9/Inava/Myd88/Nod1/Il6ra/Mavs
GOBP_NEGATIVE_REGULATION_OF_VIRAL_GENOME_REPLICATION	13/508	47/16223	8.833	1.26925e-09	4.26715e-08	3.0812e-08	13	Mx2/Ifitm3/Bst2/Eif2ak2/Apobec3/Rsad2/Oas2/Zc3hav1/Parp10/Isg15/Fam111a/Resf1/Mavs
GOBP_CELLULAR_RESPONSE_TO_BIOTIC_STIMULUS	28/508	235/16223	3.805	1.33167e-09	4.43774e-08	3.20438e-08	28	Cxcl10/Vim/Irgm1/Irgm2/Ly86/Pycard/Hck/Irf8/Clec7a/Fcgr2b/Cx3cr1/Tnfrsf1b/Icam1/Cd68/Tlr2/Tspo/Cd86/Syk/Cd14/Cd180/Lyn/Sbno2/Ccr5/Zfp36/Myd88/Nfkbia/Rela/Cmpk2
GOBP_TUBE_MORPHOGENESIS	62/508	876/16223	2.26	1.35449e-09	4.47452e-08	3.23093e-08	62	Cxcl10/Rnf213/Hk2/C3ar1/Sp100/Spint1/Csf1r/Stat1/Pdpn/Tgfbr2/Cx3cr1/Itgax/Grn/B4galt1/Hmox1/Csf1/Anxa3/Itgb2/Spi1/Ddr1/C3/Tnfaip2/Nfe2l2/Ctsh/Anxa2/Syk/Pik3cg/Plxnb2/Runx1/Mmp2/Sat1/Sgpl1/Vasp/Gpnmb/Tlr3/Casp8/Hpgd/Tgfbr1/Sdc4/Flna/Tnfrsf12a/Adamts1/Shc1/Notch1/Myc/Mmp14/Hspb1/Amotl2/Btg1/Rin2/Col18a1/Lrp5/Amotl1/Tulp3/Spry1/Itga5/Zfp36l1/Efna1/Emp2/Shroom3/Adam12/Ccn1
GOBP_ALPHA_BETA_T_CELL_ACTIVATION	22/508	149/16223	4.715	1.43756e-09	4.70801e-08	3.39953e-08	22	H2-D1/Rsad2/Nckap1l/Tgfbr2/Rasal3/Ptprc/Cd86/Dock2/Elf4/Il4ra/Tcirg1/Syk/Wdfy4/Runx1/H2-Eb1/Irf1/H2-T23/Relb/Il6ra/Nfkbiz/Zbtb7b/Itpkb
GOBP_MYELOID_LEUKOCYTE_DIFFERENTIATION	26/508	206/16223	4.031	1.51064e-09	4.90506e-08	3.54181e-08	26	Irf7/Hcls1/Csf1r/C1qc/Cd109/Inpp5d/Tgfbr2/Cd74/Csf1/Spi1/Tlr2/Lrrk1/Anxa2/Tcirg1/Lyn/Sbno2/Runx1/H2-Eb1/Tlr3/Casp8/Relb/Cebpa/Gab2/Ripk1/Myc/Zfp36l1
GOBP_LEUKOCYTE_MEDIATED_CYTOTOXICITY	19/508	114/16223	5.323	2.41501e-09	7.77509e-08	5.61419e-08	19	H2-Q4/Itgam/H2-K1/Lag3/Ptpn6/B2m/H2-D1/Fcgr2b/Vav1/Icam1/Ptprc/Ctsc/Ctsh/H2-Eb1/H2-T23/H2-T22/Nectin2/Emp2/Mill2
GOBP_CELLULAR_RESPONSE_TO_MOLECULE_OF_BACTERIAL_ORIGIN	26/508	211/16223	3.935	2.53751e-09	8.10083e-08	5.84939e-08	26	Cxcl10/Vim/Irgm1/Irgm2/Ly86/Pycard/Hck/Irf8/Fcgr2b/Cx3cr1/Tnfrsf1b/Icam1/Cd68/Tlr2/Tspo/Cd86/Cd14/Cd180/Lyn/Sbno2/Ccr5/Zfp36/Myd88/Nfkbia/Rela/Cmpk2
GOBP_ANTIGEN_PROCESSING_AND_PRESENTATION_OF_PEPTIDE_ANTIGEN_VIA_MHC_CLASS_I	18/508	103/16223	5.581	2.90438e-09	9.19478e-08	6.63931e-08	18	H2-Q4/Psmb8/H2-K1/B2m/H2-D1/Cyba/Fcgr1/Ifi30/Tap1/Ncf1/Tap2/Ncf2/Itgb5/H2-T23/Psme1/H2-T22/Psme2/Tapbpl
GOBP_LYMPHOCYTE_MEDIATED_IMMUNITY	37/508	397/16223	2.976	3.29714e-09	1.03519e-07	7.47485e-08	37	H2-Q4/H2-K1/Lag3/Ptpn6/B2m/H2-D1/Irf7/C1qa/C1qc/Rsad2/Inpp5d/C1qb/Fcgr2b/Clcf1/Cd74/Vav1/Tnfrsf1b/Icam1/Ptprc/Ctsc/C3/Ctsh/Il4ra/Tcirg1/Foxj1/H2-Ab1/H2-Eb1/Prkcd/H2-T23/Il1r1/Myd88/Serping1/H2-T22/Nectin2/Traf2/Emp2/Mill2
GOBP_REGULATION_OF_DNA_BINDING_TRANSCRIPTION_FACTOR_ACTIVITY	39/508	434/16223	2.87	3.44617e-09	1.07311e-07	7.74868e-08	39	Ddx58/Trim30d/Trim30a/Hcls1/Trim25/Eif2ak2/Sp100/Nlrc5/Pycard/Hck/Cx3cr1/Id3/Parp10/Hmox1/Icam1/Anxa3/Itgb2/Tlr2/Capn3/Syk/Foxj1/Sting1/Nupr1/Cflar/Tlr3/Aim2/Flna/Myd88/Nfam1/Nod1/Nfkbia/Rela/Gas6/Ripk1/Fanca/Lrp5/Ezh2/Mavs/Traf2
GOBP_ANTIGEN_PROCESSING_AND_PRESENTATION_OF_ENDOGENOUS_ANTIGEN	10/508	27/16223	11.828	4.33704e-09	1.33955e-07	9.67251e-08	10	H2-Q4/H2-K1/B2m/H2-D1/Cd74/Tap1/Tap2/H2-Eb1/H2-T23/H2-T22
GOBP_BLOOD_VESSEL_MORPHOGENESIS	50/508	653/16223	2.445	4.8276e-09	1.47904e-07	1.06797e-07	50	Cxcl10/Rnf213/Hk2/C3ar1/Sp100/Stat1/Tgfbr2/Cx3cr1/Itgax/Grn/B4galt1/Hmox1/Anxa3/Itgb2/Spi1/C3/Tnfaip2/Nfe2l2/Ctsh/Anxa2/Syk/Pik3cg/Runx1/Mmp2/Sat1/Sgpl1/Gpnmb/Tlr3/Casp8/Hpgd/Tgfbr1/Flna/Tnfrsf12a/Adamts1/Shc1/Notch1/Mmp14/Hspb1/Amotl2/Btg1/Rin2/Col18a1/Lrp5/Amotl1/Itga5/Zfp36l1/Efna1/Emp2/Adam12/Ccn1
GOBP_INTERFERON_BETA_PRODUCTION	13/508	52/16223	7.984	4.96453e-09	1.50882e-07	1.08948e-07	13	Ddx58/Irf7/Dhx58/Pycard/Ifih1/Tlr7/Tlr2/Sting1/Irf1/Tlr3/Relb/Nmi/Mavs
GOBP_NEGATIVE_REGULATION_OF_LYMPHOCYTE_ACTIVATION	22/508	161/16223	4.364	6.33143e-09	1.90898e-07	1.37842e-07	22	Lag3/Ptpn6/H2-D1/Lgals3/Inpp5d/Fcgr2b/Cd74/Laptm5/Cd86/Tnfaip8l2/Fgl2/Il4ra/Foxj1/Lyn/Runx1/H2-Eb1/Irf1/Gpnmb/Sdc4/H2-T23/Zbtb7b/Mill2
GOBP_NEGATIVE_REGULATION_OF_CELL_POPULATION_PROLIFERATION	53/508	722/16223	2.344	6.93221e-09	2.07366e-07	1.49733e-07	53	Ifit3/Ptpn6/B2m/Eif2ak2/Spint1/Csf1r/Stat1/Cd109/Inpp5d/Ifi35/Pdpn/Tgfbr2/Fcgr2b/B4galt1/Parp10/Ifi30/Hmox1/Aif1/Tlr2/Tspo/Ddr1/Cd86/S100a11/Foxj1/Trp53inp1/Igfbp3/Lyn/Cd33/H2-Eb1/Irf1/Nupr1/Gpnmb/Tgfbr1/Sdc4/Igfbp7/Cebpa/Adamts1/Kank2/Notch1/Myc/Nmi/Hmga1/Btg1/Col18a1/Rest/Zbtb7b/Igfbp5/Spry1/Csk/Kat2b/Inppl1/Fbxo4/P3h2
GOBP_REGULATION_OF_PROTEOLYSIS	52/508	706/16223	2.352	8.69087e-09	2.57942e-07	1.86253e-07	52	Psmb8/A2m/Bst2/Naip2/Spint1/Cd44/Pycard/Cd109/Clec7a/Laptm5/Grn/Tnfrsf1b/Lgmn/Ctsc/C3/Nfe2l2/Capn3/Ctsh/Ctsz/Anxa2/Ctsd/Syk/Lyn/Pros1/Runx1/Nupr1/Cflar/Birc3/Gsap/Casp8/Rps27l/Card9/Psme1/Aim2/Cebpa/Nod1/Gas6/Ripk1/Myc/Serping1/Mmp14/Sspo/Col6a3/Tbc1d10a/Psme2/Plgrkt/Rest/Crb2/Traf2/Efna1/Snx9/Ccn1
GOBP_POSITIVE_REGULATION_OF_PEPTIDASE_ACTIVITY	24/508	195/16223	3.93	1.07208e-08	3.15723e-07	2.27975e-07	24	Pycard/Clec7a/Laptm5/Grn/Lgmn/Ctsh/Ctsd/Syk/Lyn/Cflar/Casp8/Rps27l/Card9/Psme1/Aim2/Nod1/Ripk1/Myc/Tbc1d10a/Psme2/Rest/Traf2/Efna1/Ccn1
GOBP_REGULATION_OF_PROTEIN_SERINE_THREONINE_KINASE_ACTIVITY	41/508	491/16223	2.667	1.1351e-08	3.31712e-07	2.3952e-07	41	Cxcl10/Plce1/Ptpn6/Irgm1/Irgm2/Csf1r/Pycard/Cd74/Ccnd1/Ptprc/Syk/Fgd2/Lyn/Pik3cg/Pik3r5/Prkcd/Mdfic/Cebpa/Inava/Nod1/Shc1/Map3k20/Lats2/Ripk1/Hspb1/Ccnd3/Mapkapk2/Lrp5/Akap13/Fgfr1/Spry1/Csk/Map3k11/Kat2b/Ezh2/Ern1/Traf2/Gps2/Ccna2/Gadd45g/Gadd45b
GOBP_REGULATION_OF_LEUKOCYTE_MIGRATION	24/508	196/16223	3.91	1.18663e-08	3.44122e-07	2.48481e-07	24	Cxcl10/Rac2/Lgals3/C3ar1/Csf1r/Msn/Pycard/Nckap1l/Cx3cr1/Cd74/Hmox1/Icam1/Aif1/Csf1/Lgmn/Lyn/Dock8/Il1r1/Myd88/Il6ra/Gas6/Mmp14/P2rx4/Stk10
GOBP_POSITIVE_REGULATION_OF_CELL_KILLING	14/508	66/16223	6.774	1.26672e-08	3.64567e-07	2.63244e-07	14	H2-Q4/Itgam/H2-K1/Lag3/B2m/H2-D1/Clec7a/Vav1/Ptprc/Syk/H2-Eb1/H2-T23/H2-T22/Nectin2
GOBP_RESPONSE_TO_INTERFERON_BETA	10/508	30/16223	10.645	1.41921e-08	4.05381e-07	2.92715e-07	10	Ifitm3/Irgm1/Irgm2/Bst2/Stat1/Sting1/Irf1/Tlr3/Aim2/Ifnar2
GOBP_NEGATIVE_REGULATION_OF_VIRAL_PROCESS	16/508	89/16223	5.741	1.44805e-08	4.10532e-07	2.96434e-07	16	Mx2/Ifitm3/Bst2/Trim25/Eif2ak2/Stat1/Apobec3/Rsad2/Oas2/Zc3hav1/Parp10/Isg15/Fam111a/Zfp36/Resf1/Mavs
GOBP_POSITIVE_REGULATION_OF_LEUKOCYTE_MIGRATION	19/508	128/16223	4.74	1.74521e-08	4.91114e-07	3.54621e-07	19	Cxcl10/Rac2/Lgals3/C3ar1/Csf1r/Pycard/Nckap1l/Cx3cr1/Cd74/Icam1/Aif1/Csf1/Lgmn/Dock8/Il1r1/Il6ra/Gas6/Mmp14/P2rx4
GOBP_POSITIVE_REGULATION_OF_STRESS_ACTIVATED_PROTEIN_KINASE_SIGNALING_CASCADE	18/508	115/16223	4.999	1.77465e-08	4.95728e-07	3.57952e-07	18	Eif2ak2/Pycard/Clec7a/Fcgr2b/Spi1/Ncf1/Lyn/Tlr3/Card9/Inava/Myd88/Nod1/Ripk1/Map3k11/Traf2/Traf4/Gadd45g/Gadd45b
GOBP_POSITIVE_REGULATION_OF_ALPHA_BETA_T_CELL_ACTIVATION	14/508	68/16223	6.575	1.9039e-08	5.27951e-07	3.81219e-07	14	H2-D1/Nckap1l/Tgfbr2/Rasal3/Ptprc/Cd86/Il4ra/Syk/Runx1/H2-Eb1/H2-T23/Nfkbiz/Zbtb7b/Itpkb
GOBP_RESPONSE_TO_TUMOR_NECROSIS_FACTOR	30/508	299/16223	3.204	1.99819e-08	5.50082e-07	3.972e-07	30	Psmb8/Gbp2/Stat1/Pycard/Tnfrsf1a/Laptm5/Tnfrsf1b/Icam1/Cxcl16/Nfe2l2/Syk/Cd14/Zfp36/Birc3/Casp8/Psme1/Aim2/Cebpa/Tnfrsf12a/Nfkbia/Rela/Akap12/Gas6/Ripk1/Zfp36l2/Psme2/Zfp36l1/Traf2/Traf4/Gps2
GOBP_T_CELL_DIFFERENTIATION	27/508	250/16223	3.449	2.2123e-08	6.04643e-07	4.36596e-07	27	Lag3/B2m/Rsad2/Nckap1l/Tgfbr2/Cd74/Vav1/Ptprc/Cd86/Dock2/Fgl2/Il4ra/Tcirg1/Syk/Foxj1/Runx1/H2-Eb1/Irf1/Relb/Il6ra/Nfatc2/Zfp36l2/Nfkbiz/Fanca/Zbtb7b/Itpkb/Zfp36l1
GOBP_ANTIGEN_PROCESSING_AND_PRESENTATION_OF_ENDOGENOUS_PEPTIDE_ANTIGEN	9/508	24/16223	11.976	2.31939e-08	6.29384e-07	4.54461e-07	9	H2-Q4/H2-K1/B2m/H2-D1/Tap1/Tap2/H2-Eb1/H2-T23/H2-T22
GOBP_INTEGRIN_MEDIATED_SIGNALING_PATHWAY	17/508	105/16223	5.17	2.6343e-08	7.04768e-07	5.08895e-07	17	Itgam/Hck/Itgax/Vav1/Itgb2/Isg15/Fyb/Tln1/Cd63/Syk/Fermt3/Itgb5/Flna/Adamts1/Itga7/Itga5/Emp2
GOBP_POSITIVE_REGULATION_OF_ADAPTIVE_IMMUNE_RESPONSE	17/508	105/16223	5.17	2.6343e-08	7.04768e-07	5.08895e-07	17	H2-Q4/H2-K1/B2m/H2-D1/Pycard/Rsad2/Slc11a1/Clcf1/Ptprc/C3/H2-Eb1/H2-T23/Il1r1/Nfkbiz/H2-T22/Nectin2/Traf2
GOBP_REGULATION_OF_LEUKOCYTE_MEDIATED_CYTOTOXICITY	15/508	81/16223	5.914	2.70122e-08	7.17619e-07	5.18174e-07	15	H2-Q4/Itgam/H2-K1/Lag3/B2m/H2-D1/Fcgr2b/Vav1/Icam1/Ptprc/H2-Eb1/H2-T23/H2-T22/Nectin2/Mill2
GOBP_RESPONSE_TO_LIPID	58/508	862/16223	2.149	2.98048e-08	7.86308e-07	5.67772e-07	58	Cxcl10/Vim/Irgm1/Irgm2/Ly86/Trim25/Msn/Igfbp2/Pycard/Hck/Irf8/Tgfbr2/Slc11a1/Cx3cr1/Arpc1b/Plcg2/Id3/Tnfrsf1b/Ccnd1/Icam1/Anxa3/Cd68/Tlr2/Tspo/Cd86/Ctsh/Il10ra/Cd14/Cd180/Lyn/Sbno2/Ccr5/Runx1/Ucp2/Zfp36/Cflar/Casp8/Hpgd/Tgfbr1/Gpam/Igfbp7/Myd88/Kank2/Nfkbia/Rela/Akap12/Notch1/Zfp36l2/Cmpk2/Mapkapk2/Rest/Spp1/Cd38/Ezh2/Zfp36l1/Ccna2/Nqo1/Mill2
GOBP_ANTIGEN_RECEPTOR_MEDIATED_SIGNALING_PATHWAY	32/508	342/16223	2.988	3.56366e-08	9.33679e-07	6.74185e-07	32	Psmb8/Ptpn6/Gbp2/H2-D1/Lgals3/Inpp5d/Nckap1l/Lcp2/Fcgr2b/Plcg2/Laptm5/Fyb/Ptprc/Klhl6/H2-Aa/Syk/Lyn/H2-Ab1/Runx1/H2-Eb1/Lat2/Psme1/Blnk/Nfam1/Rela/Nfatc2/Nfkbiz/Psme2/Nectin2/Cd38/Csk/Gps2
GOBP_REGULATION_OF_LYMPHOCYTE_MEDIATED_IMMUNITY	21/508	162/16223	4.14	3.59594e-08	9.35683e-07	6.75632e-07	21	H2-Q4/H2-K1/Lag3/Ptpn6/B2m/H2-D1/Rsad2/Fcgr2b/Clcf1/Vav1/Tnfrsf1b/Ptprc/C3/Foxj1/H2-Eb1/H2-T23/Il1r1/H2-T22/Nectin2/Traf2/Mill2
GOBP_POSITIVE_REGULATION_OF_PROTEOLYSIS	33/508	361/16223	2.919	3.81055e-08	9.84782e-07	7.11085e-07	33	Pycard/Clec7a/Laptm5/Grn/Tnfrsf1b/Lgmn/Ctsc/Nfe2l2/Capn3/Ctsh/Ctsd/Syk/Lyn/Nupr1/Cflar/Casp8/Rps27l/Card9/Psme1/Aim2/Cebpa/Nod1/Ripk1/Myc/Mmp14/Tbc1d10a/Psme2/Plgrkt/Rest/Traf2/Efna1/Snx9/Ccn1
GOBP_ACTIN_FILAMENT_BASED_PROCESS	54/508	782/16223	2.205	3.96168e-08	1.01692e-06	7.34292e-07	54	Vim/Rac2/Hcls1/Bst2/Csf1r/Pycard/Hck/Nckap1l/Pdpn/Arpc1b/Cnn3/Icam1/Aif1/Myo1f/Lcp1/Dock2/Capn3/Asap3/Tln1/Foxj1/Fgd2/Palld/Itgb5/Vasp/Cflar/Arap1/Prkcd/Tgfbr1/Sdc4/Cotl1/Plekhg2/Syde1/Flna/Tnxb/Sorbs3/Kcne1l/Shc1/S100a10/Arhgap17/Fhod1/Amotl2/Myo9b/Pdlim5/Amotl1/Akap13/Pfn1/Inppl1/Svil/Kank1/Sh3bp1/Emp2/Shroom3/Gm14137/Snx9
GOBP_REGULATION_OF_LEUKOCYTE_DEGRANULATION	12/508	51/16223	7.514	4.07699e-08	1.0395e-06	7.50593e-07	12	Itgam/Rac2/H2-D1/Cd84/Fcgr2b/Hmox1/Itgb2/Il4ra/Syk/Lyn/H2-T23/Gab2
GOBP_PLATELET_AGGREGATION	13/508	62/16223	6.696	4.87817e-08	1.23548e-06	8.92106e-07	13	Ptpn6/Pdpn/Cd9/Clic1/Tln1/Syk/Lyn/Pik3cg/Fermt3/Prkcd/Flna/Hspb1/Myl12a
GOBP_DETECTION_OF_OTHER_ORGANISM	9/508	26/16223	11.054	5.24099e-08	1.31858e-06	9.5211e-07	9	H2-D1/Naip2/Clec7a/Tlr2/H2-Eb1/H2-T23/Nod1/Pglyrp1/Ssc5d
GOBP_RESPIRATORY_BURST	10/508	34/16223	9.393	5.53322e-08	1.38294e-06	9.98585e-07	10	Rac2/Cd52/Hck/Slc11a1/Clec7a/Cyba/Grn/Ncf1/Pik3cg/Ncf2
GOBP_VIRAL_LIFE_CYCLE	32/508	349/16223	2.928	5.7328e-08	1.42346e-06	1.02784e-06	32	Trim30d/Mx2/Ifitm3/Trim30a/Bst2/Trim25/Eif2ak2/Apobec3/Rsad2/Top2a/Oas2/Zc3hav1/Cd74/Parp10/Icam1/Isg15/Cd86/Slc1a5/Lgals1/Clec5a/Fam111a/Ccr5/H2-Eb1/Itgb5/Resf1/Selplg/Gas6/Notch1/Pabpc1/Nectin2/Itga5/Mavs
GOBP_POSITIVE_REGULATION_OF_HEMOPOIESIS	20/508	153/16223	4.175	6.60664e-08	1.62978e-06	1.17682e-06	20	Hcls1/Inpp5d/Nckap1l/Tgfbr2/Cd74/Csf1/Ptprc/Cd86/Il4ra/Syk/Runx1/H2-Eb1/Casp8/Gas6/Ripk1/Mmp14/Nfkbiz/Zbtb7b/Itpkb/Zfp36l1
GOBP_NEGATIVE_REGULATION_OF_CELL_DEATH	62/508	975/16223	2.031	7.5461e-08	1.84953e-06	1.33549e-06	62	Ifit3/H2-D1/Irf7/Hcls1/Lgals3/Naip2/Csf1r/Cd44/Hck/Nckap1l/Pdpn/Cx3cr1/Clcf1/Plcg2/Cd74/Laptm5/Grn/Tnfrsf1b/Hmox1/Icam1/Csf1/Lgmn/Nfe2l2/Capn3/Ctsh/Pik3cg/Socs3/Clec5a/Ucp2/Dock8/Nupr1/Gpnmb/Cflar/Prkcd/Birc3/Casp8/Tgfbr1/Gpam/H2-T23/Flna/Myd88/Kank2/Nfkbia/Rela/Shc1/Gas6/Notch1/Ripk1/Myc/Tpt1/Hspb1/Rest/Cd38/Itpkb/Bag3/Itga5/Traf2/Pim3/Efna1/Nqo1/Pde3a/Ccn1
GOBP_REGULATION_OF_ANTIGEN_PROCESSING_AND_PRESENTATION	8/508	20/16223	12.774	7.9109e-08	1.92651e-06	1.39108e-06	8	Pycard/Slc11a1/Fcgr2b/Cd74/Cd68/Fgl2/Nod1/Tapbpl
GOBP_ANTIGEN_PROCESSING_AND_PRESENTATION_OF_PEPTIDE_ANTIGEN_VIA_MHC_CLASS_IB	7/508	14/16223	15.968	8.0351e-08	1.93198e-06	1.39503e-06	7	H2-Q4/H2-K1/B2m/H2-D1/Tap2/H2-T23/H2-T22
GOBP_DENDRITIC_CELL_ANTIGEN_PROCESSING_AND_PRESENTATION	7/508	14/16223	15.968	8.0351e-08	1.93198e-06	1.39503e-06	7	Slc11a1/Fcgr2b/Cd74/Cd68/Fgl2/H2-Eb1/Nod1
GOBP_POSITIVE_REGULATION_OF_T_CELL_MEDIATED_IMMUNITY	12/508	54/16223	7.097	8.08703e-08	1.93224e-06	1.39522e-06	12	H2-Q4/H2-K1/B2m/H2-D1/Rsad2/Ptprc/H2-Eb1/H2-T23/Il1r1/H2-T22/Nectin2/Traf2
GOBP_DEFENSE_RESPONSE_TO_BACTERIUM	34/508	392/16223	2.77	8.51471e-08	2.02171e-06	1.45983e-06	34	Gbp3/Gbp2/Irgm1/H2-D1/Gbp7/Irgm2/Lyz2/Naip2/Pycard/Gbp9/Mpeg1/Irf8/Slc11a1/Cyba/Tnfrsf1a/Grn/Anxa3/Tlr2/Isg15/Gbp4/Syk/Tlr3/Prkcd/H2-T23/Card9/Myd88/Nod1/Il6ra/Shc1/Adamts5/Mavs/Pglyrp1/Ssc5d/Mill2
GOBP_SMALL_GTPASE_MEDIATED_SIGNAL_TRANSDUCTION	39/508	491/16223	2.537	9.96893e-08	2.3523e-06	1.69853e-06	39	Plce1/A2m/Rac2/Pdpn/Vav1/Rasal3/Hmox1/Aif1/Csf1/Cyth4/Dock2/Arhgap30/Fgd2/Lyn/Pik3cg/Arhgap45/Sipa1/Dock8/Arap1/Plekhg2/Syde1/Kank2/Gmip/Shc1/Notch1/Arhgap17/Arhgef26/Myo9b/Rin2/Akap13/Cdk2/Itpkb/Spry1/Arhgap19/Kank1/Sh3bp1/Rcc1/Ccna2/Gm14137
GOBP_PHAGOCYTOSIS	35/508	414/16223	2.7	1.02842e-07	2.41171e-06	1.74143e-06	35	Itgam/Rac2/Pycard/Hck/Nckap1l/Irf8/Slc11a1/Clec7a/Cyba/Fcgr2b/Pld4/Arpc1b/Fcgr1/P2ry6/Plcg2/Vav1/Aif1/Anxa3/Bin2/Fcgr3/Itgb2/Tlr2/Ptprc/C3/Dock2/Syk/Cd14/Lyn/Ncf2/Prkcd/Myd88/Gas6/Csk/Sh3bp1/Il15ra
GOBP_CYTOKINE_PRODUCTION_INVOLVED_IN_IMMUNE_RESPONSE	16/508	103/16223	4.961	1.23007e-07	2.86688e-06	2.0701e-06	16	Ddx58/B2m/H2-D1/Bst2/Rsad2/Clec7a/Cd74/Laptm5/Tnfrsf1b/Hmox1/Tlr3/H2-T23/Il1r1/Inava/Mavs/Traf2
GOBP_MICROGLIAL_CELL_ACTIVATION	11/508	46/16223	7.637	1.25965e-07	2.91794e-06	2.10697e-06	11	Itgam/C1qa/Grn/Tlr7/Aif1/Itgb2/Tlr2/Ptprc/Ctsc/Ifngr1/Tlr3
GOBP_STRESS_ACTIVATED_PROTEIN_KINASE_SIGNALING_CASCADE	27/508	272/16223	3.17	1.28374e-07	2.95571e-06	2.13424e-06	27	Eif2ak2/Pycard/Clec7a/Fcgr2b/Spi1/Ncf1/Syk/Lyn/Zfp36/Tlr3/Mdfic/Card9/Inava/Myd88/Nod1/Map3k20/Ripk1/Myc/Mapkapk2/Map3k11/Ern1/Zfp36l1/Traf2/Traf4/Gps2/Gadd45g/Gadd45b
GOBP_ACTIVATION_OF_PROTEIN_KINASE_ACTIVITY	30/508	325/16223	2.948	1.2942e-07	2.96185e-06	2.13867e-06	30	Plce1/Eif2ak2/Nckap1l/Tgfbr2/Slc11a1/Cd74/Ptprc/Cd86/Syk/Adcy7/Tlr3/Prkcd/Mdfic/Tgfbr1/Inava/Nod1/Il6ra/Shc1/Map3k20/Gas6/Ripk1/Mapkapk2/Map3k11/Map3k1/Ern1/Traf2/Traf4/Emp2/Gadd45g/Gadd45b
GOBP_POSITIVE_REGULATION_OF_CYSTEINE_TYPE_ENDOPEPTIDASE_ACTIVITY	19/508	145/16223	4.185	1.35437e-07	3.0659e-06	2.21381e-06	19	Pycard/Clec7a/Laptm5/Lgmn/Ctsh/Ctsd/Syk/Cflar/Casp8/Rps27l/Card9/Aim2/Nod1/Ripk1/Myc/Tbc1d10a/Rest/Traf2/Ccn1
GOBP_POSITIVE_REGULATION_OF_CELL_DIFFERENTIATION	55/508	834/16223	2.106	1.36091e-07	3.0659e-06	2.21381e-06	55	Hcls1/Spint1/Stat1/Inpp5d/Nckap1l/Pdpn/Tgfbr2/Clec7a/Cx3cr1/Clcf1/Cd74/Tnfrsf1b/Csf1/Tlr2/Isg15/Ptprc/Tspo/Cd86/Glipr2/Clic1/Il4ra/Syk/Foxj1/Igfbp3/Lyn/Socs3/Plxnb2/Runx1/H2-Eb1/Tmem119/Zfp36/Casp8/Tgfbr1/Cebpa/Flna/Il6ra/Rela/Gas6/Notch1/Ripk1/S100a10/Mmp14/Nfkbiz/Btg1/Rin2/Lrp5/Rest/Zbtb7b/Fgfr1/Itpkb/Crb2/Ezh2/Zfp36l1/Pde3a/Ccn1
GOBP_CHEMOKINE_PRODUCTION	15/508	91/16223	5.264	1.36388e-07	3.0659e-06	2.21381e-06	15	Eif2ak2/Csf1r/Pycard/Clec7a/Cd74/Tlr7/Hmox1/Aif1/Tlr2/Il4ra/Syk/Tlr3/Myd88/Il6ra/Mavs
GOBP_NEGATIVE_REGULATION_OF_CELL_ADHESION	28/508	292/16223	3.062	1.55198e-07	3.46822e-06	2.50431e-06	28	Lag3/Ptpn6/Gbp2/Lgals3/Fcgr2b/Cd9/Cd74/Laptm5/Ptprc/Cd86/Tnfaip8l2/Fgl2/Il4ra/Lgals1/Foxj1/Plxnb2/Runx1/H2-Eb1/Sipa1/Irf1/Gpnmb/Prkcd/Sdc4/Notch1/Mmp14/Zbtb7b/Fxyd5/Kank1
GOBP_REGULATION_OF_PHAGOCYTOSIS	15/508	92/16223	5.207	1.58336e-07	3.51765e-06	2.54e-06	15	Pycard/Hck/Nckap1l/Slc11a1/Clec7a/Cyba/Fcgr2b/Tlr2/Ptprc/C3/Dock2/Syk/Gas6/Csk/Il15ra
GOBP_NEGATIVE_REGULATION_OF_IMMUNE_EFFECTOR_PROCESS	18/508	133/16223	4.322	1.76229e-07	3.89241e-06	2.81061e-06	18	A2m/Ptpn6/H2-D1/Bst2/Lgals3/Dhx58/Cd84/Fcgr2b/Grn/Hmox1/Ptprc/Fgl2/Il4ra/Foxj1/H2-T23/Serping1/Zbtb7b/Mill2
GOBP_REGULATION_OF_DEFENSE_RESPONSE_TO_VIRUS	13/508	69/16223	6.017	1.85759e-07	4.07918e-06	2.94547e-06	13	Ddx58/Ifit1/Dhx58/Stat1/Apobec3/Pycard/Parp9/Dtx3l/Fgl2/Sting1/Aim2/Mavs/Mill2
GOBP_RESPONSE_TO_HORMONE	56/508	865/16223	2.067	1.91028e-07	4.15437e-06	2.99976e-06	56	Hcls1/Trim25/Stat1/Igfbp2/Ctss/Tgfbr2/Arpc1b/Stat2/Apobec1/Ccnd1/Hmox1/Icam1/Anxa3/Tlr2/Tspo/Nfe2l2/Ctsh/Il4ra/Tcirg1/Lyn/Socs3/Runx1/Ucp2/Zfp36/Adcy7/Cflar/Prkcd/Gpam/Igfbp7/Lmo2/Kank2/Plod3/Rela/Shc1/Notch1/Lats2/Stat6/Zfp36l2/Mmp14/Ccnd3/Atp6v0a2/Lrp5/Arid5a/Rest/Zbtb7b/Igfbp5/Spp1/Cd38/Csk/Kat2b/Khk/Inppl1/Zfp36l1/Kank1/Ccna2/Nqo1
GOBP_POSITIVE_REGULATION_OF_PEPTIDYL_TYROSINE_PHOSPHORYLATION	22/508	194/16223	3.621	1.9137e-07	4.15437e-06	2.99976e-06	22	Hcls1/Parp14/Csf1r/Cd44/Clec7a/Fcgr1/Clcf1/Parp9/Tnfrsf1a/Cd74/Icam1/Ncf1/Ptprc/Lrrk1/Syk/Lyn/Socs3/Afap1l2/Il6ra/Gas6/Itga5/Efna1
GOBP_VIRAL_GENOME_REPLICATION	17/508	120/16223	4.524	1.97861e-07	4.27087e-06	3.08388e-06	17	Mx2/Ifitm3/Bst2/Eif2ak2/Apobec3/Rsad2/Top2a/Oas2/Zc3hav1/Parp10/Isg15/Fam111a/Resf1/Gas6/Notch1/Pabpc1/Mavs
GOBP_POSITIVE_REGULATION_OF_DEFENSE_RESPONSE_TO_VIRUS_BY_HOST	9/508	30/16223	9.581	2.14588e-07	4.60577e-06	3.32571e-06	9	Ddx58/Stat1/Apobec3/Pycard/Parp9/Dtx3l/Sting1/Aim2/Mavs
GOBP_REGULATION_OF_PEPTIDYL_TYROSINE_PHOSPHORYLATION	26/508	262/16223	3.169	2.21019e-07	4.71714e-06	3.40612e-06	26	Ptpn6/Hcls1/Parp14/Csf1r/Cd44/Clec7a/Fcgr1/Clcf1/Parp9/Tnfrsf1a/Cd74/Icam1/Itgb2/Ncf1/Ptprc/Lrrk1/Syk/Lyn/Socs3/Prkcd/Afap1l2/Il6ra/Shc1/Gas6/Itga5/Efna1
GOBP_REGULATION_OF_SMALL_GTPASE_MEDIATED_SIGNAL_TRANSDUCTION	29/508	315/16223	2.94	2.22316e-07	4.71832e-06	3.40697e-06	29	Plce1/A2m/Rac2/Vav1/Rasal3/Csf1/Cyth4/Arhgap30/Fgd2/Lyn/Pik3cg/Arhgap45/Sipa1/Arap1/Plekhg2/Syde1/Kank2/Gmip/Shc1/Notch1/Arhgap17/Arhgef26/Myo9b/Akap13/Itpkb/Spry1/Arhgap19/Kank1/Sh3bp1
GOBP_ALPHA_BETA_T_CELL_PROLIFERATION	10/508	39/16223	8.188	2.33016e-07	4.91793e-06	3.55111e-06	10	H2-D1/Tgfbr2/Rasal3/Ptprc/Dock2/Elf4/Syk/Irf1/H2-T23/Zbtb7b
GOBP_NEGATIVE_REGULATION_OF_CELL_DIFFERENTIATION	47/508	676/16223	2.22	2.62044e-07	5.50002e-06	3.97142e-06	47	Cxcl10/Lag3/Gbp2/B2m/Tmem176a/Stat1/C1qc/Inpp5d/Tmem176b/Fcgr2b/Cd74/Id3/Ccnd1/Tspo/Nfe2l2/Fgl2/Il4ra/Adgrv1/Foxj1/Trp53inp1/Lyn/Runx1/Irf1/Tmem119/Zfp36/Tlr3/Tgfbr1/S1pr3/Ptbp1/Nfkbia/Nfatc1/Notch1/Nfatc2/Myc/Zfp36l2/Lrp5/Rest/Zbtb7b/Igfbp5/Spp1/Itpkb/Spry1/Ezh2/Zfp36l1/Efna1/Kank1/Gps2
GOBP_HOMOTYPIC_CELL_CELL_ADHESION	14/508	83/16223	5.387	2.65666e-07	5.54541e-06	4.0042e-06	14	Ptpn6/Pdpn/Cd9/Clic1/Tln1/Syk/Lgals1/Lyn/Pik3cg/Fermt3/Prkcd/Flna/Hspb1/Myl12a
GOBP_NEGATIVE_REGULATION_OF_HEMOPOIESIS	16/508	109/16223	4.688	2.74879e-07	5.70636e-06	4.12042e-06	16	Lag3/Tmem176a/C1qc/Inpp5d/Tmem176b/Fcgr2b/Cd74/Fgl2/Il4ra/Foxj1/Lyn/Runx1/Irf1/Tlr3/Myc/Zbtb7b
GOBP_RESPONSE_TO_INTERFERON_ALPHA	8/508	23/16223	11.108	2.8338e-07	5.85088e-06	4.22477e-06	8	Ifit3/Ifit2/Mx2/Ifitm3/Bst2/Eif2ak2/Gas6/Ifnar2
GOBP_DETECTION_OF_EXTERNAL_BIOTIC_STIMULUS	9/508	31/16223	9.271	2.94042e-07	6.0382e-06	4.36003e-06	9	H2-D1/Naip2/Clec7a/Tlr2/H2-Eb1/H2-T23/Nod1/Pglyrp1/Ssc5d
GOBP_CELL_ADHESION_MEDIATED_BY_INTEGRIN	13/508	72/16223	5.766	3.12782e-07	6.38849e-06	4.61296e-06	13	Ptpn6/Nckap1l/Icam1/Itgb2/Piezo1/Syk/Lyn/Pik3cg/Fermt3/Plau/Itgb5/Itga5/Efna1
GOBP_TUMOR_NECROSIS_FACTOR_MEDIATED_SIGNALING_PATHWAY	20/508	169/16223	3.779	3.45095e-07	7.01078e-06	5.0623e-06	20	Psmb8/Stat1/Pycard/Tnfrsf1a/Laptm5/Tnfrsf1b/Syk/Birc3/Casp8/Psme1/Aim2/Tnfrsf12a/Nfkbia/Rela/Gas6/Ripk1/Psme2/Traf2/Traf4/Gps2
GOBP_REGULATION_OF_PRODUCTION_OF_MOLECULAR_MEDIATOR_OF_IMMUNE_RESPONSE	19/508	154/16223	3.94	3.5324e-07	7.13808e-06	5.15422e-06	19	Ddx58/B2m/H2-D1/Bst2/Rsad2/Clec7a/Fcgr2b/Clcf1/Cd74/Laptm5/Tnfrsf1b/Hmox1/Ptprc/Il4ra/Tlr3/H2-T23/Il1r1/Mavs/Traf2
GOBP_REGULATION_OF_T_CELL_MEDIATED_IMMUNITY	14/508	85/16223	5.26	3.60389e-07	7.24401e-06	5.23071e-06	14	H2-Q4/H2-K1/B2m/H2-D1/Rsad2/Fcgr2b/Tnfrsf1b/Ptprc/H2-Eb1/H2-T23/Il1r1/H2-T22/Nectin2/Traf2
GOBP_REGULATION_OF_DENDRITIC_CELL_ANTIGEN_PROCESSING_AND_PRESENTATION	6/508	11/16223	17.419	3.70029e-07	7.3599e-06	5.31439e-06	6	Slc11a1/Fcgr2b/Cd74/Cd68/Fgl2/Nod1
GOBP_SYNAPSE_PRUNING	6/508	11/16223	17.419	3.70029e-07	7.3599e-06	5.31439e-06	6	Itgam/C1qa/C1qc/C1qb/Cx3cr1/C3
GOBP_REGULATION_OF_DEFENSE_RESPONSE_TO_VIRUS_BY_HOST	10/508	41/16223	7.789	3.88412e-07	7.64548e-06	5.5206e-06	10	Ddx58/Stat1/Apobec3/Pycard/Parp9/Dtx3l/Sting1/Aim2/Mavs/Mill2
GOBP_REGULATION_OF_T_CELL_MEDIATED_CYTOTOXICITY	10/508	41/16223	7.789	3.88412e-07	7.64548e-06	5.5206e-06	10	H2-Q4/H2-K1/B2m/H2-D1/Fcgr2b/Ptprc/H2-Eb1/H2-T23/H2-T22/Nectin2
GOBP_POSITIVE_REGULATION_OF_T_CELL_MEDIATED_CYTOTOXICITY	9/508	32/16223	8.982	3.97832e-07	7.75588e-06	5.60032e-06	9	H2-Q4/H2-K1/B2m/H2-D1/Ptprc/H2-Eb1/H2-T23/H2-T22/Nectin2
GOBP_REGULATION_OF_VESICLE_MEDIATED_TRANSPORT	39/508	518/16223	2.404	3.98104e-07	7.75588e-06	5.60032e-06	39	Itgam/Rac2/B2m/H2-D1/Lgals3/Msn/Pycard/Hck/Nckap1l/Slc11a1/Cd84/Clec7a/Cyba/Fcgr2b/Plcg2/Hmox1/Itgb2/Tlr2/Ptprc/C3/Dock2/Anxa2/Il4ra/Cd63/Syk/Cd14/Bmp2k/Lyn/Ldlrap1/Sdc4/H2-T23/Syt15/Gab2/Gas6/Notch1/Rest/Csk/P2ry1/Il15ra
GOBP_REGULATION_OF_CYSTEINE_TYPE_ENDOPEPTIDASE_ACTIVITY	23/508	219/16223	3.354	4.06821e-07	7.88528e-06	5.69375e-06	23	Naip2/Cd44/Pycard/Clec7a/Laptm5/Lgmn/Ctsh/Ctsd/Syk/Cflar/Birc3/Casp8/Rps27l/Card9/Aim2/Nod1/Gas6/Ripk1/Myc/Tbc1d10a/Rest/Traf2/Ccn1
GOBP_REGULATION_OF_MYELOID_CELL_DIFFERENTIATION	25/508	253/16223	3.156	4.09992e-07	7.9064e-06	5.709e-06	25	B2m/Irf7/Hcls1/Lgals3/Stat1/C1qc/Inpp5d/Nckap1l/Cd74/Csf1/Spi1/Isg15/Lyn/Runx1/H2-Eb1/Zfp36/Tlr3/Casp8/Nfkbia/Mov10/Ripk1/Myc/Itpkb/Kat2b/Zfp36l1
GOBP_ANTIGEN_PROCESSING_AND_PRESENTATION_VIA_MHC_CLASS_IB	7/508	17/16223	13.15	4.19495e-07	8.0488e-06	5.81182e-06	7	H2-Q4/H2-K1/B2m/H2-D1/Tap2/H2-T23/H2-T22
GOBP_CYTOPLASMIC_PATTERN_RECOGNITION_RECEPTOR_SIGNALING_PATHWAY	13/508	74/16223	5.61	4.36009e-07	8.32361e-06	6.01026e-06	13	Ddx58/Irgm1/Irgm2/Irf7/Dhx58/Ifih1/Ddx60/Birc3/Casp8/Inava/Nod1/Nfkbia/Rela
GOBP_ERK1_AND_ERK2_CASCADE	28/508	308/16223	2.903	4.6591e-07	8.80593e-06	6.35853e-06	28	Ptpn6/Gbp2/Csf1r/Cd44/Pycard/P2ry6/Cd74/Icam1/Ptprc/Glipr2/Ctsh/Syk/Lyn/H2-Eb1/Gpnmb/Cflar/Nod1/Shc1/Akap12/Gas6/Notch1/Myc/Zfp36l2/Spry1/Csk/Zfp36l1/P2ry1/Ccn1
GOBP_REGULATION_OF_MAP_KINASE_ACTIVITY	28/508	308/16223	2.903	4.6591e-07	8.80593e-06	6.35853e-06	28	Plce1/Ptpn6/Cd74/Ptprc/Syk/Fgd2/Lyn/Pik3cg/Pik3r5/Prkcd/Mdfic/Inava/Nod1/Shc1/Map3k20/Ripk1/Mapkapk2/Akap13/Fgfr1/Spry1/Csk/Map3k11/Ezh2/Ern1/Traf2/Gps2/Gadd45g/Gadd45b
GOBP_PLATELET_ACTIVATION	19/508	157/16223	3.865	4.78141e-07	8.99237e-06	6.49315e-06	19	Ptpn6/Pdpn/Lcp2/Cd9/Plcg2/Vav1/Clic1/Tln1/Syk/Lyn/Pik3cg/Fermt3/Gna15/Pik3r5/Prkcd/Flna/Hspb1/Myl12a/P2ry1
GOBP_POSITIVE_REGULATION_OF_LYMPHOCYTE_DIFFERENTIATION	15/508	100/16223	4.79	4.86435e-07	9.10329e-06	6.57325e-06	15	Inpp5d/Nckap1l/Tgfbr2/Cd74/Ptprc/Cd86/Il4ra/Syk/Runx1/H2-Eb1/Gas6/Mmp14/Nfkbiz/Zbtb7b/Itpkb
GOBP_POSITIVE_REGULATION_OF_INFLAMMATORY_RESPONSE	17/508	128/16223	4.241	5.08538e-07	9.47028e-06	6.83824e-06	17	Osmr/Ifi35/Tnfrsf1a/Grn/Tlr7/Tlr2/Ctsc/C3/Pik3cg/Nupr1/Tlr3/H2-T23/Cebpa/Nfkbia/Ripk1/Nfkbiz/Nmi
GOBP_NEGATIVE_REGULATION_OF_CELL_CELL_ADHESION	21/508	189/16223	3.548	5.11179e-07	9.47301e-06	6.84021e-06	21	Lag3/Ptpn6/Lgals3/Fcgr2b/Cd9/Cd74/Laptm5/Cd86/Tnfaip8l2/Fgl2/Il4ra/Foxj1/Runx1/H2-Eb1/Irf1/Gpnmb/Prkcd/Sdc4/Notch1/Zbtb7b/Fxyd5
GOBP_POSITIVE_REGULATION_OF_INTERFERON_BETA_PRODUCTION	9/508	33/16223	8.71	5.31954e-07	9.81016e-06	7.08366e-06	9	Ddx58/Irf7/Dhx58/Ifih1/Tlr7/Tlr2/Irf1/Tlr3/Mavs
GOBP_REGULATION_OF_ALPHA_BETA_T_CELL_ACTIVATION	15/508	101/16223	4.743	5.55092e-07	1.01874e-05	7.35607e-06	15	H2-D1/Nckap1l/Tgfbr2/Rasal3/Ptprc/Cd86/Il4ra/Syk/Runx1/H2-Eb1/Irf1/H2-T23/Nfkbiz/Zbtb7b/Itpkb
GOBP_POSITIVE_REGULATION_OF_PROTEIN_SERINE_THREONINE_KINASE_ACTIVITY	28/508	311/16223	2.875	5.67141e-07	1.03585e-05	7.4796e-06	28	Plce1/Irgm1/Irgm2/Csf1r/Cd74/Ccnd1/Ptprc/Syk/Fgd2/Pik3cg/Pik3r5/Mdfic/Inava/Nod1/Shc1/Map3k20/Ripk1/Ccnd3/Mapkapk2/Akap13/Fgfr1/Csk/Map3k11/Ezh2/Ern1/Traf2/Gadd45g/Gadd45b
GOBP_DENDRITIC_CELL_DIFFERENTIATION	11/508	53/16223	6.628	5.90262e-07	1.07292e-05	7.74729e-06	11	H2-D1/Tmem176a/Tmem176b/Irf8/Tgfbr2/Fcgr2b/Spi1/Lyn/H2-T23/Relb/Gas6
GOBP_NIK_NF_KAPPAB_SIGNALING	20/508	175/16223	3.65	6.07494e-07	1.09898e-05	7.93548e-06	20	Psmb8/Eif2ak2/Ifi35/Laptm5/Tlr7/Tlr2/Cd86/Cd14/Tlr3/Birc3/Relb/Psme1/Nod1/Nfkbia/Rela/Nmi/Trip6/Psme2/Traf2/Traf4
GOBP_DETECTION_OF_BIOTIC_STIMULUS	10/508	43/16223	7.427	6.2792e-07	1.13034e-05	8.16188e-06	10	H2-D1/Naip2/Clec7a/Tlr2/Tspo/H2-Eb1/H2-T23/Nod1/Pglyrp1/Ssc5d
GOBP_APOPTOTIC_SIGNALING_PATHWAY	41/508	569/16223	2.301	6.30776e-07	1.13034e-05	8.16188e-06	41	Itgam/Lgals3/Sp100/Ifi27l2a/Cd44/Pycard/Cx3cr1/Tnfrsf1a/Cd74/Tnfrsf1b/Hmox1/Icam1/Ptprc/Ctsc/Nfe2l2/Cd14/Shisa5/Phlda3/Sgpl1/Nupr1/Cflar/Tlr3/Prkcd/Casp8/Tgfbr1/Bmf/Rps27l/Tnfrsf12a/Il6ra/Rela/Ripk1/Tpt1/Hspb1/P2rx4/Ppp1r15a/Fgfr1/Cd38/Bag3/Ern1/Traf2/Plagl2
GOBP_B_CELL_DIFFERENTIATION	17/508	130/16223	4.176	6.36045e-07	1.13443e-05	8.19142e-06	17	Ptpn6/Inpp5d/Nckap1l/Fcgr2b/Clcf1/Plcg2/Ptprc/Tcirg1/Syk/Lgals1/Blnk/Nfam1/Zfp36l2/Mmp14/Ezh2/Zfp36l1/Gps2
GOBP_RECEPTOR_SIGNALING_PATHWAY_VIA_STAT	19/508	160/16223	3.792	6.4216e-07	1.13998e-05	8.23153e-06	19	Hcls1/Parp14/Csf1r/Stat1/Clcf1/Stat2/Parp9/Tnfrsf1a/Ptprc/Il10ra/Lyn/Socs3/Il6ra/Notch1/Stat6/Nmi/Ifnar2/Il10rb/Crlf3
GOBP_REGULATION_OF_ANTIGEN_RECEPTOR_MEDIATED_SIGNALING_PATHWAY	12/508	65/16223	5.896	6.9431e-07	1.22683e-05	8.85862e-06	12	Ptpn6/Gbp2/Lgals3/Fcgr2b/Laptm5/Ptprc/Lyn/Runx1/Nfam1/Rela/Nectin2/Gps2
GOBP_REGULATION_OF_BODY_FLUID_LEVELS	37/508	489/16223	2.416	7.06974e-07	1.24342e-05	8.97843e-06	37	A2m/Ptpn6/Hk2/Oas2/Pdpn/Lcp2/Cd9/Plcg2/Vav1/Ccnd1/Ddr1/Nfe2l2/Clic1/Tln1/Syk/Lyn/Pik3cg/Fermt3/Pros1/Gna15/Irf1/Plau/Dock8/Pik3r5/Mafk/Adcy7/Prkcd/Flna/Gas6/Serping1/Hspb1/Slc22a4/P2rx4/Myl12a/Zbtb7b/P2ry1/Emp2
GOBP_PEPTIDYL_TYROSINE_MODIFICATION	31/508	371/16223	2.668	7.20242e-07	1.26092e-05	9.10478e-06	31	Ptpn6/Hcls1/Parp14/Eif2ak2/Csf1r/Cd44/Hck/Clec7a/Fcgr1/Clcf1/Parp9/Tnfrsf1a/Cd74/Icam1/Itgb2/Ncf1/Ptprc/Ddr1/Lrrk1/Syk/Lyn/Socs3/Prkcd/Afap1l2/Il6ra/Shc1/Gas6/Fgfr1/Csk/Itga5/Efna1
GOBP_POSITIVE_REGULATION_OF_NIK_NF_KAPPAB_SIGNALING	12/508	66/16223	5.806	8.24805e-07	1.43736e-05	1.03788e-05	12	Eif2ak2/Ifi35/Laptm5/Tlr7/Tlr2/Cd86/Cd14/Tlr3/Nod1/Rela/Nmi/Trip6
GOBP_REGULATION_OF_RESPONSE_TO_INTERFERON_GAMMA	8/508	26/16223	9.826	8.31046e-07	1.44162e-05	1.04095e-05	8	Irgm1/Irgm2/Parp14/Nlrc5/Stat1/Parp9/Ifngr1/Socs3
GOBP_LYMPHOCYTE_ACTIVATION_INVOLVED_IN_IMMUNE_RESPONSE	21/508	195/16223	3.439	8.58988e-07	1.47865e-05	1.06769e-05	21	H2-D1/Lgals3/Slc11a1/Fcgr2b/Clcf1/Plcg2/Cd74/Icam1/Lcp1/Ptprc/Cd86/Fgl2/Il4ra/Lgals1/Cd180/H2-Eb1/H2-T23/Relb/Il6ra/Nfkbiz/Zbtb7b
GOBP_CELL_SUBSTRATE_ADHESION	30/508	355/16223	2.699	8.60798e-07	1.47865e-05	1.06769e-05	30	Gbp2/Rac2/Cd44/Pdpn/Csf1/Itgb2/Ddr1/Cd63/Lgals1/Fermt3/Plau/Itgb5/Sdc4/Flna/Sorbs3/Gas6/Notch1/S100a10/Atp1b2/Mmp14/Itga7/Lamb2/Trip6/Rin2/Itga5/Efna1/Nid2/Kank1/Emp2/Ccn1
GOBP_REGULATION_OF_CELLULAR_RESPONSE_TO_STRESS	46/508	683/16223	2.151	8.64068e-07	1.47865e-05	1.06769e-05	46	B2m/Eif2ak2/Cd44/Pycard/Clec7a/Fcgr2b/Parp9/Dtx3l/Cd74/Grn/Spi1/Ncf1/Nfe2l2/Hspb8/Lyn/Nupr1/Tlr3/Prkcd/Card9/Nek6/Flna/Inava/Myd88/Rbl1/Nod1/Map3k20/Ripk1/Myc/Tpt1/Hspb1/Cyren/Hmga1/Mapkapk2/Rest/Ppp1r15a/Zbtb7b/Spp1/Bag3/Map3k11/Ern1/Traf2/Traf4/Gps2/Fbxo4/Gadd45g/Gadd45b
GOBP_POSITIVE_REGULATION_OF_MAP_KINASE_ACTIVITY	23/508	229/16223	3.207	8.9676e-07	1.52771e-05	1.10312e-05	23	Plce1/Cd74/Ptprc/Syk/Fgd2/Pik3cg/Pik3r5/Mdfic/Inava/Nod1/Shc1/Map3k20/Ripk1/Mapkapk2/Akap13/Fgfr1/Csk/Map3k11/Ezh2/Ern1/Traf2/Gadd45g/Gadd45b
GOBP_COAGULATION	29/508	338/16223	2.74	9.63854e-07	1.63468e-05	1.18036e-05	29	A2m/Ptpn6/Pdpn/Lcp2/Cd9/Plcg2/Vav1/Nfe2l2/Clic1/Tln1/Syk/Lyn/Pik3cg/Fermt3/Pros1/Gna15/Irf1/Plau/Dock8/Pik3r5/Mafk/Prkcd/Flna/Gas6/Serping1/Hspb1/P2rx4/Myl12a/P2ry1
GOBP_REGULATION_OF_STRESS_ACTIVATED_PROTEIN_KINASE_SIGNALING_CASCADE	20/508	181/16223	3.529	1.0416e-06	1.75868e-05	1.2699e-05	20	Eif2ak2/Pycard/Clec7a/Fcgr2b/Spi1/Ncf1/Lyn/Tlr3/Card9/Inava/Myd88/Nod1/Ripk1/Myc/Map3k11/Traf2/Traf4/Gps2/Gadd45g/Gadd45b
GOBP_POSITIVE_REGULATION_OF_DNA_BINDING_TRANSCRIPTION_FACTOR_ACTIVITY	25/508	267/16223	2.99	1.12064e-06	1.88376e-05	1.36021e-05	25	Ddx58/Trim30d/Trim30a/Hcls1/Trim25/Eif2ak2/Pycard/Cx3cr1/Icam1/Anxa3/Itgb2/Tlr2/Capn3/Sting1/Cflar/Tlr3/Aim2/Myd88/Nfam1/Nod1/Rela/Ripk1/Lrp5/Mavs/Traf2
GOBP_REGULATION_OF_T_CELL_DIFFERENTIATION	18/508	151/16223	3.807	1.1947e-06	1.99811e-05	1.44279e-05	18	Lag3/Nckap1l/Tgfbr2/Cd74/Ptprc/Cd86/Fgl2/Il4ra/Syk/Foxj1/Runx1/H2-Eb1/Irf1/Nfatc2/Nfkbiz/Fanca/Zbtb7b/Itpkb
GOBP_MYELOID_LEUKOCYTE_MIGRATION	21/508	199/16223	3.37	1.19918e-06	1.99811e-05	1.44279e-05	21	Cxcl10/Rac2/Lgals3/C3ar1/Csf1r/Nckap1l/Cx3cr1/Cd74/Vav1/Aif1/Csf1/Lgmn/Itgb2/Syk/Lyn/Pik3cg/Il1r1/Myd88/Il6ra/Mmp14/P2rx4
GOBP_POSITIVE_REGULATION_OF_CYTOKINE_PRODUCTION_INVOLVED_IN_IMMUNE_RESPONSE	11/508	57/16223	6.163	1.27589e-06	2.11665e-05	1.52838e-05	11	Ddx58/B2m/H2-D1/Rsad2/Clec7a/Cd74/Laptm5/H2-T23/Il1r1/Mavs/Traf2
GOBP_REGULATION_OF_ANATOMICAL_STRUCTURE_MORPHOGENESIS	59/508	989/16223	1.905	1.33847e-06	2.2108e-05	1.59636e-05	59	Cxcl10/Psmb8/Gbp2/Rac2/Hk2/C3ar1/Sp100/Csf1r/Stat1/Msn/Cd44/Hck/Hexb/Pdpn/Tgfbr2/Cx3cr1/Itgax/Stat2/Grn/Hmox1/Icam1/Csf1/Anxa3/Itgb2/C3/Nfe2l2/Ctsh/Foxj1/Fgd2/Plxnb2/Runx1/Gpnmb/Tlr3/Arap1/Psme1/Flna/Adamts1/Mov10/Notch1/S100a10/Itga7/Plekha4/Hspb1/Psme2/Pdlim5/Btg1/Spp1/Pfn1/Atp10a/Crb2/Spry1/Itga5/Efna1/Kank1/P2ry1/Emp2/Shroom3/Gm14137/Adam12
GOBP_NEGATIVE_REGULATION_OF_LEUKOCYTE_CELL_CELL_ADHESION	17/508	138/16223	3.934	1.48891e-06	2.44865e-05	1.7681e-05	17	Lag3/Ptpn6/Lgals3/Fcgr2b/Cd74/Laptm5/Cd86/Tnfaip8l2/Fgl2/Il4ra/Foxj1/Runx1/H2-Eb1/Irf1/Gpnmb/Sdc4/Zbtb7b
GOBP_MACROPHAGE_DIFFERENTIATION	10/508	47/16223	6.795	1.51538e-06	2.48143e-05	1.79178e-05	10	Hcls1/Csf1r/C1qc/Csf1/Spi1/Tlr2/H2-Eb1/Casp8/Cebpa/Ripk1
GOBP_CELL_JUNCTION_DISASSEMBLY	7/508	20/16223	11.177	1.5407e-06	2.50133e-05	1.80615e-05	7	Itgam/C1qa/C1qc/C1qb/Cx3cr1/C3/Tgfbr1
GOBP_RESPONSE_TO_MURAMYL_DIPEPTIDE	7/508	20/16223	11.177	1.5407e-06	2.50133e-05	1.80615e-05	7	Vim/Card9/Inava/Nod1/Nfkbia/Rela/Notch1
GOBP_REGULATION_OF_B_CELL_DIFFERENTIATION	8/508	28/16223	9.124	1.56446e-06	2.5291e-05	1.8262e-05	8	Ptpn6/Inpp5d/Nckap1l/Syk/Nfam1/Zfp36l2/Mmp14/Zfp36l1
GOBP_CELL_CHEMOTAXIS	26/508	292/16223	2.844	1.77136e-06	2.85144e-05	2.05895e-05	26	Cxcl10/Rac2/Lgals3/C3ar1/Csf1r/Nckap1l/Cx3cr1/Cd74/Vav1/Cxcl16/Aif1/Csf1/Bin2/Lgmn/Itgb2/Syk/Lyn/Pik3cg/Ccr5/Prkcd/Il6ra/Gas6/Notch1/Hspb1/P2rx4/Fgfr1
GOBP_NEGATIVE_REGULATION_OF_TYPE_I_INTERFERON_PRODUCTION	10/508	48/16223	6.653	1.86111e-06	2.97074e-05	2.14509e-05	10	Ddx58/Dhx58/Trim25/Nlrc5/Pycard/Ifih1/Isg15/Relb/Nmi/Mavs
GOBP_POSITIVE_REGULATION_OF_ALPHA_BETA_T_CELL_DIFFERENTIATION	10/508	48/16223	6.653	1.86111e-06	2.97074e-05	2.14509e-05	10	Nckap1l/Tgfbr2/Cd86/Il4ra/Syk/Runx1/H2-Eb1/Nfkbiz/Zbtb7b/Itpkb
GOBP_ACTIN_FILAMENT_ORGANIZATION	33/508	428/16223	2.462	1.89823e-06	3.01732e-05	2.17873e-05	33	Rac2/Hcls1/Pycard/Hck/Nckap1l/Arpc1b/Icam1/Aif1/Myo1f/Lcp1/Asap3/Itgb5/Vasp/Arap1/Prkcd/Tgfbr1/Sdc4/Cotl1/Plekhg2/Flna/Sorbs3/S100a10/Arhgap17/Fhod1/Pfn1/Inppl1/Svil/Kank1/Sh3bp1/Emp2/Shroom3/Gm14137/Snx9
GOBP_POSITIVE_REGULATION_OF_JNK_CASCADE	13/508	84/16223	4.942	1.95962e-06	3.10191e-05	2.23981e-05	13	Pycard/Fcgr2b/Ncf1/Tlr3/Card9/Myd88/Nod1/Ripk1/Map3k11/Traf2/Traf4/Gadd45g/Gadd45b
GOBP_B_CELL_ACTIVATION	29/508	351/16223	2.639	2.06693e-06	3.2582e-05	2.35266e-05	29	Ptpn6/Bst2/Inpp5d/Nckap1l/Fcgr2b/Clcf1/Plcg2/Cd74/Laptm5/Ptprc/Cd86/Tcirg1/Syk/Lgals1/Foxj1/Cd180/Lyn/Lat2/Prkcd/Casp8/Blnk/Nfam1/Nfatc2/Zfp36l2/Mmp14/Cd38/Ezh2/Zfp36l1/Gps2
GOBP_NEGATIVE_REGULATION_OF_DEVELOPMENTAL_PROCESS	56/508	933/16223	1.917	2.11271e-06	3.30309e-05	2.38507e-05	56	Cxcl10/Lag3/Gbp2/B2m/Tmem176a/Stat1/C1qc/Inpp5d/Tmem176b/Tgfbr2/Fcgr2b/Cd74/Id3/Ccnd1/Lgmn/Tlr2/Tspo/Nfe2l2/Fgl2/Anxa2/Il4ra/Adgrv1/Foxj1/Trp53inp1/Lyn/Runx1/Irf1/Tmem119/Zfp36/Cflar/Tlr3/Tgfbr1/Srgn/S1pr3/Rbl1/Adamts1/Ptbp1/Nfkbia/Nfatc1/Gas6/Notch1/Nfatc2/Myc/Zfp36l2/Lrp5/Rest/Zbtb7b/Igfbp5/Spp1/Itpkb/Spry1/Ezh2/Zfp36l1/Efna1/Kank1/Gps2
GOBP_RESPONSE_TO_PEPTIDE	37/508	512/16223	2.308	2.11279e-06	3.30309e-05	2.38507e-05	37	Vim/Stat1/Fcgr2b/Stat2/Apobec1/Icam1/Lgmn/Tlr2/Nfe2l2/Tcirg1/Lyn/Socs3/Mmp2/Ucp2/Adcy7/Cflar/Prkcd/Card9/Inava/Nod1/Nfkbia/Rela/Shc1/Notch1/Stat6/Ccnd3/Atp6v0a2/Lrp5/Zbtb7b/Igfbp5/Csk/Kat2b/Khk/Inppl1/Zfp36l1/Kank1/Ccna2
GOBP_REGENERATION	20/508	190/16223	3.362	2.23456e-06	3.47299e-05	2.50776e-05	20	Klk6/Tgfbr2/Cd9/Grn/Ccnd1/Hmox1/Anxa3/Lcp1/Tspo/Capn3/Runx1/Ucp2/Cflar/Flna/Gas6/Notch1/Lamb2/Spp1/Ezh2/Ccna2
GOBP_CELLULAR_RESPONSE_TO_INTERFERON_BETA	7/508	21/16223	10.645	2.2489e-06	3.47299e-05	2.50776e-05	7	Irgm1/Irgm2/Stat1/Sting1/Irf1/Tlr3/Aim2
GOBP_REGULATION_OF_MONOCYTE_DIFFERENTIATION	7/508	21/16223	10.645	2.2489e-06	3.47299e-05	2.50776e-05	7	Irf7/Inpp5d/Cd74/Csf1/H2-Eb1/Myc/Zfp36l1
GOBP_RESPONSE_TO_INTERLEUKIN_6	10/508	49/16223	6.517	2.27353e-06	3.49682e-05	2.52496e-05	10	Stat1/Icam1/Spi1/Socs3/Sbno2/Cebpa/Selplg/Il6ra/Rela/Ripk1
GOBP_RESPONSE_TO_ORGANIC_CYCLIC_COMPOUND	54/508	892/16223	1.933	2.52715e-06	3.87123e-05	2.79531e-05	54	Cxcl10/Ddx58/Ifit1/Trim25/Stat1/Msn/Igfbp2/Ifih1/Tgfbr2/Arpc1b/P2ry6/Id3/Ccnd1/Icam1/Anxa3/Tlr2/Tspo/Lgals1/Lyn/Pik3cg/Ccr5/Runx1/Sting1/Gna15/Zfp36/Cflar/Tlr3/Casp8/Hpgd/Tgfbr1/Gpam/Igfbp7/Card9/Cebpa/Flna/Kank2/Nfkbia/Rela/Notch1/Zfp36l2/Mmp14/P2rx4/Rest/Igfbp5/Spp1/Cd38/Ezh2/Casp6/Mavs/Zfp36l1/P2ry1/Ccna2/Nqo1/Pde3a
GOBP_MAST_CELL_ACTIVATION	11/508	61/16223	5.759	2.58196e-06	3.93931e-05	2.84447e-05	11	Rac2/Lcp2/Cd84/Hmox1/Il4ra/Syk/Lyn/Pik3cg/Lat2/Gab2/Nectin2
GOBP_CELLULAR_HOMEOSTASIS	55/508	916/16223	1.917	2.5953e-06	3.94382e-05	2.84773e-05	55	Cxcl10/Plce1/Ptpn6/Rac2/Hk2/C3ar1/Cd52/Hexb/Slc11a1/Cyba/Cx3cr1/P2ry6/Plcg2/Grn/Hmox1/Icam1/Ncf1/Ptprc/Nfe2l2/Capn3/Tcirg1/Lgals1/Lyn/Pik3cg/Ncf2/Ccr5/H2-Eb1/Gna15/Ucp2/Ftl1/Mlxipl/Cp/S1pr3/Gas6/Atp1b2/Myc/Tpt1/Slc41a1/Slc4a2/Slc31a2/Txnrd1/Atp6v0a2/Lrp5/P2rx4/Dmpk/Cd38/Bag3/Slc12a4/Ern1/Pim3/Cln5/P2ry1/Fbxo4/Nqo1/Zbtb20
GOBP_POSITIVE_REGULATION_OF_NF_KAPPAB_TRANSCRIPTION_FACTOR_ACTIVITY	18/508	160/16223	3.593	2.77774e-06	4.2027e-05	3.03466e-05	18	Trim30d/Trim30a/Trim25/Eif2ak2/Pycard/Cx3cr1/Icam1/Itgb2/Tlr2/Capn3/Cflar/Tlr3/Aim2/Myd88/Nod1/Rela/Ripk1/Traf2
GOBP_INTERFERON_ALPHA_PRODUCTION	8/508	30/16223	8.516	2.78779e-06	4.2027e-05	3.03466e-05	8	Ddx58/Irf7/Stat1/Ifih1/Tlr7/Tlr3/Nmi/Mavs
GOBP_REACTIVE_OXYGEN_SPECIES_METABOLIC_PROCESS	24/508	264/16223	2.903	3.08366e-06	4.6162e-05	3.33323e-05	24	Itgam/Rac2/Hk2/Tgfbr2/Clec7a/Cyba/Cx3cr1/Vav1/Icam1/Itgb2/Ncf1/Tlr2/Tspo/Nfe2l2/Syk/Ncf2/Cflar/Prkcd/Inava/Ripk1/P2rx4/Sod3/Nqo1/Ccn1
GOBP_T_CELL_RECEPTOR_SIGNALING_PATHWAY	20/508	194/16223	3.292	3.08637e-06	4.6162e-05	3.33323e-05	20	Psmb8/Ptpn6/Gbp2/H2-D1/Lgals3/Inpp5d/Lcp2/Plcg2/Laptm5/Fyb/Ptprc/H2-Aa/H2-Ab1/H2-Eb1/Psme1/Rela/Nfkbiz/Psme2/Nectin2/Csk
GOBP_POSITIVE_REGULATION_OF_INTERFERON_ALPHA_PRODUCTION	7/508	22/16223	10.161	3.20972e-06	4.78185e-05	3.45285e-05	7	Ddx58/Irf7/Stat1/Ifih1/Tlr7/Tlr3/Mavs
GOBP_ANTIGEN_PROCESSING_AND_PRESENTATION_OF_EXOGENOUS_PEPTIDE_ANTIGEN_VIA_MHC_CLASS_I_TAP_INDEPENDENT	6/508	15/16223	12.774	3.60117e-06	5.34408e-05	3.85882e-05	6	H2-Q4/H2-K1/B2m/H2-D1/H2-T23/H2-T22
GOBP_REGULATION_OF_ACTIN_FILAMENT_ORGANIZATION	24/508	267/16223	2.871	3.75318e-06	5.54799e-05	4.00606e-05	24	Hcls1/Pycard/Hck/Nckap1l/Arpc1b/Icam1/Asap3/Vasp/Arap1/Prkcd/Tgfbr1/Sdc4/Cotl1/Plekhg2/Flna/Sorbs3/S100a10/Fhod1/Pfn1/Svil/Kank1/Sh3bp1/Gm14137/Snx9
GOBP_REGULATION_OF_ACTIN_FILAMENT_BASED_PROCESS	30/508	382/16223	2.508	3.87316e-06	5.70316e-05	4.1181e-05	30	Rac2/Hcls1/Bst2/Csf1r/Pycard/Hck/Nckap1l/Pdpn/Arpc1b/Icam1/Asap3/Vasp/Arap1/Prkcd/Tgfbr1/Sdc4/Cotl1/Plekhg2/Flna/Sorbs3/S100a10/Arhgap17/Fhod1/Akap13/Pfn1/Svil/Kank1/Sh3bp1/Gm14137/Snx9
GOBP_POSITIVE_REGULATION_OF_PRODUCTION_OF_MOLECULAR_MEDIATOR_OF_IMMUNE_RESPONSE	14/508	103/16223	4.341	3.89769e-06	5.71712e-05	4.12818e-05	14	Ddx58/B2m/H2-D1/Rsad2/Clec7a/Clcf1/Cd74/Laptm5/Ptprc/Il4ra/H2-T23/Il1r1/Mavs/Traf2
GOBP_RESPONSE_TO_INORGANIC_SUBSTANCE	37/508	526/16223	2.246	3.95299e-06	5.77593e-05	4.17064e-05	37	B2m/C1qa/Igfbp2/Apobec1/Ccnd1/Hmox1/Icam1/Lgmn/Ncf1/Tspo/Nfe2l2/Capn3/Adgrv1/Tcirg1/Cd14/Sipa1/Ucp2/Adcy7/Cflar/Prkcd/Casp8/Cebpa/Syt15/Rela/Ripk1/Slc41a1/Col18a1/P2rx4/Sod3/Cdk2/Itpkb/Ezh2/Khk/Ern1/Traf2/Ccna2/Nqo1
GOBP_CELLULAR_RESPONSE_TO_NITROGEN_COMPOUND	44/508	680/16223	2.066	4.29709e-06	6.25466e-05	4.51632e-05	44	Ddx58/Vim/Ifit1/Ifih1/Fcgr2b/P2ry6/Apobec1/Icam1/Lgmn/Nfe2l2/Tcirg1/Lyn/Pik3cg/Socs3/Sting1/Gna15/Mmp2/Ucp2/Adcy7/Cflar/Tlr3/Prkcd/Flna/Nod1/Rela/Shc1/Stat6/Ccnd3/Atp6v0a2/P2rx4/Zbtb7b/Igfbp5/Cdk2/Csk/Kat2b/Ezh2/Casp6/Mavs/Zfp36l1/Traf2/Kank1/P2ry1/Ccna2/Pde3a
GOBP_POSITIVE_REGULATION_OF_VASCULATURE_DEVELOPMENT	18/508	166/16223	3.463	4.7034e-06	6.81994e-05	4.9245e-05	18	Hk2/C3ar1/Tgfbr2/Cx3cr1/Itgax/Grn/Hmox1/Anxa3/Itgb2/C3/Nfe2l2/Ctsh/Runx1/Tlr3/Hspb1/Btg1/Itga5/Adam12
GOBP_T_CELL_ACTIVATION_INVOLVED_IN_IMMUNE_RESPONSE	14/508	105/16223	4.258	4.90794e-06	7.07739e-05	5.11039e-05	14	Lgals3/Slc11a1/Fcgr2b/Cd74/Icam1/Lcp1/Cd86/Fgl2/Il4ra/H2-Eb1/Relb/Il6ra/Nfkbiz/Zbtb7b
GOBP_POSITIVE_REGULATION_OF_PHAGOCYTOSIS	11/508	65/16223	5.404	4.93684e-06	7.07739e-05	5.11039e-05	11	Pycard/Nckap1l/Slc11a1/Clec7a/Cyba/Fcgr2b/Ptprc/C3/Dock2/Gas6/Il15ra
GOBP_SUPEROXIDE_METABOLIC_PROCESS	11/508	65/16223	5.404	4.93684e-06	7.07739e-05	5.11039e-05	11	Itgam/Clec7a/Cyba/Itgb2/Ncf1/Nfe2l2/Syk/Ncf2/Prkcd/Sod3/Nqo1
GOBP_ALPHA_BETA_T_CELL_DIFFERENTIATION	14/508	106/16223	4.218	5.49536e-06	7.84845e-05	5.66716e-05	14	Rsad2/Nckap1l/Tgfbr2/Cd86/Il4ra/Syk/Runx1/H2-Eb1/Irf1/Relb/Il6ra/Nfkbiz/Zbtb7b/Itpkb
GOBP_POSITIVE_REGULATION_OF_SMOOTH_MUSCLE_CELL_PROLIFERATION	13/508	92/16223	4.513	5.56549e-06	7.91883e-05	5.71798e-05	13	Stat1/Tgfbr2/P2ry6/Hmox1/Aif1/Mmp2/Ldlrap1/Hpgd/Myd88/Adamts1/Il6ra/Igfbp5/Ern1
GOBP_SYNCYTIUM_FORMATION	10/508	55/16223	5.806	6.83737e-06	9.69222e-05	6.9985e-05	10	Cxcl10/Cd53/Cd109/Cd9/Il4ra/Sbno2/Cflar/Myof/Nfatc2/Adam12
GOBP_DEFENSE_RESPONSE_TO_GRAM_POSITIVE_BACTERIUM	15/508	124/16223	3.863	7.69007e-06	0.000108604	7.84203e-05	15	Gbp3/Gbp2/H2-D1/Gbp7/Lyz2/Gbp9/Mpeg1/Tlr2/Gbp4/H2-T23/Card9/Myd88/Nod1/Pglyrp1/Ssc5d
GOBP_POSITIVE_REGULATION_OF_MYELOID_LEUKOCYTE_MEDIATED_IMMUNITY	6/508	17/16223	11.271	8.44075e-06	0.000118765	8.57567e-05	6	Ddx58/Itgam/Itgb2/C3/H2-T23/Mavs
GOBP_REGULATION_OF_ERYTHROCYTE_DIFFERENTIATION	9/508	45/16223	6.387	8.74752e-06	0.000122627	8.85454e-05	9	B2m/Stat1/Inpp5d/Nckap1l/Spi1/Isg15/Lyn/Zfp36/Zfp36l1
GOBP_GLIOGENESIS	24/508	281/16223	2.728	8.99804e-06	0.000125675	9.07465e-05	24	Vim/C1qa/Spint1/Csf1r/Hexb/Cx3cr1/Clcf1/Cd9/Grn/Tnfrsf1b/Csf1/Tlr2/Tspo/Ifngr1/Lyn/Rela/Notch1/Atp1b2/Mmp14/Lamb2/P2rx4/Csk/Ezh2/P2ry1
GOBP_POSITIVE_REGULATION_OF_TRANSPORT	52/508	886/16223	1.874	9.42137e-06	0.000131105	9.46678e-05	52	Cxcl10/Itgam/Rac2/B2m/H2-D1/Hcls1/Lgals3/Msn/Pycard/Ctss/Nckap1l/Slc11a1/Clec7a/Cyba/Fcgr2b/P2ry6/Plcg2/Itgb2/Tlr2/Ptprc/Tspo/C3/Dock2/Nfe2l2/Capn3/Anxa2/Il4ra/Cd63/Syk/Cd14/Cd33/H2-Eb1/Ldlrap1/Prkcd/Casp8/Sdc4/H2-T23/Flna/Nfkbia/Kcne1l/Gab2/Gas6/Atp1b2/P2rx4/Spp1/Cd38/Bag3/Mavs/Gps2/P2ry1/Il15ra/Myom1
GOBP_CELLULAR_RESPONSE_TO_CHEMICAL_STRESS	27/508	340/16223	2.536	9.64622e-06	0.000133744	9.65733e-05	27	Cyba/Hmox1/Aif1/Ncf1/Tspo/Nfe2l2/Capn3/Trp53inp1/Ncf2/Mmp2/Cflar/Prkcd/Relb/Rela/Ripk1/Hspb1/Txnrd1/Rest/Sod3/Cdk2/Ezh2/Ern1/Zfp36l1/Traf2/Ccna2/Nqo1/Vrk2
GOBP_SUPEROXIDE_ANION_GENERATION	8/508	35/16223	7.299	9.76634e-06	0.000134918	9.74204e-05	8	Itgam/Clec7a/Cyba/Itgb2/Ncf1/Syk/Ncf2/Prkcd
GOBP_POSITIVE_REGULATION_OF_T_CELL_PROLIFERATION	13/508	97/16223	4.28	1.00756e-05	0.000138686	0.000100141	13	H2-D1/Igfbp2/Pycard/Nckap1l/Tgfbr2/Rasal3/Aif1/Ptprc/Cd86/Syk/Ccdc88b/Gpam/H2-T23
GOBP_REGULATION_OF_REGULATED_SECRETORY_PATHWAY	16/508	143/16223	3.573	1.05903e-05	0.000145244	0.000104877	16	Itgam/Rac2/H2-D1/Cd84/Fcgr2b/Hmox1/Itgb2/Il4ra/Syk/Lyn/H2-T23/Syt15/Gab2/Notch1/Rest/P2ry1
GOBP_REGULATION_OF_NIK_NF_KAPPAB_SIGNALING	13/508	98/16223	4.236	1.12904e-05	0.000154289	0.000111408	13	Eif2ak2/Ifi35/Laptm5/Tlr7/Tlr2/Cd86/Cd14/Tlr3/Nod1/Nfkbia/Rela/Nmi/Trip6
GOBP_MONONUCLEAR_CELL_MIGRATION	18/508	177/16223	3.248	1.15567e-05	0.000157362	0.000113627	18	Cxcl10/Lgals3/C3ar1/Csf1r/Msn/Pycard/Icam1/Cxcl16/Aif1/Csf1/Lgmn/Lyn/Pik3cg/Ccr5/Dock8/Il6ra/Gas6/Stk10
GOBP_REGULATION_OF_NEUTROPHIL_ACTIVATION	5/508	11/16223	14.516	1.16651e-05	0.00015827	0.000114283	5	Itgam/Fcgr2b/Grn/Itgb2/Syk
GOBP_CELLULAR_RESPONSE_TO_EXOGENOUS_DSRNA	6/508	18/16223	10.645	1.23271e-05	0.000166658	0.000120339	6	Ddx58/Ifit1/Ifih1/Sting1/Tlr3/Mavs
GOBP_PLATELET_DEGRANULATION	15/508	129/16223	3.713	1.24926e-05	0.000168296	0.000121522	15	Lgals3bp/A2m/Cd109/Cd9/Tagln2/Tln1/Cd63/Syk/Lyn/Fermt3/Pros1/Flna/Srgn/Gas6/Serping1
GOBP_AMEBOIDAL_TYPE_CELL_MIGRATION	32/508	447/16223	2.286	1.26065e-05	0.00016923	0.000122196	32	Sp100/Tgfbr2/Plcg2/Grn/Hmox1/Anxa3/Lgmn/Itgb2/Nfe2l2/Glipr2/Ctsh/Pik3cg/Sgpl1/Tgfbr1/Sdc4/Syde1/Kank2/Akap12/Notch1/Hspb1/Amotl2/Rin2/Lrp5/Amotl1/P2rx4/Fgfr1/Pfn1/Crb2/Efna1/Kank1/Sh3bp1/Emp2
GOBP_BIOLOGICAL_PROCESS_INVOLVED_IN_INTERACTION_WITH_HOST	21/508	231/16223	2.903	1.27007e-05	0.000169595	0.00012246	21	Trim30d/Ifitm3/Irgm1/Trim30a/Irgm2/Trim25/Eif2ak2/Cd74/Icam1/Cd86/Slc1a5/Lgals1/Clec5a/Ccr5/H2-Eb1/Itgb5/Casp8/Selplg/Gas6/Nectin2/Itga5
GOBP_MAST_CELL_ACTIVATION_INVOLVED_IN_IMMUNE_RESPONSE	9/508	47/16223	6.115	1.2723e-05	0.000169595	0.00012246	9	Rac2/Cd84/Hmox1/Il4ra/Syk/Lyn/Pik3cg/Lat2/Gab2
GOBP_REGULATION_OF_TUMOR_NECROSIS_FACTOR_MEDIATED_SIGNALING_PATHWAY	10/508	59/16223	5.413	1.31287e-05	0.000174392	0.000125924	10	Pycard/Tnfrsf1a/Laptm5/Syk/Birc3/Casp8/Gas6/Ripk1/Traf2/Gps2
GOBP_REGULATION_OF_GTPASE_ACTIVITY	32/508	449/16223	2.276	1.37904e-05	0.000182543	0.000131809	32	Pycard/Nckap1l/Pbxip1/Vav1/Rasal3/Icam1/Dock2/Asap3/Foxj1/Arhgap30/Fgd2/Plxnb2/Arhgap45/Sipa1/Dock8/Arap1/Syde1/Gmip/S100a10/Arhgap17/Tbc1d10a/Arhgef26/Snx18/Myo9b/Rin2/Spry1/Ezh2/Arhgap19/Gps2/Sh3bp1/Rabep2/Snx9
GOBP_REGULATION_OF_CELLULAR_COMPONENT_BIOGENESIS	54/508	946/16223	1.823	1.38393e-05	0.000182554	0.000131818	54	Plce1/Rac2/Irgm1/Irgm2/Hcls1/Lgals3/Gbp5/Eif2ak2/Msn/Pycard/Hck/Nckap1l/Clec7a/Arpc1b/Tnfrsf1a/Apobec1/Parp10/Icam1/Lcp1/Tlr2/Asap3/Piezo1/Syk/Runx1/Nupr1/Vasp/Arap1/Prkcd/Tgfbr1/Bmf/Sdc4/Cotl1/Resf1/Plekhg2/Flna/Sorbs3/Notch1/S100a10/Mmp14/Fhod1/1810058I24Rik/Pdlim5/Rest/Pfn1/Kat2b/Traf2/Svil/Kank1/Rcc1/Rabep2/Amigo3/Gm14137/Snx9/Ccn1
GOBP_NEGATIVE_REGULATION_OF_REGULATED_SECRETORY_PATHWAY	7/508	27/16223	8.279	1.45869e-05	0.000191749	0.000138457	7	H2-D1/Cd84/Fcgr2b/Hmox1/H2-T23/Notch1/Rest
GOBP_MONOCYTE_DIFFERENTIATION	8/508	37/16223	6.905	1.5162e-05	0.000198141	0.000143072	8	Irf7/Csf1r/Inpp5d/Cd74/Csf1/H2-Eb1/Myc/Zfp36l1
GOBP_GLIAL_CELL_MIGRATION	9/508	48/16223	5.988	1.52296e-05	0.000198141	0.000143072	9	Hexb/Cx3cr1/Cd9/Csf1/Tspo/Atp1b2/Mmp14/P2rx4/P2ry1
GOBP_REGULATION_OF_CELL_ADHESION_MEDIATED_BY_INTEGRIN	9/508	48/16223	5.988	1.52296e-05	0.000198141	0.000143072	9	Ptpn6/Nckap1l/Piezo1/Syk/Lyn/Pik3cg/Fermt3/Plau/Efna1
GOBP_ENTRY_INTO_HOST	17/508	164/16223	3.31	1.5674e-05	0.000203228	0.000146745	17	Trim30d/Ifitm3/Trim30a/Trim25/Cd74/Icam1/Cd86/Slc1a5/Lgals1/Clec5a/Ccr5/H2-Eb1/Itgb5/Selplg/Gas6/Nectin2/Itga5
GOBP_REGULATION_OF_CELL_SHAPE	16/508	148/16223	3.452	1.6391e-05	0.000211801	0.000152936	16	Rac2/Csf1r/Msn/Hck/Hexb/Pdpn/Icam1/Itgb2/Fgd2/Plxnb2/Arap1/Itga7/Atp10a/P2ry1/Shroom3/Gm14137
GOBP_REGULATION_OF_TOLL_LIKE_RECEPTOR_SIGNALING_PATHWAY	11/508	75/16223	4.684	2.0375e-05	0.000262389	0.000189464	11	Irf7/Rsad2/Ifi35/Cyba/Tlr2/Cd14/Lyn/Irf1/Tlr3/Birc3/Gps2
GOBP_FC_RECEPTOR_SIGNALING_PATHWAY	23/508	276/16223	2.661	2.04934e-05	0.000263022	0.000189921	23	Psmb8/Hck/Nckap1l/Lcp2/Fcgr2b/Arpc1b/Fcgr1/Plcg2/Vav1/Fcgr3/Ptprc/Syk/Lyn/Lat2/Prkcd/Psme1/Nfatc1/Rela/Shc1/Gab2/Nfatc2/Psme2/Map3k1
GOBP_INTERLEUKIN_2_PRODUCTION	10/508	62/16223	5.151	2.0656e-05	0.000263329	0.000190143	10	Lag3/Gbp2/Clec7a/Laptm5/Ptprc/Cd86/Runx1/Zfp36/Card9/Traf2
GOBP_NEGATIVE_REGULATION_OF_LEUKOCYTE_MEDIATED_IMMUNITY	10/508	62/16223	5.151	2.0656e-05	0.000263329	0.000190143	10	Ptpn6/H2-D1/Bst2/Cd84/Fcgr2b/Hmox1/Ptprc/Foxj1/H2-T23/Mill2
GOBP_REGULATION_OF_MYELOID_LEUKOCYTE_DIFFERENTIATION	14/508	119/16223	3.757	2.12016e-05	0.000269381	0.000194513	14	Irf7/Hcls1/C1qc/Inpp5d/Cd74/Csf1/Lyn/Runx1/H2-Eb1/Tlr3/Casp8/Ripk1/Myc/Zfp36l1
GOBP_REGULATION_OF_PATTERN_RECOGNITION_RECEPTOR_SIGNALING_PATHWAY	13/508	104/16223	3.992	2.16671e-05	0.000274378	0.000198121	13	Irf7/Dhx58/Rsad2/Ifi35/Ddx60/Cyba/Tlr2/Cd14/Lyn/Irf1/Tlr3/Birc3/Gps2
GOBP_SUPRAMOLECULAR_FIBER_ORGANIZATION	43/508	703/16223	1.953	2.19545e-05	0.000277093	0.000200082	43	Vim/Rac2/B2m/Hcls1/Pycard/Hck/Nckap1l/Arpc1b/Icam1/Aif1/Myo1f/Lcp1/Capn3/Asap3/Ccdc88b/Itgb5/Vasp/Cflar/Arap1/Prkcd/Tgfbr1/Sdc4/Cotl1/Plekhg2/Flna/Tnxb/Sorbs3/Plod3/Ripk1/S100a10/Arhgap17/Fhod1/Crtap/Akap13/Pfn1/Inppl1/Svil/Kank1/Sh3bp1/Emp2/Shroom3/Gm14137/Snx9
GOBP_CELL_CYCLE_G1_S_PHASE_TRANSITION	23/508	278/16223	2.642	2.29914e-05	0.000288266	0.000208149	23	Ptpn6/Ccnd1/Aif1/Gpnmb/Rps27l/Psme1/Rbl1/Adamts1/Kank2/Bach1/Lats2/Myc/Ccnd3/Psme2/Crlf3/Cdk2/Map3k11/Ezh2/Mcm7/Cdk2ap2/Mcm4/Rcc1/Ccna2
GOBP_PRODUCTION_OF_MOLECULAR_MEDIATOR_OF_IMMUNE_RESPONSE	23/508	278/16223	2.642	2.29914e-05	0.000288266	0.000208149	23	Ddx58/B2m/H2-D1/Bst2/Rsad2/Clec7a/Fcgr2b/Clcf1/Cd74/Laptm5/Tnfrsf1b/Hmox1/Ptprc/Cd86/Il4ra/H2-Ab1/H2-Eb1/Tlr3/H2-T23/Il1r1/Inava/Mavs/Traf2
GOBP_REGULATION_OF_CYTOSKELETON_ORGANIZATION	34/508	504/16223	2.154	2.33933e-05	0.00029234	0.000211091	34	Rac2/Hcls1/Bst2/Csf1r/Pycard/Hck/Nckap1l/Arpc1b/Icam1/Asap3/Vasp/Arap1/Prkcd/Tgfbr1/Sdc4/Cotl1/Plekhg2/Syde1/Flna/Sorbs3/S100a10/Arhgap17/Fhod1/Cntrl/Akap13/Pfn1/Kat2b/Cdk2ap2/Svil/Kank1/Sh3bp1/Rcc1/Gm14137/Snx9
GOBP_CELLULAR_RESPONSE_TO_INORGANIC_SUBSTANCE	19/508	205/16223	2.96	2.49511e-05	0.000310785	0.000224409	19	B2m/Hmox1/Lgmn/Ncf1/Tspo/Nfe2l2/Capn3/Adgrv1/Adcy7/Cflar/Cebpa/Syt15/Slc41a1/P2rx4/Cdk2/Itpkb/Traf2/Ccna2/Nqo1
GOBP_AGING	24/508	299/16223	2.563	2.52023e-05	0.000312888	0.000225928	24	B2m/C1qa/Igfbp2/Inpp5d/Tgfbr2/Tnfrsf1b/Icam1/Cd68/Itgb2/Spi1/Tspo/Ctsc/Nfe2l2/Ucp2/Prkcd/Nek6/Rbl1/Rela/Hmga1/Igfbp5/Tfcp2l1/P2ry1/Fbxo4/Nqo1
GOBP_BONE_RESORPTION	10/508	64/16223	4.99	2.75153e-05	0.000340491	0.00024586	10	Rac2/Csf1r/Inpp5d/Lrrk1/Tcirg1/Syk/Tmem119/Spp1/Cd38/Csk
GOBP_POSITIVE_REGULATION_OF_INTERLEUKIN_12_PRODUCTION	8/508	40/16223	6.387	2.78084e-05	0.000343	0.000247672	8	Irf8/Clec7a/Laptm5/Tlr2/Syk/Irf1/Tlr3/Rela
GOBP_NEGATIVE_REGULATION_OF_DEFENSE_RESPONSE	20/508	225/16223	2.839	2.8186e-05	0.000346532	0.000250222	20	A2m/H2-D1/Parp14/Dhx58/Nlrc5/Fcgr2b/Tnfrsf1a/Grn/Tnfrsf1b/Ptprc/Tnfaip8l2/Fgl2/Socs3/H2-Eb1/Prkcd/H2-T23/Serping1/Nmi/Gps2/Mill2
GOBP_REGULATION_OF_MONONUCLEAR_CELL_MIGRATION	13/508	107/16223	3.88	2.94596e-05	0.000361022	0.000260685	13	Cxcl10/Lgals3/C3ar1/Csf1r/Msn/Pycard/Aif1/Csf1/Lgmn/Lyn/Dock8/Gas6/Stk10
GOBP_CELLULAR_RESPONSE_TO_LIPID	36/508	554/16223	2.075	2.9916e-05	0.000365437	0.000263872	36	Cxcl10/Vim/Irgm1/Irgm2/Ly86/Msn/Pycard/Hck/Irf8/Cx3cr1/Id3/Tnfrsf1b/Icam1/Cd68/Tlr2/Tspo/Cd86/Cd14/Cd180/Lyn/Sbno2/Ccr5/Runx1/Zfp36/Cflar/Gpam/Myd88/Kank2/Nfkbia/Rela/Zfp36l2/Cmpk2/Rest/Spp1/Zfp36l1/Ccna2
GOBP_JNK_CASCADE	18/508	190/16223	3.025	3.03074e-05	0.000369031	0.000266468	18	Pycard/Fcgr2b/Ncf1/Syk/Tlr3/Mdfic/Card9/Myd88/Nod1/Map3k20/Ripk1/Map3k11/Ern1/Traf2/Traf4/Gps2/Gadd45g/Gadd45b
GOBP_CD8_POSITIVE_ALPHA_BETA_T_CELL_ACTIVATION	7/508	30/16223	7.452	3.0823e-05	0.000370825	0.000267763	7	H2-D1/Nckap1l/Wdfy4/Runx1/Irf1/H2-T23/Zbtb7b
GOBP_REGULATION_OF_MAST_CELL_ACTIVATION_INVOLVED_IN_IMMUNE_RESPONSE	7/508	30/16223	7.452	3.0823e-05	0.000370825	0.000267763	7	Rac2/Cd84/Hmox1/Il4ra/Syk/Lyn/Gab2
GOBP_DENDRITIC_CELL_CYTOKINE_PRODUCTION	5/508	13/16223	12.283	3.08451e-05	0.000370825	0.000267763	5	Ddx58/Bst2/Clec7a/Tlr3/Mavs
GOBP_NEGATIVE_REGULATION_OF_HUMORAL_IMMUNE_RESPONSE	5/508	13/16223	12.283	3.08451e-05	0.000370825	0.000267763	5	A2m/Ptpn6/Fcgr2b/Foxj1/Serping1
GOBP_MYOBLAST_FUSION	8/508	41/16223	6.231	3.36127e-05	0.000402822	0.000290867	8	Cxcl10/Cd53/Cd9/Il4ra/Cflar/Myof/Nfatc2/Adam12
GOBP_TISSUE_REMODELING	17/508	174/16223	3.12	3.3836e-05	0.000404223	0.000291879	17	Rac2/Csf1r/Inpp5d/Lrrk1/Tcirg1/Syk/Runx1/Mmp2/Tmem119/Gpnmb/Flna/Mmp14/Lrp5/Igfbp5/Spp1/Cd38/Csk
GOBP_LEUKOCYTE_CHEMOTAXIS	19/508	210/16223	2.889	3.48681e-05	0.000415247	0.000299839	19	Cxcl10/Rac2/Lgals3/C3ar1/Csf1r/Nckap1l/Cd74/Vav1/Cxcl16/Aif1/Csf1/Lgmn/Itgb2/Syk/Lyn/Pik3cg/Ccr5/Il6ra/Gas6
GOBP_INTERFERON_GAMMA_PRODUCTION	13/508	109/16223	3.809	3.59243e-05	0.000426489	0.000307956	13	H2-D1/Pycard/Irf8/Slc11a1/Clec7a/Laptm5/Tlr7/Isg15/Cd14/H2-Eb1/Tlr3/Il1r1/Gas6
GOBP_INTERLEUKIN_12_PRODUCTION	10/508	66/16223	4.839	3.62386e-05	0.000427548	0.000308721	10	H2-D1/Irf8/Clec7a/Laptm5/Tlr2/Syk/Irf1/Tlr3/H2-T23/Rela
GOBP_REGULATION_OF_ALPHA_BETA_T_CELL_DIFFERENTIATION	10/508	66/16223	4.839	3.62386e-05	0.000427548	0.000308721	10	Nckap1l/Tgfbr2/Cd86/Il4ra/Syk/Runx1/H2-Eb1/Nfkbiz/Zbtb7b/Itpkb
GOBP_POSITIVE_REGULATION_OF_LEUKOCYTE_DEGRANULATION	7/508	31/16223	7.211	3.87469e-05	0.000455726	0.000329068	7	Itgam/H2-D1/Itgb2/Il4ra/Syk/H2-T23/Gab2
GOBP_NUCLEOTIDE_BINDING_DOMAIN_LEUCINE_RICH_REPEAT_CONTAINING_RECEPTOR_SIGNALING_PATHWAY	8/508	42/16223	6.083	4.03957e-05	0.000473652	0.000342011	8	Irgm1/Irgm2/Birc3/Casp8/Inava/Nod1/Nfkbia/Rela
GOBP_REGULATION_OF_VASCULATURE_DEVELOPMENT	25/508	328/16223	2.434	4.06939e-05	0.00047568	0.000343476	25	Cxcl10/Hk2/C3ar1/Sp100/Stat1/Tgfbr2/Cx3cr1/Itgax/Grn/Hmox1/Anxa3/Itgb2/C3/Nfe2l2/Ctsh/Runx1/Gpnmb/Tlr3/Adamts1/Hspb1/Btg1/Itga5/Efna1/Emp2/Adam12
GOBP_ZYMOGEN_ACTIVATION	10/508	67/16223	4.766	4.1421e-05	0.000482695	0.000348541	10	Pycard/Lgmn/Ctsh/Ctsz/Runx1/Plau/Casp8/Mmp14/Tbc1d10a/Plgrkt
GOBP_CELLULAR_RESPONSE_TO_DSRNA	6/508	22/16223	8.71	4.45278e-05	0.000515735	0.000372399	6	Ddx58/Ifit1/Ifih1/Sting1/Tlr3/Mavs
GOBP_REGULATION_OF_CD8_POSITIVE_ALPHA_BETA_T_CELL_ACTIVATION	6/508	22/16223	8.71	4.45278e-05	0.000515735	0.000372399	6	H2-D1/Nckap1l/Runx1/Irf1/H2-T23/Zbtb7b
GOBP_ANTIGEN_PROCESSING_AND_PRESENTATION_OF_ENDOGENOUS_PEPTIDE_ANTIGEN_VIA_MHC_CLASS_I_VIA_ER_PATHWAY	5/508	14/16223	11.405	4.67483e-05	0.000539808	0.000389781	5	H2-Q4/H2-K1/H2-D1/H2-T23/H2-T22
GOBP_NEGATIVE_REGULATION_OF_INNATE_IMMUNE_RESPONSE	10/508	68/16223	4.696	4.72231e-05	0.000543638	0.000392547	10	A2m/H2-D1/Parp14/Dhx58/Nlrc5/Grn/H2-T23/Serping1/Nmi/Mill2
GOBP_EXTRINSIC_APOPTOTIC_SIGNALING_PATHWAY	19/508	215/16223	2.822	4.81581e-05	0.000550841	0.000397748	19	Lgals3/Sp100/Pycard/Tnfrsf1a/Tnfrsf1b/Hmox1/Icam1/Ptprc/Cflar/Tlr3/Casp8/Tgfbr1/Tnfrsf12a/Il6ra/Rela/Ripk1/Fgfr1/Bag3/Traf2
GOBP_CELL_REDOX_HOMEOSTASIS	8/508	43/16223	5.941	4.82838e-05	0.000550841	0.000397748	8	Rac2/Slc11a1/Cyba/Ncf1/Nfe2l2/Ncf2/Txnrd1/Nqo1
GOBP_REGULATION_OF_MAST_CELL_ACTIVATION	8/508	43/16223	5.941	4.82838e-05	0.000550841	0.000397748	8	Rac2/Cd84/Hmox1/Il4ra/Syk/Lyn/Gab2/Nectin2
GOBP_TAXIS	39/508	635/16223	1.961	4.8802e-05	0.000555086	0.000400813	39	Cxcl10/Rac2/Lgals3/C3ar1/Csf1r/Nckap1l/Cx3cr1/Cd74/Vav1/Cxcl16/Aif1/Csf1/Bin2/Lgmn/Itgb2/Dock2/Syk/Lyn/Pik3cg/Plxnb2/Ccr5/Palld/Plau/Vasp/Gpnmb/Prkcd/Notch3/Il6ra/Shc1/Gab2/Gas6/Notch1/Lamb2/Hspb1/Plgrkt/P2rx4/Fgfr1/Efna1/Ccn1
GOBP_CD4_POSITIVE_ALPHA_BETA_T_CELL_ACTIVATION	12/508	97/16223	3.951	4.95727e-05	0.00056217	0.000405928	12	Rsad2/Nckap1l/Tgfbr2/Cd86/Il4ra/Tcirg1/Runx1/H2-Eb1/Relb/Il6ra/Nfkbiz/Zbtb7b
GOBP_ACTIVATION_OF_INNATE_IMMUNE_RESPONSE	15/508	145/16223	3.304	5.02812e-05	0.000568507	0.000410504	15	Psmb8/Pycard/Hck/Plcg2/Syk/Lyn/Sting1/Prkcd/Card9/Relb/Psme1/Aim2/Rela/Psme2/Mavs
GOBP_INTERLEUKIN_1_BETA_PRODUCTION	12/508	98/16223	3.91	5.49144e-05	0.00061905	0.000447	12	Gbp5/Pycard/Clec7a/Cx3cr1/Cd33/Casp8/Aim2/Inava/S1pr3/Nod1/Hspb1/1810058I24Rik
GOBP_RUFFLE_ORGANIZATION	9/508	56/16223	5.132	5.50896e-05	0.000619188	0.000447099	9	Csf1r/Icam1/Aif1/Tcirg1/Arhgef26/Pfn1/Inppl1/Kank1/Sh3bp1
GOBP_TOLL_LIKE_RECEPTOR_4_SIGNALING_PATHWAY	8/508	44/16223	5.806	5.74145e-05	0.000643415	0.000464593	8	Itgam/Ifi35/Pik3ap1/Itgb2/Cd14/Lyn/Nfkbia/Nmi
GOBP_APOPTOTIC_PROCESS_INVOLVED_IN_MORPHOGENESIS	6/508	23/16223	8.331	5.86588e-05	0.000655426	0.000473266	6	Tnfrsf1a/Tnfrsf1b/Spi1/Notch1/Lrp5/Ccn1
GOBP_POSITIVE_REGULATION_OF_REACTIVE_OXYGEN_SPECIES_METABOLIC_PROCESS	12/508	99/16223	3.871	6.07465e-05	0.000676762	0.000488672	12	Itgam/Tgfbr2/Clec7a/Cyba/Icam1/Itgb2/Tspo/Nfe2l2/Syk/Prkcd/Ripk1/P2rx4
GOBP_MORPHOGENESIS_OF_AN_EPITHELIUM	34/508	529/16223	2.053	6.18556e-05	0.000687104	0.00049614	34	Cxcl10/Psmb8/Spint1/Csf1r/Stat1/Msn/Cd44/Pdpn/Tgfbr2/Itgax/Csf1/Ddr1/Ctsh/Socs3/Plxnb2/Vasp/Sdc4/Psme1/Flna/Plod3/Notch1/Myc/Mmp14/Plekha4/Psme2/Lrp5/Tulp3/Igfbp5/Pfn1/Spry1/Itga5/Sh3bp1/Shroom3/Ccn1
GOBP_NEGATIVE_REGULATION_OF_RESPONSE_TO_EXTERNAL_STIMULUS	27/508	378/16223	2.281	6.22469e-05	0.000688283	0.000496991	27	A2m/H2-D1/Parp14/Dhx58/Nlrc5/Cd109/Fcgr2b/Cd9/Tnfrsf1a/Grn/Tnfrsf1b/Aif1/Ptprc/Tnfaip8l2/Fgl2/Pros1/Socs3/H2-Eb1/Plau/Prkcd/H2-T23/Notch1/Serping1/Nmi/Spp1/Gps2/Mill2
GOBP_REGULATION_OF_JNK_CASCADE	14/508	131/16223	3.413	6.23241e-05	0.000688283	0.000496991	14	Pycard/Fcgr2b/Ncf1/Tlr3/Card9/Myd88/Nod1/Ripk1/Map3k11/Traf2/Traf4/Gps2/Gadd45g/Gadd45b
GOBP_B_CELL_MEDIATED_IMMUNITY	21/508	258/16223	2.599	6.5523e-05	0.000721513	0.000520985	21	Ptpn6/Irf7/C1qa/C1qc/Inpp5d/C1qb/Fcgr2b/Clcf1/Cd74/Ptprc/C3/Il4ra/Tcirg1/Foxj1/H2-Ab1/H2-Eb1/Prkcd/H2-T23/Myd88/Serping1/Nectin2
GOBP_POSITIVE_REGULATION_OF_MYELOID_CELL_DIFFERENTIATION	12/508	100/16223	3.832	6.71057e-05	0.000736805	0.000532027	12	Hcls1/Stat1/Inpp5d/Nckap1l/Cd74/Csf1/Isg15/Runx1/H2-Eb1/Casp8/Ripk1/Zfp36l1
GOBP_NEGATIVE_REGULATION_OF_LEUKOCYTE_APOPTOTIC_PROCESS	8/508	45/16223	5.677	6.7937e-05	0.000741994	0.000535774	8	Irf7/Hcls1/Cd74/Dock8/Gpam/Gas6/Itpkb/Efna1
GOBP_RESPONSE_TO_MECHANICAL_STIMULUS	18/508	202/16223	2.846	6.79689e-05	0.000741994	0.000535774	18	Cxcl10/Igfbp2/Tgfbr2/Tnfrsf1a/Tlr7/Piezo2/Piezo1/Adgrv1/Irf1/Tlr3/Casp8/Myd88/Nfkbia/Rela/Mmp14/Bag3/Map3k1/P2ry1
GOBP_INTERLEUKIN_1_PRODUCTION	13/508	116/16223	3.579	6.92954e-05	0.000754307	0.000544665	13	Gbp5/Pycard/Clec7a/Cx3cr1/Cd33/Casp8/Aim2/Inava/S1pr3/Nod1/Gas6/Hspb1/1810058I24Rik
GOBP_RESPONSE_TO_DRUG	26/508	360/16223	2.306	7.07731e-05	0.000768192	0.000554691	26	B2m/Igfbp2/Nckap1l/Tgfbr2/Apobec1/Ccnd1/Hmox1/Icam1/Tspo/Nfe2l2/Lgals1/Lyn/Tlr3/Card9/Aim2/Rela/Gas6/Nfatc2/S100a10/Myc/Col18a1/Rest/Cd38/Mcm7/Nqo1/Pde3a
GOBP_MOVEMENT_IN_HOST_ENVIRONMENT	17/508	185/16223	2.935	7.348e-05	0.000794376	0.000573598	17	Trim30d/Ifitm3/Trim30a/Trim25/Cd74/Icam1/Cd86/Slc1a5/Lgals1/Clec5a/Ccr5/H2-Eb1/Itgb5/Selplg/Gas6/Nectin2/Itga5
GOBP_GRANULOCYTE_MIGRATION	14/508	133/16223	3.362	7.36037e-05	0.000794376	0.000573598	14	Cxcl10/Rac2/Lgals3/C3ar1/Csf1r/Nckap1l/Cd74/Vav1/Csf1/Itgb2/Syk/Pik3cg/Il1r1/Myd88
GOBP_REGULATION_OF_CELLULAR_CATABOLIC_PROCESS	47/508	836/16223	1.795	7.42987e-05	0.000799606	0.000577375	47	Vim/Trim30d/Psmb8/Irgm1/Trim30a/Irgm2/Msn/Pycard/Slc11a1/Zc3hav1/Dtx3l/Laptm5/Tnfrsf1b/Hmox1/Tent5c/Tspo/Ctsc/Nfe2l2/Anxa2/Il10ra/Trp53inp1/Hspb8/Pik3cg/Sting1/Zfp36/Nupr1/Mlxipl/Prkcd/Bmf/Psme1/Cebpa/Myd88/Nod1/Mov10/Zfp36l2/Pfkfb4/Hspb1/Pabpc1/Psme2/Mapkapk2/Atp6v0a2/Bag3/Ern1/Zfp36l1/Efna1/Zbtb20/Snx9
GOBP_POSITIVE_REGULATION_OF_MACROPHAGE_MIGRATION	6/508	24/16223	7.984	7.61556e-05	0.000817274	0.000590132	6	C3ar1/Csf1r/Cx3cr1/Csf1/Mmp14/P2rx4
GOBP_REGULATION_OF_APOPTOTIC_SIGNALING_PATHWAY	25/508	342/16223	2.334	8.01482e-05	0.00085529	0.000617582	25	Lgals3/Sp100/Cd44/Pycard/Cx3cr1/Cd74/Hmox1/Icam1/Ptprc/Ctsc/Nfe2l2/Nupr1/Cflar/Prkcd/Casp8/Tgfbr1/Bmf/Tnfrsf12a/Rela/Ripk1/Tpt1/Hspb1/Fgfr1/Traf2/Plagl2
GOBP_RESPONSE_TO_METAL_ION	25/508	342/16223	2.334	8.01482e-05	0.00085529	0.000617582	25	B2m/C1qa/Igfbp2/Apobec1/Ccnd1/Hmox1/Icam1/Lgmn/Ncf1/Tspo/Nfe2l2/Capn3/Adgrv1/Tcirg1/Cd14/Adcy7/Casp8/Cebpa/Syt15/Slc41a1/P2rx4/Sod3/Itpkb/Khk/Nqo1
GOBP_REGULATION_OF_RAS_PROTEIN_SIGNAL_TRANSDUCTION	17/508	187/16223	2.903	8.39924e-05	0.000893801	0.00064539	17	Plce1/Vav1/Rasal3/Csf1/Cyth4/Lyn/Pik3cg/Kank2/Shc1/Notch1/Arhgap17/Myo9b/Akap13/Itpkb/Spry1/Kank1/Sh3bp1
GOBP_TRANSMEMBRANE_RECEPTOR_PROTEIN_TYROSINE_KINASE_SIGNALING_PATHWAY	42/508	722/16223	1.858	8.58755e-05	0.000911288	0.000658017	42	Plce1/Csf1r/Igfbp2/Hck/Nckap1l/Lcp2/Cyba/Arpc1b/Vav1/Csf1/Lgmn/Ncf1/Ddr1/Tcirg1/Cd63/Syk/Igfbp3/Lyn/Socs3/Ncf2/Mmp2/Sgpl1/Arap1/Prkcd/Blnk/Afap1l2/Ptbp1/Rela/Shc1/Gab2/Stat6/Hspb1/Ccnd3/Mapkapk2/Atp6v0a2/Zbtb7b/Igfbp5/Fgfr1/Spry1/Itga5/Efna1/Kank1
GOBP_POSITIVE_REGULATION_OF_CHEMOTAXIS	14/508	135/16223	3.312	8.66216e-05	0.000916644	0.000661885	14	Cxcl10/Rac2/C3ar1/Csf1r/Nckap1l/Cd74/Aif1/Csf1/Lgmn/Il6ra/Gas6/Hspb1/P2rx4/Fgfr1
GOBP_CELLULAR_RESPONSE_TO_MECHANICAL_STIMULUS	10/508	73/16223	4.375	8.77527e-05	0.000926035	0.000668666	10	Tnfrsf1a/Tlr7/Piezo2/Piezo1/Irf1/Tlr3/Casp8/Myd88/Bag3/Map3k1
GOBP_TISSUE_HOMEOSTASIS	21/508	264/16223	2.54	9.10329e-05	0.000957989	0.000691739	21	Rac2/B2m/Lyz2/Csf1r/Inpp5d/Csf1/Lrrk1/Ctsh/Adgrv1/Tcirg1/Syk/Tmem119/Inava/Notch1/Atp1b2/Hspb1/P2rx4/Spp1/Cd38/Crb2/Csk
GOBP_POSITIVE_REGULATION_OF_LEUKOCYTE_CHEMOTAXIS	11/508	88/16223	3.992	9.23388e-05	0.000969047	0.000699724	11	Cxcl10/Rac2/C3ar1/Csf1r/Nckap1l/Cd74/Aif1/Csf1/Lgmn/Il6ra/Gas6
GOBP_NEGATIVE_REGULATION_OF_LEUKOCYTE_DEGRANULATION	5/508	16/16223	9.98	9.68275e-05	0.00101335	0.000731716	5	H2-D1/Cd84/Fcgr2b/Hmox1/H2-T23
GOBP_POSITIVE_REGULATION_OF_ALPHA_BETA_T_CELL_PROLIFERATION	6/508	25/16223	7.664	9.75718e-05	0.00101834	0.000735316	6	H2-D1/Tgfbr2/Rasal3/Ptprc/Syk/H2-T23
GOBP_ANIMAL_ORGAN_REGENERATION	10/508	74/16223	4.316	9.86698e-05	0.00102698	0.000741553	10	Tgfbr2/Ccnd1/Hmox1/Anxa3/Lcp1/Ucp2/Gas6/Notch1/Ezh2/Ccna2
GOBP_MUSCLE_CELL_PROLIFERATION	18/508	208/16223	2.764	9.9129e-05	0.00102894	0.000742969	18	Stat1/Tgfbr2/P2ry6/Hmox1/Aif1/Igfbp3/Runx1/Mmp2/Ldlrap1/Cflar/Hpgd/Tgfbr1/Myd88/Adamts1/Il6ra/Notch1/Igfbp5/Ern1
GOBP_NEGATIVE_REGULATION_OF_EXOCYTOSIS	7/508	36/16223	6.21	0.000107413	0.00111189	0.000802867	7	H2-D1/Cd84/Fcgr2b/Hmox1/H2-T23/Notch1/Rest
GOBP_NECROTIC_CELL_DEATH	9/508	61/16223	4.712	0.000109783	0.00113026	0.00081613	9	Tspo/Cd14/Nupr1/Cflar/Tlr3/Birc3/Casp8/Ripk1/Traf2
GOBP_REGULATION_OF_B_CELL_PROLIFERATION	9/508	61/16223	4.712	0.000109783	0.00113026	0.00081613	9	Inpp5d/Nckap1l/Fcgr2b/Clcf1/Cd74/Ptprc/Lyn/Nfatc2/Cd38
GOBP_BONE_REMODELING	11/508	90/16223	3.903	0.000113472	0.00116508	0.000841274	11	Rac2/Csf1r/Inpp5d/Lrrk1/Tcirg1/Syk/Tmem119/Lrp5/Spp1/Cd38/Csk
GOBP_MULTI_MULTICELLULAR_ORGANISM_PROCESS	17/508	193/16223	2.813	0.000123885	0.00126614	0.000914245	17	Igfbp2/Hexb/Tgfbr2/B4galt1/Ddr1/Mmp2/Ucp2/Adcy7/Hpgd/Igfbp7/Syde1/Tead3/Igfbp5/Spp1/Cd38/Itga5/Emp2
GOBP_REGULATION_OF_LEUKOCYTE_APOPTOTIC_PROCESS	10/508	76/16223	4.202	0.000123981	0.00126614	0.000914245	10	Irf7/Hcls1/Lgals3/Cd74/Lyn/Dock8/Gpam/Gas6/Itpkb/Efna1
GOBP_B_CELL_PROLIFERATION	11/508	91/16223	3.86	0.000125499	0.00127821	0.00092296	11	Inpp5d/Nckap1l/Fcgr2b/Clcf1/Cd74/Ptprc/Cd180/Lyn/Prkcd/Nfatc2/Cd38
GOBP_PROGRAMMED_NECROTIC_CELL_DEATH	8/508	49/16223	5.214	0.000127365	0.00129029	0.000931687	8	Cd14/Nupr1/Cflar/Tlr3/Birc3/Casp8/Ripk1/Traf2
GOBP_RESPONSE_TO_DSRNA	8/508	49/16223	5.214	0.000127365	0.00129029	0.000931687	8	Ddx58/Ifit1/Ifih1/Sting1/Tlr3/Card9/Nfkbia/Mavs
GOBP_RAS_PROTEIN_SIGNAL_TRANSDUCTION	24/508	332/16223	2.309	0.000131464	0.00132827	0.000959109	24	Plce1/Rac2/Pdpn/Vav1/Rasal3/Aif1/Csf1/Cyth4/Lyn/Pik3cg/Kank2/Shc1/Notch1/Arhgap17/Myo9b/Akap13/Cdk2/Itpkb/Spry1/Kank1/Sh3bp1/Rcc1/Ccna2/Gm14137
GOBP_NUCLEOTIDE_BINDING_OLIGOMERIZATION_DOMAIN_CONTAINING_2_SIGNALING_PATHWAY	5/508	17/16223	9.393	0.000133655	0.00134683	0.000972513	5	Irgm1/Irgm2/Inava/Nfkbia/Rela
GOBP_POSITIVE_REGULATION_OF_GTPASE_ACTIVITY	26/508	375/16223	2.214	0.000137424	0.00138114	0.000997287	26	Nckap1l/Vav1/Rasal3/Icam1/Dock2/Asap3/Foxj1/Arhgap30/Arhgap45/Sipa1/Dock8/Arap1/Syde1/Gmip/S100a10/Arhgap17/Tbc1d10a/Arhgef26/Snx18/Myo9b/Rin2/Ezh2/Arhgap19/Sh3bp1/Rabep2/Snx9
GOBP_POSITIVE_REGULATION_OF_CD4_POSITIVE_ALPHA_BETA_T_CELL_ACTIVATION	7/508	38/16223	5.883	0.000153835	0.001542	0.00111344	7	Nckap1l/Tgfbr2/Cd86/Il4ra/H2-Eb1/Nfkbiz/Zbtb7b
GOBP_REGULATION_OF_HOMOTYPIC_CELL_CELL_ADHESION	6/508	27/16223	7.097	0.000154634	0.00154593	0.00111628	6	Pdpn/Cd9/Syk/Lgals1/Lyn/Prkcd
GOBP_NEUTROPHIL_MIGRATION	12/508	109/16223	3.516	0.000155252	0.00154803	0.00111779	12	Cxcl10/Rac2/Lgals3/C3ar1/Nckap1l/Cd74/Vav1/Itgb2/Syk/Pik3cg/Il1r1/Myd88
GOBP_POSITIVE_REGULATION_OF_ERK1_AND_ERK2_CASCADE	17/508	198/16223	2.742	0.000168942	0.00168013	0.00121318	17	Csf1r/Cd44/Pycard/P2ry6/Cd74/Icam1/Ptprc/Glipr2/H2-Eb1/Gpnmb/Cflar/Nod1/Shc1/Akap12/Gas6/Notch1/P2ry1
GOBP_REGULATION_OF_GLIAL_CELL_APOPTOTIC_PROCESS	4/508	10/16223	12.774	0.000171688	0.00170265	0.00122944	4	Prkcd/Akap12/Gas6/Traf2
GOBP_PRODUCTION_OF_MOLECULAR_MEDIATOR_INVOLVED_IN_INFLAMMATORY_RESPONSE	10/508	79/16223	4.042	0.000172103	0.00170265	0.00122944	10	Gbp5/Pycard/Clec7a/Pld4/Grn/Il4ra/Syk/Lyn/Adcy7/Myd88
GOBP_NEGATIVE_REGULATION_OF_SECRETION	15/508	162/16223	2.957	0.000176983	0.00174639	0.00126102	15	H2-D1/Rsad2/Cd84/Fcgr2b/Tnfrsf1a/Cd74/Tnfrsf1b/Hmox1/Ucp2/H2-T23/Notch1/Rest/Pim3/Rab11fip1/P2ry1
GOBP_MACROPHAGE_ACTIVATION_INVOLVED_IN_IMMUNE_RESPONSE	5/508	18/16223	8.871	0.00018032	0.00177012	0.00127816	5	Ifi35/Grn/Syk/Sbno2/Nmi
GOBP_REGULATION_OF_MYOBLAST_FUSION	5/508	18/16223	8.871	0.00018032	0.00177012	0.00127816	5	Cxcl10/Cd53/Il4ra/Cflar/Nfatc2
GOBP_POSITIVE_REGULATION_OF_INTERFERON_GAMMA_PRODUCTION	9/508	65/16223	4.422	0.000181158	0.00177376	0.00128078	9	H2-D1/Pycard/Irf8/Slc11a1/Clec7a/Tlr7/Cd14/Tlr3/Il1r1
GOBP_GRANULOCYTE_CHEMOTAXIS	12/508	111/16223	3.452	0.000184664	0.00180344	0.00130222	12	Cxcl10/Rac2/Lgals3/C3ar1/Csf1r/Nckap1l/Cd74/Vav1/Csf1/Itgb2/Syk/Pik3cg
GOBP_CELLULAR_RESPONSE_TO_ABIOTIC_STIMULUS	23/508	319/16223	2.303	0.000187584	0.00182632	0.00131874	23	Tnfrsf1a/Tlr7/Piezo2/Tspo/Capn3/Piezo1/Trp53inp1/Sipa1/Mmp2/Irf1/Tlr3/Prkcd/Casp8/Bmf/Relb/Myd88/Map3k20/Myc/Rest/Bag3/Map3k1/Zfp36l1/Fbxo4
GOBP_TISSUE_MORPHOGENESIS	37/508	630/16223	1.876	0.000187978	0.00182632	0.00131874	37	Cxcl10/Psmb8/Spint1/Csf1r/Stat1/Msn/Cd44/Pdpn/Tgfbr2/Itgax/Csf1/Ddr1/Ctsh/Socs3/Plxnb2/Vasp/Tgfbr1/Sdc4/Psme1/Flna/Plod3/Notch1/Myc/Mmp14/Plekha4/Psme2/Txnrd1/Lrp5/Tulp3/Igfbp5/Pfn1/Crb2/Spry1/Itga5/Sh3bp1/Shroom3/Ccn1
GOBP_TISSUE_MIGRATION	24/508	340/16223	2.254	0.000188449	0.00182632	0.00131874	24	Sp100/Tgfbr2/Plcg2/Grn/Hmox1/Anxa3/Lgmn/Itgb2/Nfe2l2/Glipr2/Ctsh/Pik3cg/Tgfbr1/Kank2/Notch1/Hspb1/Rin2/P2rx4/Fgfr1/Pfn1/Efna1/Kank1/Sh3bp1/Emp2
GOBP_CD4_POSITIVE_ALPHA_BETA_T_CELL_DIFFERENTIATION	10/508	80/16223	3.992	0.000191281	0.00184905	0.00133515	10	Rsad2/Nckap1l/Cd86/Il4ra/Runx1/H2-Eb1/Relb/Il6ra/Nfkbiz/Zbtb7b
GOBP_POSITIVE_REGULATION_OF_CATABOLIC_PROCESS	29/508	449/16223	2.063	0.000196277	0.00189253	0.00136655	29	Trim30d/Irgm1/Trim30a/Irgm2/Msn/Zc3hav1/Dtx3l/Laptm5/Tnfrsf1b/Hmox1/Ctsc/Nfe2l2/Trp53inp1/Hspb8/Sting1/Zfp36/Nupr1/Mlxipl/Prkcd/Cebpa/Nod1/Mov10/Zfp36l2/Pfkfb4/Pabpc1/Bag3/Zfp36l1/Zbtb20/Snx9
GOBP_MYOTUBE_DIFFERENTIATION	12/508	112/16223	3.422	0.000201072	0.00193385	0.00139638	12	Cxcl10/Cd53/Cd9/Il4ra/Tmem119/Cflar/Myof/Notch1/Nfatc2/Mmp14/Dmpk/Adam12
GOBP_CELLULAR_RESPONSE_TO_HORMONE_STIMULUS	36/508	609/16223	1.888	0.000202278	0.00193915	0.00140021	36	Igfbp2/Ctss/Apobec1/Icam1/Nfe2l2/Ctsh/Tcirg1/Lyn/Socs3/Runx1/Ucp2/Zfp36/Adcy7/Cflar/Prkcd/Gpam/Igfbp7/Lmo2/Kank2/Plod3/Rela/Shc1/Notch1/Lats2/Stat6/Zfp36l2/Ccnd3/Atp6v0a2/Arid5a/Rest/Zbtb7b/Csk/Kat2b/Zfp36l1/Kank1/Ccna2
GOBP_B_CELL_RECEPTOR_SIGNALING_PATHWAY	15/508	164/16223	2.921	0.000202644	0.00193915	0.00140021	15	Ptpn6/Nckap1l/Fcgr2b/Plcg2/Ptprc/Klhl6/Syk/Lyn/Runx1/Lat2/Blnk/Nfam1/Nfatc2/Cd38/Gps2
GOBP_ANTIGEN_PROCESSING_AND_PRESENTATION_OF_PEPTIDE_OR_POLYSACCHARIDE_ANTIGEN_VIA_MHC_CLASS_II	11/508	96/16223	3.659	0.000203239	0.00193996	0.00140079	11	Lag3/Pycard/Ctss/Fcgr2b/Cd74/Ifi30/Lgmn/H2-Aa/Ctsd/H2-Ab1/H2-Eb1
GOBP_RESPONSE_TO_PEPTIDE_HORMONE	28/508	428/16223	2.089	0.000204248	0.00194471	0.00140422	28	Stat1/Stat2/Apobec1/Icam1/Tlr2/Nfe2l2/Tcirg1/Lyn/Socs3/Ucp2/Adcy7/Cflar/Prkcd/Rela/Shc1/Stat6/Ccnd3/Atp6v0a2/Lrp5/Zbtb7b/Igfbp5/Csk/Kat2b/Khk/Inppl1/Zfp36l1/Kank1/Ccna2
GOBP_REGULATION_OF_ACTIN_FILAMENT_LENGTH	16/508	183/16223	2.792	0.000211767	0.00199983	0.00144402	16	Hcls1/Pycard/Hck/Nckap1l/Arpc1b/Icam1/Vasp/Prkcd/Cotl1/Plekhg2/Pfn1/Svil/Kank1/Sh3bp1/Gm14137/Snx9
GOBP_REGULATION_OF_REACTIVE_OXYGEN_SPECIES_METABOLIC_PROCESS	16/508	183/16223	2.792	0.000211767	0.00199983	0.00144402	16	Itgam/Rac2/Hk2/Tgfbr2/Clec7a/Cyba/Cx3cr1/Icam1/Itgb2/Tspo/Nfe2l2/Syk/Cflar/Prkcd/Ripk1/P2rx4
GOBP_FIBROBLAST_PROLIFERATION	10/508	81/16223	3.943	0.000212223	0.00199983	0.00144402	10	Cd74/Parp10/Ifi30/S100a6/Trp53inp1/Nupr1/Gas6/Myc/Fbxo4/Ccna2
GOBP_REGULATION_OF_CELL_MORPHOGENESIS	22/508	301/16223	2.334	0.000212434	0.00199983	0.00144402	22	Gbp2/Rac2/Csf1r/Msn/Cd44/Hck/Hexb/Pdpn/Icam1/Itgb2/Fgd2/Plxnb2/Arap1/Flna/Mov10/S100a10/Itga7/Atp10a/Kank1/P2ry1/Shroom3/Gm14137
GOBP_REGULATION_OF_SUPRAMOLECULAR_FIBER_ORGANIZATION	25/508	364/16223	2.193	0.000212669	0.00199983	0.00144402	25	Hcls1/Pycard/Hck/Nckap1l/Arpc1b/Icam1/Asap3/Vasp/Arap1/Prkcd/Tgfbr1/Sdc4/Cotl1/Plekhg2/Flna/Sorbs3/S100a10/Fhod1/Akap13/Pfn1/Svil/Kank1/Sh3bp1/Gm14137/Snx9
GOBP_POSITIVE_REGULATION_OF_EPITHELIAL_CELL_MIGRATION	15/508	165/16223	2.903	0.000216639	0.00203213	0.00146735	15	Tgfbr2/Plcg2/Grn/Hmox1/Anxa3/Lgmn/Nfe2l2/Glipr2/Ctsh/Pik3cg/Hspb1/Rin2/P2rx4/Fgfr1/Pfn1
GOBP_LEUKOCYTE_APOPTOTIC_PROCESS	11/508	97/16223	3.621	0.000222894	0.00208565	0.00150599	11	Irf7/Hcls1/Lgals3/Cd74/Lyn/Dock8/Gpam/Gas6/Ripk1/Itpkb/Efna1
GOBP_CELLULAR_DEFENSE_RESPONSE	8/508	53/16223	4.82	0.000224338	0.00208887	0.00150832	8	Lgals3bp/Cx3cr1/Ncf1/Tcirg1/Clec5a/Ncf2/Ccr5/Rela
GOBP_REGULATION_OF_B_CELL_MEDIATED_IMMUNITY	8/508	53/16223	4.82	0.000224338	0.00208887	0.00150832	8	Ptpn6/Fcgr2b/Clcf1/Ptprc/C3/Foxj1/H2-T23/Nectin2
GOBP_EXTRINSIC_APOPTOTIC_SIGNALING_PATHWAY_VIA_DEATH_DOMAIN_RECEPTORS	10/508	82/16223	3.895	0.000235056	0.00218332	0.00157652	10	Lgals3/Sp100/Tnfrsf1a/Hmox1/Icam1/Cflar/Casp8/Ripk1/Bag3/Traf2
GOBP_REGULATION_OF_LEUKOCYTE_CHEMOTAXIS	12/508	114/16223	3.362	0.00023764	0.00219876	0.00158767	12	Cxcl10/Rac2/C3ar1/Csf1r/Nckap1l/Cd74/Aif1/Csf1/Lgmn/Lyn/Il6ra/Gas6
GOBP_REGULATION_OF_DENDRITIC_CELL_DIFFERENTIATION	5/508	19/16223	8.404	0.000238455	0.00219876	0.00158767	5	H2-D1/Tmem176a/Tmem176b/Fcgr2b/H2-T23
GOBP_REGULATION_OF_PLATELET_AGGREGATION	5/508	19/16223	8.404	0.000238455	0.00219876	0.00158767	5	Pdpn/Cd9/Syk/Lyn/Prkcd
GOBP_REGULATION_OF_EXOCYTOSIS	17/508	204/16223	2.661	0.00024138	0.00222035	0.00160325	17	Itgam/Rac2/H2-D1/Cd84/Fcgr2b/Hmox1/Itgb2/Il4ra/Syk/Lyn/Sdc4/H2-T23/Syt15/Gab2/Notch1/Rest/P2ry1
GOBP_CELLULAR_RESPONSE_TO_VIRUS	9/508	68/16223	4.227	0.000257044	0.00235872	0.00170317	9	Ddx58/Irgm1/Irgm2/Irf7/Dhx58/Ifih1/Ddx60/Wdfy4/Birc3
GOBP_INOSITOL_TRISPHOSPHATE_METABOLIC_PROCESS	4/508	11/16223	11.613	0.00026313	0.00239146	0.00172681	4	P2ry6/Plcg2/Itpkb/P2ry1
GOBP_MDA_5_SIGNALING_PATHWAY	4/508	11/16223	11.613	0.00026313	0.00239146	0.00172681	4	Irf7/Dhx58/Ifih1/Ddx60
GOBP_POSITIVE_REGULATION_OF_MONOCYTE_DIFFERENTIATION	4/508	11/16223	11.613	0.00026313	0.00239146	0.00172681	4	Cd74/Csf1/H2-Eb1/Zfp36l1
GOBP_PROTEIN_MONO_ADP_RIBOSYLATION	4/508	11/16223	11.613	0.00026313	0.00239146	0.00172681	4	Parp14/Parp12/Parp9/Parp10
GOBP_PROTEIN_AUTOPHOSPHORYLATION	18/508	225/16223	2.555	0.000265232	0.00240481	0.00173645	18	Eif2ak2/Csf1r/Hck/Ptprc/Ddr1/Lyn/Gpnmb/Nek6/Mknk1/Ripk1/Mapkapk2/Stk10/Fgfr1/Csk/Map3k11/Ern1/Pim3/Vrk2
GOBP_RESPONSE_TO_OXIDATIVE_STRESS	28/508	435/16223	2.056	0.000266401	0.00240966	0.00173995	28	Cyba/Hmox1/Aif1/Ncf1/Nfe2l2/Trp53inp1/Ncf2/Mmp2/Ucp2/Cflar/Prkcd/Rela/Ripk1/Naprt/Mmp14/Hspb1/Txnrd1/Rest/Sod3/Cdk2/Cd38/Ezh2/Ern1/Traf2/Ccna2/Nqo1/Vrk2/Mill2
GOBP_HOMEOSTASIS_OF_NUMBER_OF_CELLS	19/508	245/16223	2.477	0.000269032	0.00242768	0.00175296	19	B2m/Hcls1/Stat1/Inpp5d/Nckap1l/Ikzf1/Cd74/Hmox1/Csf1/Spi1/Isg15/Tcirg1/Lyn/Zfp36/Gpam/Notch1/Itpkb/Ezh2/Zfp36l1
GOBP_INTERLEUKIN_6_MEDIATED_SIGNALING_PATHWAY	6/508	30/16223	6.387	0.000286425	0.00256635	0.00185309	6	Stat1/Spi1/Socs3/Cebpa/Il6ra/Ripk1
GOBP_NEGATIVE_REGULATION_OF_ANTIGEN_RECEPTOR_MEDIATED_SIGNALING_PATHWAY	6/508	30/16223	6.387	0.000286425	0.00256635	0.00185309	6	Ptpn6/Gbp2/Lgals3/Fcgr2b/Laptm5/Gps2
GOBP_REGULATION_OF_SUPEROXIDE_METABOLIC_PROCESS	6/508	30/16223	6.387	0.000286425	0.00256635	0.00185309	6	Itgam/Clec7a/Itgb2/Nfe2l2/Syk/Prkcd
GOBP_OSSIFICATION	26/508	393/16223	2.113	0.000287473	0.00256967	0.00185549	26	Id3/Csf1/Isg15/Clic1/Adgrv1/Tcirg1/Bmp2k/Igfbp3/Clec5a/Sbno2/Runx1/Mmp2/Tmem119/Cebpa/Srgn/Il6ra/Ostf1/Notch1/Mmp14/Lrp5/Rest/Smoc1/Igfbp5/Spp1/Inppl1/Ccn1
GOBP_INTRINSIC_APOPTOTIC_SIGNALING_PATHWAY_IN_RESPONSE_TO_DNA_DAMAGE	11/508	100/16223	3.513	0.000291769	0.00259585	0.0018744	11	Cd44/Pycard/Tnfrsf1a/Cd74/Tnfrsf1b/Hmox1/Shisa5/Phlda3/Nupr1/Rps27l/Tpt1
GOBP_NEGATIVE_REGULATION_OF_RESPONSE_TO_BIOTIC_STIMULUS	11/508	100/16223	3.513	0.000291769	0.00259585	0.0018744	11	A2m/H2-D1/Parp14/Dhx58/Nlrc5/Grn/Fgl2/H2-T23/Serping1/Nmi/Mill2
GOBP_ENDOTHELIUM_DEVELOPMENT	13/508	134/16223	3.098	0.000298935	0.00265339	0.00191595	13	Cxcl10/Msn/Pdpn/Itgax/Tnfrsf1a/Icam1/Myd88/S1pr3/Plod3/Notch1/Arhgef26/Btg1/Col18a1
GOBP_EPITHELIAL_CELL_DEVELOPMENT	17/508	208/16223	2.61	0.000303501	0.00268765	0.00194068	17	Vim/Msn/Tnfrsf1a/B4galt1/Icam1/Foxj1/Palld/Flna/Myd88/S1pr3/Plod3/Notch1/Lamb2/Arhgef26/Col18a1/Tfcp2l1/Shroom3
GOBP_REGULATION_OF_EXTRINSIC_APOPTOTIC_SIGNALING_PATHWAY	14/508	152/16223	2.941	0.000304572	0.00269086	0.001943	14	Lgals3/Sp100/Pycard/Hmox1/Icam1/Ptprc/Cflar/Casp8/Tgfbr1/Tnfrsf12a/Rela/Ripk1/Fgfr1/Traf2
GOBP_I_KAPPAB_PHOSPHORYLATION	5/508	20/16223	7.984	0.000309807	0.00273076	0.00197181	5	Cx3cr1/Tlr7/Tlr2/Tlr3/Traf2
GOBP_INOSITOL_PHOSPHATE_METABOLIC_PROCESS	9/508	70/16223	4.106	0.00032098	0.00282269	0.00203819	9	Plce1/Inpp5d/Pld4/P2ry6/Plcg2/Plcb2/Itpkb/Inppl1/P2ry1
GOBP_REGULATION_OF_CATABOLIC_PROCESS	51/508	991/16223	1.643	0.000323844	0.0028413	0.00205163	51	Vim/Trim30d/Psmb8/Irgm1/Trim30a/Irgm2/Msn/Pycard/Slc11a1/Zc3hav1/Dtx3l/Laptm5/Tnfrsf1b/Hmox1/Tent5c/Tspo/Ctsc/Nfe2l2/Anxa2/Il10ra/Trp53inp1/Hspb8/Pik3cg/Sting1/Zfp36/Nupr1/Mlxipl/Prkcd/Hpgd/Bmf/Psme1/Cebpa/Flna/Myd88/Odc1/Nod1/Mov10/Rela/Zfp36l2/Pfkfb4/Hspb1/Pabpc1/Psme2/Mapkapk2/Atp6v0a2/Bag3/Ern1/Zfp36l1/Efna1/Zbtb20/Snx9
GOBP_CELLULAR_RESPONSE_TO_REACTIVE_OXYGEN_SPECIES	14/508	153/16223	2.922	0.000325859	0.00284583	0.0020549	14	Ncf1/Nfe2l2/Mmp2/Cflar/Prkcd/Rela/Ripk1/Sod3/Cdk2/Ezh2/Ern1/Traf2/Ccna2/Nqo1
GOBP_SMOOTH_MUSCLE_CELL_PROLIFERATION	14/508	153/16223	2.922	0.000325859	0.00284583	0.0020549	14	Stat1/Tgfbr2/P2ry6/Hmox1/Aif1/Igfbp3/Mmp2/Ldlrap1/Hpgd/Myd88/Adamts1/Il6ra/Igfbp5/Ern1
GOBP_MODULATION_BY_SYMBIONT_OF_ENTRY_INTO_HOST	8/508	56/16223	4.562	0.000331215	0.00288598	0.00208389	8	Trim30d/Ifitm3/Trim30a/Trim25/Cd74/Lgals1/H2-Eb1/Nectin2
GOBP_REGULATION_OF_PROTEIN_CONTAINING_COMPLEX_ASSEMBLY	28/508	441/16223	2.028	0.000332484	0.0028904	0.00208708	28	Irgm1/Irgm2/Hcls1/Lgals3/Gbp5/Eif2ak2/Msn/Pycard/Hck/Nckap1l/Clec7a/Arpc1b/Icam1/Lcp1/Piezo1/Syk/Vasp/Prkcd/Bmf/Cotl1/Plekhg2/1810058I24Rik/Pfn1/Traf2/Svil/Kank1/Gm14137/Snx9
GOBP_REGULATION_OF_EPITHELIAL_CELL_MIGRATION	20/508	270/16223	2.366	0.0003421	0.00296291	0.00213944	20	Sp100/Tgfbr2/Plcg2/Grn/Hmox1/Anxa3/Lgmn/Nfe2l2/Glipr2/Ctsh/Pik3cg/Notch1/Hspb1/Rin2/P2rx4/Fgfr1/Pfn1/Efna1/Sh3bp1/Emp2
GOBP_POSITIVE_REGULATION_OF_PATTERN_RECOGNITION_RECEPTOR_SIGNALING_PATHWAY	7/508	43/16223	5.199	0.000343164	0.00296291	0.00213944	7	Dhx58/Rsad2/Ifi35/Ddx60/Cyba/Tlr2/Tlr3
GOBP_POSITIVE_REGULATION_OF_VASCULAR_ASSOCIATED_SMOOTH_MUSCLE_CELL_PROLIFERATION	7/508	43/16223	5.199	0.000343164	0.00296291	0.00213944	7	P2ry6/Mmp2/Ldlrap1/Hpgd/Adamts1/Igfbp5/Ern1
GOBP_POSITIVE_REGULATION_OF_CD4_POSITIVE_ALPHA_BETA_T_CELL_DIFFERENTIATION	6/508	31/16223	6.181	0.000345868	0.00297949	0.00215141	6	Nckap1l/Cd86/Il4ra/H2-Eb1/Nfkbiz/Zbtb7b
GOBP_ERYTHROCYTE_HOMEOSTASIS	12/508	119/16223	3.22	0.000354613	0.00304791	0.00220081	12	B2m/Hcls1/Stat1/Inpp5d/Nckap1l/Ikzf1/Hmox1/Spi1/Isg15/Lyn/Zfp36/Zfp36l1
GOBP_POSITIVE_REGULATION_OF_TYROSINE_PHOSPHORYLATION_OF_STAT_PROTEIN	9/508	71/16223	4.048	0.000357563	0.00306633	0.00221411	9	Hcls1/Parp14/Csf1r/Clcf1/Parp9/Tnfrsf1a/Lyn/Socs3/Il6ra
GOBP_ANATOMICAL_STRUCTURE_HOMEOSTASIS	29/508	467/16223	1.983	0.000377088	0.00322648	0.00232976	29	Rac2/B2m/Lyz2/Sp100/Csf1r/Inpp5d/Csf1/Capn3/Lrrk1/Ctsh/Adgrv1/Tcirg1/Syk/LTO1/Tep1/Tmem119/Inava/Notch1/Atp1b2/Myc/Hspb1/P2rx4/Spp1/Cd38/Crb2/Bag3/Csk/P2ry1/Fbxo4
GOBP_ACTIN_POLYMERIZATION_OR_DEPOLYMERIZATION	17/508	212/16223	2.561	0.000379038	0.00323588	0.00233654	17	Hcls1/Pycard/Hck/Nckap1l/Arpc1b/Icam1/Aif1/Vasp/Prkcd/Cotl1/Plekhg2/Pfn1/Svil/Kank1/Sh3bp1/Gm14137/Snx9
GOBP_NEGATIVE_REGULATION_OF_LEUKOCYTE_PROLIFERATION	10/508	87/16223	3.671	0.00038246	0.0032571	0.00235187	10	Ptpn6/Inpp5d/Fcgr2b/Cd86/Foxj1/Lyn/H2-Eb1/Gpnmb/Sdc4/Zbtb7b
GOBP_POSITIVE_REGULATION_OF_CD8_POSITIVE_ALPHA_BETA_T_CELL_ACTIVATION	4/508	12/16223	10.645	0.000384954	0.0032571	0.00235187	4	H2-D1/Nckap1l/Runx1/H2-T23
GOBP_REGULATION_OF_HUMORAL_IMMUNE_RESPONSE_MEDIATED_BY_CIRCULATING_IMMUNOGLOBULIN	4/508	12/16223	10.645	0.000384954	0.0032571	0.00235187	4	Ptpn6/Fcgr2b/Ptprc/Foxj1
GOBP_RESPONSE_TO_PEPTIDOGLYCAN	4/508	12/16223	10.645	0.000384954	0.0032571	0.00235187	4	Card9/Inava/Myd88/Rela
GOBP_REGULATION_OF_SUPEROXIDE_ANION_GENERATION	5/508	21/16223	7.604	0.000396228	0.00333862	0.00241073	5	Itgam/Clec7a/Itgb2/Syk/Prkcd
GOBP_INTRINSIC_APOPTOTIC_SIGNALING_PATHWAY_IN_RESPONSE_TO_DNA_DAMAGE_BY_P53_CLASS_MEDIATOR	7/508	44/16223	5.081	0.000397225	0.00333862	0.00241073	7	Cd44/Pycard/Cd74/Shisa5/Phlda3/Nupr1/Rps27l
GOBP_RUFFLE_ASSEMBLY	7/508	44/16223	5.081	0.000397225	0.00333862	0.00241073	7	Icam1/Aif1/Arhgef26/Pfn1/Inppl1/Kank1/Sh3bp1
GOBP_NEGATIVE_REGULATION_OF_FIBROBLAST_PROLIFERATION	6/508	32/16223	5.988	0.000414545	0.00347651	0.00251029	6	Parp10/Ifi30/Trp53inp1/Nupr1/Myc/Fbxo4
GOBP_LIPOPOLYSACCHARIDE_MEDIATED_SIGNALING_PATHWAY	8/508	58/16223	4.405	0.000423166	0.00352546	0.00254564	8	Ly86/Hck/Tlr2/Cd14/Cd180/Lyn/Myd88/Nfkbia
GOBP_POSITIVE_REGULATION_OF_MYELOID_LEUKOCYTE_DIFFERENTIATION	8/508	58/16223	4.405	0.000423166	0.00352546	0.00254564	8	Hcls1/Cd74/Csf1/Runx1/H2-Eb1/Casp8/Ripk1/Zfp36l1
GOBP_REGULATION_OF_EXTRINSIC_APOPTOTIC_SIGNALING_PATHWAY_VIA_DEATH_DOMAIN_RECEPTORS	8/508	58/16223	4.405	0.000423166	0.00352546	0.00254564	8	Lgals3/Sp100/Hmox1/Icam1/Cflar/Casp8/Ripk1/Traf2
GOBP_RESPONSE_TO_ESTROGEN	9/508	73/16223	3.937	0.000441079	0.00366665	0.00264759	9	Trim25/Igfbp2/Tgfbr2/Arpc1b/Ccnd1/Hmox1/Il4ra/Mmp14/Arid5a
GOBP_REGULATION_OF_OSTEOBLAST_DIFFERENTIATION	12/508	122/16223	3.141	0.000445818	0.00369795	0.00267019	12	Id3/Clic1/Tcirg1/Tmem119/Cebpa/Il6ra/Notch1/Lrp5/Rest/Smoc1/Igfbp5/Ccn1
GOBP_REGULATION_OF_CELL_SUBSTRATE_ADHESION	17/508	216/16223	2.513	0.000470311	0.00389261	0.00281075	17	Gbp2/Rac2/Pdpn/Csf1/Ddr1/Lgals1/Plau/Sdc4/Flna/Notch1/S100a10/Mmp14/Rin2/Itga5/Kank1/Emp2/Ccn1
GOBP_CELLULAR_RESPONSE_TO_PEPTIDE	25/508	384/16223	2.079	0.000474432	0.00391819	0.00282922	25	Vim/Fcgr2b/Apobec1/Icam1/Lgmn/Nfe2l2/Tcirg1/Lyn/Socs3/Ucp2/Adcy7/Cflar/Prkcd/Nod1/Rela/Shc1/Stat6/Ccnd3/Atp6v0a2/Zbtb7b/Csk/Kat2b/Zfp36l1/Kank1/Ccna2
GOBP_MULTICELLULAR_ORGANISMAL_HOMEOSTASIS	31/508	520/16223	1.904	0.000480926	0.00396321	0.00286173	31	Rac2/B2m/Lyz2/Csf1r/Inpp5d/Slc11a1/Csf1/Lrrk1/Ctsh/Il4ra/Adgrv1/Tcirg1/Syk/Tmem119/Ucp2/Adcy7/Mlxipl/Inava/Notch1/Stat6/Atp1b2/Adamts5/Hspb1/P2rx4/Zbtb7b/Spp1/Cd38/Crb2/Csk/Gadd45g/Cpt2
GOBP_LYSOSOME_LOCALIZATION	9/508	74/16223	3.884	0.00048849	0.00401683	0.00290044	9	Rac2/Cd84/Hmox1/Il4ra/Syk/Lyn/Pik3cg/Lat2/Gab2
GOBP_CYTOPLASMIC_PATTERN_RECOGNITION_RECEPTOR_SIGNALING_PATHWAY_IN_RESPONSE_TO_VIRUS	6/508	33/16223	5.806	0.000493416	0.00403985	0.00291707	6	Ddx58/Irf7/Dhx58/Ifih1/Ddx60/Birc3
GOBP_GRANULOCYTE_DIFFERENTIATION	6/508	33/16223	5.806	0.000493416	0.00403985	0.00291707	6	Hcls1/C1qc/Inpp5d/Spi1/Runx1/Cebpa
GOBP_REGULATION_OF_ENDOTHELIAL_CELL_CHEMOTAXIS	5/508	22/16223	7.258	0.00049967	0.00407349	0.00294136	5	Lgmn/Notch1/Hspb1/P2rx4/Fgfr1
GOBP_REGULATION_OF_MACROPHAGE_DIFFERENTIATION	5/508	22/16223	7.258	0.00049967	0.00407349	0.00294136	5	Hcls1/C1qc/Csf1/Casp8/Ripk1
GOBP_CELLULAR_RESPONSE_TO_EXTERNAL_STIMULUS	21/508	300/16223	2.235	0.000521477	0.00424216	0.00306315	21	Eif2ak2/Tnfrsf1a/Tlr7/Hmox1/Icam1/Cd68/Piezo2/Ptprc/Nfe2l2/Piezo1/Lyn/Sipa1/Irf1/Ucp2/Tlr3/Casp8/Myd88/Kank2/Gas6/Bag3/Map3k1
GOBP_P38MAPK_CASCADE	7/508	46/16223	4.86	0.000525706	0.00426743	0.0030814	7	Spi1/Ncf1/Zfp36/Mapkapk2/Zfp36l1/Gadd45g/Gadd45b
GOBP_NEGATIVE_REGULATION_OF_LYMPHOCYTE_DIFFERENTIATION	8/508	60/16223	4.258	0.00053484	0.00433232	0.00312825	8	Lag3/Cd74/Fgl2/Il4ra/Foxj1/Runx1/Irf1/Zbtb7b
GOBP_IMMUNOLOGICAL_SYNAPSE_FORMATION	4/508	13/16223	9.826	0.000542335	0.00437438	0.00315862	4	Lgals3/Msn/Dock2/Dock8
GOBP_LEUKOCYTE_AGGREGATION	4/508	13/16223	9.826	0.000542335	0.00437438	0.00315862	4	Rac2/Msn/Cd44/Stk10
GOBP_HEMATOPOIETIC_PROGENITOR_CELL_DIFFERENTIATION	14/508	161/16223	2.777	0.000546902	0.00440186	0.00317847	14	Psmb8/Ptpn6/Eif2ak2/Csf1r/Top2a/Pld4/Spi1/Ptprc/Nfe2l2/Runx1/Psme1/Lmo2/Notch1/Psme2
GOBP_NEUTROPHIL_CHEMOTAXIS	10/508	91/16223	3.509	0.000549718	0.00441518	0.00318809	10	Cxcl10/Rac2/Lgals3/C3ar1/Nckap1l/Cd74/Vav1/Itgb2/Syk/Pik3cg
GOBP_ENDOCYTOSIS	39/508	715/16223	1.742	0.000554648	0.00444538	0.00320989	39	Lgals3bp/Itgam/Mx2/Rac2/B2m/Lgals3/Pycard/Nckap1l/Tgfbr2/Clec7a/Fcgr2b/Fcgr1/Cd9/Plcg2/Cxcl16/Aif1/Bin2/Itgb2/C3/Dock2/Anxa2/Il10ra/Cd63/Syk/Cd14/Bmp2k/Pik3cg/Necap2/Heatr5a/Ldlrap1/Snx18/Mapkapk2/Rin2/Lrp5/Inppl1/Sh3bp1/Rabep2/Ssc5d/Snx9
GOBP_MYELOID_CELL_HOMEOSTASIS	13/508	143/16223	2.903	0.000561033	0.00448708	0.00324	13	B2m/Hcls1/Stat1/Inpp5d/Nckap1l/Ikzf1/Hmox1/Spi1/Isg15/Lyn/Zfp36/Itpkb/Zfp36l1
GOBP_CELLULAR_RESPONSE_TO_ORGANIC_CYCLIC_COMPOUND	32/508	549/16223	1.861	0.000576082	0.00459777	0.00331993	32	Ddx58/Ifit1/Msn/Ifih1/P2ry6/Id3/Icam1/Lgals1/Pik3cg/Runx1/Sting1/Gna15/Zfp36/Cflar/Tlr3/Casp8/Gpam/Cebpa/Flna/Kank2/Zfp36l2/P2rx4/Rest/Igfbp5/Spp1/Ezh2/Casp6/Mavs/Zfp36l1/P2ry1/Ccna2/Pde3a
GOBP_RESPONSE_TO_CARBOHYDRATE	17/508	220/16223	2.468	0.000579929	0.00461808	0.00333459	17	Tgfbr2/Clec7a/Icam1/Lgals1/Lyn/H2-Eb1/Ucp2/Mlxipl/Gpam/Gas6/Lrp5/Khk/Ern1/Zfp36l1/Pim3/Nqo1/Zbtb20
GOBP_MYD88_DEPENDENT_TOLL_LIKE_RECEPTOR_SIGNALING_PATHWAY	6/508	34/16223	5.636	0.000583489	0.00461808	0.00333459	6	Irf7/Tlr2/Cd14/Irf1/Myd88/Map3k1
GOBP_MYD88_INDEPENDENT_TOLL_LIKE_RECEPTOR_SIGNALING_PATHWAY	6/508	34/16223	5.636	0.000583489	0.00461808	0.00333459	6	Irf7/Cd14/Tlr3/Birc3/Casp8/Ripk1
GOBP_REGULATION_OF_TYPE_I_INTERFERON_MEDIATED_SIGNALING_PATHWAY	6/508	34/16223	5.636	0.000583489	0.00461808	0.00333459	6	Ptpn6/Irf7/Usp18/Nlrc5/Ifnar2/Mavs
GOBP_INTERLEUKIN_10_PRODUCTION	8/508	61/16223	4.188	0.000598999	0.00470987	0.00340087	8	Pycard/Clec7a/Fcgr2b/Tlr2/Isg15/Syk/H2-Eb1/Inava
GOBP_POSITIVE_REGULATION_OF_NEURON_DEATH	10/508	92/16223	3.471	0.000599855	0.00470987	0.00340087	10	Itgam/C1qa/Fcgr2b/Grn/Itgb2/Nupr1/Casp8/Rest/Map3k11/Nqo1
GOBP_EMBRYO_IMPLANTATION	7/508	47/16223	4.756	0.000601286	0.00470987	0.00340087	7	Tgfbr2/Ddr1/Mmp2/Igfbp7/Syde1/Spp1/Emp2
GOBP_REGULATION_OF_EXTRACELLULAR_MATRIX_ORGANIZATION	7/508	47/16223	4.756	0.000601286	0.00470987	0.00340087	7	Pdpn/Tnfrsf1a/Tnfrsf1b/Ddr1/Runx1/Cflar/Notch1
GOBP_T_CELL_CYTOKINE_PRODUCTION	7/508	47/16223	4.756	0.000601286	0.00470987	0.00340087	7	B2m/H2-D1/Rsad2/Tnfrsf1b/H2-T23/Il1r1/Traf2
GOBP_POSITIVE_REGULATION_OF_T_CELL_CYTOKINE_PRODUCTION	5/508	23/16223	6.942	0.000622173	0.00485346	0.00350455	5	B2m/H2-D1/Rsad2/Il1r1/Traf2
GOBP_VACUOLAR_ACIDIFICATION	5/508	23/16223	6.942	0.000622173	0.00485346	0.00350455	5	Slc11a1/Grn/Tcirg1/Atp6v0a2/Cln5
GOBP_OSTEOCLAST_DIFFERENTIATION	10/508	93/16223	3.434	0.000653713	0.00508905	0.00367467	10	Csf1r/Cd109/Inpp5d/Csf1/Lrrk1/Anxa2/Tcirg1/Sbno2/Tlr3/Gab2
GOBP_NEGATIVE_REGULATION_OF_ADAPTIVE_IMMUNE_RESPONSE	8/508	62/16223	4.121	0.000669233	0.00518861	0.00374656	8	Ptpn6/H2-D1/Fcgr2b/Ptprc/Il4ra/Foxj1/H2-T23/Zbtb7b
GOBP_POSITIVE_REGULATION_OF_INTERLEUKIN_1_PRODUCTION	8/508	62/16223	4.121	0.000669233	0.00518861	0.00374656	8	Pycard/Clec7a/Casp8/Aim2/Inava/Nod1/Hspb1/1810058I24Rik
GOBP_REGULATION_OF_B_CELL_ACTIVATION	17/508	223/16223	2.435	0.000675928	0.00522984	0.00377633	17	Ptpn6/Inpp5d/Nckap1l/Fcgr2b/Clcf1/Cd74/Laptm5/Ptprc/Syk/Foxj1/Lyn/Nfam1/Nfatc2/Zfp36l2/Mmp14/Cd38/Zfp36l1
GOBP_EPIBOLY	6/508	35/16223	5.475	0.000685818	0.00528483	0.00381604	6	Cd44/Pdpn/Ddr1/Flna/Itga5/Ccn1
GOBP_REGULATORY_T_CELL_DIFFERENTIATION	6/508	35/16223	5.475	0.000685818	0.00528483	0.00381604	6	Lag3/Runx1/H2-Eb1/Irf1/Nfatc2/Fanca
GOBP_MUSCLE_STRUCTURE_DEVELOPMENT	34/508	603/16223	1.801	0.000703517	0.00539932	0.00389871	34	Cxcl10/Flnc/Cd53/Cd9/Id3/Capn3/Il4ra/Lgals1/Igfbp3/Tmem119/Nupr1/Cflar/Tgfbr1/Ptbp1/Myof/Nfatc1/Notch1/Nfatc2/Mmp14/Itga7/Tagln/Col6a3/Zfhx3/Pdlim5/Btg1/Rest/Dmpk/Akap13/Igfbp5/Ezh2/Zfp36l1/Svil/Myom1/Adam12
GOBP_NEGATIVE_REGULATION_OF_CELL_CYCLE	34/508	603/16223	1.801	0.000703517	0.00539932	0.00389871	34	Psmb8/Ccnd1/Trp53inp1/Sipa1/Irf1/Nupr1/Gpnmb/Mlxipl/Hpgd/Tgfbr1/Rps27l/Psme1/Cebpa/Rbl1/Kank2/Map3k20/Notch1/Lats2/Myc/Zfp36l2/Zfhx3/Psme2/Btg1/Ppp1r15a/Crlf3/Cdk2/Kat2b/Ezh2/Ern1/Zfp36l1/Cdk2ap2/Cdc14a/Fbxo4/Bub1b
GOBP_CD8_POSITIVE_ALPHA_BETA_T_CELL_DIFFERENTIATION	4/508	14/16223	9.124	0.00074057	0.00562685	0.004063	4	Nckap1l/Runx1/Irf1/Zbtb7b
GOBP_GLIAL_CELL_APOPTOTIC_PROCESS	4/508	14/16223	9.124	0.00074057	0.00562685	0.004063	4	Prkcd/Akap12/Gas6/Traf2
GOBP_POSITIVE_REGULATION_OF_MACROPHAGE_DIFFERENTIATION	4/508	14/16223	9.124	0.00074057	0.00562685	0.004063	4	Hcls1/Csf1/Casp8/Ripk1
GOBP_POSITIVE_THYMIC_T_CELL_SELECTION	4/508	14/16223	9.124	0.00074057	0.00562685	0.004063	4	Cd74/Ptprc/Dock2/Itpkb
GOBP_TOLL_LIKE_RECEPTOR_7_SIGNALING_PATHWAY	4/508	14/16223	9.124	0.00074057	0.00562685	0.004063	4	Rsad2/Unc93b1/Pik3ap1/Tlr7
GOBP_POSITIVE_REGULATION_OF_GLIOGENESIS	8/508	63/16223	4.055	0.000745957	0.00565647	0.00408439	8	Spint1/Clcf1/Tnfrsf1b/Tlr2/Tspo/Lyn/Rela/Notch1
GOBP_MEMBRANE_RAFT_ORGANIZATION	5/508	24/16223	6.653	0.000765861	0.00579583	0.00418502	5	Ptprc/Dock2/Anxa2/S100a10/Emp2
GOBP_REGULATION_OF_MYOBLAST_DIFFERENTIATION	7/508	49/16223	4.562	0.000778224	0.00587768	0.00424412	7	Cxcl10/Id3/Capn3/Igfbp3/Notch1/Btg1/Zfp36l1
GOBP_REGULATION_OF_MRNA_CATABOLIC_PROCESS	16/508	206/16223	2.48	0.000788515	0.00594359	0.00429171	16	Vim/Psmb8/Slc11a1/Zc3hav1/Tent5c/Zfp36/Prkcd/Psme1/Myd88/Mov10/Zfp36l2/Hspb1/Pabpc1/Psme2/Mapkapk2/Zfp36l1
GOBP_APOPTOTIC_PROCESS_INVOLVED_IN_DEVELOPMENT	6/508	36/16223	5.323	0.000801499	0.00602949	0.00435374	6	Tnfrsf1a/Tnfrsf1b/Spi1/Notch1/Lrp5/Ccn1
GOBP_REGULATION_OF_EPITHELIAL_CELL_DIFFERENTIATION	13/508	149/16223	2.786	0.000827143	0.00620404	0.00447977	13	Stat1/Cd109/Tnfrsf1a/Ccnd1/Foxj1/Runx1/Zfp36/S1pr3/Notch1/Btg1/Spry1/Ezh2/Zfp36l1
GOBP_REGULATION_OF_CD4_POSITIVE_ALPHA_BETA_T_CELL_ACTIVATION	8/508	64/16223	3.992	0.000829601	0.00620404	0.00447977	8	Nckap1l/Tgfbr2/Cd86/Il4ra/Runx1/H2-Eb1/Nfkbiz/Zbtb7b
GOBP_T_CELL_MIGRATION	8/508	64/16223	3.992	0.000829601	0.00620404	0.00447977	8	Cxcl10/Msn/Pycard/Icam1/Cxcl16/Aif1/Pik3cg/Dock8
GOBP_MYOBLAST_DIFFERENTIATION	9/508	80/16223	3.593	0.000868779	0.00648426	0.00468212	9	Cxcl10/Id3/Capn3/Lgals1/Igfbp3/Notch1/Btg1/Rest/Zfp36l1
GOBP_POSITIVE_REGULATION_OF_RECEPTOR_MEDIATED_ENDOCYTOSIS	7/508	50/16223	4.471	0.000880896	0.00653618	0.0047196	7	B2m/Plcg2/C3/Anxa2/Cd63/Syk/Ldlrap1
GOBP_REGULATION_OF_CD4_POSITIVE_ALPHA_BETA_T_CELL_DIFFERENTIATION	7/508	50/16223	4.471	0.000880896	0.00653618	0.0047196	7	Nckap1l/Cd86/Il4ra/Runx1/H2-Eb1/Nfkbiz/Zbtb7b
GOBP_RESPONSE_TO_ISCHEMIA	7/508	50/16223	4.471	0.000880896	0.00653618	0.0047196	7	Hk2/Csf1r/Cx3cr1/Csf1/P2rx4/Rest/Nqo1
GOBP_RESPONSE_TO_OXYGEN_LEVELS	24/508	379/16223	2.022	0.000900914	0.00667168	0.00481744	24	Psmb8/Hk2/Pdpn/Tgfbr2/Hmox1/Icam1/Tlr2/Nfe2l2/Mmp2/Plau/Ucp2/Cflar/Psme1/Bach1/Notch1/Myc/Mmp14/Psme2/Atp6v0a2/Rest/Sod3/Cd38/Zfp36l1/Ccna2
GOBP_NEGATIVE_REGULATION_OF_CATALYTIC_ACTIVITY	41/508	784/16223	1.67	0.000921165	0.00680838	0.00491615	41	A2m/Ptpn6/Bst2/Lgals3/Naip2/Spint1/Cd44/Pycard/Cd109/Nckap1l/Parp9/Dtx3l/Cnn3/Anxa3/Ptprc/C3/Anxa2/Adgrv1/Lyn/Pros1/Socs3/Zfp36/Prkcd/Casp8/Cebpa/Gmip/Gas6/Notch1/Lats2/Serping1/Sspo/Col6a3/Hspb1/Lrp5/Ppp1r15a/Crb2/Spry1/Csk/Kat2b/Gps2/Nqo1
GOBP_POSITIVE_REGULATION_OF_PROTEIN_CONTAINING_COMPLEX_ASSEMBLY	18/508	250/16223	2.299	0.000926588	0.00683516	0.00493549	18	Lgals3/Gbp5/Msn/Pycard/Hck/Nckap1l/Clec7a/Arpc1b/Icam1/Lcp1/Piezo1/Syk/Vasp/Bmf/1810058I24Rik/Pfn1/Gm14137/Snx9
GOBP_REGULATION_OF_NECROTIC_CELL_DEATH	6/508	37/16223	5.179	0.000931671	0.00685535	0.00495007	6	Tspo/Nupr1/Cflar/Birc3/Casp8/Ripk1
GOBP_POSITIVE_REGULATION_OF_AMYLOID_PRECURSOR_PROTEIN_CATABOLIC_PROCESS	5/508	25/16223	6.387	0.000932934	0.00685535	0.00495007	5	Ifngr1/Lyn/Gsap/Rela/Efna1
GOBP_ACTIVATION_OF_CYSTEINE_TYPE_ENDOPEPTIDASE_ACTIVITY	4/508	15/16223	8.516	0.000985024	0.00716879	0.00517639	4	Pycard/Lgmn/Casp8/Tbc1d10a
GOBP_NLRP3_INFLAMMASOME_COMPLEX_ASSEMBLY	4/508	15/16223	8.516	0.000985024	0.00716879	0.00517639	4	Gbp5/Eif2ak2/Aim2/1810058I24Rik
GOBP_POSITIVE_REGULATION_OF_B_CELL_DIFFERENTIATION	4/508	15/16223	8.516	0.000985024	0.00716879	0.00517639	4	Inpp5d/Nckap1l/Syk/Mmp14
GOBP_POSITIVE_REGULATION_OF_ENDOTHELIAL_CELL_CHEMOTAXIS	4/508	15/16223	8.516	0.000985024	0.00716879	0.00517639	4	Lgmn/Hspb1/P2rx4/Fgfr1
GOBP_REGULATION_OF_GRANULOCYTE_DIFFERENTIATION	4/508	15/16223	8.516	0.000985024	0.00716879	0.00517639	4	Hcls1/C1qc/Inpp5d/Runx1
GOBP_REGULATION_OF_CELLULAR_LOCALIZATION	42/508	812/16223	1.652	0.000991181	0.0071998	0.00519879	42	Cxcl10/Itgam/Ptpn6/Gbp2/Mx2/Rac2/Hcls1/Lgals3/Sp100/Msn/Cd84/P2ry6/Parp9/Dtx3l/Hmox1/Lcp1/Itgb2/Capn3/Anxa2/Il4ra/Syk/Lyn/H2-Eb1/Ucp2/Zfp36/Ldlrap1/Prkcd/Mdfic/Casp8/Flna/Gab2/Gas6/Lats2/Mmp14/Lrp5/P2rx4/Bag3/Csk/Mavs/Zfp36l1/Pim3/Fbxo4
GOBP_REGULATION_OF_SECRETION	34/508	616/16223	1.763	0.0010156	0.00736308	0.00531669	34	Itgam/Rac2/H2-D1/Rsad2/Oas2/Cd84/Fcgr2b/Tnfrsf1a/Cd74/Tnfrsf1b/Hmox1/Itgb2/Tlr2/Il4ra/Tcirg1/Syk/Lyn/Cd33/H2-Eb1/Ucp2/Sdc4/H2-T23/Syt15/Gab2/Notch1/Lrp5/P2rx4/Rest/Spp1/Cd38/Pim3/Rab11fip1/P2ry1/Myom1
GOBP_ENDOTHELIAL_CELL_DEVELOPMENT	8/508	66/16223	3.871	0.00101945	0.00737692	0.00532668	8	Msn/Tnfrsf1a/Icam1/Myd88/S1pr3/Plod3/Arhgef26/Col18a1
GOBP_REGULATION_OF_MACROPHAGE_MIGRATION	6/508	38/16223	5.042	0.00107752	0.00778229	0.00561938	6	C3ar1/Csf1r/Cx3cr1/Csf1/Mmp14/P2rx4
GOBP_INNATE_IMMUNE_RESPONSE_ACTIVATING_SIGNAL_TRANSDUCTION	11/508	117/16223	3.002	0.00111106	0.00798492	0.0057657	11	Psmb8/Hck/Plcg2/Syk/Lyn/Prkcd/Card9/Relb/Psme1/Rela/Psme2
GOBP_MACROPHAGE_MIGRATION	7/508	52/16223	4.299	0.00111812	0.00798492	0.0057657	7	Lgals3/C3ar1/Csf1r/Cx3cr1/Csf1/Mmp14/P2rx4
GOBP_POSITIVE_REGULATION_OF_EPITHELIAL_TO_MESENCHYMAL_TRANSITION	7/508	52/16223	4.299	0.00111812	0.00798492	0.0057657	7	Pdpn/Tgfbr2/Glipr2/Tgfbr1/Notch1/Crb2/Ezh2
GOBP_MYELOID_LEUKOCYTE_CYTOKINE_PRODUCTION	5/508	26/16223	6.141	0.00112565	0.00798492	0.0057657	5	Ddx58/Cd74/Laptm5/Hmox1/Mavs
GOBP_NEGATIVE_REGULATION_OF_LEUKOCYTE_MEDIATED_CYTOTOXICITY	5/508	26/16223	6.141	0.00112565	0.00798492	0.0057657	5	H2-D1/Fcgr2b/Ptprc/H2-T23/Mill2
GOBP_POSITIVE_REGULATION_OF_NEUTROPHIL_MIGRATION	5/508	26/16223	6.141	0.00112565	0.00798492	0.0057657	5	Rac2/C3ar1/Nckap1l/Cd74/Il1r1
GOBP_REGULATION_OF_B_CELL_RECEPTOR_SIGNALING_PATHWAY	5/508	26/16223	6.141	0.00112565	0.00798492	0.0057657	5	Fcgr2b/Lyn/Runx1/Nfam1/Gps2
GOBP_REGULATION_OF_PROGRAMMED_NECROTIC_CELL_DEATH	5/508	26/16223	6.141	0.00112565	0.00798492	0.0057657	5	Nupr1/Cflar/Birc3/Casp8/Ripk1
GOBP_REGULATION_OF_SYNCYTIUM_FORMATION_BY_PLASMA_MEMBRANE_FUSION	5/508	26/16223	6.141	0.00112565	0.00798492	0.0057657	5	Cxcl10/Cd53/Il4ra/Cflar/Nfatc2
GOBP_POSITIVE_REGULATION_OF_JUN_KINASE_ACTIVITY	8/508	67/16223	3.813	0.00112659	0.00798492	0.0057657	8	Syk/Fgd2/Mdfic/Map3k20/Ripk1/Map3k11/Ern1/Traf2
GOBP_CELLULAR_RESPONSE_TO_CARBOHYDRATE_STIMULUS	12/508	136/16223	2.818	0.00117539	0.00829981	0.00599307	12	Clec7a/Icam1/Lgals1/H2-Eb1/Ucp2/Mlxipl/Gas6/Lrp5/Ern1/Zfp36l1/Pim3/Zbtb20
GOBP_ESTABLISHMENT_OF_CELL_POLARITY	12/508	136/16223	2.818	0.00117539	0.00829981	0.00599307	12	Msn/Dock2/Tcirg1/Foxj1/Dock8/Amotl2/Amotl1/Crb2/Spry1/Kank1/Sh3bp1/Insc
GOBP_CALCIUM_MEDIATED_SIGNALING	15/508	194/16223	2.469	0.00119047	0.00838626	0.0060555	15	Plce1/Gbp2/Irgm1/Irgm2/Cx3cr1/Plcg2/Ptprc/Syk/Ccr5/Lat2/Ptbp1/Nfatc1/Nfatc2/P2rx4/Dmpk
GOBP_ACTIVATION_OF_MAPK_ACTIVITY	13/508	155/16223	2.678	0.00119205	0.00838626	0.0060555	13	Plce1/Cd74/Ptprc/Syk/Mdfic/Inava/Nod1/Shc1/Map3k20/Ripk1/Mapkapk2/Map3k11/Ern1
GOBP_NEURON_DEATH	22/508	343/16223	2.048	0.0012341	0.0086295	0.00623113	22	Itgam/H2-D1/Naip2/C1qa/Fcgr2b/Cx3cr1/Clcf1/Grn/Tnfrsf1b/Hmox1/Csf1/Lgmn/Itgb2/Ctsz/Nupr1/Gpnmb/Casp8/H2-T23/Rest/Map3k11/Traf2/Nqo1
GOBP_ACTIVATION_OF_CYSTEINE_TYPE_ENDOPEPTIDASE_ACTIVITY_INVOLVED_IN_APOPTOTIC_PROCESS	9/508	84/16223	3.422	0.00123549	0.0086295	0.00623113	9	Pycard/Laptm5/Ctsh/Cflar/Casp8/Rps27l/Nod1/Ripk1/Traf2
GOBP_ACTIVATION_OF_JUN_KINASE_ACTIVITY	6/508	39/16223	4.913	0.00124025	0.0086295	0.00623113	6	Syk/Mdfic/Map3k20/Ripk1/Map3k11/Ern1
GOBP_MAMMARY_GLAND_MORPHOGENESIS	6/508	39/16223	4.913	0.00124025	0.0086295	0.00623113	6	Csf1r/Tgfbr2/Csf1/Ddr1/Lrp5/Igfbp5
GOBP_POSITIVE_REGULATION_OF_B_CELL_PROLIFERATION	6/508	39/16223	4.913	0.00124025	0.0086295	0.00623113	6	Nckap1l/Clcf1/Cd74/Ptprc/Nfatc2/Cd38
GOBP_REGULATION_OF_NEUTROPHIL_MIGRATION	6/508	39/16223	4.913	0.00124025	0.0086295	0.00623113	6	Rac2/C3ar1/Nckap1l/Cd74/Il1r1/Myd88
GOBP_REGULATION_OF_BONE_REMODELING	7/508	53/16223	4.218	0.00125413	0.00871011	0.00628934	7	Csf1r/Inpp5d/Syk/Tmem119/Spp1/Cd38/Csk
GOBP_POSITIVE_REGULATION_OF_CELLULAR_AMIDE_METABOLIC_PROCESS	13/508	156/16223	2.661	0.00126427	0.00876455	0.00632865	13	Vim/Tnfrsf1a/Nfe2l2/Ifngr1/Plxnb2/Prkcd/Gsap/Rps27l/Rela/Pabpc1/Ppp1r15a/Efna1/Ccn1
GOBP_NEGATIVE_REGULATION_OF_BONE_RESORPTION	4/508	16/16223	7.984	0.00128109	0.00881678	0.00636636	4	Inpp5d/Tmem119/Cd38/Csk
GOBP_PODOSOME_ASSEMBLY	4/508	16/16223	7.984	0.00128109	0.00881678	0.00636636	4	Msn/Hck/Bin2/Lcp1
GOBP_POSITIVE_REGULATION_OF_MYELOID_LEUKOCYTE_CYTOKINE_PRODUCTION_INVOLVED_IN_IMMUNE_RESPONSE	4/508	16/16223	7.984	0.00128109	0.00881678	0.00636636	4	Ddx58/Cd74/Laptm5/Mavs
GOBP_POSITIVE_REGULATION_OF_TYPE_2_IMMUNE_RESPONSE	4/508	16/16223	7.984	0.00128109	0.00881678	0.00636636	4	Rsad2/Cd74/Cd86/Il4ra
GOBP_INTRINSIC_APOPTOTIC_SIGNALING_PATHWAY	19/508	279/16223	2.175	0.00130827	0.00897135	0.00647797	19	Cd44/Pycard/Tnfrsf1a/Cd74/Tnfrsf1b/Hmox1/Nfe2l2/Shisa5/Phlda3/Nupr1/Prkcd/Bmf/Rps27l/Tpt1/Hspb1/Ppp1r15a/Ern1/Traf2/Plagl2
GOBP_RESPONSE_TO_INSULIN	19/508	279/16223	2.175	0.00130827	0.00897135	0.00647797	19	Apobec1/Icam1/Tlr2/Tcirg1/Lyn/Socs3/Ucp2/Cflar/Prkcd/Rela/Shc1/Ccnd3/Atp6v0a2/Zbtb7b/Kat2b/Khk/Inppl1/Zfp36l1/Kank1
GOBP_POSITIVE_REGULATION_OF_TOLL_LIKE_RECEPTOR_SIGNALING_PATHWAY	5/508	27/16223	5.914	0.00134634	0.00919918	0.00664248	5	Rsad2/Ifi35/Cyba/Tlr2/Tlr3
GOBP_TOLL_LIKE_RECEPTOR_9_SIGNALING_PATHWAY	5/508	27/16223	5.914	0.00134634	0.00919918	0.00664248	5	Rsad2/Unc93b1/Pik3ap1/Tlr7/Myd88
GOBP_POSITIVE_REGULATION_OF_CYTOSKELETON_ORGANIZATION	16/508	217/16223	2.355	0.00136662	0.00930427	0.00671837	16	Hcls1/Pycard/Hck/Nckap1l/Arpc1b/Icam1/Vasp/Tgfbr1/Sdc4/Flna/Sorbs3/S100a10/Fhod1/Pfn1/Gm14137/Snx9
GOBP_REGULATION_OF_CHEMOTAXIS	16/508	217/16223	2.355	0.00136662	0.00930427	0.00671837	16	Cxcl10/Rac2/C3ar1/Csf1r/Nckap1l/Cd74/Aif1/Csf1/Lgmn/Lyn/Il6ra/Gas6/Notch1/Hspb1/P2rx4/Fgfr1
GOBP_REGULATION_OF_CELL_CYCLE_G1_S_PHASE_TRANSITION	14/508	177/16223	2.526	0.00138224	0.0093938	0.00678302	14	Ptpn6/Ccnd1/Aif1/Gpnmb/Rps27l/Psme1/Rbl1/Adamts1/Kank2/Ccnd3/Psme2/Cdk2/Ezh2/Cdk2ap2
GOBP_NEGATIVE_REGULATION_OF_LYMPHOCYTE_MEDIATED_IMMUNITY	7/508	54/16223	4.14	0.00140275	0.00951614	0.00687136	7	Ptpn6/H2-D1/Fcgr2b/Ptprc/Foxj1/H2-T23/Mill2
GOBP_NEGATIVE_REGULATION_OF_EXTRINSIC_APOPTOTIC_SIGNALING_PATHWAY_VIA_DEATH_DOMAIN_RECEPTORS	6/508	40/16223	4.79	0.00142112	0.00962361	0.00694896	6	Hmox1/Icam1/Cflar/Casp8/Ripk1/Traf2
GOBP_RESPONSE_TO_REACTIVE_OXYGEN_SPECIES	16/508	218/16223	2.344	0.00143347	0.00968993	0.00699684	16	Hmox1/Ncf1/Nfe2l2/Mmp2/Ucp2/Cflar/Prkcd/Rela/Ripk1/Sod3/Cdk2/Ezh2/Ern1/Traf2/Ccna2/Nqo1
GOBP_REGULATION_OF_TISSUE_REMODELING	9/508	86/16223	3.342	0.0014608	0.00985716	0.00711759	9	Csf1r/Inpp5d/Syk/Runx1/Tmem119/Gpnmb/Spp1/Cd38/Csk
GOBP_REGULATION_OF_RESPONSE_TO_WOUNDING	13/508	159/16223	2.611	0.00150316	0.010125	0.00731102	13	Cd109/Clec7a/Cd9/Grn/Nfe2l2/Pros1/Plau/Prkcd/Flna/Tnfrsf12a/Serping1/Spp1/Kank1
GOBP_METAL_ION_HOMEOSTASIS	34/508	631/16223	1.721	0.00152105	0.0102274	0.00738491	34	Cxcl10/Plce1/Ptpn6/B2m/C3ar1/Cd52/Hexb/Slc11a1/Cx3cr1/P2ry6/Plcg2/Hmox1/Ptprc/Capn3/Tcirg1/Lyn/Pik3cg/Ccr5/Gna15/Ftl1/Cp/S1pr3/Atp1b2/Myc/Tpt1/Slc41a1/Slc31a2/Atp6v0a2/P2rx4/Dmpk/Cd38/Steap3/Slc12a4/P2ry1
GOBP_NECROPTOTIC_PROCESS	6/508	41/16223	4.673	0.00162142	0.0108638	0.00784448	6	Cd14/Cflar/Tlr3/Birc3/Casp8/Ripk1
GOBP_REGULATION_OF_T_CELL_RECEPTOR_SIGNALING_PATHWAY	6/508	41/16223	4.673	0.00162142	0.0108638	0.00784448	6	Ptpn6/Gbp2/Lgals3/Laptm5/Rela/Nectin2
GOBP_3_UTR_MEDIATED_MRNA_DESTABILIZATION	4/508	17/16223	7.514	0.00163415	0.0108724	0.00785065	4	Zfp36/Mov10/Zfp36l2/Zfp36l1
GOBP_CELLULAR_RESPONSE_TO_REACTIVE_NITROGEN_SPECIES	4/508	17/16223	7.514	0.00163415	0.0108724	0.00785065	4	Cflar/Cdk2/Traf2/Ccna2
GOBP_REGULATION_OF_NUCLEAR_TRANSCRIBED_MRNA_CATABOLIC_PROCESS_DEADENYLATION_DEPENDENT_DECAY	4/508	17/16223	7.514	0.00163415	0.0108724	0.00785065	4	Zfp36/Zfp36l2/Pabpc1/Zfp36l1
GOBP_TOLL_LIKE_RECEPTOR_2_SIGNALING_PATHWAY	4/508	17/16223	7.514	0.00163415	0.0108724	0.00785065	4	Cyba/Pik3ap1/Tlr2/Lyn
GOBP_TISSUE_REGENERATION	8/508	71/16223	3.598	0.00164828	0.0109472	0.00790469	8	Klk6/Tgfbr2/Cd9/Capn3/Runx1/Cflar/Notch1/Ezh2
GOBP_POSITIVE_REGULATION_OF_APOPTOTIC_SIGNALING_PATHWAY	11/508	123/16223	2.856	0.00166945	0.0110685	0.00799226	11	Pycard/Ptprc/Ctsc/Nupr1/Prkcd/Tgfbr1/Bmf/Tnfrsf12a/Ripk1/Traf2/Plagl2
GOBP_TYROSINE_PHOSPHORYLATION_OF_STAT_PROTEIN	9/508	88/16223	3.266	0.00171801	0.0113706	0.00821041	9	Hcls1/Parp14/Csf1r/Clcf1/Parp9/Tnfrsf1a/Lyn/Socs3/Il6ra
GOBP_T_CELL_DIFFERENTIATION_INVOLVED_IN_IMMUNE_RESPONSE	8/508	72/16223	3.548	0.00180462	0.011923	0.00860932	8	Cd86/Fgl2/Il4ra/H2-Eb1/Relb/Il6ra/Nfkbiz/Zbtb7b
GOBP_POSITIVE_REGULATION_OF_GLIAL_CELL_DIFFERENTIATION	6/508	42/16223	4.562	0.00184247	0.012152	0.00877462	6	Spint1/Clcf1/Tnfrsf1b/Tlr2/Rela/Notch1
GOBP_MYELOID_DENDRITIC_CELL_ACTIVATION	5/508	29/16223	5.506	0.00188112	0.012364	0.0089277	5	Pycard/Tgfbr2/Spi1/Dock2/Relb
GOBP_NEGATIVE_REGULATION_OF_INTERLEUKIN_2_PRODUCTION	5/508	29/16223	5.506	0.00188112	0.012364	0.0089277	5	Lag3/Gbp2/Laptm5/Ptprc/Zfp36
GOBP_T_CELL_DIFFERENTIATION_IN_THYMUS	8/508	73/16223	3.5	0.00197244	0.0129418	0.00934493	8	B2m/Cd74/Ptprc/Dock2/Foxj1/Zfp36l2/Itpkb/Zfp36l1
GOBP_NEGATIVE_REGULATION_OF_MYELOID_CELL_DIFFERENTIATION	9/508	90/16223	3.194	0.00201028	0.0131673	0.00950776	9	C1qc/Inpp5d/Lyn/Zfp36/Tlr3/Nfkbia/Myc/Itpkb/Zfp36l1
GOBP_STRIATED_MUSCLE_CELL_DIFFERENTIATION	18/508	268/16223	2.145	0.00202025	0.0132099	0.0095385	18	Cxcl10/Flnc/Cd53/Cd9/Capn3/Il4ra/Tmem119/Cflar/Myof/Notch1/Nfatc2/Mmp14/Pdlim5/Dmpk/Akap13/Igfbp5/Ezh2/Adam12
GOBP_GAMMA_DELTA_T_CELL_ACTIVATION	4/508	18/16223	7.097	0.00204953	0.0133324	0.00962701	4	Nckap1l/Ptprc/Syk/Mill2
GOBP_NEGATIVE_REGULATION_OF_PROGRAMMED_NECROTIC_CELL_DEATH	4/508	18/16223	7.097	0.00204953	0.0133324	0.00962701	4	Nupr1/Birc3/Casp8/Ripk1
GOBP_POSITIVE_REGULATION_OF_TRANSCRIPTION_OF_NOTCH_RECEPTOR_TARGET	4/508	18/16223	7.097	0.00204953	0.0133324	0.00962701	4	Stat1/Notch3/Notch1/Kat2b
GOBP_POSITIVE_REGULATION_OF_CELLULAR_COMPONENT_BIOGENESIS	29/508	521/16223	1.778	0.0020622	0.013392	0.00966997	29	Plce1/Rac2/Lgals3/Gbp5/Msn/Pycard/Hck/Nckap1l/Clec7a/Arpc1b/Icam1/Lcp1/Piezo1/Syk/Vasp/Arap1/Tgfbr1/Bmf/Sdc4/Resf1/Flna/Sorbs3/S100a10/Fhod1/1810058I24Rik/Pfn1/Amigo3/Gm14137/Snx9
GOBP_LYMPHOCYTE_MIGRATION	10/508	108/16223	2.957	0.00206752	0.0134036	0.0096784	10	Cxcl10/Msn/Pycard/Icam1/Cxcl16/Aif1/Pik3cg/Dock8/Gas6/Stk10
GOBP_MORPHOGENESIS_OF_AN_EPITHELIAL_SHEET	7/508	58/16223	3.854	0.00213937	0.0138458	0.00999765	7	Cd44/Pdpn/Ddr1/Flna/Notch1/Itga5/Ccn1
GOBP_REGULATION_OF_VASCULAR_ASSOCIATED_SMOOTH_MUSCLE_CELL_PROLIFERATION	8/508	74/16223	3.452	0.00215231	0.0139058	0.010041	8	P2ry6/Hmox1/Mmp2/Ldlrap1/Hpgd/Adamts1/Igfbp5/Ern1
GOBP_CELL_MATRIX_ADHESION	16/508	227/16223	2.251	0.00216892	0.0139894	0.0101013	16	Cd44/Csf1/Itgb2/Ddr1/Cd63/Fermt3/Plau/Itgb5/Sdc4/S100a10/Mmp14/Itga7/Trip6/Rin2/Nid2/Emp2
GOBP_CARDIAC_EPITHELIAL_TO_MESENCHYMAL_TRANSITION	5/508	30/16223	5.323	0.00220006	0.0140471	0.010143	5	Tgfbr2/Tgfbr1/Notch1/Spry1/Efna1
GOBP_CELLULAR_RESPONSE_TO_LIPOPROTEIN_PARTICLE_STIMULUS	5/508	30/16223	5.323	0.00220006	0.0140471	0.010143	5	Cd9/Cd68/Itgb2/Syk/Myd88
GOBP_ENDOTHELIAL_CELL_CHEMOTAXIS	5/508	30/16223	5.323	0.00220006	0.0140471	0.010143	5	Lgmn/Notch1/Hspb1/P2rx4/Fgfr1
GOBP_NEGATIVE_REGULATION_OF_CELL_KILLING	5/508	30/16223	5.323	0.00220006	0.0140471	0.010143	5	H2-D1/Fcgr2b/Ptprc/H2-T23/Mill2
GOBP_POSITIVE_REGULATION_OF_INTERLEUKIN_2_PRODUCTION	5/508	30/16223	5.323	0.00220006	0.0140471	0.010143	5	Clec7a/Ptprc/Cd86/Runx1/Traf2
GOBP_RESPONSE_TO_TUMOR_CELL	5/508	30/16223	5.323	0.00220006	0.0140471	0.010143	5	H2-D1/Laptm5/H2-Eb1/Nectin2/Mill2
GOBP_NEGATIVE_REGULATION_OF_TRANSPORT	25/508	429/16223	1.861	0.00224362	0.0143012	0.0103265	25	H2-D1/Bst2/Lgals3/Sp100/Rsad2/Cd84/Fcgr2b/Tnfrsf1a/Cd74/Tnfrsf1b/Hmox1/Icam1/Tlr2/Cd33/Ucp2/Mdfic/H2-T23/Kcne1l/Notch1/Rest/Bag3/Csk/Pim3/Rab11fip1/P2ry1
GOBP_FC_EPSILON_RECEPTOR_SIGNALING_PATHWAY	15/508	207/16223	2.314	0.00225737	0.0143407	0.0103551	15	Psmb8/Lcp2/Plcg2/Vav1/Syk/Lyn/Lat2/Psme1/Nfatc1/Rela/Shc1/Gab2/Nfatc2/Psme2/Map3k1
GOBP_REGULATION_OF_ENDOTHELIAL_CELL_MIGRATION	15/508	207/16223	2.314	0.00225737	0.0143407	0.0103551	15	Sp100/Grn/Hmox1/Anxa3/Lgmn/Nfe2l2/Pik3cg/Notch1/Hspb1/Rin2/P2rx4/Fgfr1/Efna1/Sh3bp1/Emp2
GOBP_REGULATION_OF_HUMORAL_IMMUNE_RESPONSE	13/508	167/16223	2.486	0.00232891	0.0147705	0.0106654	13	A2m/Ptpn6/C3ar1/C1qa/C1qc/C1qb/Fcgr2b/Ptprc/C3/Foxj1/Pros1/Cfh/Serping1
GOBP_REGULATION_OF_GLIOGENESIS	9/508	92/16223	3.124	0.0023409	0.0147946	0.0106828	9	Spint1/Clcf1/Tnfrsf1b/Tlr2/Tspo/Lyn/Rela/Notch1/Ezh2
GOBP_POSITIVE_REGULATION_OF_SMALL_GTPASE_MEDIATED_SIGNAL_TRANSDUCTION	8/508	75/16223	3.406	0.00234483	0.0147946	0.0106828	8	Vav1/Csf1/Lyn/Pik3cg/Shc1/Notch1/Akap13/Itpkb
GOBP_REACTIVE_NITROGEN_SPECIES_METABOLIC_PROCESS	8/508	75/16223	3.406	0.00234483	0.0147946	0.0106828	8	Clec7a/Cx3cr1/Icam1/Itgb2/Tlr2/Tspo/P2rx4/Nqo1
GOBP_ENDODERMAL_CELL_DIFFERENTIATION	6/508	44/16223	4.355	0.00235218	0.0147946	0.0106828	6	Itgb2/Mmp2/Itgb5/Mmp14/Itga7/Itga5
GOBP_NEGATIVE_REGULATION_OF_EPITHELIAL_CELL_DIFFERENTIATION	6/508	44/16223	4.355	0.00235218	0.0147946	0.0106828	6	Stat1/Ccnd1/S1pr3/Notch1/Spry1/Ezh2
GOBP_POSITIVE_REGULATION_OF_REGULATED_SECRETORY_PATHWAY	7/508	59/16223	3.789	0.00236323	0.0148151	0.0106976	7	Itgam/H2-D1/Itgb2/Il4ra/Syk/H2-T23/Gab2
GOBP_REGULATION_OF_MACROPHAGE_ACTIVATION	7/508	59/16223	3.789	0.00236323	0.0148151	0.0106976	7	Fcgr2b/Cd74/Grn/Ptprc/Ctsc/Il4ra/Cebpa
GOBP_NEGATIVE_REGULATION_OF_DNA_BINDING_TRANSCRIPTION_FACTOR_ACTIVITY	13/508	168/16223	2.471	0.00245426	0.0153604	0.0110913	13	Sp100/Nlrc5/Pycard/Id3/Parp10/Hmox1/Foxj1/Nupr1/Aim2/Flna/Nfkbia/Gas6/Ezh2
GOBP_CELLULAR_ION_HOMEOSTASIS	34/508	650/16223	1.67	0.00246527	0.0154039	0.0111227	34	Cxcl10/Plce1/Ptpn6/C3ar1/Cd52/Hexb/Slc11a1/Cx3cr1/P2ry6/Plcg2/Grn/Hmox1/Ptprc/Capn3/Tcirg1/Lyn/Pik3cg/Ccr5/Gna15/Ftl1/Cp/S1pr3/Atp1b2/Myc/Tpt1/Slc41a1/Slc4a2/Slc31a2/Atp6v0a2/P2rx4/Dmpk/Cd38/Cln5/P2ry1
GOBP_REGULATION_OF_GLIAL_CELL_MIGRATION	4/508	19/16223	6.723	0.00253248	0.0157163	0.0113483	4	Cx3cr1/Csf1/Atp1b2/P2rx4
GOBP_RESPONSE_TO_NITRIC_OXIDE	4/508	19/16223	6.723	0.00253248	0.0157163	0.0113483	4	Cflar/Cdk2/Traf2/Ccna2
GOBP_TOLL_LIKE_RECEPTOR_3_SIGNALING_PATHWAY	4/508	19/16223	6.723	0.00253248	0.0157163	0.0113483	4	Unc93b1/Tlr3/Casp8/Ripk1
GOBP_REGULATION_OF_STEM_CELL_DIFFERENTIATION	10/508	111/16223	2.877	0.00253299	0.0157163	0.0113483	10	Psmb8/Eif2ak2/Nfe2l2/Runx1/Psme1/Lmo2/Notch1/Zfp36l2/Psme2/Rest
GOBP_ENDOTHELIAL_CELL_MIGRATION	17/508	252/16223	2.154	0.00254066	0.0157163	0.0113483	17	Sp100/Grn/Hmox1/Anxa3/Lgmn/Itgb2/Nfe2l2/Pik3cg/Tgfbr1/Notch1/Hspb1/Rin2/P2rx4/Fgfr1/Efna1/Sh3bp1/Emp2
GOBP_ENDODERM_DEVELOPMENT	8/508	76/16223	3.362	0.00255059	0.0157163	0.0113483	8	Itgb2/Mmp2/Itgb5/Notch1/Mmp14/Itga7/Itga5/Zfp36l1
GOBP_REGULATION_OF_CELLULAR_AMINE_METABOLIC_PROCESS	8/508	76/16223	3.362	0.00255059	0.0157163	0.0113483	8	Psmb8/Itgam/Itgb2/Slc7a7/Psme1/Odc1/Psme2/Nqo1
GOBP_RESPONSE_TO_AXON_INJURY	8/508	76/16223	3.362	0.00255059	0.0157163	0.0113483	8	Grn/Tspo/Lgals1/Lyn/Flna/Lamb2/P2rx4/Spp1
GOBP_LEUKOTRIENE_METABOLIC_PROCESS	5/508	31/16223	5.151	0.00255664	0.0157163	0.0113483	5	Ggta1/Tlr2/Syk/Ltc4s/Mapkapk2
GOBP_POSITIVE_REGULATION_OF_NATURAL_KILLER_CELL_MEDIATED_CYTOTOXICITY	5/508	31/16223	5.151	0.00255664	0.0157163	0.0113483	5	Lag3/H2-D1/Vav1/H2-T23/Nectin2
GOBP_INFLAMMATORY_RESPONSE_TO_ANTIGENIC_STIMULUS	7/508	60/16223	3.726	0.00260472	0.0159602	0.0115244	7	Fcgr2b/Icam1/Cd68/C3/H2-Eb1/H2-T23/Notch1
GOBP_POSITIVE_REGULATION_OF_MACROAUTOPHAGY	7/508	60/16223	3.726	0.00260472	0.0159602	0.0115244	7	Irgm1/Irgm2/Hmox1/Hspb8/Sting1/Nod1/Bag3
GOBP_COLLAGEN_METABOLIC_PROCESS	10/508	112/16223	2.851	0.00270556	0.0165514	0.0119513	10	Vim/Klk6/Ctss/Ctsd/Runx1/Mmp2/Tnxb/Plod3/Mmp14/P3h2
GOBP_POSITIVE_REGULATION_OF_ACTIN_FILAMENT_POLYMERIZATION	9/508	94/16223	3.058	0.00271333	0.0165723	0.0119664	9	Pycard/Hck/Nckap1l/Arpc1b/Icam1/Vasp/Pfn1/Gm14137/Snx9
GOBP_CELLULAR_RESPONSE_TO_PEPTIDE_HORMONE_STIMULUS	20/508	320/16223	1.996	0.00272684	0.016628	0.0120066	20	Apobec1/Nfe2l2/Tcirg1/Lyn/Socs3/Ucp2/Adcy7/Cflar/Prkcd/Rela/Shc1/Stat6/Ccnd3/Atp6v0a2/Zbtb7b/Csk/Kat2b/Zfp36l1/Kank1/Ccna2
GOBP_IRON_ION_TRANSPORT	8/508	77/16223	3.318	0.0027702	0.0168654	0.012178	8	B2m/Slc11a1/Tcirg1/Ftl1/Cp/Atp6v0a2/Steap3/Flvcr2
GOBP_INTRACELLULAR_RECEPTOR_SIGNALING_PATHWAY	18/508	276/16223	2.083	0.00277715	0.0168807	0.0121891	18	Ddx58/Irgm1/Irgm2/Irf7/Dhx58/Ifih1/Ddx60/Runx1/Birc3/Casp8/Gpam/Inava/Kank2/Nod1/Nfkbia/Rela/Ezh2/Gps2
GOBP_NEGATIVE_REGULATION_OF_INTRACELLULAR_SIGNAL_TRANSDUCTION	28/508	508/16223	1.76	0.00280962	0.0170507	0.0123119	28	Ptpn6/Gbp2/Dhx58/Stat1/Cd44/Pycard/Ifi35/Cd74/Rasal3/Ptprc/Nfe2l2/Lyn/Phlda3/Prkcd/Casp8/Rela/Ripk1/Myc/Tpt1/Nmi/Hspb1/Spry1/Csk/Efna1/Kank1/Gps2/Sh3bp1/Pde3a
GOBP_HEART_VALVE_DEVELOPMENT	7/508	61/16223	3.665	0.00286472	0.0173297	0.0125133	7	Tgfbr2/Tnfrsf1a/Tnfrsf1b/Nfatc1/Notch1/Efna1/Ccn1
GOBP_POSITIVE_REGULATION_OF_MONONUCLEAR_CELL_MIGRATION	7/508	61/16223	3.665	0.00286472	0.0173297	0.0125133	7	Cxcl10/Lgals3/Pycard/Aif1/Lgmn/Dock8/Gas6
GOBP_REGULATION_OF_ACTOMYOSIN_STRUCTURE_ORGANIZATION	9/508	95/16223	3.025	0.00291635	0.017614	0.0127186	9	Asap3/Arap1/Tgfbr1/Sdc4/Sorbs3/S100a10/Fhod1/Akap13/Pfn1
GOBP_NEGATIVE_REGULATION_OF_EPITHELIAL_CELL_APOPTOTIC_PROCESS	6/508	46/16223	4.165	0.0029613	0.0178571	0.0128942	6	Hmox1/Icam1/Nfe2l2/Nupr1/Cflar/Gas6
GOBP_POSITIVE_REGULATION_OF_PROTEIN_KINASE_B_SIGNALING	13/508	172/16223	2.414	0.00301228	0.0181357	0.0130953	13	Rac2/Hcls1/Cx3cr1/Pik3ap1/Vav1/Cd86/Pik3cg/Pik3r5/Tgfbr1/Gas6/P2rx4/Igfbp5/Fgfr1
GOBP_LABYRINTHINE_LAYER_MORPHOGENESIS	4/508	20/16223	6.387	0.00308815	0.018388	0.0132775	4	Spint1/Socs3/Zfp36l1/Ccn1
GOBP_NEGATIVE_REGULATION_OF_TISSUE_REMODELING	4/508	20/16223	6.387	0.00308815	0.018388	0.0132775	4	Inpp5d/Tmem119/Cd38/Csk
GOBP_POSITIVE_REGULATION_OF_AMYLOID_BETA_FORMATION	4/508	20/16223	6.387	0.00308815	0.018388	0.0132775	4	Ifngr1/Gsap/Rela/Efna1
GOBP_RESPONSE_TO_LITHIUM_ION	4/508	20/16223	6.387	0.00308815	0.018388	0.0132775	4	Igfbp2/Nfe2l2/Adcy7/Cebpa
GOBP_RESPONSE_TO_INTERLEUKIN_1	14/508	193/16223	2.317	0.00309011	0.018388	0.0132775	14	Psmb8/Gbp2/Pycard/Icam1/Psme1/Il1r1/Myd88/Nod1/Nfkbia/Rela/Akap12/Psme2/Cd38/Vrk2
GOBP_HYPERSENSITIVITY	3/508	10/16223	9.581	0.00310742	0.018388	0.0132775	3	Fcgr2b/C3/H2-T23
GOBP_INTERLEUKIN_18_PRODUCTION	3/508	10/16223	9.581	0.00310742	0.018388	0.0132775	3	Gbp5/Cd84/Tlr2
GOBP_MACROPINOCYTOSIS	3/508	10/16223	9.581	0.00310742	0.018388	0.0132775	3	Pycard/Dock2/Mapkapk2
GOBP_MEMBRANE_RAFT_ASSEMBLY	3/508	10/16223	9.581	0.00310742	0.018388	0.0132775	3	Anxa2/S100a10/Emp2
GOBP_MULTI_ORGANISM_MEMBRANE_ORGANIZATION	3/508	10/16223	9.581	0.00310742	0.018388	0.0132775	3	Ccr5/Gas6/Nectin2
GOBP_RESPONSE_TO_LIPOTEICHOIC_ACID	3/508	10/16223	9.581	0.00310742	0.018388	0.0132775	3	Tlr2/Cd14/Rela
GOBP_POSITIVE_REGULATION_OF_ACTIN_FILAMENT_BUNDLE_ASSEMBLY	7/508	62/16223	3.606	0.00314415	0.0185764	0.0134135	7	Tgfbr1/Sdc4/Flna/Sorbs3/S100a10/Fhod1/Pfn1
GOBP_MUSCLE_SYSTEM_PROCESS	25/508	441/16223	1.81	0.00322521	0.0190258	0.013738	25	Vim/Plce1/Cyba/Tnfrsf1a/Tnfrsf1b/Hmox1/Tln1/Pik3cg/Itgb5/Cflar/Flna/Sorbs3/Myof/Kcne1l/Notch1/Pdlim5/P2rx4/Myl12a/Dmpk/Akap13/Igfbp5/Cd38/Ezh2/P2ry1/Myom1
GOBP_EPITHELIAL_CELL_APOPTOTIC_PROCESS	10/508	115/16223	2.777	0.00328037	0.0192912	0.0139297	10	Tgfbr2/Hmox1/Icam1/Nfe2l2/Pik3cg/Zfp36/Nupr1/Cflar/Gas6/Zfp36l1
GOBP_REACTIVE_OXYGEN_SPECIES_BIOSYNTHETIC_PROCESS	10/508	115/16223	2.777	0.00328037	0.0192912	0.0139297	10	Clec7a/Cyba/Cx3cr1/Icam1/Itgb2/Tspo/Cflar/Inava/P2rx4/Nqo1
GOBP_REGULATION_OF_GRANULOCYTE_CHEMOTAXIS	6/508	47/16223	4.077	0.00330667	0.0194158	0.0140197	6	Rac2/C3ar1/Csf1r/Nckap1l/Cd74/Csf1
GOBP_REGULATION_OF_ANION_TRANSPORT	41/508	841/16223	1.557	0.00334273	0.0195973	0.0141507	41	Itgam/Rac2/Hk2/Hcls1/Sp100/Rsad2/Cd74/Lcp1/Itgb2/Tlr2/Tspo/C3/Nfe2l2/Anxa2/Tcirg1/Syk/Cd33/H2-Eb1/Ucp2/Ldlrap1/Prkcd/Mdfic/Casp8/Flna/Syt15/Nfkbia/Gas6/Ripk1/Lrp5/P2rx4/Rest/Spp1/Cd38/Bag3/Csk/Mavs/Pim3/Gps2/Rab11fip1/P2ry1/Myom1
GOBP_ACTIN_FILAMENT_BUNDLE_ORGANIZATION	12/508	154/16223	2.488	0.00335075	0.0195976	0.0141509	12	Aif1/Lcp1/Asap3/Itgb5/Arap1/Tgfbr1/Sdc4/Flna/Sorbs3/S100a10/Fhod1/Pfn1
GOBP_EXTRACELLULAR_MATRIX_DISASSEMBLY	9/508	97/16223	2.963	0.00335827	0.0195976	0.0141509	9	A2m/Cd44/Ctss/Pdpn/Lcp1/Ddr1/Mmp2/Mmp14/Adamts5
GOBP_POSITIVE_REGULATION_OF_ENDOCYTOSIS	9/508	97/16223	2.963	0.00335827	0.0195976	0.0141509	9	B2m/Nckap1l/Plcg2/C3/Anxa2/Cd63/Syk/Cd14/Ldlrap1
GOBP_PROTEIN_ADP_RIBOSYLATION	5/508	33/16223	4.839	0.00339259	0.0197373	0.0142518	5	Parp14/Parp12/Parp9/Parp10/Kat2b
GOBP_TOLERANCE_INDUCTION	5/508	33/16223	4.839	0.00339259	0.0197373	0.0142518	5	H2-D1/Tgfbr2/Foxj1/Lyn/H2-T23
GOBP_NEGATIVE_REGULATION_OF_T_CELL_PROLIFERATION	7/508	63/16223	3.548	0.00344392	0.0200053	0.0144453	7	Ptpn6/Cd86/Foxj1/H2-Eb1/Gpnmb/Sdc4/Zbtb7b
GOBP_SMOOTH_MUSCLE_CELL_MIGRATION	8/508	80/16223	3.194	0.00351847	0.0204071	0.0147355	8	Aif1/Ddr1/Nfe2l2/S100a11/Igfbp3/Plau/Adamts1/Igfbp5
GOBP_ION_HOMEOSTASIS	38/508	768/16223	1.58	0.00365061	0.0211413	0.0152656	38	Cxcl10/Plce1/Ptpn6/B2m/C3ar1/Cd52/Hexb/Slc11a1/Cx3cr1/P2ry6/Plcg2/Grn/Hmox1/Ptprc/Tspo/Capn3/Tcirg1/Lyn/Pik3cg/Ccr5/Gna15/Ftl1/Cp/S1pr3/Atp1b2/Myc/Tpt1/Slc41a1/Slc4a2/Slc31a2/Atp6v0a2/P2rx4/Dmpk/Cd38/Steap3/Slc12a4/Cln5/P2ry1
GOBP_T_CELL_SELECTION	6/508	48/16223	3.992	0.00368116	0.0212603	0.0153515	6	Cd74/Ptprc/Dock2/Syk/Il6ra/Itpkb
GOBP_OSTEOBLAST_DIFFERENTIATION	15/508	218/16223	2.197	0.0036924	0.0212603	0.0153515	15	Id3/Clic1/Tcirg1/Igfbp3/Clec5a/Tmem119/Cebpa/Il6ra/Notch1/Lrp5/Rest/Smoc1/Igfbp5/Spp1/Ccn1
GOBP_CELL_PROLIFERATION_INVOLVED_IN_KIDNEY_DEVELOPMENT	4/508	21/16223	6.083	0.00372154	0.0212603	0.0153515	4	Stat1/Cflar/Il6ra/Myc
GOBP_FIBROBLAST_APOPTOTIC_PROCESS	4/508	21/16223	6.083	0.00372154	0.0212603	0.0153515	4	Pik3cg/Gas6/Myc/Btg1
GOBP_NEGATIVE_REGULATION_OF_STEM_CELL_DIFFERENTIATION	4/508	21/16223	6.083	0.00372154	0.0212603	0.0153515	4	Nfe2l2/Notch1/Zfp36l2/Rest
GOBP_POSITIVE_REGULATION_OF_CELL_ADHESION_MEDIATED_BY_INTEGRIN	4/508	21/16223	6.083	0.00372154	0.0212603	0.0153515	4	Ptpn6/Nckap1l/Piezo1/Syk
GOBP_POSITIVE_REGULATION_OF_MAST_CELL_ACTIVATION	4/508	21/16223	6.083	0.00372154	0.0212603	0.0153515	4	Il4ra/Syk/Gab2/Nectin2
GOBP_POSITIVE_REGULATION_OF_MESENCHYMAL_CELL_PROLIFERATION	4/508	21/16223	6.083	0.00372154	0.0212603	0.0153515	4	Stat1/Tgfbr2/Myc/Lrp5
GOBP_PULMONARY_VALVE_DEVELOPMENT	4/508	21/16223	6.083	0.00372154	0.0212603	0.0153515	4	Tnfrsf1a/Tnfrsf1b/Nfatc1/Notch1
GOBP_RESPONSE_TO_GROWTH_FACTOR	36/508	718/16223	1.601	0.00373411	0.0213001	0.0153802	36	Spint1/Cd44/Cd109/Tgfbr2/Cx3cr1/Tnfrsf1b/Anxa3/Lgmn/Cd63/Zfp36/Itgb5/Cflar/Hpgd/Tgfbr1/Ptbp1/Rela/Shc1/Gas6/Notch1/Lats2/Myc/Zfp36l2/Hspb1/Zfhx3/Mapkapk2/Fgfr1/Crb2/Spry1/Itga5/Mcm7/Ern1/Zfp36l1/P2ry1/Ccna2/Pde3a/Ccn1
GOBP_MUSCLE_HYPERTROPHY	9/508	99/16223	2.903	0.00385122	0.0218696	0.0157915	9	Cyba/Tnfrsf1a/Tnfrsf1b/Notch1/Pdlim5/P2rx4/Akap13/Igfbp5/Ezh2
GOBP_REGULATION_OF_ACTIN_FILAMENT_BUNDLE_ASSEMBLY	9/508	99/16223	2.903	0.00385122	0.0218696	0.0157915	9	Asap3/Arap1/Tgfbr1/Sdc4/Flna/Sorbs3/S100a10/Fhod1/Pfn1
GOBP_REGULATION_OF_EPITHELIAL_TO_MESENCHYMAL_TRANSITION	9/508	99/16223	2.903	0.00385122	0.0218696	0.0157915	9	Pdpn/Tgfbr2/Glipr2/Tgfbr1/Notch1/Crb2/Spry1/Ezh2/Efna1
GOBP_NEGATIVE_REGULATION_OF_B_CELL_ACTIVATION	5/508	34/16223	4.696	0.00387691	0.0219499	0.0158495	5	Inpp5d/Fcgr2b/Laptm5/Foxj1/Lyn
GOBP_REGULATION_OF_PLATELET_ACTIVATION	5/508	34/16223	4.696	0.00387691	0.0219499	0.0158495	5	Pdpn/Cd9/Syk/Lyn/Prkcd
GOBP_CELL_JUNCTION_ORGANIZATION	35/508	695/16223	1.608	0.00393955	0.0222713	0.0160815	35	Flnc/Itgam/C1qa/Csf1r/C1qc/C1qb/Fcgr2b/Cx3cr1/Cd9/Lgmn/Tlr2/C3/Tln1/Il10ra/Plxnb2/Runx1/Vasp/Tgfbr1/Sdc4/Flna/Inava/Srgn/S100a10/Mmp14/Lamb2/Trip6/Pdlim5/Rest/Dmpk/Nectin2/Csk/Itga5/Efna1/Sh3bp1/Amigo3
GOBP_NEGATIVE_REGULATION_OF_APOPTOTIC_SIGNALING_PATHWAY	15/508	220/16223	2.177	0.00402006	0.0226927	0.0163858	15	Lgals3/Cd44/Cx3cr1/Cd74/Hmox1/Icam1/Nfe2l2/Cflar/Casp8/Tgfbr1/Rela/Ripk1/Tpt1/Hspb1/Traf2
GOBP_ADHESION_OF_SYMBIONT_TO_HOST_CELL	3/508	11/16223	8.71	0.00417403	0.0230482	0.0166425	3	Icam1/Gas6/Nectin2
GOBP_CD8_POSITIVE_ALPHA_BETA_T_CELL_PROLIFERATION	3/508	11/16223	8.71	0.00417403	0.0230482	0.0166425	3	H2-D1/Irf1/H2-T23
GOBP_ENDOTHELIAL_CELL_ACTIVATION	3/508	11/16223	8.71	0.00417403	0.0230482	0.0166425	3	Cxcl10/Tgfbr1/P2rx4
GOBP_NEGATIVE_REGULATION_OF_B_CELL_MEDIATED_IMMUNITY	3/508	11/16223	8.71	0.00417403	0.0230482	0.0166425	3	Ptpn6/Fcgr2b/Foxj1
GOBP_NK_T_CELL_ACTIVATION	3/508	11/16223	8.71	0.00417403	0.0230482	0.0166425	3	Rasal3/Elf4/Zbtb7b
GOBP_POSITIVE_REGULATION_BY_SYMBIONT_OF_ENTRY_INTO_HOST	3/508	11/16223	8.71	0.00417403	0.0230482	0.0166425	3	Cd74/Lgals1/H2-Eb1
GOBP_POSITIVE_REGULATION_OF_OSTEOBLAST_PROLIFERATION	3/508	11/16223	8.71	0.00417403	0.0230482	0.0166425	3	Tmem119/Lrp5/Ccn1
GOBP_POSITIVE_REGULATION_OF_SPHINGOLIPID_BIOSYNTHETIC_PROCESS	3/508	11/16223	8.71	0.00417403	0.0230482	0.0166425	3	Tnfrsf1a/Prkcd/Ccn1
GOBP_REGULATION_OF_APOPTOTIC_PROCESS_INVOLVED_IN_DEVELOPMENT	3/508	11/16223	8.71	0.00417403	0.0230482	0.0166425	3	Tnfrsf1a/Tnfrsf1b/Notch1
GOBP_REGULATION_OF_FC_RECEPTOR_MEDIATED_STIMULATORY_SIGNALING_PATHWAY	3/508	11/16223	8.71	0.00417403	0.0230482	0.0166425	3	Ptprc/Lyn/Csk
GOBP_REGULATION_OF_GAMMA_DELTA_T_CELL_ACTIVATION	3/508	11/16223	8.71	0.00417403	0.0230482	0.0166425	3	Nckap1l/Ptprc/Syk
GOBP_REGULATION_OF_LAMELLIPODIUM_MORPHOGENESIS	3/508	11/16223	8.71	0.00417403	0.0230482	0.0166425	3	Cd44/Pdpn/Kank1
GOBP_REGULATION_OF_RECEPTOR_CATABOLIC_PROCESS	3/508	11/16223	8.71	0.00417403	0.0230482	0.0166425	3	Dtx3l/Laptm5/Anxa2
GOBP_RESPONSE_TO_BACTERIAL_LIPOPROTEIN	3/508	11/16223	8.71	0.00417403	0.0230482	0.0166425	3	Tlr2/Cd14/Ssc5d
GOBP_T_CELL_ACTIVATION_VIA_T_CELL_RECEPTOR_CONTACT_WITH_ANTIGEN_BOUND_TO_MHC_MOLECULE_ON_ANTIGEN_PRESENTING_CELL	3/508	11/16223	8.71	0.00417403	0.0230482	0.0166425	3	Lgals3/Icam1/Fgl2
GOBP_NEGATIVE_REGULATION_OF_PROTEIN_MODIFICATION_PROCESS	29/508	548/16223	1.69	0.00424743	0.0234194	0.0169106	29	Ptpn6/Parp14/Lgals3/Pycard/Cd109/Nckap1l/Dtx3l/Parp10/Spi1/Isg15/Ptprc/Tspo/Capn3/Lrrk1/Igfbp3/Lyn/Socs3/Mlxipl/Prkcd/Cebpa/Rela/Lats2/Hspb1/Lrp5/Crtap/Ppp1r15a/Spry1/Kat2b/Gps2
GOBP_REGULATION_OF_PROTEIN_POLYMERIZATION	15/508	222/16223	2.158	0.0043711	0.0240664	0.0173777	15	Hcls1/Pycard/Hck/Nckap1l/Arpc1b/Icam1/Vasp/Prkcd/Cotl1/Plekhg2/Pfn1/Svil/Kank1/Gm14137/Snx9
GOBP_INTERLEUKIN_1_MEDIATED_SIGNALING_PATHWAY	9/508	101/16223	2.846	0.00439909	0.0240959	0.017399	9	Psmb8/Psme1/Il1r1/Myd88/Nod1/Nfkbia/Rela/Psme2/Vrk2
GOBP_STRESS_FIBER_ASSEMBLY	9/508	101/16223	2.846	0.00439909	0.0240959	0.017399	9	Asap3/Itgb5/Arap1/Tgfbr1/Sdc4/Sorbs3/S100a10/Fhod1/Pfn1
GOBP_NEGATIVE_REGULATION_OF_MUSCLE_HYPERTROPHY	5/508	35/16223	4.562	0.00440876	0.0240959	0.017399	5	Tnfrsf1a/Tnfrsf1b/Notch1/P2rx4/Igfbp5
GOBP_POSITIVE_REGULATION_OF_NATURAL_KILLER_CELL_MEDIATED_IMMUNITY	5/508	35/16223	4.562	0.00440876	0.0240959	0.017399	5	Lag3/H2-D1/Vav1/H2-T23/Nectin2
GOBP_RESPONSE_TO_STEROID_HORMONE	20/508	334/16223	1.912	0.00441219	0.0240959	0.017399	20	Igfbp2/Tgfbr2/Ccnd1/Icam1/Anxa3/Tlr2/Tspo/Runx1/Zfp36/Cflar/Gpam/Igfbp7/Kank2/Rela/Notch1/Zfp36l2/Rest/Spp1/Cd38/Zfp36l1
GOBP_IRON_ION_HOMEOSTASIS	8/508	83/16223	3.078	0.00441452	0.0240959	0.017399	8	B2m/Slc11a1/Hmox1/Ftl1/Cp/Myc/Atp6v0a2/Steap3
GOBP_NEGATIVE_REGULATION_OF_NECROTIC_CELL_DEATH	4/508	22/16223	5.806	0.00443751	0.024152	0.0174395	4	Nupr1/Birc3/Casp8/Ripk1
GOBP_THYMIC_T_CELL_SELECTION	4/508	22/16223	5.806	0.00443751	0.024152	0.0174395	4	Cd74/Ptprc/Dock2/Itpkb
GOBP_LYMPHOCYTE_APOPTOTIC_PROCESS	7/508	66/16223	3.387	0.00447473	0.0243198	0.0175607	7	Lgals3/Cd74/Lyn/Dock8/Gpam/Ripk1/Efna1
GOBP_REGULATION_OF_LYMPHOCYTE_APOPTOTIC_PROCESS	6/508	50/16223	3.832	0.00452331	0.0245486	0.0177259	6	Lgals3/Cd74/Lyn/Dock8/Gpam/Efna1
GOBP_FC_RECEPTOR_MEDIATED_STIMULATORY_SIGNALING_PATHWAY	13/508	181/16223	2.294	0.00465022	0.0252014	0.0181973	13	Hck/Nckap1l/Fcgr2b/Arpc1b/Fcgr1/Plcg2/Vav1/Fcgr3/Ptprc/Syk/Lyn/Prkcd/Csk
GOBP_NEGATIVE_REGULATION_OF_EXTRINSIC_APOPTOTIC_SIGNALING_PATHWAY	9/508	102/16223	2.818	0.00469486	0.0254071	0.0183458	9	Lgals3/Hmox1/Icam1/Cflar/Casp8/Tgfbr1/Rela/Ripk1/Traf2
GOBP_POSITIVE_T_CELL_SELECTION	5/508	36/16223	4.435	0.00499058	0.0268342	0.0193763	5	Cd74/Ptprc/Dock2/Il6ra/Itpkb
GOBP_RNA_DESTABILIZATION	5/508	36/16223	4.435	0.00499058	0.0268342	0.0193763	5	Tnfrsf1b/Zfp36/Mov10/Zfp36l2/Zfp36l1
GOBP_SKELETAL_MUSCLE_TISSUE_REGENERATION	5/508	36/16223	4.435	0.00499058	0.0268342	0.0193763	5	Tgfbr2/Cd9/Capn3/Cflar/Ezh2
GOBP_ACTIVATION_OF_MAPKK_ACTIVITY	6/508	51/16223	3.757	0.00499389	0.0268342	0.0193763	6	Eif2ak2/Tgfbr1/Map3k20/Ripk1/Map3k11/Map3k1
GOBP_REGULATION_OF_NATURAL_KILLER_CELL_MEDIATED_IMMUNITY	6/508	51/16223	3.757	0.00499389	0.0268342	0.0193763	6	Lag3/H2-D1/Vav1/H2-T23/Nectin2/Mill2
GOBP_POSITIVE_REGULATION_OF_ENDOTHELIAL_CELL_MIGRATION	10/508	122/16223	2.618	0.00500142	0.0268367	0.0193781	10	Grn/Hmox1/Anxa3/Lgmn/Nfe2l2/Pik3cg/Hspb1/Rin2/P2rx4/Fgfr1
GOBP_REGULATION_OF_JUN_KINASE_ACTIVITY	8/508	85/16223	3.006	0.00510291	0.0273427	0.0197434	8	Syk/Fgd2/Mdfic/Map3k20/Ripk1/Map3k11/Ern1/Traf2
GOBP_ACUTE_INFLAMMATORY_RESPONSE_TO_ANTIGENIC_STIMULUS	4/508	23/16223	5.554	0.00524074	0.0279186	0.0201593	4	Fcgr2b/Icam1/C3/H2-T23
GOBP_NEGATIVE_REGULATION_OF_T_CELL_RECEPTOR_SIGNALING_PATHWAY	4/508	23/16223	5.554	0.00524074	0.0279186	0.0201593	4	Ptpn6/Gbp2/Lgals3/Laptm5
GOBP_PLASMINOGEN_ACTIVATION	4/508	23/16223	5.554	0.00524074	0.0279186	0.0201593	4	Ctsz/Runx1/Plau/Plgrkt
GOBP_POSITIVE_REGULATION_OF_ANTIGEN_RECEPTOR_MEDIATED_SIGNALING_PATHWAY	4/508	23/16223	5.554	0.00524074	0.0279186	0.0201593	4	Ptprc/Nfam1/Rela/Nectin2
GOBP_POSITIVE_REGULATION_OF_ION_TRANSPORT	33/508	657/16223	1.604	0.00524715	0.0279186	0.0201593	33	Cxcl10/Itgam/Rac2/Hcls1/Lgals3/Ctss/P2ry6/Plcg2/Itgb2/Tlr2/Tspo/C3/Nfe2l2/Capn3/Anxa2/Cd33/H2-Eb1/Ldlrap1/Prkcd/Casp8/Flna/Nfkbia/Kcne1l/Gas6/Atp1b2/P2rx4/Spp1/Cd38/Bag3/Mavs/Gps2/P2ry1/Myom1
GOBP_POSITIVE_REGULATION_OF_AUTOPHAGY	10/508	123/16223	2.596	0.00529628	0.0281407	0.0203196	10	Trim30d/Irgm1/Trim30a/Irgm2/Hmox1/Trp53inp1/Hspb8/Sting1/Nod1/Bag3
GOBP_CELLULAR_GLUCOSE_HOMEOSTASIS	11/508	143/16223	2.457	0.00536654	0.0284741	0.0205604	11	Hk2/Icam1/Lgals1/H2-Eb1/Ucp2/Mlxipl/Gas6/Lrp5/Ern1/Pim3/Zbtb20
GOBP_CELLULAR_RESPONSE_TO_INTERFERON_ALPHA	3/508	12/16223	7.984	0.00543706	0.028569	0.0206289	3	Ifit3/Ifit2/Gas6
GOBP_EXTRACELLULAR_MATRIX_CONSTITUENT_SECRETION	3/508	12/16223	7.984	0.00543706	0.028569	0.0206289	3	Tnfrsf1a/Tnfrsf1b/Notch1
GOBP_GAMMA_DELTA_T_CELL_DIFFERENTIATION	3/508	12/16223	7.984	0.00543706	0.028569	0.0206289	3	Nckap1l/Ptprc/Syk
GOBP_NEGATIVE_T_CELL_SELECTION	3/508	12/16223	7.984	0.00543706	0.028569	0.0206289	3	Cd74/Ptprc/Dock2
GOBP_REGULATION_OF_ASPARTIC_TYPE_PEPTIDASE_ACTIVITY	3/508	12/16223	7.984	0.00543706	0.028569	0.0206289	3	Grn/Lyn/Efna1
GOBP_REGULATION_OF_PODOSOME_ASSEMBLY	3/508	12/16223	7.984	0.00543706	0.028569	0.0206289	3	Msn/Hck/Lcp1
GOBP_RESPONSE_TO_MACROPHAGE_COLONY_STIMULATING_FACTOR	3/508	12/16223	7.984	0.00543706	0.028569	0.0206289	3	Csf1r/Csf1/Tlr2
GOBP_NATURAL_KILLER_CELL_ACTIVATION	8/508	86/16223	2.971	0.00547646	0.0287363	0.0207497	8	H2-D1/Itgb2/Ptprc/Elf4/Casp8/H2-T23/Gas6/Mill2
GOBP_POSITIVE_REGULATION_OF_MRNA_CATABOLIC_PROCESS	6/508	52/16223	3.685	0.00549942	0.028817	0.020808	6	Zc3hav1/Zfp36/Mov10/Zfp36l2/Pabpc1/Zfp36l1
GOBP_RESPONSE_TO_ESTRADIOL	10/508	124/16223	2.575	0.00560459	0.0293276	0.0211767	10	Igfbp2/Arpc1b/Ccnd1/Cflar/Casp8/Hpgd/Cd38/Ezh2/Ccna2/Nqo1
GOBP_REGULATION_OF_NUCLEOCYTOPLASMIC_TRANSPORT	9/508	105/16223	2.737	0.00567568	0.0296587	0.0214158	9	Mx2/Hcls1/Sp100/Prkcd/Mdfic/Flna/Gas6/Bag3/Mavs
GOBP_PROTEIN_MATURATION	18/508	296/16223	1.942	0.00575164	0.0300144	0.0216726	18	Klk6/Pycard/Ctss/Lgmn/Ctsh/Ctsz/LTO1/Fam111a/Runx1/Plau/Casp8/Srgn/Lmf2/Mmp14/Tbc1d10a/Plgrkt/Kat2b/Cln5
GOBP_PROTEIN_PROCESSING	15/508	229/16223	2.092	0.00580149	0.030233	0.0218305	15	Klk6/Pycard/Ctss/Lgmn/Ctsh/Ctsz/Fam111a/Runx1/Plau/Casp8/Srgn/Mmp14/Tbc1d10a/Plgrkt/Cln5
GOBP_REGULATION_OF_CELLULAR_COMPONENT_SIZE	21/508	367/16223	1.827	0.0059861	0.0311523	0.0224943	21	Hcls1/Msn/Pycard/Hck/Nckap1l/Arpc1b/Vav1/Icam1/Vasp/Prkcd/Cotl1/Plekhg2/Ppp1r15a/Spp1/Pfn1/Slc12a4/Svil/Kank1/Sh3bp1/Gm14137/Snx9
GOBP_CELL_CYCLE_ARREST	15/508	230/16223	2.083	0.00603357	0.0313541	0.02264	15	Ccnd1/Trp53inp1/Irf1/Mlxipl/Tgfbr1/Map3k20/Notch1/Myc/Zfhx3/Ppp1r15a/Crlf3/Cdk2/Kat2b/Ern1/Cdc14a
GOBP_ENDODERM_FORMATION	6/508	53/16223	3.615	0.00604138	0.0313541	0.02264	6	Itgb2/Mmp2/Itgb5/Mmp14/Itga7/Itga5
GOBP_ACTOMYOSIN_STRUCTURE_ORGANIZATION	13/508	187/16223	2.22	0.00609411	0.0315846	0.0228064	13	Cnn3/Capn3/Asap3/Itgb5/Cflar/Arap1/Tgfbr1/Sdc4/Sorbs3/S100a10/Fhod1/Akap13/Pfn1
GOBP_EMBRYONIC_PLACENTA_MORPHOGENESIS	4/508	24/16223	5.323	0.00613571	0.0316276	0.0228375	4	Spint1/Socs3/Zfp36l1/Ccn1
GOBP_IMMUNE_RESPONSE_TO_TUMOR_CELL	4/508	24/16223	5.323	0.00613571	0.0316276	0.0228375	4	H2-D1/H2-Eb1/Nectin2/Mill2
GOBP_REGULATION_OF_PROTEIN_POLYUBIQUITINATION	4/508	24/16223	5.323	0.00613571	0.0316276	0.0228375	4	Parp10/Nmi/Gps2/Fbxo4
GOBP_REGULATION_OF_TOLERANCE_INDUCTION	4/508	24/16223	5.323	0.00613571	0.0316276	0.0228375	4	H2-D1/Tgfbr2/Foxj1/H2-T23
GOBP_NEGATIVE_REGULATION_OF_PROTEIN_SERINE_THREONINE_KINASE_ACTIVITY	11/508	146/16223	2.406	0.0062577	0.0322127	0.02326	11	Ptpn6/Pycard/Lyn/Prkcd/Cebpa/Lats2/Hspb1/Lrp5/Spry1/Kat2b/Gps2
GOBP_POSITIVE_REGULATION_OF_B_CELL_MEDIATED_IMMUNITY	5/508	38/16223	4.202	0.00631376	0.0323698	0.0233734	5	Clcf1/Ptprc/C3/H2-T23/Nectin2
GOBP_POSITIVE_REGULATION_OF_INTERLEUKIN_10_PRODUCTION	5/508	38/16223	4.202	0.00631376	0.0323698	0.0233734	5	Pycard/Clec7a/Tlr2/Syk/Inava
GOBP_REGULATION_OF_T_HELPER_CELL_DIFFERENTIATION	5/508	38/16223	4.202	0.00631376	0.0323698	0.0233734	5	Cd86/Il4ra/H2-Eb1/Nfkbiz/Zbtb7b
GOBP_CELL_CYCLE_PHASE_TRANSITION	31/508	615/16223	1.61	0.00638604	0.0326559	0.02358	31	Psmb8/Ptpn6/Ccnd1/Aif1/Ptprc/Gpnmb/Rps27l/Psme1/Nek6/Rbl1/Adamts1/Kank2/Bach1/Lats2/Myc/Zfp36l2/Ccnd3/Psme2/Cntrl/Crlf3/Cdk2/Map3k11/Ezh2/Mcm7/Zfp36l1/Cdk2ap2/Cdc14a/Mcm4/Rcc1/Ccna2/Bub1b
GOBP_RECEPTOR_METABOLIC_PROCESS	12/508	167/16223	2.295	0.00638677	0.0326559	0.02358	12	Mx2/Cd9/Dtx3l/Plcg2/Laptm5/Lgmn/Itgb2/Anxa2/Cd63/Syk/Ldlrap1/Arap1
GOBP_REGULATION_OF_WOUND_HEALING	10/508	127/16223	2.515	0.00661421	0.0337734	0.0243869	10	Cd109/Clec7a/Cd9/Nfe2l2/Pros1/Plau/Prkcd/Tnfrsf12a/Serping1/Kank1
GOBP_RESPONSE_TO_NUTRIENT	12/508	168/16223	2.281	0.00668928	0.0341108	0.0246305	12	Cxcl10/Trim25/Igfbp2/Tgfbr2/Ccnd1/Hmox1/Tspo/Kank2/Rela/Gas6/Spp1/Nqo1
GOBP_POSITIVE_REGULATION_OF_PHOSPHATIDYLINOSITOL_3_KINASE_SIGNALING	8/508	89/16223	2.871	0.00672291	0.0341905	0.0246881	8	Ptpn6/Hcls1/Pik3ap1/Ncf1/Lyn/Pik3cg/Pik3r5/Fgfr1
GOBP_REGULATION_OF_HEMATOPOIETIC_PROGENITOR_CELL_DIFFERENTIATION	8/508	89/16223	2.871	0.00672291	0.0341905	0.0246881	8	Psmb8/Eif2ak2/Nfe2l2/Runx1/Psme1/Lmo2/Notch1/Psme2
GOBP_ESTABLISHMENT_OR_MAINTENANCE_OF_CELL_POLARITY	14/508	211/16223	2.119	0.00676698	0.0343686	0.0248167	14	Rac2/Msn/Nckap1l/Dock2/Tcirg1/Foxj1/Dock8/Amotl2/Amotl1/Crb2/Spry1/Kank1/Sh3bp1/Insc
GOBP_ACTIN_CROSSLINK_FORMATION	3/508	13/16223	7.37	0.00690548	0.0346551	0.0250235	3	Aif1/Lcp1/Flna
GOBP_ENDOTHELIAL_CELL_MORPHOGENESIS	3/508	13/16223	7.37	0.00690548	0.0346551	0.0250235	3	Plod3/Arhgef26/Col18a1
GOBP_NEGATIVE_REGULATION_OF_EXTRACELLULAR_MATRIX_ORGANIZATION	3/508	13/16223	7.37	0.00690548	0.0346551	0.0250235	3	Tnfrsf1a/Tnfrsf1b/Notch1
GOBP_POSITIVE_REGULATION_OF_GLIAL_CELL_MIGRATION	3/508	13/16223	7.37	0.00690548	0.0346551	0.0250235	3	Cx3cr1/Csf1/P2rx4
GOBP_POSITIVE_REGULATION_OF_MAST_CELL_ACTIVATION_INVOLVED_IN_IMMUNE_RESPONSE	3/508	13/16223	7.37	0.00690548	0.0346551	0.0250235	3	Il4ra/Syk/Gab2
GOBP_POSITIVE_REGULATION_OF_TYPE_I_INTERFERON_MEDIATED_SIGNALING_PATHWAY	3/508	13/16223	7.37	0.00690548	0.0346551	0.0250235	3	Irf7/Nlrc5/Mavs
GOBP_REGULATION_OF_PLASMINOGEN_ACTIVATION	3/508	13/16223	7.37	0.00690548	0.0346551	0.0250235	3	Ctsz/Runx1/Plgrkt
GOBP_RESPIRATORY_BURST_INVOLVED_IN_DEFENSE_RESPONSE	3/508	13/16223	7.37	0.00690548	0.0346551	0.0250235	3	Hck/Grn/Pik3cg
GOBP_SINGLE_STRANDED_VIRAL_RNA_REPLICATION_VIA_DOUBLE_STRANDED_DNA_INTERMEDIATE	3/508	13/16223	7.37	0.00690548	0.0346551	0.0250235	3	Apobec3/Top2a/Resf1
GOBP_RAC_PROTEIN_SIGNAL_TRANSDUCTION	5/508	39/16223	4.094	0.00705987	0.0353832	0.0255493	5	Rac2/Aif1/Pik3cg/Arhgap17/Sh3bp1
GOBP_ATRIOVENTRICULAR_VALVE_DEVELOPMENT	4/508	25/16223	5.11	0.00712672	0.0356242	0.0257233	4	Tgfbr2/Notch1/Efna1/Ccn1
GOBP_POSITIVE_REGULATION_OF_GRANULOCYTE_CHEMOTAXIS	4/508	25/16223	5.11	0.00712672	0.0356242	0.0257233	4	Rac2/C3ar1/Nckap1l/Cd74
GOBP_PEPTIDYL_SERINE_MODIFICATION	19/508	326/16223	1.861	0.00720523	0.0358754	0.0259047	19	Irgm1/Irgm2/Hcls1/Cd44/Tgfbr2/Syk/Mlxipl/Prkcd/Tgfbr1/Nek6/Gas6/Mknk1/Lats2/Ripk1/Mapkapk2/Dmpk/Cdk2/Ern1/Vrk2
GOBP_REGULATION_OF_MRNA_METABOLIC_PROCESS	19/508	326/16223	1.861	0.00720523	0.0358754	0.0259047	19	Vim/Psmb8/Slc11a1/Zc3hav1/Apobec1/Tent5c/Zfp36/Prkcd/Psme1/Myd88/Ptbp1/Mov10/Zfp36l2/Hspb1/Pabpc1/Psme2/Mapkapk2/Rest/Zfp36l1
GOBP_ASTROCYTE_DIFFERENTIATION	7/508	72/16223	3.105	0.00721473	0.0358754	0.0259047	7	Vim/C1qa/Clcf1/Grn/Ifngr1/Notch1/Lamb2
GOBP_NATURAL_KILLER_CELL_MEDIATED_IMMUNITY	7/508	72/16223	3.105	0.00721473	0.0358754	0.0259047	7	Lag3/Ptpn6/H2-D1/Vav1/H2-T23/Nectin2/Mill2
GOBP_NEGATIVE_REGULATION_OF_MRNA_CATABOLIC_PROCESS	6/508	55/16223	3.484	0.00724036	0.0359557	0.0259627	6	Slc11a1/Tent5c/Zfp36/Myd88/Pabpc1/Mapkapk2
GOBP_MAMMARY_GLAND_DEVELOPMENT	10/508	129/16223	2.476	0.00736203	0.0364646	0.0263301	10	Hk2/Csf1r/Oas2/Tgfbr2/Ccnd1/Csf1/Ddr1/Lrp5/Zbtb7b/Igfbp5
GOBP_MODULATION_OF_PROCESS_OF_OTHER_ORGANISM	10/508	129/16223	2.476	0.00736203	0.0364646	0.0263301	10	Irgm1/Irgm2/Eif2ak2/Csf1r/Mpeg1/Clec7a/Anxa2/Syk/Casp8/Rest
GOBP_INOSITOL_LIPID_MEDIATED_SIGNALING	13/508	192/16223	2.162	0.00755251	0.0373593	0.0269762	13	Plce1/Ptpn6/Hcls1/Csf1r/Pik3ap1/Ncf1/Plcb2/Lyn/Pik3cg/Pik3r5/Gab2/Fgfr1/Zfp36l1
GOBP_ACUTE_INFLAMMATORY_RESPONSE	9/508	110/16223	2.613	0.00765342	0.0377181	0.0272352	9	Osmr/Fcgr2b/B4galt1/Icam1/C3/Pik3cg/Nupr1/H2-T23/Il6ra
GOBP_GLAND_MORPHOGENESIS	9/508	110/16223	2.613	0.00765342	0.0377181	0.0272352	9	Csf1r/Msn/Tgfbr2/Csf1/Ddr1/Cflar/Notch1/Lrp5/Igfbp5
GOBP_EPITHELIAL_CELL_DIFFERENTIATION	35/508	726/16223	1.54	0.00765481	0.0377181	0.0272352	35	Vim/Lgals3/Stat1/Msn/Tgm1/Cd109/Pdpn/Tnfrsf1a/Cnn3/Id3/B4galt1/Ccnd1/Icam1/Tagln2/Foxj1/Runx1/Palld/Zfp36/Flna/Myd88/S1pr3/Plod3/Notch1/Tagln/Lamb2/Arhgef26/Btg1/Col18a1/Tfcp2l1/Spry1/Ezh2/Casp6/Zfp36l1/Sh3bp1/Shroom3
GOBP_REGULATION_OF_REACTIVE_OXYGEN_SPECIES_BIOSYNTHETIC_PROCESS	8/508	91/16223	2.807	0.00766577	0.0377231	0.0272389	8	Clec7a/Cyba/Cx3cr1/Icam1/Itgb2/Tspo/Cflar/P2rx4
GOBP_EPITHELIAL_TUBE_MORPHOGENESIS	18/508	305/16223	1.885	0.00775569	0.0380863	0.0275011	18	Cxcl10/Spint1/Csf1r/Tgfbr2/Itgax/Csf1/Ddr1/Ctsh/Plxnb2/Vasp/Sdc4/Notch1/Myc/Mmp14/Lrp5/Tulp3/Spry1/Shroom3
GOBP_RESPONSE_TO_ETHANOL	10/508	130/16223	2.457	0.00775962	0.0380863	0.0275011	10	Apobec1/Ccnd1/Icam1/Spi1/Cd14/Trp53inp1/Adcy7/Casp8/Hpgd/Nqo1
GOBP_POSITIVE_REGULATION_OF_PROTEIN_IMPORT	5/508	40/16223	3.992	0.00786541	0.038506	0.0278042	5	Hcls1/Prkcd/Flna/Bag3/Mavs
GOBP_REGULATION_OF_KERATINOCYTE_DIFFERENTIATION	5/508	40/16223	3.992	0.00786541	0.038506	0.0278042	5	Cd109/Runx1/Zfp36/Notch1/Zfp36l1
GOBP_LYMPHOCYTE_COSTIMULATION	6/508	56/16223	3.422	0.00790029	0.0385774	0.0278557	6	Ptpn6/Vav1/Cd86/Lgals1/Lyn/Csk
GOBP_MONOCYTE_CHEMOTAXIS	6/508	56/16223	3.422	0.00790029	0.0385774	0.0278557	6	Cxcl10/Lgals3/Aif1/Lgmn/Lyn/Il6ra
GOBP_HUMORAL_IMMUNE_RESPONSE	23/508	425/16223	1.728	0.00795832	0.0388109	0.0280243	23	Cxcl10/A2m/Ptpn6/H2-D1/C3ar1/Lyz2/C1qa/C1qc/C1qb/Slc11a1/Fcgr2b/Ptprc/C3/Foxj1/H2-Ab1/Pros1/H2-Eb1/H2-T23/Cfh/Blnk/Notch1/Serping1/Pglyrp1
GOBP_VACUOLE_ORGANIZATION	12/508	172/16223	2.228	0.00801402	0.0390324	0.0281843	12	Irgm1/Irgm2/Hexb/Laptm5/Grn/Anxa2/Tcirg1/Trp53inp1/Sting1/Nupr1/Bag3/Cln5
GOBP_POST_TRANSLATIONAL_PROTEIN_MODIFICATION	21/508	377/16223	1.779	0.00803215	0.0390706	0.0282119	21	Psmb8/Irgm1/Irgm2/Csf1/C3/Lgals1/Igfbp3/Socs3/Shisa5/Igfbp7/Cp/Psme1/Gas6/Lamb2/Psme2/Spsb1/Crtap/Igfbp5/Spp1/Fbxo4/Ccn1
GOBP_RESPONSE_TO_VITAMIN	8/508	92/16223	2.777	0.0081729	0.0396187	0.0286076	8	Cxcl10/Trim25/Ccnd1/Tspo/Kank2/Rela/Gas6/Spp1
GOBP_POSITIVE_REGULATION_OF_ACUTE_INFLAMMATORY_RESPONSE	4/508	26/16223	4.913	0.00821782	0.0396187	0.0286076	4	Osmr/C3/Pik3cg/H2-T23
GOBP_REGULATION_OF_MESENCHYMAL_CELL_PROLIFERATION	4/508	26/16223	4.913	0.00821782	0.0396187	0.0286076	4	Stat1/Tgfbr2/Myc/Lrp5
GOBP_REGULATION_OF_MONOCYTE_CHEMOTAXIS	4/508	26/16223	4.913	0.00821782	0.0396187	0.0286076	4	Cxcl10/Aif1/Lgmn/Lyn
GOBP_REGULATION_OF_OSTEOBLAST_PROLIFERATION	4/508	26/16223	4.913	0.00821782	0.0396187	0.0286076	4	Eif2ak2/Tmem119/Lrp5/Ccn1
GOBP_RESPONSE_TO_OXYGEN_RADICAL	4/508	26/16223	4.913	0.00821782	0.0396187	0.0286076	4	Nfe2l2/Ucp2/Sod3/Nqo1
GOBP_RIG_I_SIGNALING_PATHWAY	4/508	26/16223	4.913	0.00821782	0.0396187	0.0286076	4	Ddx58/Dhx58/Ddx60/Birc3
GOBP_INTRINSIC_APOPTOTIC_SIGNALING_PATHWAY_BY_P53_CLASS_MEDIATOR	7/508	74/16223	3.021	0.00835774	0.0401912	0.029021	7	Cd44/Pycard/Cd74/Shisa5/Phlda3/Nupr1/Rps27l
GOBP_REGULATION_OF_HEMATOPOIETIC_STEM_CELL_DIFFERENTIATION	7/508	74/16223	3.021	0.00835774	0.0401912	0.029021	7	Psmb8/Eif2ak2/Nfe2l2/Runx1/Psme1/Lmo2/Psme2
GOBP_EPITHELIAL_TO_MESENCHYMAL_TRANSITION	11/508	152/16223	2.311	0.00838585	0.0402754	0.0290818	11	Pdpn/Tgfbr2/Glipr2/Tgfbr1/Flna/Notch1/Fgfr1/Crb2/Spry1/Ezh2/Efna1
GOBP_RESPONSE_TO_MONOSACCHARIDE	13/508	195/16223	2.129	0.00855187	0.0409108	0.0295406	13	Tgfbr2/Icam1/Lgals1/H2-Eb1/Ucp2/Mlxipl/Gpam/Gas6/Lrp5/Khk/Ern1/Pim3/Zbtb20
GOBP_ADHESION_OF_SYMBIONT_TO_HOST	3/508	14/16223	6.843	0.00858682	0.0409108	0.0295406	3	Icam1/Gas6/Nectin2
GOBP_NAD_BIOSYNTHESIS_VIA_NICOTINAMIDE_RIBOSIDE_SALVAGE_PATHWAY	3/508	14/16223	6.843	0.00858682	0.0409108	0.0295406	3	Parp9/Parp10/Naprt
GOBP_NEGATIVE_REGULATION_OF_INTERFERON_BETA_PRODUCTION	3/508	14/16223	6.843	0.00858682	0.0409108	0.0295406	3	Pycard/Relb/Nmi
GOBP_REGULATION_OF_ACUTE_INFLAMMATORY_RESPONSE_TO_ANTIGENIC_STIMULUS	3/508	14/16223	6.843	0.00858682	0.0409108	0.0295406	3	Fcgr2b/C3/H2-T23
GOBP_REGULATION_OF_CELL_PROLIFERATION_INVOLVED_IN_KIDNEY_DEVELOPMENT	3/508	14/16223	6.843	0.00858682	0.0409108	0.0295406	3	Cflar/Il6ra/Myc
GOBP_NEGATIVE_REGULATION_OF_PEPTIDYL_TYROSINE_PHOSPHORYLATION	6/508	57/16223	3.362	0.00860241	0.0409108	0.0295406	6	Ptpn6/Parp14/Ptprc/Lrrk1/Socs3/Prkcd
GOBP_REGULATION_OF_PROTEIN_LOCALIZATION_TO_NUCLEUS	10/508	132/16223	2.419	0.0086043	0.0409108	0.0295406	10	Hcls1/Parp9/Dtx3l/Prkcd/Mdfic/Flna/Lats2/Bag3/Mavs/Fbxo4
GOBP_MUSCLE_CELL_MIGRATION	8/508	93/16223	2.747	0.00870478	0.0412338	0.0297738	8	Aif1/Ddr1/Nfe2l2/S100a11/Igfbp3/Plau/Adamts1/Igfbp5
GOBP_POSITIVE_REGULATION_OF_EXOCYTOSIS	8/508	93/16223	2.747	0.00870478	0.0412338	0.0297738	8	Itgam/H2-D1/Itgb2/Il4ra/Syk/Sdc4/H2-T23/Gab2
GOBP_REGULATION_OF_EPITHELIAL_CELL_APOPTOTIC_PROCESS	8/508	93/16223	2.747	0.00870478	0.0412338	0.0297738	8	Hmox1/Icam1/Nfe2l2/Zfp36/Nupr1/Cflar/Gas6/Zfp36l1
GOBP_SEMI_LUNAR_VALVE_DEVELOPMENT	5/508	41/16223	3.895	0.00873263	0.0412627	0.0297947	5	Tnfrsf1a/Tnfrsf1b/Nfatc1/Notch1/Efna1
GOBP_T_HELPER_1_TYPE_IMMUNE_RESPONSE	5/508	41/16223	3.895	0.00873263	0.0412627	0.0297947	5	Slc11a1/Il4ra/H2-Eb1/Relb/Il1r1
GOBP_MEMBRANE_INVAGINATION	12/508	175/16223	2.19	0.00913598	0.043115	0.0311322	12	Itgam/Rac2/Nckap1l/Fcgr2b/Fcgr1/Aif1/Bin2/Itgb2/C3/Snx18/Sh3bp1/Snx9
GOBP_REGULATION_OF_PROTEIN_TYROSINE_KINASE_ACTIVITY	8/508	94/16223	2.718	0.00926213	0.0436561	0.0315229	8	Csf1r/Fcgr1/Ncf1/Ptprc/Afap1l2/Shc1/Gas6/Efna1
GOBP_NEGATIVE_REGULATION_OF_NEURON_DEATH	13/508	197/16223	2.107	0.0092739	0.0436574	0.0315239	13	H2-D1/Naip2/Cx3cr1/Clcf1/Grn/Tnfrsf1b/Hmox1/Csf1/Lgmn/Gpnmb/H2-T23/Rest/Traf2
GOBP_NEGATIVE_REGULATION_OF_INTERLEUKIN_6_PRODUCTION	6/508	58/16223	3.304	0.00934815	0.0438982	0.0316977	6	Ptpn6/Inpp5d/Nckap1l/Foxj1/Gas6/Csk
GOBP_REGULATION_OF_NITRIC_OXIDE_METABOLIC_PROCESS	6/508	58/16223	3.304	0.00934815	0.0438982	0.0316977	6	Clec7a/Cx3cr1/Icam1/Itgb2/Tspo/P2rx4
GOBP_INOSITOL_PHOSPHATE_BIOSYNTHETIC_PROCESS	4/508	27/16223	4.731	0.00941286	0.0439846	0.0317601	4	P2ry6/Plcg2/Itpkb/P2ry1
GOBP_MAMMARY_GLAND_DUCT_MORPHOGENESIS	4/508	27/16223	4.731	0.00941286	0.0439846	0.0317601	4	Csf1r/Csf1/Ddr1/Lrp5
GOBP_POSITIVE_REGULATION_OF_P38MAPK_CASCADE	4/508	27/16223	4.731	0.00941286	0.0439846	0.0317601	4	Spi1/Ncf1/Gadd45g/Gadd45b
GOBP_PROTEIN_HYDROXYLATION	4/508	27/16223	4.731	0.00941286	0.0439846	0.0317601	4	Plod3/P4ha3/Crtap/P3h2
GOBP_RESPONSE_TO_CORTICOSTEROID	11/508	155/16223	2.266	0.00964126	0.0449908	0.0324867	11	Igfbp2/Ccnd1/Icam1/Anxa3/Zfp36/Cflar/Igfbp7/Notch1/Zfp36l2/Rest/Zfp36l1
GOBP_ASTROCYTE_DEVELOPMENT	5/508	42/16223	3.802	0.00966373	0.0449908	0.0324867	5	Vim/C1qa/Grn/Ifngr1/Lamb2
GOBP_NEGATIVE_REGULATION_OF_MUSCLE_CELL_APOPTOTIC_PROCESS	5/508	42/16223	3.802	0.00966373	0.0449908	0.0324867	5	Hmox1/Nfe2l2/Nupr1/Cflar/Bag3
GOBP_REGULATION_OF_METAL_ION_TRANSPORT	15/508	243/16223	1.971	0.00978875	0.0455171	0.0328667	15	Cxcl10/Ptpn6/Lgals3/Cd84/P2ry6/Plcg2/Icam1/Tspo/Capn3/Lyn/Pik3cg/Cd33/Kcne1l/Atp1b2/P2rx4
GOBP_MUSCLE_CELL_DIFFERENTIATION	20/508	360/16223	1.774	0.00980859	0.0455536	0.032893	20	Cxcl10/Flnc/Cd53/Cd9/Capn3/Il4ra/Tmem119/Cflar/Ptbp1/Myof/Nfatc1/Notch1/Nfatc2/Mmp14/Pdlim5/Dmpk/Akap13/Igfbp5/Ezh2/Adam12
GOBP_VASCULAR_ENDOTHELIAL_GROWTH_FACTOR_RECEPTOR_SIGNALING_PATHWAY	8/508	95/16223	2.689	0.00984565	0.0456699	0.032977	8	Nckap1l/Cyba/Vav1/Ncf1/Ncf2/Hspb1/Mapkapk2/Itga5
GOBP_MUSCLE_ADAPTATION	9/508	115/16223	2.499	0.010118	0.0466315	0.0336714	9	Cyba/Tnfrsf1a/Tnfrsf1b/Hmox1/Cflar/Notch1/P2rx4/Igfbp5/Ezh2
GOBP_REGULATION_OF_DNA_TEMPLATED_TRANSCRIPTION_IN_RESPONSE_TO_STRESS	9/508	115/16223	2.499	0.010118	0.0466315	0.0336714	9	Psmb8/Hmox1/Nfe2l2/Psme1/Rela/Bach1/Notch1/Psme2/Bag3
GOBP_PROTEIN_POLYMERIZATION	17/508	290/16223	1.872	0.0101186	0.0466315	0.0336714	17	Mx2/Hcls1/Pycard/Hck/Nckap1l/Arpc1b/Icam1/Aif1/Vasp/Prkcd/Cotl1/Plekhg2/Pfn1/Svil/Kank1/Gm14137/Snx9
GOBP_REGULATION_OF_PROTEIN_STABILITY	17/508	290/16223	1.872	0.0101186	0.0466315	0.0336714	17	Irgm1/Irgm2/Pycard/Grn/Ifi30/Capn3/Ctsh/Adgrv1/Prkcd/Flna/Atp1b2/Crtap/Pfn1/Bag3/Efna1/Fbxo4/Insc
GOBP_HETEROTYPIC_CELL_CELL_ADHESION	6/508	59/16223	3.248	0.0101389	0.0466315	0.0336714	6	Cd44/Itgax/Itgb2/Ptprc/Itga7/Itga5
GOBP_REGULATION_OF_LYMPHOCYTE_MIGRATION	6/508	59/16223	3.248	0.0101389	0.0466315	0.0336714	6	Cxcl10/Msn/Pycard/Aif1/Dock8/Stk10
GOBP_REGULATION_OF_PROTEIN_IMPORT	6/508	59/16223	3.248	0.0101389	0.0466315	0.0336714	6	Hcls1/Prkcd/Mdfic/Flna/Bag3/Mavs
GOBP_REGULATION_OF_MITOTIC_CELL_CYCLE	29/508	586/16223	1.58	0.0103927	0.0477412	0.0344727	29	Psmb8/Ptpn6/Ccnd1/Aif1/Lgmn/Mki67/Gpnmb/Rps27l/Psme1/Nek6/Rbl1/Adamts1/Afap1l2/Kank2/Map3k20/Zfp36l2/Ccnd3/Psme2/Btg1/Cntrl/Lrp5/Cdk2/Ezh2/Zfp36l1/Pim3/Cdk2ap2/Cdc14a/Rcc1/Bub1b
GOBP_REGULATION_OF_BIOMINERALIZATION	8/508	96/16223	2.661	0.0104561	0.0477711	0.0344943	8	Isg15/Adgrv1/Bmp2k/Tmem119/Srgn/Gas6/Notch1/Ccn1
GOBP_CD40_SIGNALING_PATHWAY	3/508	15/16223	6.387	0.0104873	0.0477711	0.0344943	3	Cd86/Fanca/Itga5
GOBP_NEGATIVE_REGULATION_OF_NATURAL_KILLER_CELL_ACTIVATION	3/508	15/16223	6.387	0.0104873	0.0477711	0.0344943	3	H2-D1/H2-T23/Mill2
GOBP_PEPTIDYL_PROLINE_HYDROXYLATION	3/508	15/16223	6.387	0.0104873	0.0477711	0.0344943	3	P4ha3/Crtap/P3h2
GOBP_POSITIVE_REGULATION_OF_MYOBLAST_FUSION	3/508	15/16223	6.387	0.0104873	0.0477711	0.0344943	3	Cd53/Il4ra/Nfatc2
GOBP_REGULATION_OF_INTEGRIN_MEDIATED_SIGNALING_PATHWAY	3/508	15/16223	6.387	0.0104873	0.0477711	0.0344943	3	Cd63/Flna/Emp2
GOBP_REGULATION_OF_RESPIRATORY_BURST	3/508	15/16223	6.387	0.0104873	0.0477711	0.0344943	3	Rac2/Clec7a/Grn
GOBP_REGULATION_OF_PROTEIN_DEPHOSPHORYLATION	10/508	136/16223	2.348	0.0105036	0.0477884	0.0345068	10	Lgals3/Eif2ak2/Nckap1l/Ptprc/Igfbp3/Cd33/Prkcd/Ptbp1/Dmpk/Ppp1r15a
GOBP_POSITIVE_REGULATION_OF_RECEPTOR_SIGNALING_PATHWAY_VIA_STAT	5/508	43/16223	3.713	0.0106608	0.04833	0.0348978	5	Il10ra/Il6ra/Notch1/Il10rb/Crlf3
GOBP_RESPONSE_TO_TESTOSTERONE	5/508	43/16223	3.713	0.0106608	0.04833	0.0348978	5	Msn/Tspo/Cflar/Spp1/Nqo1
GOBP_TRABECULA_MORPHOGENESIS	5/508	43/16223	3.713	0.0106608	0.04833	0.0348978	5	Sbno2/Mmp2/Tgfbr1/Adamts1/Notch1
GOBP_POSITIVE_REGULATION_OF_T_CELL_MIGRATION	4/508	28/16223	4.562	0.0107154	0.0484619	0.034993	4	Cxcl10/Pycard/Aif1/Dock8
GOBP_RESPONSE_TO_IRON_ION	4/508	28/16223	4.562	0.0107154	0.0484619	0.034993	4	B2m/C1qa/Ccnd1/Hmox1
GOBP_CYTOKINE_PRODUCTION_INVOLVED_IN_INFLAMMATORY_RESPONSE	6/508	60/16223	3.194	0.010976	0.0495225	0.0357589	6	Gbp5/Pycard/Clec7a/Pld4/Adcy7/Myd88
GOBP_POSITIVE_REGULATION_OF_PROTEIN_TYROSINE_KINASE_ACTIVITY	6/508	60/16223	3.194	0.010976	0.0495225	0.0357589	6	Csf1r/Fcgr1/Ncf1/Afap1l2/Gas6/Efna1
GOBP_BIOMINERALIZATION	11/508	158/16223	2.223	0.0110368	0.0497375	0.0359141	11	Isg15/Adgrv1/Tcirg1/Bmp2k/Sbno2/Tmem119/Srgn/Gas6/Notch1/Spp1/Ccn1
GOCC_PHAGOCYTIC_VESICLE	30/434	142/13139	6.396	2.35601e-16	8.92926e-14	6.99362e-14	30	Vim/H2-Q4/H2-K1/Rac2/Irgm1/B2m/H2-D1/Irgm2/Ctss/Mpeg1/Unc93b1/Slc11a1/Cyba/Pld4/Tlr7/Tap1/Anxa3/Ncf1/Tlr2/Tap2/Tcirg1/Syk/Ncf2/Itgb5/H2-T23/Nod1/H2-T22/Atp6v0a2/Rab11fip1/Pglyrp1
GOCC_SECRETORY_GRANULE	75/434	874/13139	2.598	1.1011e-14	2.08659e-12	1.63427e-12	75	Lgals3bp/H2-Q4/Itgam/H2-K1/A2m/Ptpn6/Klk6/B2m/H2-D1/Bst2/Lgals3/C3ar1/Lyz2/Cd53/Cd44/Pycard/Cd109/Ctss/Nckap1l/Hexb/Slc11a1/Cyba/Itgax/Cd9/Grn/B4galt1/Tnfrsf1b/Anxa3/Bin2/Fcgr3/Cd68/Itgb2/Tlr2/Ptprc/Ctsc/C3/Dock2/Fgl2/Ctsh/S100a11/Ctsz/Anxa2/Ctsd/Tcirg1/Cd63/Cd14/Cd33/Fermt3/Pros1/Clec5a/Ncf2/Arhgap45/Sting1/Plau/Ftl1/Lair1/Prkcd/Bmf/H2-T23/Cotl1/Gusb/Srgn/Nfam1/Ostf1/Gas6/Notch1/Serping1/Naprt/H…
GOCC_ENDOCYTIC_VESICLE	37/434	303/13139	3.697	5.40458e-12	6.82779e-10	5.34769e-10	37	Vim/H2-Q4/H2-K1/Rac2/Irgm1/B2m/H2-D1/Irgm2/Ctss/Mpeg1/Unc93b1/Slc11a1/Cyba/Pld4/Fcgr1/Cd9/Cd74/Tlr7/Tap1/Anxa3/Ncf1/Tlr2/H2-Aa/Tap2/Tcirg1/Syk/Heatr5a/H2-Ab1/Ncf2/H2-Eb1/Itgb5/H2-T23/Nod1/H2-T22/Atp6v0a2/Rab11fip1/Pglyrp1
GOCC_SECRETORY_GRANULE_MEMBRANE	36/434	307/13139	3.55	3.45536e-11	3.27395e-09	2.56424e-09	36	H2-Q4/Itgam/H2-K1/H2-D1/Bst2/Lgals3/C3ar1/Cd53/Cd44/Cd109/Nckap1l/Slc11a1/Cyba/Itgax/Cd9/B4galt1/Tnfrsf1b/Fcgr3/Cd68/Itgb2/Tlr2/Ptprc/Tcirg1/Cd63/Cd14/Cd33/Clec5a/Sting1/Plau/Lair1/H2-T23/Nfam1/H2-T22/Tmem179b/Stk10/Cd38
GOCC_PHAGOCYTIC_VESICLE_MEMBRANE	18/434	84/13139	6.487	1.97311e-10	1.49562e-08	1.17141e-08	18	H2-Q4/H2-K1/Rac2/Irgm1/B2m/H2-D1/Irgm2/Slc11a1/Cyba/Tap1/Anxa3/Tlr2/Tap2/Tcirg1/H2-T23/H2-T22/Atp6v0a2/Rab11fip1
GOCC_VESICLE_MEMBRANE	61/434	790/13139	2.338	3.75548e-10	2.37221e-08	1.85797e-08	61	H2-Q4/Itgam/H2-K1/Gbp2/Rac2/Irgm1/B2m/H2-D1/Irgm2/Bst2/Lgals3/C3ar1/Cd53/Cd44/Cd109/Nckap1l/Mpeg1/Slc11a1/Cyba/Itgax/Fcgr1/Cd9/Cd74/B4galt1/Tnfrsf1b/Tap1/Anxa3/Fcgr3/Cd68/Itgb2/Tlr2/Ptprc/H2-Aa/Tap2/Tcirg1/Cd63/Cd14/Necap2/H2-Ab1/Cd33/Clec5a/H2-Eb1/Sting1/Plau/Lair1/Ldlrap1/Gpnmb/H2-T23/Nfam1/Myof/H2-T22/Tmem179b/Snx18/Atp6v0a2/Stk10/Cd38/Traf2/Rab11fip1/Il15ra/Snx9/Lrig3
GOCC_ENDOCYTIC_VESICLE_MEMBRANE	24/434	162/13139	4.485	6.46798e-10	3.50195e-08	2.74281e-08	24	H2-Q4/H2-K1/Rac2/Irgm1/B2m/H2-D1/Irgm2/Slc11a1/Cyba/Fcgr1/Cd9/Cd74/Tap1/Anxa3/Tlr2/H2-Aa/Tap2/Tcirg1/H2-Ab1/H2-Eb1/H2-T23/H2-T22/Atp6v0a2/Rab11fip1
GOCC_MHC_PROTEIN_COMPLEX	10/434	25/13139	12.11	2.92362e-09	1.38506e-07	1.08482e-07	10	H2-Q4/H2-K1/B2m/H2-D1/Cd74/H2-Aa/H2-Ab1/H2-Eb1/H2-T23/H2-T22
GOCC_AZUROPHIL_GRANULE	24/434	176/13139	4.128	3.58135e-09	1.50814e-07	1.18122e-07	24	H2-Q4/H2-K1/H2-D1/Bst2/C3ar1/Lyz2/Pycard/Hexb/Grn/B4galt1/Cd68/Ctsc/C3/Anxa2/Cd63/Arhgap45/Ftl1/Prkcd/H2-T23/Gusb/Nfam1/Naprt/H2-T22/Tmem179b
GOCC_VACUOLE	58/434	795/13139	2.209	8.81733e-09	3.34177e-07	2.61736e-07	58	H2-Q4/H2-K1/Ifitm3/Irgm1/H2-D1/Irgm2/Bst2/C3ar1/Lyz2/Pycard/Hck/Ctss/Hexb/Unc93b1/Slc29a3/Slc11a1/Dtx3l/Cd74/Laptm5/Grn/B4galt1/Tlr7/Ifi30/Lgmn/Cd68/Ncf1/Ctsc/C3/Ctsh/H2-Aa/Ctsz/Anxa2/Ctsd/Tcirg1/Cd63/Trp53inp1/H2-Ab1/Ncf2/Arhgap45/H2-Eb1/Sting1/Ftl1/Tlr3/Prkcd/Sdc4/H2-T23/Cp/Gusb/Srgn/Nfam1/Naprt/H2-T22/Tmem179b/Atp6v0a2/P2rx4/Slc12a4/Slc46a3/Cln5
GOCC_ANCHORING_JUNCTION	58/434	820/13139	2.141	2.67791e-08	9.22662e-07	7.22652e-07	58	Flnc/Ddx58/Vim/Ptpn6/Rac2/B2m/Cd53/Msn/Cd44/Hck/Lcp2/Arpc1b/Cd9/Cnn3/Vav1/B4galt1/Ccnd1/Icam1/Lcp1/Itgb2/Ptprc/Asap3/Tln1/S100a11/Anxa2/Lyn/Fermt3/Palld/Plau/Itgb5/Vasp/Prkcd/Tgfbr1/Sdc4/Flna/Sorbs3/Akap12/Notch1/Mmp14/Tns3/Arhgap17/Fhod1/Hspb1/Hmga1/Trip6/Slc4a2/Amotl2/Pabpc1/Pdlim5/Amotl1/Nectin2/Pfn1/Csk/Itga5/Traf4/Svil/Sh3bp1/Shroom3
GOCC_CELL_SURFACE	60/434	879/13139	2.066	5.40806e-08	1.70804e-06	1.33778e-06	60	Cxcl10/H2-Q4/Itgam/H2-K1/Lag3/Osmr/B2m/H2-D1/Bst2/Lgals3/Cd53/Csf1r/Msn/Cd44/Cd109/Tgfbr2/Clec7a/Fcgr2b/Cx3cr1/Itgax/Tnfrsf1a/Cd74/B4galt1/Icam1/Itgb2/Tlr2/Ptprc/C3/Cd86/Tln1/Anxa2/Adgrv1/Cd63/Lgals1/Cd14/Cd33/Clec5a/Plxnb2/Ccr5/H2-Eb1/Plau/Itgb5/Il13ra1/Tgfbr1/Sdc4/H2-T23/Il1r1/Notch3/Il6ra/Notch1/Atp1b2/Itga7/H2-T22/Nectin2/Cd38/Itga5/P2ry1/Emp2/Il15ra/Mill2
GOCC_TERTIARY_GRANULE	21/434	162/13139	3.924	8.42561e-08	2.45639e-06	1.9239e-06	21	Itgam/Ptpn6/B2m/Lgals3/Lyz2/Cd53/Ctss/Nckap1l/Slc11a1/Cyba/Itgax/Itgb2/Ctsh/Ctsd/Tcirg1/Cd33/Clec5a/Plau/Lair1/Tmem179b/Pglyrp1
GOCC_MEMBRANE_MICRODOMAIN	31/434	323/13139	2.906	9.87373e-08	2.67296e-06	2.09353e-06	31	Itgam/Bst2/Hck/Inpp5d/Pdpn/Lcp2/Tgfbr2/Tnfrsf1a/Tnfrsf1b/Hmox1/Icam1/Itgb2/Tlr2/Ptprc/Anxa2/Ctsd/Cd14/Lyn/Lat2/Cflar/Casp8/Tgfbr1/Sdc4/Selplg/Nfam1/Myof/Ripk1/S100a10/Csk/Traf2/Emp2
GOCC_CELL_SUBSTRATE_JUNCTION	36/434	420/13139	2.595	1.59148e-07	4.02115e-06	3.14946e-06	36	Flnc/Vim/Rac2/B2m/Msn/Cd44/Hck/Arpc1b/Cd9/Cnn3/Icam1/Lcp1/Itgb2/Ptprc/Asap3/Tln1/Fermt3/Palld/Plau/Itgb5/Vasp/Sdc4/Flna/Sorbs3/Akap12/Mmp14/Tns3/Hspb1/Hmga1/Trip6/Slc4a2/Pabpc1/Nectin2/Pfn1/Itga5/Svil
GOCC_LUMENAL_SIDE_OF_ENDOPLASMIC_RETICULUM_MEMBRANE	9/434	28/13139	9.731	1.70272e-07	4.03333e-06	3.159e-06	9	H2-Q4/H2-K1/H2-D1/Cd74/H2-Aa/H2-Ab1/H2-Eb1/H2-T23/H2-T22
GOCC_COLLAGEN_CONTAINING_EXTRACELLULAR_MATRIX	35/434	423/13139	2.505	5.52438e-07	1.23161e-05	9.64628e-06	35	Lgals3bp/A2m/Lgals3/C1qa/C1qc/Ctss/C1qb/Icam1/S100a6/Ctsc/Fgl2/Ctsh/Ctsz/Anxa2/Ctsd/Lgals1/Mmp2/Igfbp7/Col27a1/Tnxb/Adamts1/Plod3/Matn4/S100a10/Serping1/Adamts5/Lamb2/Col6a3/Col18a1/Sod3/Smoc1/Nid2/P3h2/Ssc5d/Ccn1
GOCC_VACUOLAR_MEMBRANE	35/434	428/13139	2.476	7.28075e-07	1.533e-05	1.20069e-05	35	H2-Q4/H2-K1/Ifitm3/Irgm1/H2-D1/Irgm2/Bst2/C3ar1/Slc29a3/Dtx3l/Cd74/Laptm5/Grn/B4galt1/Tlr7/Cd68/H2-Aa/Anxa2/Ctsd/Tcirg1/Cd63/H2-Ab1/H2-Eb1/Sting1/Tlr3/H2-T23/Cp/Nfam1/H2-T22/Tmem179b/Atp6v0a2/P2rx4/Slc12a4/Slc46a3/Cln5
GOCC_AZUROPHIL_GRANULE_MEMBRANE	12/434	65/13139	5.589	1.19303e-06	2.35302e-05	1.84294e-05	12	H2-Q4/H2-K1/H2-D1/Bst2/C3ar1/B4galt1/Cd68/Cd63/H2-T23/Nfam1/H2-T22/Tmem179b
GOCC_SPECIFIC_GRANULE	19/434	159/13139	3.618	1.2417e-06	2.35302e-05	1.84294e-05	19	Itgam/Ptpn6/B2m/C3ar1/Lyz2/Cd53/Cyba/Tnfrsf1b/Anxa3/Itgb2/Dock2/Ctsz/Ctsd/Cd33/Clec5a/Plau/Lair1/Stk10/Pglyrp1
GOCC_LUMENAL_SIDE_OF_MEMBRANE	9/434	35/13139	7.785	1.41689e-06	2.55714e-05	2.00282e-05	9	H2-Q4/H2-K1/H2-D1/Cd74/H2-Aa/H2-Ab1/H2-Eb1/H2-T23/H2-T22
GOCC_VESICLE_LUMEN	30/434	347/13139	2.617	1.4847e-06	2.55773e-05	2.00327e-05	30	Lgals3bp/A2m/Ptpn6/B2m/Lyz2/Pycard/Hexb/Grn/Bin2/Ctsc/C3/Dock2/Ctsh/S100a11/Ctsz/Anxa2/Ctsd/Fermt3/Pros1/Arhgap45/Ftl1/Prkcd/Cotl1/Gusb/Srgn/Ostf1/Gas6/Serping1/Naprt/Pglyrp1
GOCC_MHC_CLASS_I_PROTEIN_COMPLEX	6/434	15/13139	12.11	4.87411e-06	7.71436e-05	6.04208e-05	6	H2-Q4/H2-K1/B2m/H2-D1/H2-T23/H2-T22
GOCC_EXTERNAL_ENCAPSULATING_STRUCTURE	40/434	567/13139	2.136	4.88508e-06	7.71436e-05	6.04208e-05	40	Lgals3bp/A2m/Lgals3/C1qa/C1qc/Ctss/C1qb/Icam1/S100a6/Ctsc/Fgl2/Ctsh/Ctsz/Anxa2/Ctsd/Lgals1/Cd180/Mmp2/Tlr3/Igfbp7/Col27a1/Tnxb/Adamts1/Plod3/Matn4/S100a10/Serping1/Mmp14/Adamts5/Lamb2/Sspo/Col6a3/Col18a1/Sod3/Smoc1/Nid2/P3h2/Ssc5d/Ccn1/Lrig3
GOCC_SIDE_OF_MEMBRANE	42/434	621/13139	2.048	8.00493e-06	0.000121355	9.5048e-05	42	Cxcl10/H2-Q4/Itgam/H2-K1/Lag3/Osmr/B2m/H2-D1/Hck/Tgfbr2/Fcgr2b/Cx3cr1/Cd74/B4galt1/Rasal3/Icam1/Itgb2/S100a6/Ptprc/Cd86/H2-Aa/Syk/Cd14/Lyn/H2-Ab1/Cd33/Ccr5/H2-Eb1/Gna15/Ldlrap1/Il13ra1/H2-T23/Il1r1/Il6ra/Atp1b2/H2-T22/Plekha4/Snx18/Itga5/Traf2/Mill2/Snx9
GOCC_RECEPTOR_COMPLEX	35/434	498/13139	2.128	2.11605e-05	0.000308455	0.00024159	35	Itgam/Ptpn6/Osmr/B2m/Csf1r/Cd44/Tgfbr2/Itgax/Tnfrsf1a/Cd74/Tlr7/Tnfrsf1b/Itgb2/Tlr2/Ddr1/Il4ra/Adgrv1/Syk/Cd14/Lyn/Plxnb2/Itgb5/Il13ra1/Tgfbr1/Notch3/Il6ra/Notch1/Ripk1/Itga7/Il10rb/Lrp5/Fgfr1/Itga5/Traf2/Traf4
GOCC_ER_TO_GOLGI_TRANSPORT_VESICLE_MEMBRANE	10/434	60/13139	5.046	2.39285e-05	0.000335886	0.000263074	10	H2-Q4/H2-K1/B2m/H2-D1/Cd74/H2-Aa/H2-Ab1/H2-Eb1/H2-T23/H2-T22
GOCC_ENDOSOME	55/434	953/13139	1.747	3.28721e-05	0.000444947	0.000348493	55	H2-Q4/H2-K1/Ifitm3/B2m/H2-D1/Irf7/Bst2/Ctss/Unc93b1/Slc29a3/Slc11a1/Pld4/Fcgr1/Dtx3l/Cd74/Grn/Tlr7/Lgmn/Cd68/Ctsh/H2-Aa/Anxa2/Ctsd/Tcirg1/Cd63/Scamp2/Cd14/Fgd2/Wdfy4/H2-Ab1/Ccr5/H2-Eb1/Sting1/Ldlrap1/Gpnmb/Tlr3/Prkcd/Tgfbr1/H2-T23/Myd88/Ripk1/Mmp14/H2-T22/Tpt1/Snx18/Amotl2/Slc31a2/Atp6v0a2/Cdk2/Steap3/Plekhf2/Rab11fip1/Rabep2/Mitd1/Il15ra
GOCC_VACUOLAR_LUMEN	18/434	185/13139	2.946	4.13256e-05	0.000540083	0.000423006	18	Lyz2/Pycard/Ctss/Hexb/Cd74/Grn/Ifi30/Lgmn/Ctsc/C3/Anxa2/Ctsd/Arhgap45/Ftl1/Prkcd/Sdc4/Gusb/Naprt
GOCC_COPII_COATED_ER_TO_GOLGI_TRANSPORT_VESICLE	12/434	93/13139	3.906	5.35068e-05	0.000675969	0.000529435	12	H2-Q4/H2-K1/B2m/H2-D1/Cd74/Ctsc/H2-Aa/Ctsz/H2-Ab1/H2-Eb1/H2-T23/H2-T22
GOCC_TERTIARY_GRANULE_MEMBRANE	10/434	69/13139	4.388	8.2795e-05	0.00101224	0.000792808	10	Itgam/Cd53/Slc11a1/Cyba/Itgax/Itgb2/Cd33/Clec5a/Plau/Lair1
GOCC_ENDOPLASMIC_RETICULUM_LUMEN	24/434	309/13139	2.351	9.41806e-05	0.00111545	0.000873649	24	B2m/Tor3a/Csf1/Ctsc/C3/Ctsz/Lgals1/Igfbp3/Shisa5/Igfbp7/Cp/Col27a1/Plod3/P4ha3/Gas6/Adamts5/Lamb2/Col6a3/Col18a1/Crtap/Igfbp5/Spp1/P3h2/Ccn1
GOCC_INTRINSIC_COMPONENT_OF_ENDOPLASMIC_RETICULUM_MEMBRANE	16/434	165/13139	2.936	0.000114003	0.00127339	0.000997353	16	H2-Q4/H2-K1/B2m/H2-D1/Cd74/Tap1/H2-Aa/Tap2/H2-Ab1/H2-Eb1/Sting1/Sgpl1/Slc37a2/H2-T23/H2-T22/Ern1
GOCC_ENDOSOME_MEMBRANE	33/434	498/13139	2.006	0.000114236	0.00127339	0.000997353	33	H2-Q4/H2-K1/Ifitm3/B2m/H2-D1/Irf7/Slc29a3/Slc11a1/Fcgr1/Dtx3l/Tlr7/Cd68/H2-Aa/Anxa2/Ctsd/Tcirg1/Cd63/Scamp2/Cd14/Fgd2/H2-Ab1/H2-Eb1/Gpnmb/Tlr3/H2-T23/Myd88/Ripk1/H2-T22/Snx18/Atp6v0a2/Steap3/Plekhf2/Mitd1
GOCC_SPECIFIC_GRANULE_MEMBRANE	11/434	87/13139	3.828	0.000131376	0.00142261	0.00111423	11	Itgam/C3ar1/Cd53/Cyba/Tnfrsf1b/Itgb2/Cd33/Clec5a/Plau/Lair1/Stk10
GOCC_PROTEIN_COMPLEX_INVOLVED_IN_CELL_ADHESION	7/434	36/13139	5.887	0.000148687	0.00156535	0.00122602	7	Itgam/Itgax/Itgb2/Lyn/Itgb5/Itga7/Itga5
GOCC_EXTERNAL_SIDE_OF_PLASMA_MEMBRANE	29/434	421/13139	2.085	0.000153813	0.00157554	0.001234	29	Cxcl10/H2-Q4/Itgam/H2-K1/Lag3/Osmr/B2m/H2-D1/Tgfbr2/Fcgr2b/Cx3cr1/Cd74/B4galt1/Icam1/Itgb2/Ptprc/Cd86/Cd14/Cd33/Ccr5/H2-Eb1/Il13ra1/H2-T23/Il1r1/Il6ra/Atp1b2/H2-T22/Itga5/Mill2
GOCC_AZUROPHIL_GRANULE_LUMEN	12/434	105/13139	3.46	0.000175454	0.00174992	0.00137058	12	Lyz2/Pycard/Hexb/Grn/Ctsc/C3/Anxa2/Arhgap45/Ftl1/Prkcd/Gusb/Naprt
GOCC_MHC_CLASS_II_PROTEIN_COMPLEX	4/434	10/13139	12.11	0.000210446	0.0020451	0.00160177	4	Cd74/H2-Aa/H2-Ab1/H2-Eb1
GOCC_PHAGOCYTIC_CUP	6/434	28/13139	6.487	0.000254645	0.00241277	0.00188974	6	Irgm1/Irgm2/Aif1/Bin2/Lcp1/Sh3bp1
GOCC_MHC_CLASS_I_PEPTIDE_LOADING_COMPLEX	4/434	11/13139	11.009	0.000322096	0.00297742	0.00233199	4	B2m/H2-D1/Tap1/Tap2
GOCC_FICOLIN_1_RICH_GRANULE	16/434	184/13139	2.633	0.000398733	0.00359809	0.00281812	16	Lgals3/Ctss/Nckap1l/Slc11a1/Itgax/Bin2/Itgb2/Fgl2/Ctsh/Ctsz/Ctsd/Tcirg1/Cotl1/Gusb/Ostf1/Tmem179b
GOCC_CLATHRIN_COATED_ENDOCYTIC_VESICLE_MEMBRANE	6/434	31/13139	5.86	0.000457632	0.00403355	0.00315917	6	Fcgr1/Cd9/Cd74/H2-Aa/H2-Ab1/H2-Eb1
GOCC_LAMELLIPODIUM_MEMBRANE	5/434	22/13139	6.88	0.000635257	0.00547187	0.0042857	5	Cd44/Pdpn/Piezo1/Dock8/Vasp
GOCC_RUFFLE	15/434	174/13139	2.61	0.000657149	0.00553466	0.00433488	15	Ddx58/Pdpn/Aif1/Lcp1/S100a6/Asap3/Tln1/S100a11/Fgd2/Arhgap45/Palld/Arhgef26/Itga5/Kank1/Snx9
GOCC_PLASMA_MEMBRANE_PROTEIN_COMPLEX	38/434	667/13139	1.725	0.000737152	0.00607349	0.00475691	38	H2-Q4/Itgam/H2-K1/Ptpn6/Osmr/B2m/H2-D1/Cyba/Itgax/Cd74/Itgb2/Ncf1/Tlr2/H2-Aa/Syk/Lyn/H2-Ab1/Ncf2/H2-Eb1/Gna15/Itgb5/Il13ra1/Cflar/Casp8/Tgfbr1/H2-T23/Il6ra/Kcne1l/Shc1/Ripk1/Atp1b2/Itga7/H2-T22/Il10rb/Lrp5/Itga5/Traf2/Traf4
GOCC_ACTIN_CYTOSKELETON	30/434	492/13139	1.846	0.000924609	0.00745589	0.00583964	30	Ddx58/Gbp2/Rac2/Hcls1/Hck/Arpc1b/Cnn3/Aif1/Myo1f/Bin2/Lcp1/Fyb/Fermt3/Palld/Vasp/Bmf/Cotl1/Flna/Notch3/Fhod1/Trip6/Myo9b/Pdlim5/Myl12a/Akap13/Bag3/Kat2b/Svil/Shroom3/Snx9
GOCC_ENDOLYSOSOME	5/434	24/13139	6.307	0.000971005	0.00766689	0.0060049	5	Ctss/Tlr7/Lgmn/Tlr3/Prkcd
GOCC_CELL_LEADING_EDGE	26/434	409/13139	1.925	0.00110803	0.00857031	0.00671248	26	Ddx58/Vim/Plce1/Rac2/Cd44/Pdpn/Aif1/Lcp1/S100a6/Asap3/Tln1/S100a11/Piezo1/Adgrv1/Fgd2/Arhgap45/Palld/Dock8/Vasp/Arhgef26/Pabpc1/Itga5/Inppl1/Kank1/Sh3bp1/Snx9
GOCC_GOLGI_APPARATUS_SUBCOMPARTMENT	45/434	852/13139	1.599	0.00119028	0.00902229	0.00706648	45	Ggta1/H2-Q4/Gbp3/Plce1/H2-K1/Lpcat2/Gbp2/Irgm1/B2m/H2-D1/Irgm2/Gbp5/Pycard/Unc93b1/Pld4/Tnfrsf1a/Cd74/Grn/B4galt1/Tlr7/Cyth4/Ctsc/Glipr2/H2-Aa/Ctsz/Scamp2/H2-Ab1/Pros1/H2-Eb1/Tlr3/Arap1/Gsap/H2-T23/Flna/Notch3/Plod3/Notch1/H2-T22/Tapbpl/Galnt5/Emp2/Pgap2/Il15ra/Chst3/Snx9
GOCC_LEADING_EDGE_MEMBRANE	14/434	172/13139	2.464	0.00170833	0.0126952	0.00994321	14	Ddx58/Cd44/Pdpn/Aif1/Lcp1/Tln1/Piezo1/Adgrv1/Fgd2/Arhgap45/Dock8/Vasp/Itga5/Kank1
GOCC_PODOSOME	5/434	28/13139	5.406	0.00201417	0.0146802	0.0114979	5	Bin2/Lcp1/Fermt3/Palld/Svil
GOCC_COATED_VESICLE_MEMBRANE	14/434	178/13139	2.381	0.00235364	0.0168308	0.0131823	14	H2-Q4/H2-K1/B2m/H2-D1/Fcgr1/Cd9/Cd74/H2-Aa/Necap2/H2-Ab1/H2-Eb1/Ldlrap1/H2-T23/H2-T22
GOCC_TERTIARY_GRANULE_LUMEN	7/434	57/13139	3.718	0.00259645	0.0182232	0.0142729	7	Ptpn6/B2m/Lyz2/Ctss/Ctsh/Ctsd/Pglyrp1
GOCC_FICOLIN_1_RICH_GRANULE_MEMBRANE	7/434	58/13139	3.654	0.00287076	0.0196829	0.0154162	7	Lgals3/Nckap1l/Slc11a1/Itgax/Itgb2/Tcirg1/Tmem179b
GOCC_CELL_CELL_JUNCTION	28/434	484/13139	1.751	0.0029083	0.0196829	0.0154162	28	Ddx58/Ptpn6/Cd53/Lcp2/Cnn3/Vav1/B4galt1/Ccnd1/Tln1/S100a11/Anxa2/Lyn/Vasp/Prkcd/Tgfbr1/Flna/Notch1/Arhgap17/Fhod1/Amotl2/Pdlim5/Amotl1/Nectin2/Csk/Itga5/Traf4/Sh3bp1/Shroom3
GOCC_ENDOSOME_LUMEN	5/434	31/13139	4.883	0.00321061	0.0211195	0.0165413	5	B2m/Ctss/Lgmn/Ctsh/Cd63
GOCC_LATE_ENDOSOME	18/434	266/13139	2.049	0.003232	0.0211195	0.0165413	18	Ifitm3/Bst2/Ctss/Slc29a3/Slc11a1/Cd74/Grn/Lgmn/Cd68/Ctsh/Anxa2/Tcirg1/Cd63/H2-Eb1/Tpt1/Slc31a2/Steap3/Mitd1
GOCC_RUFFLE_MEMBRANE	9/434	94/13139	2.899	0.00383431	0.024239	0.0189846	9	Ddx58/Pdpn/Aif1/Lcp1/Tln1/Fgd2/Arhgap45/Itga5/Kank1
GOCC_CLATHRIN_COATED_ENDOCYTIC_VESICLE	6/434	46/13139	3.949	0.00383731	0.024239	0.0189846	6	Fcgr1/Cd9/Cd74/H2-Aa/H2-Ab1/H2-Eb1
GOCC_ACTIN_FILAMENT	10/434	112/13139	2.703	0.00392137	0.0243639	0.0190824	10	Rac2/Hcls1/Hck/Aif1/Lcp1/Palld/Cotl1/Flna/Myo9b/Pdlim5
GOCC_BLOOD_MICROPARTICLE	12/434	152/13139	2.39	0.00456099	0.0275516	0.0215791	12	Lgals3bp/A2m/Msn/C1qc/C1qb/C3/Clic1/Pros1/Cp/Cfh/Serping1/Pfn1
GOCC_PLASMA_MEMBRANE_SIGNALING_RECEPTOR_COMPLEX	18/434	275/13139	1.982	0.00457981	0.0275516	0.0215791	18	Itgam/Ptpn6/Osmr/B2m/Itgax/Itgb2/Tlr2/Syk/Lyn/Itgb5/Il13ra1/Tgfbr1/Il6ra/Itga7/Il10rb/Itga5/Traf2/Traf4
GOCC_SPECIFIC_GRANULE_LUMEN	7/434	65/13139	3.26	0.00545933	0.0323295	0.0253212	7	Ptpn6/B2m/Lyz2/Dock2/Ctsz/Ctsd/Pglyrp1
GOCC_APICAL_JUNCTION_COMPLEX	11/434	138/13139	2.413	0.00603419	0.035184	0.0275569	11	Ddx58/Ccnd1/Vasp/Tgfbr1/Arhgap17/Amotl2/Amotl1/Nectin2/Traf4/Sh3bp1/Shroom3
GOCC_EARLY_PHAGOSOME	3/434	12/13139	7.569	0.00630315	0.0356551	0.027926	3	Unc93b1/Tlr7/Syk
GOCC_NADPH_OXIDASE_COMPLEX	3/434	12/13139	7.569	0.00630315	0.0356551	0.027926	3	Cyba/Ncf1/Ncf2
GOCC_COATED_VESICLE	18/434	292/13139	1.866	0.00838089	0.0467111	0.0365853	18	H2-Q4/H2-K1/B2m/H2-D1/Fcgr1/Cd9/Cd74/Ctsc/H2-Aa/Ctsz/Necap2/H2-Ab1/H2-Eb1/Ldlrap1/H2-T23/H2-T22/Snx18/Snx9
GOMF_IMMUNE_RECEPTOR_ACTIVITY	21/457	126/14695	5.359	2.96582e-10	1.32516e-07	1.1063e-07	21	Osmr/C3ar1/Cd44/Fcgr2b/Cx3cr1/Fcgr1/Cd74/Ctsh/H2-Aa/Ifngr1/Il10ra/Il4ra/H2-Ab1/Ccr5/H2-Eb1/Il13ra1/Il1r1/Il6ra/Ifnar2/Il10rb/Il15ra
GOMF_INTEGRIN_BINDING	22/457	141/14695	5.017	4.1541e-10	1.32516e-07	1.1063e-07	22	Itgam/Itgax/Cd9/Icam1/Lcp1/Itgb2/Isg15/Tln1/Syk/Lyn/Fermt3/Itgb5/Gpnmb/S1pr3/Tnxb/Mmp14/Adamts5/Lamb2/Spp1/Itga5/Emp2/Ccn1
GOMF_CELL_ADHESION_MOLECULE_BINDING	44/457	531/14695	2.664	3.02058e-09	6.42378e-07	5.36286e-07	44	Itgam/Ptpn6/Trim25/Stat1/Msn/Zc3hav1/Itgax/Cd9/Cnn3/Icam1/Lcp1/Itgb2/Tagln2/Isg15/Clic1/Tln1/S100a11/Anxa2/Syk/Lyn/Fermt3/Palld/Itgb5/Vasp/Gpnmb/Flna/S1pr3/Tnxb/Notch3/Mmp14/Adamts5/Lamb2/Tbc1d10a/Pdlim5/P2rx4/Nectin2/Spp1/Pfn1/Bag3/Itga5/Fxyd5/Emp2/Snx9/Ccn1
GOMF_CYTOKINE_BINDING	20/457	137/14695	4.694	8.53918e-09	1.362e-06	1.13706e-06	20	A2m/Gbp2/Osmr/Csf1r/Cd109/Pdpn/Tgfbr2/Cx3cr1/Tnfrsf1a/Cd74/Tnfrsf1b/Ifngr1/Il10ra/Ccr5/Zfp36/Il13ra1/Tgfbr1/Il1r1/Il6ra/Traf2
GOMF_PEPTIDE_ANTIGEN_BINDING	10/457	33/14695	9.744	3.73615e-08	4.76733e-06	3.97998e-06	10	H2-Q4/H2-K1/H2-D1/Tap1/H2-Aa/Tap2/H2-Ab1/H2-Eb1/H2-T23/H2-T22
GOMF_KINASE_BINDING	51/457	732/14695	2.24	5.35181e-08	5.69076e-06	4.7509e-06	51	Trim30d/Ptpn6/Rac2/Irgm1/Trim30a/Irgm2/Hcls1/Sp100/Msn/Top2a/Tgfbr2/Itgax/Ccnd1/Itgb2/Ptprc/Syk/Sting1/Zfp36/Prkcd/Sdc4/Relb/Nek6/Cebpa/Blnk/Flna/Nfatc1/Rela/Shc1/Gab2/Gas6/Ifnar2/Hspb1/Trip6/Ccnd3/Pdlim5/Mapkapk2/Btg1/Ppp1r15a/Csk/Map3k11/Kat2b/Map3k1/Slc12a4/Mavs/Traf2/Traf4/Emp2/Ccna2/Il15ra/Vrk2/Myom1
GOMF_ENZYME_ACTIVATOR_ACTIVITY	39/457	509/14695	2.464	2.00239e-07	1.82503e-05	1.52362e-05	39	Irgm1/Irgm2/Pycard/Nckap1l/Dtx3l/Apobec1/Rasal3/Ncf1/Ctsc/Dock2/Asap3/Ctsh/Arhgap30/Igfbp3/Ncf2/Arhgap45/Sipa1/Nupr1/Cflar/Arap1/Prkcd/Rps27l/Psme1/Syde1/Ltc4s/Afap1l2/Nod1/Gmip/Gas6/Atp1b2/Arhgap17/Tbc1d10a/Psme2/Myo9b/Rin2/Ppp1r15a/Arhgap19/Sh3bp1/Rabep2
GOMF_CYTOKINE_RECEPTOR_ACTIVITY	14/457	96/14695	4.689	1.50894e-06	0.000120338	0.000100464	14	Osmr/Cd44/Cx3cr1/Cd74/Ifngr1/Il10ra/Il4ra/Ccr5/Il13ra1/Il1r1/Il6ra/Ifnar2/Il10rb/Il15ra
GOMF_PROTEIN_DOMAIN_SPECIFIC_BINDING	44/457	674/14695	2.099	2.68453e-06	0.000190303	0.000158874	44	Vim/Ptpn6/Irgm1/Irgm2/Hcls1/Sp100/Pycard/Inpp5d/Ikzf1/Cyba/Apobec1/Id3/Ncf1/Nfe2l2/Tln1/Syk/Lyn/Vasp/Mafk/Lat2/Casp8/Card9/Gusb/Blnk/Myd88/Afap1l2/Nod1/Ostf1/Rela/Ripk1/Arhgap17/Tbc1d10a/Fhod1/Slc22a4/Cdk2/Mavs/Inppl1/Traf4/Sh3bp1/Ccna2/Mitd1/Vrk2/Insc/Adam12
GOMF_PEPTIDASE_REGULATOR_ACTIVITY	21/457	217/14695	3.112	4.2371e-06	0.000270327	0.000225681	21	A2m/Bst2/Naip2/Spint1/Pycard/Cd109/Ctsc/C3/Ctsh/Anxa2/Pros1/Birc3/Rps27l/Psme1/Nod1/Gas6/Serping1/Sspo/Col6a3/Psme2/Crb2
GOMF_PHOSPHOTYROSINE_RESIDUE_BINDING	9/457	43/14695	6.73	5.53536e-06	0.000321051	0.000268028	9	Ptpn6/Hck/Plcg2/Vav1/Syk/Socs3/Ldlrap1/Shc1/Pfn1
GOMF_GROWTH_FACTOR_BINDING	15/457	136/14695	3.547	2.15576e-05	0.00114615	0.000956855	15	A2m/Osmr/Igfbp2/Cd109/Tgfbr2/Il10ra/Igfbp3/Tgfbr1/Igfbp7/Il1r1/Il6ra/Shc1/Igfbp5/Fgfr1/Ccn1
GOMF_CYTOKINE_RECEPTOR_BINDING	21/457	251/14695	2.69	3.90636e-05	0.00191712	0.0016005	21	Cxcl10/Osmr/Stat1/Pycard/Tgfbr2/Clcf1/Cxcl16/Csf1/Syk/Il13ra1/Cflar/Casp8/Tgfbr1/Myd88/Il6ra/Shc1/Ripk1/Trip6/Itga5/Traf2/Traf4
GOMF_PROTEIN_PHOSPHORYLATED_AMINO_ACID_BINDING	9/457	55/14695	5.262	4.48379e-05	0.00192065	0.00160345	9	Ptpn6/Hck/Plcg2/Vav1/Syk/Socs3/Ldlrap1/Shc1/Pfn1
GOMF_CARD_DOMAIN_BINDING	5/457	14/14695	11.484	4.51563e-05	0.00192065	0.00160345	5	Irgm1/Irgm2/Card9/Nod1/Mavs
GOMF_PROTEIN_HOMODIMERIZATION_ACTIVITY	40/457	667/14695	1.928	5.42901e-05	0.00216482	0.00180729	40	Trim30d/Gbp3/Gbp2/Trim30a/B2m/Bst2/Gbp5/Csf1r/Stat1/Pycard/Top2a/Slc11a1/Hmox1/Csf1/Tap1/S100a6/Glipr2/S100a11/Hspb8/Sting1/Hpgds/Card9/Cebpa/Flna/Odc1/Nod1/Il6ra/Rela/Ripk1/S100a10/Hspb1/Stk10/Nectin2/Zbtb7b/Fgfr1/Map3k11/Ern1/Fbxo4/Myom1/Snx9
GOMF_BETA_2_MICROGLOBULIN_BINDING	5/457	15/14695	10.718	6.60088e-05	0.00247727	0.00206814	5	H2-Q4/H2-K1/H2-D1/H2-T23/H2-T22
GOMF_PATTERN_RECOGNITION_RECEPTOR_ACTIVITY	6/457	24/14695	8.039	7.31295e-05	0.00259203	0.00216395	6	Clec7a/Tlr7/Tlr2/Cd14/Nod1/Pglyrp1
GOMF_CYSTEINE_TYPE_ENDOPEPTIDASE_REGULATOR_ACTIVITY_INVOLVED_IN_APOPTOTIC_PROCESS	7/457	37/14695	6.083	0.000123161	0.00413563	0.00345261	7	Naip2/Pycard/Ctsh/Birc3/Rps27l/Nod1/Gas6
GOMF_DOUBLE_STRANDED_RNA_BINDING	10/457	77/14695	4.176	0.000130262	0.00415537	0.00346909	10	Ddx58/Vim/Dhx58/Eif2ak2/Msn/Ifih1/Oas2/Ddx60/Tlr7/Tlr3
GOMF_SH3_DOMAIN_BINDING	13/457	126/14695	3.318	0.000150057	0.00455887	0.00380595	13	Ptpn6/Hcls1/Inpp5d/Cyba/Ncf1/Lyn/Vasp/Afap1l2/Ostf1/Arhgap17/Inppl1/Sh3bp1/Adam12
GOMF_CYSTEINE_TYPE_ENDOPEPTIDASE_ACTIVITY	11/457	94/14695	3.763	0.000157499	0.00456746	0.00381312	11	Usp18/Pycard/Ctss/Lgmn/Ctsc/Capn3/Ctsh/Ctsz/Cflar/Casp8/Casp6
GOMF_PEPTIDASE_ACTIVATOR_ACTIVITY_INVOLVED_IN_APOPTOTIC_PROCESS	5/457	18/14695	8.932	0.000174322	0.00483555	0.00403693	5	Pycard/Ctsc/Ctsh/Rps27l/Nod1
GOMF_EXTRACELLULAR_MATRIX_BINDING	8/457	54/14695	4.764	0.000243681	0.00647784	0.005408	8	Lgals3/Ctss/Lgals1/Adamts5/Smoc1/Spp1/Ssc5d/Ccn1
GOMF_TAP1_BINDING	4/457	11/14695	11.693	0.000256012	0.00653343	0.0054544	4	H2-D1/Tap1/Tap2/H2-T23
GOMF_PEPTIDASE_ACTIVATOR_ACTIVITY	7/457	42/14695	5.359	0.000282245	0.00692586	0.00578203	7	Pycard/Ctsc/Ctsh/Rps27l/Psme1/Nod1/Psme2
GOMF_PHOSPHOPROTEIN_BINDING	10/457	86/14695	3.739	0.000327897	0.00774809	0.00646846	10	Ptpn6/Hck/Plcg2/Vav1/Syk/Lyn/Socs3/Ldlrap1/Shc1/Pfn1
GOMF_CYSTEINE_TYPE_ENDOPEPTIDASE_ACTIVITY_INVOLVED_IN_APOPTOTIC_PROCESS	4/457	12/14695	10.718	0.000374612	0.00824147	0.00688036	4	Pycard/Cflar/Casp8/Casp6
GOMF_TOLL_LIKE_RECEPTOR_BINDING	4/457	12/14695	10.718	0.000374612	0.00824147	0.00688036	4	Unc93b1/Tlr2/Syk/Myd88
GOMF_PEPTIDE_BINDING	21/457	296/14695	2.281	0.000393426	0.00836686	0.00698503	21	H2-Q4/Itgam/H2-K1/H2-D1/C1qa/Fcgr2b/Cd74/Tap1/Itgb2/Tlr2/H2-Aa/Tap2/Cd14/H2-Ab1/H2-Eb1/Ldlrap1/Gsap/H2-T23/Nfkbia/Rela/H2-T22
GOMF_NUCLEOSIDE_TRIPHOSPHATASE_REGULATOR_ACTIVITY	29/457	479/14695	1.947	0.000497505	0.0101196	0.00844827	29	Plce1/Nckap1l/Vav1/Rasal3/Cyth4/Dock2/Asap3/Arhgap30/Fgd2/Arhgap45/Sipa1/Dock8/Arap1/Syde1/Gmip/Atp1b2/Arhgap17/Tbc1d10a/Rcbtb2/Myo9b/Rin2/Akap13/Pfn1/Bag3/Arhgap19/Gps2/Sh3bp1/Rcc1/Rabep2
GOMF_PROTEIN_KINASE_ACTIVITY	32/457	550/14695	1.871	0.000515176	0.0101196	0.00844827	32	Eif2ak2/Csf1r/Hck/Tgfbr2/Ccnd1/Ddr1/Lrrk1/Syk/Bmp2k/Lyn/Pik3cg/Prkcd/Tgfbr1/Nek6/Map3k20/Mknk1/Lats2/Ripk1/Ccnd3/Mapkapk2/Stk10/Dmpk/Akap13/Cdk2/Fgfr1/Csk/Map3k11/Map3k1/Ern1/Pim3/Vrk2/Bub1b
GOMF_TAP_BINDING	4/457	13/14695	9.894	0.000527867	0.0101196	0.00844827	4	H2-D1/Tap1/Tap2/H2-T23
GOMF_ENDOPEPTIDASE_REGULATOR_ACTIVITY	15/457	181/14695	2.665	0.000539287	0.0101196	0.00844827	15	A2m/Bst2/Naip2/Spint1/Cd109/C3/Anxa2/Pros1/Birc3/Psme1/Gas6/Serping1/Col6a3/Psme2/Crb2
GOMF_T_CELL_RECEPTOR_BINDING	4/457	14/14695	9.187	0.000720952	0.0131419	0.0109715	4	H2-D1/Dock2/H2-Eb1/H2-T23
GOMF_TUMOR_NECROSIS_FACTOR_RECEPTOR_SUPERFAMILY_BINDING	7/457	49/14695	4.594	0.000745308	0.0132085	0.0110271	7	Stat1/Cflar/Casp8/Myd88/Ripk1/Traf2/Traf4
GOMF_KINASE_ACTIVITY	38/457	709/14695	1.723	0.000770774	0.0132906	0.0110956	38	Hk2/Eif2ak2/Csf1r/Hck/Tgfbr2/Ccnd1/Ddr1/Lrrk1/Syk/Bmp2k/Lyn/Pik3cg/Prkcd/Tgfbr1/Nek6/Map3k20/Mknk1/Lats2/Ripk1/Pfkfb4/Cmpk2/Ccnd3/Mapkapk2/Ak2/Stk10/Dmpk/Akap13/Cdk2/Fgfr1/Itpkb/Csk/Map3k11/Map3k1/Khk/Ern1/Pim3/Vrk2/Bub1b
GOMF_EXOGENOUS_PROTEIN_BINDING	9/457	80/14695	3.617	0.000824219	0.0138382	0.0115528	9	Icam1/Cd86/Slc1a5/Clec5a/Ccr5/Itgb5/Selplg/Nectin2/Itga5
GOMF_MHC_PROTEIN_BINDING	6/457	37/14695	5.214	0.000897118	0.0146759	0.0122521	6	Lag3/Clec7a/Cd74/Tap1/Tap2/H2-T23
GOMF_PLATELET_DERIVED_GROWTH_FACTOR_RECEPTOR_BINDING	4/457	15/14695	8.575	0.000959113	0.0149247	0.0124598	4	Lyn/Il1r1/Itga5/Ern1
GOMF_PROTEIN_ADP_RIBOSYLASE_ACTIVITY	4/457	15/14695	8.575	0.000959113	0.0149247	0.0124598	4	Parp14/Parp12/Parp9/Parp10
GOMF_SH2_DOMAIN_BINDING	6/457	38/14695	5.077	0.00103777	0.0157642	0.0131607	6	Ptpn6/Syk/Lat2/Blnk/Afap1l2/Inppl1
GOMF_ENZYME_INHIBITOR_ACTIVITY	23/457	369/14695	2.004	0.00126892	0.0188272	0.0157178	23	A2m/Bst2/Lgals3/Naip2/Spint1/Cd109/Parp9/Dtx3l/Anxa3/C3/Anxa2/Pros1/Socs3/Birc3/Gas6/Notch1/Serping1/Sspo/Col6a3/Hspb1/Crb2/Kat2b/Gps2
GOMF_FIBRONECTIN_BINDING	5/457	27/14695	5.955	0.00130393	0.0189069	0.0157844	5	Ctss/Igfbp3/Sdc4/Igfbp5/Ssc5d
GOMF_PROTEIN_SERINE_THREONINE_KINASE_ACTIVITY	25/457	419/14695	1.919	0.00146268	0.0207375	0.0173127	25	Eif2ak2/Tgfbr2/Lrrk1/Syk/Bmp2k/Pik3cg/Prkcd/Tgfbr1/Nek6/Map3k20/Mknk1/Lats2/Ripk1/Ccnd3/Mapkapk2/Stk10/Dmpk/Akap13/Cdk2/Map3k11/Map3k1/Ern1/Pim3/Vrk2/Bub1b
GOMF_INSULIN_LIKE_GROWTH_FACTOR_BINDING	5/457	29/14695	5.544	0.00182259	0.0247407	0.0206546	5	Igfbp2/Igfbp3/Igfbp7/Igfbp5/Ccn1
GOMF_PHOSPHATIDYLINOSITOL_3_4_BISPHOSPHATE_BINDING	5/457	29/14695	5.544	0.00182259	0.0247407	0.0206546	5	Ncf1/Phlda3/Gab2/Plekha4/Dapp1
GOMF_GLYCOSAMINOGLYCAN_BINDING	16/457	226/14695	2.276	0.00191942	0.0254785	0.0212706	16	Cxcl10/Cd44/Tgfbr2/Tlr2/Ptprc/Gpnmb/Cfh/Tnxb/Adamts1/Nod1/Adamts5/Sod3/Smoc1/Fgfr1/Pglyrp1/Ccn1
GOMF_GTPASE_ACTIVATOR_ACTIVITY	17/457	248/14695	2.204	0.00198263	0.0254785	0.0212706	17	Nckap1l/Rasal3/Dock2/Asap3/Arhgap30/Arhgap45/Sipa1/Arap1/Syde1/Gmip/Arhgap17/Tbc1d10a/Myo9b/Rin2/Arhgap19/Sh3bp1/Rabep2
GOMF_CADHERIN_BINDING_INVOLVED_IN_CELL_CELL_ADHESION	4/457	18/14695	7.146	0.00199675	0.0254785	0.0212706	4	Cnn3/S100a11/Anxa2/Pdlim5
GOMF_PHOSPHATIDYLINOSITOL_BINDING	17/457	251/14695	2.178	0.00225004	0.0281476	0.0234989	17	Ncf1/Tln1/Anxa2/Fgd2/Phlda3/Ldlrap1/Arap1/Gab2/Plekha4/Snx18/Dapp1/Tulp3/Pfn1/Plekhf2/Svil/Mitd1/Snx9
GOMF_ACTIN_BINDING	25/457	436/14695	1.844	0.00250197	0.0306972	0.0256274	25	Flnc/Gbp2/Hcls1/Msn/Arpc1b/Cnn3/Aif1/Myo1f/Lcp1/Tln1/Ccr5/Palld/Vasp/Cotl1/Flna/Tagln/Fhod1/Myo9b/Pdlim5/Pfn1/Inppl1/Fxyd5/Svil/Shroom3/Myom1
GOMF_AMIDE_BINDING	22/457	367/14695	1.928	0.00260532	0.0313622	0.0261826	22	H2-Q4/Itgam/H2-K1/H2-D1/C1qa/Fcgr2b/Cd74/Tap1/Itgb2/Tlr2/H2-Aa/Tap2/Cd14/H2-Ab1/H2-Eb1/Ldlrap1/Gsap/H2-T23/Nfkbia/Nfatc1/Rela/H2-T22
GOMF_TRANSCRIPTION_COREGULATOR_BINDING	7/457	61/14695	3.69	0.00275061	0.0324979	0.0271307	7	Nfe2l2/Mafk/Nek6/Lmo2/Nfatc1/Rela/Ezh2
GOMF_NON_MEMBRANE_SPANNING_PROTEIN_TYROSINE_KINASE_ACTIVITY	6/457	46/14695	4.194	0.00285679	0.0331388	0.0276658	6	Eif2ak2/Hck/Syk/Lyn/Prkcd/Csk
GOMF_SUPEROXIDE_GENERATING_NAD_P_H_OXIDASE_ACTIVITY	3/457	10/14695	9.647	0.0030458	0.0347004	0.0289695	3	Cyba/Ncf1/Ncf2
GOMF_PHOSPHATIDYLINOSITOL_4_5_BISPHOSPHATE_BINDING	8/457	79/14695	3.256	0.00311114	0.034823	0.0290718	8	Anxa2/Phlda3/Ldlrap1/Plekha4/Snx18/Tulp3/Pfn1/Svil
GOMF_CHEMOKINE_BINDING	5/457	33/14695	4.872	0.00328962	0.0361859	0.0302096	5	A2m/Pdpn/Cx3cr1/Ccr5/Zfp36
GOMF_TRANSFERASE_ACTIVITY_TRANSFERRING_PHOSPHORUS_CONTAINING_GROUPS	41/457	852/14695	1.547	0.0036206	0.0385751	0.0322042	41	Hk2/Eif2ak2/Csf1r/Hck/Oas2/Tgfbr2/Ccnd1/Tent5c/Ddr1/Lrrk1/Syk/Bmp2k/Lyn/Pik3cg/Tep1/Prkcd/Tgfbr1/Nek6/Map3k20/Mknk1/Lats2/Ripk1/Pfkfb4/Cmpk2/Ccnd3/Mapkapk2/Ak2/Stk10/Dmpk/Akap13/Cdk2/Fgfr1/Itpkb/Csk/Map3k11/Map3k1/Khk/Ern1/Pim3/Vrk2/Bub1b
GOMF_DEATH_RECEPTOR_BINDING	4/457	21/14695	6.125	0.00362775	0.0385751	0.0322042	4	Cflar/Casp8/Myd88/Ripk1
GOMF_PROTEIN_SERINE_KINASE_ACTIVITY	16/457	243/14695	2.117	0.00394653	0.0412768	0.0344598	16	Eif2ak2/Lrrk1/Bmp2k/Pik3cg/Prkcd/Nek6/Mknk1/Lats2/Ripk1/Mapkapk2/Stk10/Dmpk/Ern1/Pim3/Vrk2/Bub1b
GOMF_AMYLOID_BETA_BINDING	8/457	83/14695	3.099	0.004225	0.0434767	0.0362963	8	Itgam/C1qa/Fcgr2b/Cd74/Itgb2/Tlr2/Ldlrap1/Gsap
GOMF_IMMUNOGLOBULIN_BINDING	4/457	22/14695	5.846	0.00432648	0.0438142	0.0365781	4	Lgals3/Fcgr2b/Fcgr1/Fcgr3
KEGG_LEISHMANIA_INFECTION	19/236	66/5050	6.16	6.26434e-11	7.95571e-09	5.539e-09	19	Itgam/Ptpn6/Stat1/Cyba/Fcgr2b/Fcgr1/Fcgr3/Itgb2/Ncf1/Tlr2/C3/H2-Aa/Ifngr1/H2-Ab1/Ncf2/H2-Eb1/Myd88/Nfkbia/Rela
KEGG_FC_GAMMA_R_MEDIATED_PHAGOCYTOSIS	20/236	95/5050	4.505	8.28133e-09	5.25865e-07	3.66122e-07	20	Rac2/Hck/Inpp5d/Fcgr2b/Arpc1b/Fcgr1/Plcg2/Vav1/Fcgr3/Ncf1/Ptprc/Dock2/Asap3/Syk/Lyn/Pik3cg/Pik3r5/Vasp/Prkcd/Gab2
KEGG_B_CELL_RECEPTOR_SIGNALING_PATHWAY	17/236	75/5050	4.85	3.57253e-08	1.51237e-06	1.05296e-06	17	Ptpn6/Rac2/Inpp5d/Fcgr2b/Plcg2/Pik3ap1/Vav1/Syk/Lyn/Pik3cg/Pik3r5/Blnk/Nfkbia/Nfatc1/Rela/Nfatc2/Dapp1
KEGG_RIG_I_LIKE_RECEPTOR_SIGNALING_PATHWAY	15/236	64/5050	5.015	1.46073e-07	4.63783e-06	3.22899e-06	15	Cxcl10/Ddx58/Irf7/Dhx58/Trim25/Ifih1/Isg15/Sting1/Casp8/Nfkbia/Rela/Ripk1/Map3k1/Mavs/Traf2
KEGG_TOLL_LIKE_RECEPTOR_SIGNALING_PATHWAY	17/236	97/5050	3.75	1.80362e-06	4.58119e-05	3.18955e-05	17	Cxcl10/Irf7/Stat1/Tlr7/Tlr2/Cd86/Cd14/Pik3cg/Pik3r5/Tlr3/Casp8/Myd88/Nfkbia/Rela/Ripk1/Ifnar2/Spp1
KEGG_ANTIGEN_PROCESSING_AND_PRESENTATION	14/236	69/5050	4.342	2.50123e-06	5.06206e-05	3.52435e-05	14	B2m/H2-D1/Ctss/Cd74/Ifi30/Tap1/Lgmn/H2-Aa/Tap2/H2-Ab1/H2-Eb1/H2-T23/Psme1/Psme2
KEGG_JAK_STAT_SIGNALING_PATHWAY	21/236	145/5050	3.099	2.79011e-06	5.06206e-05	3.52435e-05	21	Ptpn6/Osmr/Stat1/Clcf1/Stat2/Ccnd1/Ifngr1/Il10ra/Il4ra/Pik3cg/Socs3/Pik3r5/Il13ra1/Il6ra/Stat6/Myc/Ifnar2/Ccnd3/Il10rb/Spry1/Il15ra
KEGG_HEMATOPOIETIC_CELL_LINEAGE	15/236	81/5050	3.963	3.65205e-06	5.79764e-05	4.03648e-05	15	Itgam/Csf1r/Cd44/Fcgr1/Cd9/Csf1/Cd37/Il4ra/Cd14/Cd33/H2-Eb1/Il1r1/Il6ra/Cd38/Itga5
KEGG_NATURAL_KILLER_CELL_MEDIATED_CYTOTOXICITY	18/236	118/5050	3.264	7.03491e-06	9.92704e-05	6.91149e-05	18	Ptpn6/Rac2/H2-D1/Lcp2/Plcg2/Vav1/Icam1/Itgb2/Ifngr1/Syk/Pik3cg/Pik3r5/H2-T23/Nfatc1/Shc1/Nfatc2/Ifnar2/Mill2
KEGG_CHEMOKINE_SIGNALING_PATHWAY	21/236	175/5050	2.568	5.37666e-05	0.000682836	0.00047541	21	Cxcl10/Rac2/Stat1/Hck/Cx3cr1/Stat2/Vav1/Cxcl16/Ncf1/Dock2/Plcb2/Lyn/Pik3cg/Ccr5/Pik3r5/Adcy7/Prkcd/Nfkbia/Rela/Shc1/Csk
KEGG_LEUKOCYTE_TRANSENDOTHELIAL_MIGRATION	16/236	114/5050	3.003	6.6114e-05	0.000763316	0.000531443	16	Itgam/Rac2/Msn/Cyba/Plcg2/Vav1/Icam1/Itgb2/Ncf1/Pik3cg/Ncf2/Sipa1/Mmp2/Pik3r5/Vasp/Myl12a
KEGG_CYTOSOLIC_DNA_SENSING_PATHWAY	10/236	50/5050	4.28	8.08652e-05	0.000855824	0.000595849	10	Cxcl10/Ddx58/Irf7/Pycard/Sting1/Aim2/Nfkbia/Rela/Ripk1/Mavs
KEGG_APOPTOSIS	13/236	82/5050	3.392	9.12098e-05	0.00089105	0.000620374	13	Tnfrsf1a/Pik3cg/Pik3r5/Cflar/Birc3/Casp8/Il1r1/Myd88/Nfkbia/Rela/Ripk1/Casp6/Traf2
KEGG_VIRAL_MYOCARDITIS	11/236	69/5050	3.411	0.000302586	0.00274489	0.00191107	11	Rac2/H2-D1/Ccnd1/Icam1/Itgb2/Cd86/H2-Aa/H2-Ab1/H2-Eb1/Casp8/H2-T23
KEGG_LYSOSOME	15/236	119/5050	2.697	0.000377366	0.00319503	0.00222447	15	Ctss/Hexb/Slc11a1/Laptm5/Lgmn/Cd68/Ctsc/Ctsh/Ctsz/Ctsd/Tcirg1/Cd63/Gusb/Atp6v0a2/Cln5
KEGG_CHRONIC_MYELOID_LEUKEMIA	11/236	73/5050	3.224	0.000500416	0.00397205	0.00276546	11	Tgfbr2/Ccnd1/Pik3cg/Runx1/Pik3r5/Tgfbr1/Nfkbia/Rela/Shc1/Gab2/Myc
KEGG_FOCAL_ADHESION	20/236	197/5050	2.172	0.000777907	0.00581142	0.00404608	20	Flnc/Rac2/Vav1/Ccnd1/Tln1/Pik3cg/Itgb5/Pik3r5/Vasp/Birc3/Flna/Tnxb/Shc1/Itga7/Lamb2/Col6a3/Ccnd3/Myl12a/Spp1/Itga5
KEGG_FC_EPSILON_RI_SIGNALING_PATHWAY	11/236	78/5050	3.018	0.000889867	0.00627851	0.00437128	11	Rac2/Inpp5d/Lcp2/Plcg2/Vav1/Syk/Lyn/Pik3cg/Pik3r5/Prkcd/Gab2
KEGG_COMPLEMENT_AND_COAGULATION_CASCADES	10/236	69/5050	3.101	0.00122544	0.00819113	0.0057029	10	A2m/C3ar1/C1qa/C1qc/C1qb/C3/Pros1/Plau/Cfh/Serping1
KEGG_NOD_LIKE_RECEPTOR_SIGNALING_PATHWAY	9/236	58/5050	3.32	0.00130609	0.00829366	0.00577428	9	Naip2/Pycard/Birc3/Casp8/Card9/Nod1/Nfkbia/Rela/Trip6
KEGG_SMALL_CELL_LUNG_CANCER	11/236	83/5050	2.836	0.00150264	0.00908741	0.00632691	11	Ccnd1/Pik3cg/Pik3r5/Birc3/Nfkbia/Rela/Myc/Lamb2/Cdk2/Traf2/Traf4
KEGG_CYTOKINE_CYTOKINE_RECEPTOR_INTERACTION	22/236	240/5050	1.962	0.00168092	0.00970348	0.00675584	22	Cxcl10/Osmr/Csf1r/Tgfbr2/Cx3cr1/Clcf1/Tnfrsf1a/Tnfrsf1b/Cxcl16/Csf1/Ifngr1/Il10ra/Il4ra/Ccr5/Il13ra1/Tgfbr1/Il1r1/Tnfrsf12a/Il6ra/Ifnar2/Il10rb/Il15ra
KEGG_P53_SIGNALING_PATHWAY	9/236	66/5050	2.918	0.00328012	0.018112	0.0126101	9	Ccnd1/Igfbp3/Shisa5/Casp8/Ccnd3/Cdk2/Steap3/Gadd45g/Gadd45b
KEGG_GRAFT_VERSUS_HOST_DISEASE	6/236	34/5050	3.776	0.00436521	0.0230992	0.0160823	6	H2-D1/Cd86/H2-Aa/H2-Ab1/H2-Eb1/H2-T23
KEGG_ACUTE_MYELOID_LEUKEMIA	8/236	57/5050	3.003	0.00458359	0.0232846	0.0162114	8	Ccnd1/Spi1/Pik3cg/Runx1/Pik3r5/Cebpa/Rela/Myc
KEGG_ALLOGRAFT_REJECTION	6/236	35/5050	3.668	0.00506692	0.02475	0.0172316	6	H2-D1/Cd86/H2-Aa/H2-Ab1/H2-Eb1/H2-T23
KEGG_MAPK_SIGNALING_PATHWAY	22/236	264/5050	1.783	0.00546647	0.0257127	0.0179019	22	Flnc/Rac2/Tgfbr2/Tnfrsf1a/Cd14/Tgfbr1/Relb/Flna/Il1r1/Rela/Map3k20/Mknk1/Nfatc2/Myc/Hspb1/Mapkapk2/Fgfr1/Map3k11/Map3k1/Traf2/Gadd45g/Gadd45b
KEGG_CELL_ADHESION_MOLECULES_CAMS	13/236	127/5050	2.19	0.00599336	0.0271842	0.0189264	13	Itgam/H2-D1/Icam1/Itgb2/Ptprc/Cd86/H2-Aa/H2-Ab1/H2-Eb1/Sdc4/H2-T23/Selplg/Nectin2
KEGG_REGULATION_OF_ACTIN_CYTOSKELETON	18/236	210/5050	1.834	0.00877293	0.0384194	0.0267487	18	Itgam/Rac2/Msn/Nckap1l/Arpc1b/Itgax/Vav1/Itgb2/Cd14/Pik3cg/Itgb5/Pik3r5/Itga7/Myl12a/Fgfr1/Pfn1/Csk/Itga5
KEGG_TYPE_I_DIABETES_MELLITUS	6/236	41/5050	3.131	0.0111173	0.0470633	0.0327668	6	H2-D1/Cd86/H2-Aa/H2-Ab1/H2-Eb1/H2-T23
KEGG_CELL_CYCLE	12/236	123/5050	2.088	0.0117802	0.0482609	0.0336006	12	Ccnd1/Rbl1/Myc/Ccnd3/Cdk2/Mcm7/Cdc14a/Mcm4/Ccna2/Gadd45g/Gadd45b/Bub1b
REACTOME_CYTOKINE_SIGNALING_IN_IMMUNE_SYSTEM	97/399	704/10462	3.613	2.132e-30	1.74185e-27	1.47221e-27	97	Cxcl10/Ddx58/Vim/Ifit3/H2-Q4/Trim30d/Psmb8/Gbp3/Ifit2/Itgam/H2-K1/Ptpn6/Gbp2/Mx2/Ifitm3/Trim30a/Osmr/B2m/H2-D1/Gbp7/Irf7/Bst2/Gbp5/Trim25/Eif2ak2/Sp100/Cebpd/Usp18/Csf1r/Stat1/Msn/Cd44/Hck/Rsad2/Gbp9/Inpp5d/Oas2/Ifi35/Irf8/Itgax/Fcgr1/Clcf1/Stat2/Tnfrsf1a/Vav1/Tnfrsf1b/Ccnd1/Ifi30/Hmox1/Icam1/Csf1/Lcp1/Itgb2/Isg15/Cd86/H2-Aa/Gbp4/Anxa2/Ifngr1/Il10ra/Il4ra/Syk/Lyn/H2-Ab1/Socs3/Ccr5/H2-Eb1/Mmp2/Irf…
REACTOME_INTERFERON_SIGNALING	47/399	201/10462	6.131	1.50159e-24	6.13399e-22	5.18444e-22	47	Ddx58/Ifit3/H2-Q4/Trim30d/Psmb8/Gbp3/Ifit2/H2-K1/Ptpn6/Gbp2/Mx2/Ifitm3/Trim30a/B2m/H2-D1/Gbp7/Irf7/Bst2/Gbp5/Trim25/Eif2ak2/Sp100/Usp18/Stat1/Cd44/Rsad2/Gbp9/Oas2/Ifi35/Irf8/Fcgr1/Stat2/Ifi30/Icam1/Isg15/H2-Aa/Gbp4/Ifngr1/H2-Ab1/Socs3/H2-Eb1/Irf1/Prkcd/H2-T23/Flna/H2-T22/Ifnar2
REACTOME_INTERFERON_GAMMA_SIGNALING	32/399	99/10462	8.475	1.10947e-21	3.02145e-19	2.55372e-19	32	H2-Q4/Trim30d/Gbp3/H2-K1/Ptpn6/Gbp2/Trim30a/B2m/H2-D1/Gbp7/Irf7/Gbp5/Trim25/Sp100/Stat1/Cd44/Gbp9/Oas2/Irf8/Fcgr1/Ifi30/Icam1/H2-Aa/Gbp4/Ifngr1/H2-Ab1/Socs3/H2-Eb1/Irf1/Prkcd/H2-T23/H2-T22
REACTOME_INTERFERON_ALPHA_BETA_SIGNALING	25/399	75/10462	8.74	1.48519e-17	3.0335e-15	2.56391e-15	25	Ifit3/H2-Q4/Psmb8/Ifit2/H2-K1/Ptpn6/Gbp2/Mx2/Ifitm3/H2-D1/Irf7/Bst2/Usp18/Stat1/Rsad2/Oas2/Ifi35/Irf8/Stat2/Isg15/Socs3/Irf1/H2-T23/H2-T22/Ifnar2
REACTOME_NEUTROPHIL_DEGRANULATION	55/399	492/10462	2.931	3.58599e-13	5.8595e-11	4.95244e-11	55	Itgam/Ptpn6/B2m/H2-D1/Bst2/Lgals3/C3ar1/Lyz2/Cd53/Cd44/Pycard/Ctss/Nckap1l/Hexb/Slc11a1/Cyba/Itgax/Grn/B4galt1/Tnfrsf1b/Bin2/Fcgr3/Cd68/Itgb2/Tlr2/Ptprc/Ctsc/C3/Dock2/Fgl2/Ctsh/S100a11/Ctsz/Anxa2/Ctsd/Tcirg1/Cd63/Cd14/Cd33/Clec5a/Arhgap45/Sting1/Plau/Ftl1/Lair1/Prkcd/H2-T23/Cotl1/Gusb/Nfam1/Ostf1/Naprt/Tmem179b/Stk10/Pglyrp1
REACTOME_SIGNALING_BY_INTERLEUKINS	51/399	453/10462	2.952	2.17323e-12	2.95922e-10	2.50112e-10	51	Cxcl10/Vim/Psmb8/Itgam/Ptpn6/Osmr/Cebpd/Csf1r/Stat1/Msn/Hck/Inpp5d/Itgax/Clcf1/Stat2/Tnfrsf1a/Vav1/Tnfrsf1b/Ccnd1/Hmox1/Icam1/Csf1/Lcp1/Itgb2/Cd86/Anxa2/Il10ra/Il4ra/Syk/Lyn/Socs3/Ccr5/Mmp2/Il13ra1/Psme1/Blnk/Il1r1/Myd88/Nod1/Il6ra/Nfkbia/Rela/Shc1/Gab2/Stat6/Myc/Psme2/Il10rb/Mapkapk2/Inppl1/Il15ra
REACTOME_TOLL_LIKE_RECEPTOR_CASCADES	22/399	152/10462	3.795	6.5051e-08	6.76697e-06	5.71943e-06	22	Itgam/Irf7/Ly86/Ctss/Unc93b1/Plcg2/Tlr7/Lgmn/Itgb2/Tlr2/Cd14/Cd180/Tlr3/Birc3/Casp8/Myd88/Nod1/Nfkbia/Rela/Ripk1/Mapkapk2/Map3k1
REACTOME_ADAPTIVE_IMMUNE_SYSTEM	61/399	789/10462	2.027	6.62616e-08	6.76697e-06	5.71943e-06	61	Psmb8/Lag3/Ptpn6/B2m/Rnf213/H2-D1/Inpp5d/Ctss/Lcp2/Cyba/Fcgr2b/Fcgr1/Dtx3l/Plcg2/Pik3ap1/Cd74/Vav1/Ifi30/Icam1/Tap1/Lgmn/Itgb2/Ncf1/Tlr2/Fyb/Ptprc/Ctsc/C3/Cd86/Ctsh/H2-Aa/Tap2/Ctsd/Syk/Cd14/Lyn/H2-Ab1/Cd33/Socs3/Ncf2/H2-Eb1/Sipa1/Itgb5/Lair1/Vasp/H2-T23/Psme1/Blnk/Tubb6/Myd88/Nfkbia/Nfatc1/Rela/Nfatc2/Dapp1/Psme2/Spsb1/Nectin2/Csk/Fbxo4/Mill2
REACTOME_PLATELET_ACTIVATION_SIGNALING_AND_AGGREGATION	29/399	263/10462	2.891	2.48807e-07	2.25862e-05	1.90898e-05	29	Lgals3bp/A2m/Ptpn6/Rac2/Cd109/Pdpn/Lcp2/Cd9/Plcg2/Vav1/Tagln2/Tln1/Cd63/Syk/Lyn/Pik3cg/Fermt3/Pros1/Gna15/Pik3r5/Prkcd/Flna/Srgn/Shc1/Gas6/Serping1/Pfn1/Csk/P2ry1
REACTOME_GPVI_MEDIATED_ACTIVATION_CASCADE	10/399	35/10462	7.492	4.54129e-07	3.71023e-05	3.13588e-05	10	Ptpn6/Rac2/Pdpn/Lcp2/Plcg2/Vav1/Syk/Lyn/Pik3cg/Pik3r5
REACTOME_ANTIGEN_PROCESSING_CROSS_PRESENTATION	17/399	107/10462	4.166	5.40078e-07	3.97293e-05	3.35791e-05	17	Psmb8/B2m/H2-D1/Ctss/Cyba/Fcgr1/Tap1/Ncf1/Tlr2/Tap2/Cd14/Ncf2/Itgb5/H2-T23/Psme1/Myd88/Psme2
REACTOME_HEMOSTASIS	51/399	650/10462	2.057	5.83539e-07	3.97293e-05	3.35791e-05	51	Lgals3bp/Itgam/A2m/Ptpn6/Rac2/Cd44/Cd109/Inpp5d/Pdpn/Lcp2/Cd84/Itgax/Cd9/Plcg2/Cd74/Vav1/Itgb2/Tagln2/Dock2/Tln1/Anxa2/Cd63/Syk/Lyn/Pik3cg/Fermt3/Pros1/Gna15/Irf1/Slc7a7/Plau/Dock8/Pik3r5/Mafk/Prkcd/Sdc4/Flna/Tubb6/Selplg/Srgn/Shc1/Gas6/S100a10/Atp1b2/Serping1/P2rx4/Cdk2/Pfn1/Csk/Itga5/P2ry1
REACTOME_DDX58_IFIH1_MEDIATED_INDUCTION_OF_INTERFERON_ALPHA_BETA	14/399	76/10462	4.83	8.70628e-07	5.02214e-05	4.2447e-05	14	Ddx58/Irf7/Dhx58/Trim25/Nlrc5/Ifih1/Isg15/Casp8/Nfkbia/Rela/Ripk1/Map3k1/Mavs/Traf2
REACTOME_EXTRACELLULAR_MATRIX_ORGANIZATION	31/399	311/10462	2.614	8.96231e-07	5.02214e-05	4.2447e-05	31	Itgam/A2m/Cd44/Ctss/Itgax/Icam1/Itgb2/Ddr1/Capn3/Ctsd/Mmp2/Itgb5/Sdc4/Col27a1/Tnxb/Adamts1/Plod3/Matn4/P4ha3/Mmp14/Itga7/Adamts5/Lamb2/Col6a3/Col18a1/Crtap/Spp1/Itga5/Nid2/P3h2/Adam12
REACTOME_INTERLEUKIN_4_AND_INTERLEUKIN_13_SIGNALING	17/399	111/10462	4.016	9.22058e-07	5.02214e-05	4.2447e-05	17	Vim/Itgam/Cebpd/Stat1/Itgax/Tnfrsf1b/Ccnd1/Hmox1/Icam1/Itgb2/Il4ra/Socs3/Mmp2/Il13ra1/Il6ra/Stat6/Myc
REACTOME_NF_KB_ACTIVATION_THROUGH_FADD_RIP_1_PATHWAY_MEDIATED_BY_CASPASE_8_AND_10	6/399	11/10462	14.302	1.1641e-06	5.9442e-05	5.02402e-05	6	Ddx58/Trim25/Ifih1/Casp8/Ripk1/Mavs
REACTOME_TRAF6_MEDIATED_NF_KB_ACTIVATION	8/399	24/10462	8.74	1.79315e-06	8.61767e-05	7.28363e-05	8	Ddx58/Trim25/Ifih1/Nfkbia/Rela/Map3k1/Mavs/Traf2
REACTOME_INTERLEUKIN_10_SIGNALING	10/399	44/10462	5.959	4.51225e-06	0.000204806	0.000173102	10	Cxcl10/Tnfrsf1a/Tnfrsf1b/Icam1/Csf1/Cd86/Il10ra/Ccr5/Il1r1/Il10rb
REACTOME_CLEC7A_DECTIN_1_SIGNALING	15/399	100/10462	3.933	5.272e-06	0.000226696	0.000191603	15	Psmb8/Pycard/Clec7a/Plcg2/Syk/Prkcd/Casp8/Card9/Relb/Psme1/Nfkbia/Nfatc1/Rela/Nfatc2/Psme2
REACTOME_INTERLEUKIN_3_INTERLEUKIN_5_AND_GM_CSF_SIGNALING	10/399	48/10462	5.463	1.03766e-05	0.000423886	0.000358267	10	Ptpn6/Hck/Inpp5d/Vav1/Syk/Lyn/Blnk/Shc1/Gab2/Inppl1
REACTOME_TCR_SIGNALING	15/399	117/10462	3.362	3.63685e-05	0.00141491	0.00119588	15	Psmb8/Inpp5d/Lcp2/Plcg2/Fyb/Ptprc/H2-Aa/H2-Ab1/H2-Eb1/Vasp/Psme1/Nfkbia/Rela/Psme2/Csk
REACTOME_SYNTHESIS_OF_IP3_AND_IP4_IN_THE_CYTOSOL	7/399	26/10462	7.059	3.90328e-05	0.00144954	0.00122514	7	Plce1/Inpp5d/Pld4/Plcg2/Plcb2/Itpkb/Inppl1
REACTOME_TRAFFICKING_AND_PROCESSING_OF_ENDOSOMAL_TLR	5/399	12/10462	10.925	4.992e-05	0.00177325	0.00149874	5	Ctss/Unc93b1/Tlr7/Lgmn/Tlr3
REACTOME_C_TYPE_LECTIN_RECEPTORS_CLRS	16/399	136/10462	3.085	5.85875e-05	0.00199442	0.00168567	16	Psmb8/Pycard/Clec7a/Plcg2/Syk/Lyn/Prkcd/Casp8/Card9/Relb/Psme1/Nfkbia/Nfatc1/Rela/Nfatc2/Psme2
REACTOME_DISEASES_OF_IMMUNE_SYSTEM	7/399	30/10462	6.118	0.000105855	0.0033263	0.00281138	7	Unc93b1/Tlr2/Cd14/Tlr3/Myd88/Nfkbia/Rela
REACTOME_SIGNALING_BY_CSF3_G_CSF	7/399	30/10462	6.118	0.000105855	0.0033263	0.00281138	7	Stat1/Hck/Syk/Lyn/Socs3/Shc1/Gab2
REACTOME_TRAF3_DEPENDENT_IRF_ACTIVATION_PATHWAY	5/399	14/10462	9.364	0.000118437	0.00358381	0.00302903	5	Ddx58/Irf7/Trim25/Ifih1/Mavs
REACTOME_REGULATION_OF_IFNA_SIGNALING	6/399	22/10462	7.151	0.000131441	0.00383526	0.00324155	6	Ptpn6/Usp18/Stat1/Stat2/Socs3/Ifnar2
REACTOME_GENERATION_OF_SECOND_MESSENGER_MOLECULES	7/399	32/10462	5.736	0.000163848	0.00461599	0.00390142	7	Lcp2/Plcg2/Fyb/H2-Aa/H2-Ab1/H2-Eb1/Vasp
REACTOME_CASPASE_ACTIVATION_VIA_DEATH_RECEPTORS_IN_THE_PRESENCE_OF_LIGAND	5/399	15/10462	8.74	0.000172121	0.00468742	0.0039618	5	Cd14/Cflar/Casp8/Ripk1/Traf2
REACTOME_INTERLEUKIN_2_FAMILY_SIGNALING	8/399	44/10462	4.767	0.000221206	0.00582984	0.00492737	8	Ptpn6/Stat1/Inpp5d/Syk/Shc1/Gab2/Inppl1/Il15ra
REACTOME_TRANSCRIPTIONAL_REGULATION_BY_RUNX3	12/399	96/10462	3.278	0.000276341	0.00680283	0.00574974	12	Psmb8/Ccnd1/Runx1/Psme1/Tead1/Tead3/Notch1/Myc/Zfhx3/Psme2/Spp1/Kat2b
REACTOME_SIGNALING_BY_ERYTHROPOIETIN	6/399	25/10462	6.293	0.000283104	0.00680283	0.00574974	6	Plcg2/Vav1/Lyn/Pik3cg/Pik3r5/Shc1
REACTOME_TRAF6_MEDIATED_IRF7_ACTIVATION	6/399	25/10462	6.293	0.000283104	0.00680283	0.00574974	6	Ddx58/Irf7/Trim25/Ifih1/Mavs/Traf2
REACTOME_DAP12_INTERACTIONS	8/399	46/10462	4.56	0.000304678	0.00711206	0.00601109	8	B2m/H2-D1/Lcp2/Plcg2/Syk/Clec5a/H2-T23/Shc1
REACTOME_INTEGRIN_CELL_SURFACE_INTERACTIONS	11/399	84/10462	3.434	0.000327862	0.00735187	0.00621378	11	Itgam/Cd44/Itgax/Icam1/Itgb2/Itgb5/Itga7/Col6a3/Col18a1/Spp1/Itga5
REACTOME_RIP_MEDIATED_NFKB_ACTIVATION_VIA_ZBP1	5/399	17/10462	7.712	0.000332949	0.00735187	0.00621378	5	Tlr3/Myd88/Nfkbia/Rela/Ripk1
REACTOME_ROS_AND_RNS_PRODUCTION_IN_PHAGOCYTES	7/399	36/10462	5.098	0.000356239	0.00744411	0.00629175	7	Rac2/Slc11a1/Cyba/Ncf1/Tcirg1/Ncf2/Atp6v0a2
REACTOME_PURINERGIC_SIGNALING_IN_LEISHMANIASIS_INFECTION	6/399	26/10462	6.051	0.000356326	0.00744411	0.00629175	6	C3ar1/Pycard/Hmox1/C3/Rela/P2rx4
REACTOME_REGULATION_BY_C_FLIP	4/399	10/10462	10.488	0.000364461	0.00744411	0.00629175	4	Cflar/Casp8/Ripk1/Traf2
REACTOME_CELL_SURFACE_INTERACTIONS_AT_THE_VASCULAR_WALL	17/399	180/10462	2.476	0.00051284	0.0102193	0.0086373	17	Itgam/Ptpn6/Cd44/Inpp5d/Cd84/Itgax/Cd74/Itgb2/Lyn/Pros1/Slc7a7/Sdc4/Selplg/Shc1/Gas6/Atp1b2/Itga5
REACTOME_RESPONSE_TO_ELEVATED_PLATELET_CYTOSOLIC_CA2	14/399	134/10462	2.739	0.000580176	0.0112858	0.00953873	14	Lgals3bp/A2m/Cd109/Cd9/Tagln2/Tln1/Cd63/Fermt3/Pros1/Flna/Srgn/Gas6/Serping1/Pfn1
REACTOME_RAC1_GTPASE_CYCLE	17/399	184/10462	2.423	0.000659865	0.0125374	0.0105966	17	Nckap1l/Cyba/Vav1/Ncf1/Dock2/Slc1a5/Arhgap30/Ncf2/Arhgap45/Dock8/Arap1/Plekhg2/Gmip/Arhgap17/Myo9b/Sh3bp1/Vrk2
REACTOME_DEATH_RECEPTOR_SIGNALLING	14/399	138/10462	2.66	0.000779246	0.0144692	0.0122293	14	Tnfrsf1a/Vav1/Fgd2/Cflar/Birc3/Casp8/Plekhg2/Myd88/Nfkbia/Rela/Ripk1/Arhgef26/Akap13/Traf2
REACTOME_PD_1_SIGNALING	5/399	21/10462	6.243	0.000965215	0.0168575	0.0142479	5	Ptpn6/H2-Aa/H2-Ab1/H2-Eb1/Csk
REACTOME_ZBP1_DAI_MEDIATED_INDUCTION_OF_TYPE_I_IFNS	5/399	21/10462	6.243	0.000965215	0.0168575	0.0142479	5	Tlr3/Myd88/Nfkbia/Rela/Ripk1
REACTOME_DAP12_SIGNALING	6/399	31/10462	5.075	0.000969772	0.0168575	0.0142479	6	B2m/Lcp2/Plcg2/Syk/H2-T23/Shc1
REACTOME_REGULATION_OF_INSULIN_LIKE_GROWTH_FACTOR_IGF_TRANSPORT_AND_UPTAKE_BY_INSULIN_LIKE_GROWTH_FACTOR_BINDING_PROTEINS_IGFBPS	14/399	142/10462	2.585	0.00103322	0.0175862	0.0148638	14	Igfbp2/Csf1/C3/Lgals1/Igfbp3/Mmp2/Shisa5/Igfbp7/Cp/Gas6/Lamb2/Igfbp5/Spp1/Ccn1
REACTOME_ENDOSOMAL_VACUOLAR_PATHWAY	4/399	13/10462	8.068	0.00113271	0.0185084	0.0156433	4	B2m/H2-D1/Ctss/H2-T23
REACTOME_TNFR1_INDUCED_PROAPOPTOTIC_SIGNALING	4/399	13/10462	8.068	0.00113271	0.0185084	0.0156433	4	Tnfrsf1a/Casp8/Ripk1/Traf2
REACTOME_NUCLEOTIDE_BINDING_DOMAIN_LEUCINE_RICH_REPEAT_CONTAINING_RECEPTOR_NLR_SIGNALING_PATHWAYS	8/399	56/10462	3.746	0.00118976	0.0188394	0.015923	8	Pycard/Hmox1/Birc3/Casp8/Card9/Aim2/Nod1/Rela
REACTOME_REGULATION_OF_SIGNALING_BY_CBL	5/399	22/10462	5.959	0.00121044	0.0188394	0.015923	5	Hck/Vav1/Syk/Lyn/Blnk
REACTOME_MHC_CLASS_II_ANTIGEN_PRESENTATION	12/399	113/10462	2.784	0.00122214	0.0188394	0.015923	12	Lag3/Ctss/Cd74/Ifi30/Lgmn/Ctsc/Ctsh/H2-Aa/Ctsd/H2-Ab1/H2-Eb1/Tubb6
REACTOME_REGULATION_OF_IFNG_SIGNALING	4/399	14/10462	7.492	0.00153841	0.0231429	0.0195603	4	Ptpn6/Stat1/Ifngr1/Socs3
REACTOME_RHO_GTPASE_CYCLE	30/399	442/10462	1.78	0.00155797	0.0231429	0.0195603	30	Vim/Rac2/Nckap1l/Cyba/Vav1/Ncf1/Dock2/Slc1a5/Arhgap30/Fgd2/Ncf2/Arhgap45/Dock8/Arap1/Plekhg2/Syde1/Gmip/Akap12/Arhgap17/Arhgef26/Myo9b/Sowahc/Stk10/Akap13/Csk/Map3k11/Steap3/Arhgap19/Sh3bp1/Vrk2
REACTOME_NEGATIVE_REGULATORS_OF_DDX58_IFIH1_SIGNALING	6/399	34/10462	4.627	0.00160845	0.0234661	0.0198335	6	Ddx58/Trim25/Nlrc5/Ifih1/Isg15/Mavs
REACTOME_INTERLEUKIN_6_FAMILY_SIGNALING	5/399	24/10462	5.463	0.00183481	0.025547	0.0215922	5	Osmr/Stat1/Clcf1/Socs3/Il6ra
REACTOME_RHO_GTPASES_ACTIVATE_NADPH_OXIDASES	5/399	24/10462	5.463	0.00183481	0.025547	0.0215922	5	Rac2/Cyba/Ncf1/Ncf2/Prkcd
REACTOME_RAC2_GTPASE_CYCLE	10/399	88/10462	2.98	0.00184489	0.025547	0.0215922	10	Rac2/Nckap1l/Cyba/Vav1/Ncf1/Dock2/Ncf2/Syde1/Arhgap17/Vrk2
REACTOME_REGULATION_OF_TNFR1_SIGNALING	6/399	35/10462	4.495	0.00187987	0.0255976	0.021635	6	Tnfrsf1a/Cflar/Birc3/Casp8/Ripk1/Traf2
REACTOME_INOSITOL_PHOSPHATE_METABOLISM	7/399	48/10462	3.824	0.00212089	0.027938	0.0236131	7	Plce1/Inpp5d/Pld4/Plcg2/Plcb2/Itpkb/Inppl1
REACTOME_SIGNALING_BY_THE_B_CELL_RECEPTOR_BCR	15/399	170/10462	2.314	0.00213034	0.027938	0.0236131	15	Psmb8/Ptpn6/Plcg2/Pik3ap1/Vav1/Syk/Lyn/Psme1/Blnk/Nfkbia/Nfatc1/Rela/Nfatc2/Dapp1/Psme2
REACTOME_CASPASE_ACTIVATION_VIA_EXTRINSIC_APOPTOTIC_SIGNALLING_PATHWAY	5/399	25/10462	5.244	0.00222273	0.027938	0.0236131	5	Cd14/Cflar/Casp8/Ripk1/Traf2
REACTOME_INACTIVATION_OF_CSF3_G_CSF_SIGNALING	5/399	25/10462	5.244	0.00222273	0.027938	0.0236131	5	Stat1/Hck/Syk/Lyn/Socs3
REACTOME_NOTCH3_INTRACELLULAR_DOMAIN_REGULATES_TRANSCRIPTION	5/399	25/10462	5.244	0.00222273	0.027938	0.0236131	5	Stat1/Ikzf1/Notch3/Notch1/Kat2b
REACTOME_CYTOSOLIC_SENSORS_OF_PATHOGEN_ASSOCIATED_DNA	8/399	63/10462	3.33	0.00257322	0.0318534	0.0269224	8	Irf7/Sting1/Tlr3/Myd88/Nfkbia/Rela/Ripk1/Stat6
REACTOME_FC_EPSILON_RECEPTOR_FCERI_SIGNALING	16/399	191/10462	2.196	0.00261316	0.0318649	0.0269321	16	Psmb8/Lcp2/Plcg2/Vav1/Syk/Lyn/Lat2/Psme1/Nfkbia/Nfatc1/Rela/Shc1/Gab2/Nfatc2/Psme2/Map3k1
REACTOME_CDC42_GTPASE_CYCLE	14/399	157/10462	2.338	0.00268601	0.0322717	0.0272759	14	Cyba/Arhgap30/Fgd2/Arhgap45/Dock8/Arap1/Plekhg2/Syde1/Gmip/Arhgap17/Arhgef26/Myo9b/Map3k11/Steap3
REACTOME_OVARIAN_TUMOR_DOMAIN_PROTEASES	6/399	38/10462	4.14	0.00290404	0.0343855	0.0290626	6	Ddx58/Trim25/Ifih1/Nod1/Ripk1/Mavs
REACTOME_INFECTIOUS_DISEASE	51/399	908/10462	1.473	0.00308868	0.0350257	0.0296037	51	Psmb8/B2m/Rnf213/H2-D1/Parp14/C3ar1/Eif2ak2/Cebpd/Apobec3/Pycard/Hck/Nckap1l/Cyba/Arpc1b/Fcgr1/Stat2/Parp9/Cd9/Plcg2/Vav1/Parp10/Tlr7/Hmox1/Fcgr3/Tlr2/Isg15/C3/Dock2/Ifngr1/Syk/Lyn/Ccr5/Adcy7/Rps27l/Psme1/Il1r1/Tubb6/Il6ra/Rela/Ripk1/Atp1b2/Ifnar2/Hmga1/Psme2/Myo9b/Txnrd1/P2rx4/Rest/Ezh2/Gps2/Rcc1
REACTOME_REGULATION_OF_HMOX1_EXPRESSION_AND_ACTIVITY	8/399	65/10462	3.227	0.00313934	0.0350257	0.0296037	8	Psmb8/Hmox1/Nfe2l2/Mafk/Prkcd/Psme1/Bach1/Psme2
REACTOME_ANTIGEN_PRESENTATION_FOLDING_ASSEMBLY_AND_PEPTIDE_LOADING_OF_CLASS_I_MHC	5/399	27/10462	4.856	0.00317246	0.0350257	0.0296037	5	B2m/H2-D1/Tap1/Tap2/H2-T23
REACTOME_G0_AND_EARLY_G1	5/399	27/10462	4.856	0.00317246	0.0350257	0.0296037	5	Top2a/Rbl1/Myc/Cdk2/Ccna2
REACTOME_INTERLEUKIN_RECEPTOR_SHC_SIGNALING	5/399	27/10462	4.856	0.00317246	0.0350257	0.0296037	5	Ptpn6/Inpp5d/Shc1/Gab2/Inppl1
REACTOME_ANTIVIRAL_MECHANISM_BY_IFN_STIMULATED_GENES	9/399	80/10462	2.95	0.0032973	0.0359099	0.0303509	9	Ddx58/Mx2/Trim25/Eif2ak2/Usp18/Stat1/Oas2/Isg15/Flna
REACTOME_REGULATION_OF_RUNX1_EXPRESSION_AND_ACTIVITY	4/399	17/10462	6.17	0.00334045	0.0359099	0.0303509	4	Ccnd1/Runx1/Mov10/Ccnd3
REACTOME_POTENTIAL_THERAPEUTICS_FOR_SARS	9/399	81/10462	2.913	0.00358794	0.0380695	0.0321762	9	Stat2/Tlr7/Ifngr1/Il1r1/Il6ra/Ripk1/Atp1b2/Ifnar2/Rest
REACTOME_RIPK1_MEDIATED_REGULATED_NECROSIS	5/399	28/10462	4.682	0.0037433	0.0392087	0.0331391	5	Cflar/Birc3/Casp8/Ripk1/Traf2
REACTOME_COSTIMULATION_BY_THE_CD28_FAMILY	8/399	67/10462	3.131	0.00379785	0.0392765	0.0331964	8	Ptpn6/Vav1/Cd86/H2-Aa/Lyn/H2-Ab1/H2-Eb1/Csk
REACTOME_MITOTIC_G1_PHASE_AND_G1_S_TRANSITION	13/399	148/10462	2.303	0.00427874	0.0436966	0.0369323	13	Psmb8/Top2a/Ccnd1/Lyn/Psme1/Rbl1/Myc/Ccnd3/Psme2/Cdk2/Mcm7/Mcm4/Ccna2
WP_TYROBP_CAUSAL_NETWORK	23/319	59/7190	8.786	1.17983e-16	4.74291e-14	3.53948e-14	23	Itgam/Hcls1/Pycard/C1qc/Nckap1l/Cd84/Itgax/Tnfrsf1b/Cxcl16/Bin2/Itgb2/C3/Slc1a5/Elf4/Cd37/Il10ra/Tcirg1/Ncf2/Slc7a7/Il13ra1/Tgfbr1/Zfp36l2/Spp1
WP_MICROGLIA_PATHOGEN_PHAGOCYTOSIS_PATHWAY	19/319	40/7190	10.706	6.53603e-16	1.31374e-13	9.80404e-14	19	Itgam/Ptpn6/Rac2/C1qa/C1qc/Hck/Nckap1l/C1qb/Cyba/Arpc1b/Fcgr1/Plcg2/Vav1/Itgb2/Ncf1/Syk/Lyn/Pik3cg/Ncf2
WP_TYPE_II_INTERFERON_SIGNALING_IFNG	17/319	52/7190	7.369	3.50315e-11	4.69423e-09	3.50315e-09	17	Cxcl10/Ifit2/Gbp2/H2-D1/Eif2ak2/Stat1/Irf8/Stat2/Icam1/Tap1/Spi1/Isg15/Ifngr1/Socs3/Irf1/Prkcd/H2-T23
WP_B_CELL_RECEPTOR_SIGNALING_PATHWAY	21/319	97/7190	4.88	9.32842e-10	8.32136e-08	6.20997e-08	21	Ptpn6/Rac2/Hcls1/Inpp5d/Plcg2/Pik3ap1/Vav1/Ptprc/Syk/Lyn/Pik3cg/Lat2/Prkcd/Blnk/Nfkbia/Rela/Shc1/Gab2/Nfatc2/Myc/Dapp1
WP_SARSCOV2_INNATE_IMMUNITY_EVASION_AND_CELLSPECIFIC_IMMUNE_RESPONSE	17/319	63/7190	6.082	1.035e-09	8.32136e-08	6.20997e-08	17	Cxcl10/Ddx58/Ifit2/Lag3/Mx2/Irf7/Dhx58/Trim25/Stat1/Stat2/Tlr7/Casp8/Il6ra/Ripk1/Ifnar2/Mavs/Traf2
WP_HOSTPATHOGEN_INTERACTION_OF_HUMAN_CORONA_VIRUSES_INTERFERON_INDUCTION	12/319	34/7190	7.955	1.0777e-08	7.2206e-07	5.38851e-07	12	Ddx58/Eif2ak2/Stat1/Ifih1/Oas2/Stat2/Tlr7/Myd88/Nfkbia/Ripk1/Ifnar2/Mavs
WP_THE_HUMAN_IMMUNE_RESPONSE_TO_TUBERCULOSIS	10/319	24/7190	9.391	2.89527e-08	1.66271e-06	1.24083e-06	10	Ifit3/Psmb8/Mx2/Stat1/Ifi35/Stat2/Tap1/Ifngr1/Irf1/Ifnar2
WP_NOVEL_INTRACELLULAR_COMPONENTS_OF_RIGILIKE_RECEPTOR_RLR_PATHWAY	15/319	64/7190	5.283	8.09712e-08	4.0688e-06	3.03642e-06	15	Cxcl10/Ddx58/Irf7/Dhx58/Trim25/Ifih1/Isg15/Sting1/Casp8/Nfkbia/Rela/Ripk1/Map3k1/Mavs/Traf2
WP_TOLLLIKE_RECEPTOR_SIGNALING_PATHWAY	17/319	98/7190	3.91	1.13067e-06	5.05033e-05	3.76891e-05	17	Cxcl10/Irf7/Stat1/Tlr7/Tlr2/Cd86/Cd14/Pik3cg/Pik3r5/Tlr3/Casp8/Myd88/Nfkbia/Rela/Ripk1/Ifnar2/Spp1
WP_P38_MAPK_SIGNALING_PATHWAY	10/319	34/7190	6.629	1.30102e-06	5.2301e-05	3.90306e-05	10	Stat1/Tgfbr1/Shc1/Mknk1/Ripk1/Myc/Hspb1/Mapkapk2/Map3k1/Traf2
WP_REGULATION_OF_TOLLLIKE_RECEPTOR_SIGNALING_PATHWAY	20/319	138/7190	3.267	2.4671e-06	9.01614e-05	6.72847e-05	20	Cxcl10/Ptpn6/Irf7/Stat1/Tlr7/Tlr2/Cd86/Syk/Cd14/Cd180/Pik3cg/Pik3r5/Tlr3/Casp8/Myd88/Nfkbia/Rela/Ripk1/Ifnar2/Spp1
WP_IL4_SIGNALING_PATHWAY	12/319	54/7190	5.009	3.02298e-06	0.00010127	7.55746e-05	12	Ptpn6/Stat1/Inpp5d/Il4ra/Socs3/Cebpa/Flna/Nfkbia/Rela/Shc1/Gab2/Stat6
WP_CYTOSOLIC_DNASENSING_PATHWAY	13/319	67/7190	4.373	5.86873e-06	0.000181479	0.000135432	13	Cxcl10/Ddx58/Irf7/Trim25/Pycard/Isg15/Sting1/Casp8/Aim2/Nfkbia/Rela/Ripk1/Mavs
WP_APOPTOSIS	14/319	83/7190	3.802	1.41702e-05	0.000406888	0.000303648	14	Irf7/Tnfrsf1a/Tnfrsf1b/Irf1/Cflar/Birc3/Casp8/Nfkbia/Rela/Ripk1/Myc/Map3k1/Casp6/Traf2
WP_IL18_SIGNALING_PATHWAY	28/319	268/7190	2.355	1.86817e-05	0.000500671	0.000373635	28	B2m/Tnfrsf1a/Grn/Hmox1/Icam1/Cxcl16/Ncf1/Tnfaip2/Hspb8/Socs3/Ncf2/Mmp2/Irf1/Cflar/Prkcd/Birc3/Casp8/Sdc4/Myd88/Plod3/Nfkbia/Rela/Mmp14/Adamts5/Nfkbiz/Hspb1/Spp1/Ccna2
WP_RANKLRANK_RECEPTOR_ACTIVATOR_OF_NFKB_LIGAND_SIGNALING_PATHWAY	11/319	55/7190	4.508	2.28885e-05	0.00055104	0.000411224	11	Stat1/Icam1/Spi1/Syk/Lyn/Relb/Nfkbia/Nfatc1/Rela/Gab2/Traf2
WP_PROLACTIN_SIGNALING_PATHWAY	13/319	76/7190	3.855	2.46215e-05	0.00055104	0.000411224	13	Ptpn6/Stat1/Vav1/Ctsd/Pik3cg/Socs3/Irf1/Flna/Nfkbia/Rela/Shc1/Gab2/Myc
WP_ALLOGRAFT_REJECTION	14/319	87/7190	3.627	2.46734e-05	0.00055104	0.000411224	14	Vim/H2-D1/C1qa/Stat1/C1qc/C1qb/C3/Cd86/H2-Aa/H2-Ab1/H2-Eb1/Casp8/H2-T23/Mill2
WP_AGERAGE_PATHWAY	12/319	66/7190	4.098	2.68517e-05	0.000568126	0.000423975	12	Lgals3/Stat1/Msn/Ncf1/Mmp2/Prkcd/Casp8/Myd88/Nfkbia/Rela/Shc1/Mmp14
WP_TYPE_I_INTERFERON_INDUCTION_AND_SIGNALING_DURING_SARSCOV2_INFECTION	8/319	30/7190	6.01	3.41754e-05	0.000686925	0.000512631	8	Eif2ak2/Stat1/Oas2/Stat2/Tlr7/Myd88/Nfkbia/Ifnar2
WP_CHEMOKINE_SIGNALING_PATHWAY	20/319	165/7190	2.732	3.76504e-05	0.000720737	0.000537863	20	Cxcl10/Rac2/Stat1/Hck/Cx3cr1/Stat2/Vav1/Cxcl16/Ncf1/Dock2/Plcb2/Lyn/Pik3cg/Pik3r5/Adcy7/Prkcd/Nfkbia/Rela/Shc1/Csk
WP_EBOLA_VIRUS_PATHWAY_ON_HOST	17/319	128/7190	2.993	4.51808e-05	0.000825576	0.000616102	17	Flnc/Ddx58/H2-D1/Irf7/Bst2/Eif2ak2/Stat1/H2-Aa/H2-Ab1/Socs3/H2-Eb1/H2-T23/Relb/Flna/Rela/Gas6/Itga5
WP_NONGENOMIC_ACTIONS_OF_125_DIHYDROXYVITAMIN_D3	13/319	81/7190	3.617	4.95315e-05	0.000865725	0.000646063	13	Plce1/Stat1/Ifi27l2a/Rsad2/Oas2/Stat2/Plcg2/Tnfrsf1a/Tlr2/Isg15/Plcb2/Prkcd/Relb
WP_HEPATITIS_B_INFECTION	18/319	146/7190	2.779	7.36866e-05	0.00123425	0.000921082	18	Ddx58/Irf7/Stat1/Ifih1/Tgfbr2/Stat2/Tlr2/Tlr3/Casp8/Tgfbr1/Myd88/Nfatc1/Rela/Nfatc2/Stat6/Myc/Map3k1/Mavs
WP_APOPTOSIS_MODULATION_AND_SIGNALING	13/319	85/7190	3.447	8.30597e-05	0.0013356	0.000996717	13	Naip2/Tnfrsf1a/Tnfrsf1b/Cflar/Birc3/Casp8/Bmf/Il1r1/Myd88/Nfkbia/Ripk1/Bag3/Casp6
WP_PHOTODYNAMIC_THERAPYINDUCED_NFKB_SURVIVAL_SIGNALING	8/319	34/7190	5.303	9.07528e-05	0.00140318	0.00104715	8	Tnfrsf1a/Ccnd1/Icam1/Mmp2/Cflar/Birc3/Relb/Rela
WP_IL10_ANTIINFLAMMATORY_SIGNALING_PATHWAY	5/319	12/7190	9.391	0.00010198	0.00151837	0.00113311	5	Stat1/Stat2/Hmox1/Il10ra/Il10rb
WP_SARS_CORONAVIRUS_AND_INNATE_IMMUNITY	7/319	27/7190	5.843	0.000130474	0.00187323	0.00139793	7	Ddx58/Stat1/Ifih1/Stat2/Tlr3/Ifnar2/Mavs
WP_VITAMIN_D_RECEPTOR_PATHWAY	21/319	196/7190	2.415	0.000148462	0.00197229	0.00147186	21	Itgam/Mx2/Klk6/Irf8/Cd9/Ccnd1/S100a6/H2-Aa/Cd14/Igfbp3/H2-Eb1/Slc37a2/Cebpa/Nfatc2/Myc/Adamts5/Myo9b/Lrp5/Igfbp5/Cdk2/Spp1
WP_TCELL_ANTIGEN_RECEPTOR_TCR_SIGNALING_PATHWAY	13/319	90/7190	3.256	0.000151269	0.00197229	0.00147186	13	Vim/Lcp2/Vav1/Fyb/Ccr5/Prkcd/Nfkbia/Nfatc1/Rela/Shc1/Gab2/Nfatc2/Il15ra
WP_THYMIC_STROMAL_LYMPHOPOIETIN_TSLP_SIGNALING_PATHWAY	9/319	46/7190	4.41	0.000153204	0.00197229	0.00147186	9	Stat1/Hck/Lyn/Relb/Nfkbia/Rela/Gab2/Stat6/Myc
WP_VEGFAVEGFR2_SIGNALING_PATHWAY	36/319	431/7190	1.883	0.000156998	0.00197229	0.00147186	36	Ptpn6/Stat1/Pbxip1/Ccnd1/Icam1/Ncf1/Clic1/Igfbp3/Ncf2/Mmp2/Plau/Itgb5/Prkcd/Igfbp7/Tnxb/Adamts1/Plod3/Nfkbia/Mov10/Nfatc1/Rela/Shc1/Mknk1/Nfatc2/Stat6/Mmp14/Fhod1/Hspb1/Pabpc1/Mapkapk2/Pfn1/Pgd/Csk/Ern1/Kank1/Ccn1
WP_IL3_SIGNALING_PATHWAY	9/319	48/7190	4.226	0.000215667	0.00262722	0.00196061	9	Ptpn6/Hck/Inpp5d/Vav1/Cd86/Syk/Lyn/Shc1/Gab2
WP_HIPPOMERLIN_SIGNALING_DYSREGULATION	15/319	119/7190	2.841	0.000228769	0.00266462	0.00198852	15	Cxcl10/Itgam/Csf1r/Cd44/Itgax/Ccnd1/Itgb2/Itgb5/Tead1/Tead3/Lats2/Myc/Itga7/Fgfr1/Itga5
WP_HEMATOPOIETIC_STEM_CELL_DIFFERENTIATION	10/319	59/7190	3.82	0.000231994	0.00266462	0.00198852	10	Nckap1l/Ikzf1/Vav1/Csf1/Spi1/Runx1/Lmo2/Tnxb/Notch1/Nfatc2
WP_NUCLEOTIDEBINDING_OLIGOMERIZATION_DOMAIN_NOD_PATHWAY	8/319	39/7190	4.623	0.000253327	0.00276036	0.00205997	8	Naip2/Pycard/Casp8/Card9/Aim2/Nod1/Nfkbia/Rela
WP_STRUCTURAL_PATHWAY_OF_INTERLEUKIN_1_IL1	9/319	49/7190	4.14	0.000254063	0.00276036	0.00205997	9	Irf7/Il1r1/Myd88/Nfkbia/Rela/Mknk1/Myc/Mapkapk2/Map3k1
WP_TOLLLIKE_RECEPTOR_SIGNALING_RELATED_TO_MYD88	7/319	31/7190	5.089	0.000331502	0.00350695	0.00261712	7	Irf7/Tlr7/Tlr2/Tlr3/Relb/Myd88/Rela
WP_SARSCOV2_MITOCHONDRIAL_INTERACTIONS	7/319	32/7190	4.93	0.000408413	0.00420979	0.00314164	7	Ddx58/Irf7/Ifih1/Tlr7/Sting1/Tlr3/Mavs
WP_VIRAL_ACUTE_MYOCARDITIS	12/319	87/7190	3.109	0.00041904	0.00421135	0.0031428	12	Rac2/Stat1/Pycard/Ccnd1/Aif1/Itgb2/Ccr5/Tlr3/Casp8/Pabpc1/Casp6/Mill2
WP_TNF_RELATED_WEAK_INDUCER_OF_APOPTOSIS_TWEAK_SIGNALING_PATHWAY	8/319	42/7190	4.293	0.000432728	0.00424285	0.0031663	8	Birc3/Casp8/Relb/Tnfrsf12a/Nfkbia/Rela/Ripk1/Traf2
WP_IL6_SIGNALING_PATHWAY	8/319	43/7190	4.193	0.000511479	0.00489558	0.00365342	8	Stat1/Hck/Vav1/Socs3/Irf1/Prkcd/Il6ra/Shc1
WP_INTERFERON_TYPE_I_SIGNALING_PATHWAYS	9/319	54/7190	3.757	0.000541009	0.0050578	0.00377448	9	Ptpn6/Stat1/Stat2/Vav1/Ptprc/Socs3/Gab2/Ifnar2/Map3k1
WP_SMALL_CELL_LUNG_CANCER	12/319	94/7190	2.877	0.000854453	0.00780659	0.00582582	12	Ccnd1/Birc3/Casp8/Nfkbia/Rela/Myc/Lamb2/Cdk2/Traf2/Traf4/Gadd45g/Gadd45b
WP_HUMAN_COMPLEMENT_SYSTEM	12/319	96/7190	2.817	0.00103247	0.00922344	0.00688316	12	C3ar1/Itgax/Icam1/Itgb2/Tlr2/C3/Pros1/Gna15/Cfh/Selplg/Serping1/Spp1
WP_APOPTOSIS_MODULATION_BY_HSP70	5/319	19/7190	5.931	0.00115789	0.0101189	0.00755145	5	Tnfrsf1a/Casp8/Ripk1/Map3k1/Casp6
WP_COMPLEMENT_AND_COAGULATION_CASCADES	9/319	60/7190	3.381	0.00119051	0.0101826	0.00759897	9	C3ar1/C1qa/C1qc/C1qb/C3/Pros1/Plau/Cfh/Serping1
WP_NANOPARTICLE_TRIGGERED_REGULATED_NECROSIS	4/319	12/7190	7.513	0.00141781	0.0118598	0.0088506	4	Tnfrsf1a/Ftl1/Casp8/Ripk1
WP_PHOTODYNAMIC_THERAPYINDUCED_AP1_SURVIVAL_SIGNALING	8/319	50/7190	3.606	0.0014456	0.0118598	0.0088506	8	Tnfrsf1a/Ccnd1/Nfe2l2/Mmp2/Cflar/Bmf/Traf2/Ccna2
WP_INTEGRINMEDIATED_CELL_ADHESION	12/319	101/7190	2.678	0.00161619	0.0129942	0.00969717	12	Itgam/Rac2/Itgax/Itgb2/Capn3/Tln1/Itgb5/Vasp/Shc1/Itga7/Csk/Itga5
WP_OXIDATIVE_DAMAGE	7/319	40/7190	3.944	0.00166782	0.0131463	0.00981069	7	C3ar1/C1qa/C1qc/C1qb/Tnfrsf1b/Map3k1/Traf2
WP_SPINAL_CORD_INJURY	13/319	116/7190	2.526	0.00179643	0.0138878	0.010364	13	Cxcl10/Vim/Lgals3/C1qb/Fcgr2b/Ccnd1/Icam1/Aif1/Fcgr3/Zfp36/Il1r1/Myc/Cdk2
WP_FIBRIN_COMPLEMENT_RECEPTOR_3_SIGNALING_PATHWAY	7/319	41/7190	3.848	0.00193623	0.0146861	0.0109598	7	Cxcl10/Itgam/Itgb2/Syk/Cd14/Tlr3/Myd88
WP_DEVELOPMENT_OF_PULMONARY_DENDRITIC_CELLS_AND_MACROPHAGE_SUBSETS	4/319	13/7190	6.935	0.00197696	0.0147174	0.0109831	4	Irf8/Ikzf1/Csf1/Spi1
WP_ONCOSTATIN_M_SIGNALING_PATHWAY	9/319	65/7190	3.121	0.00211981	0.0154939	0.0115626	9	Osmr/Stat1/Socs3/Prkcd/Nfkbia/Rela/Shc1/Cdk2/Ccn1
WP_IL2_SIGNALING_PATHWAY	7/319	42/7190	3.757	0.00223693	0.0160579	0.0119835	7	Stat1/Syk/Socs3/Shc1/Gab2/Myc/Nmi
WP_STING_PATHWAY_IN_KAWASAKILIKE_DISEASE_AND_COVID19	5/319	22/7190	5.123	0.00235018	0.0165749	0.0123694	5	Fcgr2b/Fcgr3/Sting1/Nfkbia/Rela
WP_RESISTIN_AS_A_REGULATOR_OF_INFLAMMATION	6/319	32/7190	4.226	0.00247881	0.0171715	0.0128145	6	Plce1/Plcg2/Plcb2/Pik3cg/Nfkbia/Rela
WP_MAPK_SIGNALING_PATHWAY	21/319	243/7190	1.948	0.00252019	0.0171715	0.0128145	21	Flnc/Rac2/Tgfbr2/Tnfrsf1a/Cd14/Prkcd/Tgfbr1/Relb/Flna/Il1r1/Nfatc1/Rela/Map3k20/Mknk1/Myc/Hspb1/Mapkapk2/Fgfr1/Map3k11/Map3k1/Traf2
WP_FOCAL_ADHESION	18/319	196/7190	2.07	0.0026193	0.0175493	0.0130965	18	Flnc/Rac2/Hck/Vav1/Ccnd1/Tln1/Itgb5/Vasp/Birc3/Flna/Tnxb/Shc1/Itga7/Lamb2/Ccnd3/Myl12a/Spp1/Itga5
WP_MIRNAS_INVOLVEMENT_IN_THE_IMMUNE_RESPONSE_IN_SEPSIS	8/319	56/7190	3.22	0.00303715	0.0200153	0.0149368	8	Irf7/Tlr7/Icam1/Irf1/Relb/Myd88/Nfkbia/Rela
WP_CELLS_AND_MOLECULES_INVOLVED_IN_LOCAL_ACUTE_INFLAMMATORY_RESPONSE	4/319	16/7190	5.635	0.00452838	0.0292935	0.0218608	4	Icam1/Itgb2/C3/Selplg
WP_INTERACTIONS_BETWEEN_IMMUNE_CELLS_AND_MICRORNAS_IN_TUMOR_MICROENVIRONMENT	6/319	36/7190	3.757	0.00459078	0.0292935	0.0218608	6	Cxcl10/Tgfbr2/Tlr7/Cd86/Il4ra/Stat6
WP_HEAD_AND_NECK_SQUAMOUS_CELL_CARCINOMA	9/319	74/7190	2.741	0.00517266	0.0324908	0.0242468	9	Tgfbr2/Ccnd1/Nfe2l2/Pik3cg/Pik3r5/Casp8/Rela/Notch1/Fgfr1
WP_HEPATITIS_C_AND_HEPATOCELLULAR_CARCINOMA	7/319	49/7190	3.22	0.00546469	0.033797	0.0252216	7	Cd44/Ccnd1/Birc3/Tgfbr1/Il6ra/Myof/Myc
WP_PATHWAYS_OF_NUCLEIC_ACID_METABOLISM_AND_INNATE_IMMUNE_SENSING	4/319	17/7190	5.303	0.00571773	0.0343064	0.0256018	4	Ddx58/Ifih1/Sting1/Mavs
WP_PLATELETMEDIATED_INTERACTIONS_WITH_VASCULAR_AND_CIRCULATING_CELLS	4/319	17/7190	5.303	0.00571773	0.0343064	0.0256018	4	Tlr7/Icam1/Tlr2/Selplg
WP_TLR4_SIGNALING_AND_TOLERANCE	5/319	27/7190	4.174	0.00600742	0.0355144	0.0265033	5	Irf7/Inpp5d/Myd88/Nfkbia/Ripk1
WP_PI3KAKT_SIGNALING_PATHWAY	25/319	333/7190	1.692	0.00665579	0.0387772	0.0289382	25	Osmr/Csf1r/Pik3ap1/Ccnd1/Csf1/Tlr2/Il4ra/Syk/Pik3cg/Itgb5/Pik3r5/Tnxb/Il6ra/Rela/Myc/Itga7/Lamb2/Ifnar2/Col6a3/Ccnd3/Cdk2/Fgfr1/Spp1/Itga5/Efna1
WP_SIMPLIFIED_INTERACTION_MAP_BETWEEN_LOXL4_AND_OXIDATIVE_STRESS_PATHWAY	4/319	18/7190	5.009	0.00709852	0.0407658	0.0304222	4	Ddr1/Nfe2l2/Igfbp7/Nqo1
WP_REGULATORY_CIRCUITS_OF_THE_STAT3_SIGNALING_PATHWAY	9/319	78/7190	2.601	0.00731408	0.0408652	0.0304965	9	Osmr/Ptprc/Ifngr1/Il10ra/Socs3/Il6ra/Ifnar2/Il10rb/Il15ra
WP_TNF_ALPHA_SIGNALING_PATHWAY	10/319	92/7190	2.45	0.00731915	0.0408652	0.0304965	10	Cyba/Tnfrsf1a/Tnfrsf1b/Cflar/Birc3/Casp8/Nfkbia/Ripk1/Map3k1/Traf2
WP_IL5_SIGNALING_PATHWAY	6/319	40/7190	3.381	0.0077992	0.042949	0.0320515	6	Stat1/Syk/Lyn/Pik3cg/Shc1/Myc
WP_OVERVIEW_OF_INTERFERONSMEDIATED_SIGNALING_PATHWAY	5/319	29/7190	3.886	0.00821985	0.0440584	0.0328794	5	Stat1/Stat2/Ifngr1/Ifnar2/Il10rb
WP_PDGFRBETA_PATHWAY	5/319	29/7190	3.886	0.00821985	0.0440584	0.0328794	5	Eif2ak2/Stat1/Shc1/Stat6/Map3k1
MANNO_MIDBRAIN_NEUROTYPES_HMGL	141/517	572/14766	7.04	1.85868e-82	1.0074e-79	6.35864e-80	141	Trim30d/Lpcat2/A2m/Ptpn6/Trim30a/B2m/Rnf213/Hcls1/Parp14/C3ar1/Ly86/Naip2/Cd53/C1qa/Cebpd/Csf1r/Stat1/Cd44/Apobec3/Pycard/C1qc/Inpp5d/Ctss/Nckap1l/Mpeg1/Irf8/Pdpn/C1qb/Tgfbr2/Cd84/Clec7a/Ikzf1/Cyba/Cx3cr1/Zc3hav1/Pld4/Arpc1b/Fcgr1/Parp9/Plcg2/Tnfrsf1a/Cd74/Laptm5/Olfml3/Vav1/Grn/Tor3a/B4galt1/Rasal3/Tlr7/Tnfrsf1b/Hmox1/Icam1/Csf1/Myo1f/Bin2/Lgmn/Fcgr3/Cd68/Lcp1/Itgb2/Spi1/Cyth4/Fyb/Ptprc/Ctsc/C3/…
HU_FETAL_RETINA_MICROGLIA	116/517	377/14766	8.788	6.54029e-79	1.77242e-76	1.11873e-76	116	Itgam/Lpcat2/A2m/B2m/Rnf213/H2-D1/Hcls1/Parp14/C3ar1/Ly86/Cd53/Sp100/C1qa/Cebpd/Csf1r/Msn/Pycard/C1qc/Hck/Inpp5d/Ctss/Nckap1l/Mpeg1/Irf8/Lcp2/C1qb/Tgfbr2/Cd84/Clec7a/Ikzf1/Cyba/Cx3cr1/Pld4/Arpc1b/Itgax/Fcgr1/Tnfrsf1a/Cd74/Laptm5/Olfml3/Vav1/Grn/Tnfrsf1b/Hmox1/Cxcl16/Aif1/Myo1f/Bin2/Lgmn/Fcgr3/Lcp1/Itgb2/Spi1/Cyth4/Fyb/Ptprc/Ctsc/C3/Cd86/Dock2/Nfe2l2/Fgl2/Tln1/S100a11/Cd37/Ifngr1/Il10ra/Ctsd/Scamp…
FAN_EMBRYONIC_CTX_BIG_GROUPS_MICROGLIA	111/517	372/14766	8.522	9.77767e-74	1.7665e-71	1.115e-71	111	Ggta1/Itgam/Lpcat2/A2m/Ptpn6/B2m/Rnf213/H2-D1/Hcls1/Bst2/C3ar1/Ly86/Naip2/Cd53/Sp100/C1qa/Cebpd/Csf1r/Pycard/C1qc/Hck/Inpp5d/Ctss/Nckap1l/Mpeg1/Irf8/Pdpn/C1qb/Slc29a3/Tgfbr2/Cd84/Ikzf1/Cyba/Cx3cr1/Pld4/Arpc1b/Itgax/Fcgr1/Tnfrsf1a/Cd74/Laptm5/Olfml3/Grn/Tlr7/Tnfrsf1b/Ccnd1/Ifi30/Hmox1/Cxcl16/Aif1/Myo1f/Bin2/Lgmn/Fcgr3/Cd68/Lcp1/Itgb2/Cyth4/Fyb/Ptprc/Ctsc/C3/Cd86/Dock2/Nfe2l2/Tln1/Ctsh/S100a11/Cd37…
ZHONG_PFC_MAJOR_TYPES_MICROGLIA	116/517	433/14766	7.651	2.22454e-71	3.01425e-69	1.90257e-69	116	Ggta1/Itgam/Lpcat2/A2m/Ptpn6/B2m/Rnf213/H2-D1/Hcls1/Bst2/C3ar1/Ly86/Naip2/Cd53/Sp100/C1qa/Cebpd/Csf1r/Msn/Pycard/C1qc/Hck/Inpp5d/Ctss/Nckap1l/Mpeg1/Hexb/Irf8/Pdpn/C1qb/Slc29a3/Cd84/Ikzf1/Cyba/Cx3cr1/Pld4/Arpc1b/Itgax/Fcgr1/Tnfrsf1a/Cd74/Laptm5/Olfml3/Vav1/Grn/Tlr7/Tnfrsf1b/Ccnd1/Ifi30/Cxcl16/Aif1/Myo1f/Bin2/Lgmn/Fcgr3/Cd68/Lcp1/Itgb2/Cyth4/Fyb/Ptprc/Ctsc/C3/Cd86/Dock2/Tnfaip8l2/Tln1/S100a11/Cd37/…
DESCARTES_FETAL_CEREBELLUM_MICROGLIA	120/517	522/14766	6.566	1.03448e-65	1.12138e-63	7.07804e-64	120	Ggta1/Trim30d/Itgam/Lpcat2/Lag3/Ptpn6/Gbp2/Mx2/Rac2/Trim30a/Hk2/Hcls1/Lgals3/C3ar1/Lyz2/Ly86/Cd53/C1qa/Csf1r/C1qc/Hck/Ctss/Nckap1l/Mpeg1/Irf8/Unc93b1/Lcp2/C1qb/Slc29a3/Slc11a1/Cd84/Clec7a/Ikzf1/Fcgr2b/Cx3cr1/Pld4/Itgax/Fcgr1/P2ry6/Plcg2/Pik3ap1/Cd74/Laptm5/Vav1/B4galt1/Rasal3/Tlr7/Hmox1/Icam1/Cxcl16/Aif1/Csf1/Myo1f/Bin2/Lgmn/Fcgr3/Cd68/Lcp1/Itgb2/Spi1/Tlr2/Cyth4/Fyb/Ptprc/Ctsc/C3/Cd86/Dock2/Tnfai…
CUI_DEVELOPING_HEART_C8_MACROPHAGE	90/517	280/14766	9.18	1.45876e-62	1.31775e-60	8.31749e-61	90	H2-Q4/Itgam/H2-K1/A2m/Ptpn6/Rac2/H2-D1/Hcls1/Bst2/C3ar1/Lyz2/Ly86/Naip2/Cd53/C1qa/Cebpd/Csf1r/Pycard/C1qc/Hck/Inpp5d/Ctss/Mpeg1/Irf8/Lcp2/C1qb/Clec7a/Ikzf1/Cyba/Cx3cr1/Pld4/Arpc1b/Itgax/Fcgr1/Pik3ap1/Cd74/Laptm5/Grn/Tnfrsf1b/Ifi30/Cxcl16/Aif1/Myo1f/Lgmn/Fcgr3/Cd68/Lcp1/Itgb2/Spi1/Tlr2/Cyth4/Fyb/Ptprc/Ctsc/Cd86/Dock2/Fgl2/Cd37/Il10ra/Ctsd/Tcirg1/Syk/Plcb2/Cd14/Arhgap30/Lyn/H2-Ab1/Ncf2/Runx1/H2-Eb1…
GAO_LARGE_INTESTINE_24W_C11_PANETH_LIKE_CELL	80/517	317/14766	7.208	1.66375e-46	1.28822e-44	8.1311e-45	80	Cxcl10/Ggta1/Itgam/Rac2/Hcls1/Gbp5/Lyz2/Ly86/Naip2/Cd53/C1qa/Csf1r/C1qc/Hck/Rsad2/Inpp5d/Nckap1l/Mpeg1/Irf8/Lcp2/C1qb/Cd84/Clec7a/Ikzf1/Itgax/Fcgr1/Plcg2/Pik3ap1/Cd74/Laptm5/Vav1/Tnfrsf1b/Ifi30/Hmox1/Icam1/Cxcl16/Aif1/Lgmn/Fcgr3/Cd68/Lcp1/Itgb2/Spi1/Ncf1/Tlr2/Cyth4/Fyb/Ptprc/Ctsc/Cd86/Dock2/Tnfaip2/Fgl2/H2-Aa/Ctsz/Cd37/Ifngr1/Plcb2/Cd14/Cd180/Fgd2/Lyn/Wdfy4/H2-Ab1/Cd33/Fermt3/Ncf2/H2-Eb1/Plau/Ucp…
TRAVAGLINI_LUNG_TREM2_DENDRITIC_CELL	99/517	572/14766	4.943	6.10585e-42	4.13672e-40	2.61106e-40	99	Cxcl10/Lgals3bp/Vim/Ggta1/Itgam/A2m/Gbp2/Mx2/H2-D1/Tmem176a/Lgals3/C3ar1/Lyz2/Ly86/C1qa/Csf1r/Stat1/Cd44/Pycard/C1qc/Hck/Ctss/Hexb/Tmem176b/Unc93b1/C1qb/Slc11a1/Cd84/Clec7a/Cyba/Fcgr2b/Arpc1b/Itgax/Fcgr1/Cd9/Cd74/Grn/Tor3a/Ifi30/Hmox1/Cxcl16/Aif1/Lgmn/Fcgr3/Cd68/Itgb2/Spi1/Ncf1/S100a6/Tagln2/Tspo/Ctsc/Cd86/Tnfaip2/Glipr2/Ctsh/S100a11/H2-Aa/Ctsz/Anxa2/Ifngr1/Ctsd/Cd63/Lgals1/Cd14/H2-Ab1/Fermt3/Ncf…
DESCARTES_FETAL_CEREBRUM_MICROGLIA	82/517	389/14766	6.021	3.00077e-41	1.80713e-39	1.14065e-39	82	Ggta1/Trim30d/Slfn8/Itgam/Lpcat2/Gbp2/Trim30a/Hk2/Hcls1/Lgals3/Lyz2/Ly86/Naip2/C1qa/Csf1r/C1qc/Ctss/Mpeg1/Irf8/Unc93b1/Slc29a3/Slc11a1/Clec7a/Fcgr2b/Cx3cr1/Pld4/Itgax/Fcgr1/P2ry6/Plcg2/Pik3ap1/Cd74/Vav1/B4galt1/Tlr7/Ifi30/Hmox1/Cxcl16/Aif1/Csf1/Myo1f/Lgmn/Cd68/Itgb2/Spi1/Ncf1/Tlr2/Cyth4/Ctsc/Cd86/Dock2/Tnfaip8l2/Lrrk1/Cd37/Arhgap30/Cd180/Fgd2/Wdfy4/Cd33/Ncf2/Ccdc88b/Slc7a7/Dock8/Lair1/Pik3r5/Il13…
DESCARTES_FETAL_EYE_MICROGLIA	52/517	139/14766	10.685	5.56723e-40	3.01744e-38	1.90458e-38	52	Itgam/Lpcat2/Ly86/Naip2/C1qa/Csf1r/C1qc/Hck/Inpp5d/Nckap1l/Irf8/C1qb/Cd84/Clec7a/Ikzf1/Cx3cr1/Pld4/Pik3ap1/Cd74/Laptm5/Vav1/Myo1f/Lgmn/Lcp1/Itgb2/Spi1/Tlr2/Cyth4/Fyb/Ptprc/Dock2/Lrrk1/Elf4/Cd37/Il10ra/Cd14/Arhgap30/Fgd2/Wdfy4/Ncf2/Runx1/H2-Eb1/Slc7a7/Dock8/Pik3r5/Adcy7/Lat2/Hpgds/Il6ra/Gmip/Mknk1/Spp1
FAN_OVARY_CL13_MONOCYTE_MACROPHAGE	82/517	457/14766	5.125	8.98182e-36	4.42559e-34	2.79339e-34	82	B2m/H2-D1/Hcls1/Lgals3/Lyz2/Ly86/Cd53/Cd52/C1qa/Msn/Cd44/Pycard/Ctss/Hexb/Clec7a/Cyba/Fcgr2b/Arpc1b/Cd74/Laptm5/Grn/B4galt1/Tnfrsf1b/Ifi30/Hmox1/Cxcl16/Aif1/Lgmn/Fcgr3/Cd68/Lcp1/Itgb2/Spi1/S100a6/Tagln2/Isg15/Ptprc/Tspo/Ctsc/Cd86/Glipr2/Clic1/Fgl2/Ctsh/S100a11/H2-Aa/Ctsz/Anxa2/Cd37/Ifngr1/Il10ra/Ctsd/Cd63/Lgals1/Cd14/H2-Ab1/Fermt3/H2-Eb1/Gna15/Sat1/Ftl1/Vasp/Cflar/H2-T23/Cotl1/Flna/Srgn/Ostf1/Nfk…
AIZARANI_LIVER_C6_KUPFFER_CELLS_2	56/517	220/14766	7.27	8.54302e-33	3.8586e-31	2.43551e-31	56	Ifit3/Hcls1/C3ar1/Lyz2/C1qa/Csf1r/Pycard/C1qc/Hck/Ctss/Nckap1l/Mpeg1/Unc93b1/C1qb/Slc11a1/Cd84/Clec7a/Cyba/Arpc1b/Itgax/Laptm5/Grn/Tnfrsf1b/Hmox1/Cxcl16/Aif1/Lgmn/Fcgr3/Itgb2/Spi1/Tlr2/Fyb/Ctsc/Cd86/Tnfaip2/Fgl2/S100a11/H2-Aa/Ctsd/Tcirg1/Scamp2/Cd14/Fgd2/Lyn/H2-Eb1/Slc7a7/Ucp2/Sat1/Ftl1/Lair1/Gpnmb/Cotl1/Rassf4/Zfhx3/Slc31a2/Cntrl
FAN_EMBRYONIC_CTX_BIG_GROUPS_BRAIN_IMMUNE	47/517	149/14766	9.009	2.80703e-32	1.17031e-30	7.38691e-31	47	H2-Q4/Psmb8/H2-K1/Ptpn6/Ifitm3/Rac2/B2m/Rnf213/H2-D1/Hcls1/Cd52/Sp100/Msn/Cd44/Arpc1b/Cd74/Bin2/Lcp1/Itgb2/S100a6/Tagln2/Isg15/Fyb/Ptprc/Clic1/S100a11/Cd37/Fermt3/Arhgap45/H2-Eb1/Irf1/Ucp2/Zfp36/H2-T23/Psme1/Srgn/S100a10/Zfp36l2/H2-T22/Ccnd3/Psme2/Myl12a/Stk10/Pfn1/Csk/Fxyd5/Gadd45b
MANNO_MIDBRAIN_NEUROTYPES_HPERIC	99/517	775/14766	3.648	1.98227e-30	7.21263e-29	4.55254e-29	99	Lgals3bp/Trim30d/Plce1/A2m/Lag3/Ifitm3/Trim30a/Osmr/B2m/Rnf213/Parp14/Cebpd/Msn/Ifi27l2a/Cd44/Apobec3/Ifi44/Ifi35/Lcp2/Tgfbr2/Cyba/Zc3hav1/Cd9/Tnfrsf1a/Olfml3/Id3/Grn/Piezo2/Tagln2/Isg15/Nfe2l2/Tln1/Anxa2/Piezo1/Tcirg1/Cd63/Scamp2/Lgals1/Hspb8/Wdfy4/Socs3/Runx1/Sting1/Irf1/Zfp36/Itgb5/Lbh/Abca9/Ldlrap1/Gpnmb/Prkcd/Igfbp7/Cfh/Plekhg2/Flna/Il1r1/Tubb6/S1pr3/Adamts1/Afap1l2/Kank2/Notch3/Ostf1/Myof/S…
AIZARANI_LIVER_C2_KUPFFER_CELLS_1	51/517	196/14766	7.432	1.99611e-30	7.21263e-29	4.55254e-29	51	Vim/Lpcat2/Hcls1/C3ar1/Lyz2/Ly86/C1qa/Csf1r/C1qc/Hck/Ctss/Mpeg1/Irf8/C1qb/Cd84/Clec7a/Fcgr2b/Pld4/Arpc1b/Itgax/Laptm5/Grn/Tnfrsf1b/Cxcl16/Aif1/Fcgr3/Itgb2/Tlr2/Klhl6/Cd86/Fgl2/Ctsh/S100a11/H2-Aa/Cd37/Ifngr1/Syk/Lgals1/Fgd2/Lyn/Wdfy4/H2-Ab1/Ncf2/H2-Eb1/Ucp2/Sat1/Ftl1/Il13ra1/Cotl1/Srgn/Pabpc1
TRAVAGLINI_LUNG_OLR1_CLASSICAL_MONOCYTE_CELL	94/517	712/14766	3.771	5.61839e-30	1.90323e-28	1.2013e-28	94	Cxcl10/Vim/Ifit3/Gbp2/Mx2/Ifitm3/Irf7/Hcls1/Parp14/C3ar1/Lyz2/Trim25/Cd53/Msn/Cd44/Hck/Ctss/Ddx60/Lcp2/Slc11a1/Clec7a/Itgax/Fcgr1/Tnfrsf1a/Pik3ap1/Tnfrsf1b/Ifi30/Hmox1/Icam1/Cxcl16/Aif1/Fcgr3/Lcp1/Spi1/Tlr2/S100a6/Isg15/Tnfaip2/Glipr2/Clic1/Ctsh/S100a11/Anxa2/Il4ra/Tcirg1/Syk/Lgals1/Cd14/Lyn/Fermt3/Socs3/Clec5a/Sbno2/Ncf2/Runx1/Gna15/Sat1/Lair1/Pik3r5/Vasp/Il13ra1/Lat2/Cflar/Gsap/Emp1/Relb/Nek6/P…
TRAVAGLINI_LUNG_EREG_DENDRITIC_CELL	80/517	556/14766	4.109	5.30936e-28	1.69275e-26	1.06845e-26	80	Ggta1/Lpcat2/A2m/Ifitm3/Hcls1/C3ar1/Lyz2/Cebpd/Csf1r/Ifi27l2a/Cd44/C1qc/Hck/Lcp2/Slc11a1/Clec7a/Fcgr2b/Itgax/Fcgr1/Tnfrsf1a/Cd74/Id3/Ifi30/Hmox1/Icam1/Cxcl16/Aif1/Lgmn/Fcgr3/Spi1/Tlr2/S100a6/Cd86/Nfe2l2/Glipr2/Clic1/Fgl2/Ctsh/S100a11/H2-Aa/Ctsz/Anxa2/Ifngr1/Lgals1/Cd14/H2-Ab1/Socs3/Clec5a/Ncf2/Runx1/H2-Eb1/Gna15/Plau/Sat1/Ftl1/Pik3r5/Vasp/Il13ra1/Lat2/Emp1/Sdc4/Cotl1/Il1r1/Tnfrsf12a/Myd88/Srgn/Il…
MANNO_MIDBRAIN_NEUROTYPES_HENDO	98/517	872/14766	3.21	1.11639e-25	3.36159e-24	2.1218e-24	98	Ddx58/Vim/Gbp3/A2m/Ifitm3/Osmr/B2m/Parp14/Msn/Parp12/Igfbp2/Ifi44/Gbp9/Inpp5d/Ifi35/Lcp2/Tgfbr2/Cyba/Zc3hav1/Arpc1b/Parp9/Dtx3l/Plcg2/Tnfrsf1a/Id3/Grn/B4galt1/Tnfrsf1b/Icam1/Anxa3/Fcgr3/Tagln2/Isg15/Klhl6/Tm4sf1/Tln1/Gbp4/Piezo1/Il4ra/Tcirg1/Igfbp3/Socs3/Sting1/Irf1/Zfp36/Sat1/Ldlrap1/Cflar/Emp1/Hpgd/Igfbp7/Plekhg2/Lmo2/Tubb6/Srgn/Sh3tc1/Adamts1/Afap1l2/Kank2/Nod1/Ptbp1/Ostf1/Shc1/Akap12/Gas6/Lat…
DURANTE_ADULT_OLFACTORY_NEUROEPITHELIUM_MACROPHAGES	31/517	78/14766	11.351	3.5415e-25	1.01026e-23	6.37666e-24	31	C3ar1/Ly86/C1qa/Cebpd/Csf1r/C1qc/Ctss/C1qb/Clec7a/Cyba/Cx3cr1/Pld4/Cd74/Laptm5/Grn/Ifi30/Cxcl16/Aif1/Fcgr3/Cd68/Itgb2/Spi1/C3/Fgl2/H2-Aa/Cd14/H2-Ab1/H2-Eb1/Ftl1/Cotl1/Srgn
AIZARANI_LIVER_C23_KUPFFER_CELLS_3	46/517	212/14766	6.197	7.00577e-24	1.89856e-22	1.19836e-22	46	Vim/Itgam/Mx2/Hcls1/Lyz2/Ly86/Naip2/Cd52/Cd44/Hck/Ctss/Mpeg1/Ddx60/Slc11a1/Clec7a/Itgax/Laptm5/Grn/Tnfrsf1b/Aif1/Myo1f/Fcgr3/Itgb2/Tlr2/S100a6/Fyb/Tspo/Tnfaip2/Glipr2/Fgl2/S100a11/Cd37/Lgals1/Plcb2/Cd14/Lyn/Ncf2/Slc7a7/Sat1/Prkcd/Cotl1/Srgn/Nfam1/Nfkbia/S100a10/Cntrl
FAN_EMBRYONIC_CTX_BRAIN_MYELOID	37/517	138/14766	7.658	7.8053e-23	2.01451e-21	1.27154e-21	37	Vim/Mx2/Ifitm3/H2-D1/Lyz2/Trim25/Cd52/Cd44/Hck/Ctss/Tmem176b/Clec7a/Itgax/Cd74/Ifi30/Myo1f/Spi1/S100a6/Isg15/Tnfaip2/Fgl2/S100a11/Anxa2/Lgals1/Plcb2/H2-Ab1/Socs3/Plxnb2/H2-Eb1/Irf1/H2-T23/Cotl1/Nfkbia/S100a10/Nfkbiz/Csk/Fxyd5
BUSSLINGER_ESOPHAGEAL_DENDRITIC_CELLS	45/517	214/14766	6.006	8.70309e-23	2.14412e-21	1.35335e-21	45	Vim/B2m/H2-D1/Cd52/Csf1r/Hck/Inpp5d/Ctss/Mpeg1/Arpc1b/Itgax/Cd74/Laptm5/Ifi30/Cxcl16/Aif1/Lcp1/Itgb2/Spi1/Ptprc/Cd86/Fgl2/Ctsh/H2-Aa/Cd37/Lgals1/Lyn/H2-Ab1/Clec5a/H2-Eb1/Gna15/Ucp2/Zfp36/Ftl1/Vasp/Il13ra1/Adcy7/H2-T23/Cotl1/Srgn/Nfatc2/Zfhx3/Cntrl/Pfn1/Fxyd5
DESCARTES_FETAL_THYMUS_ANTIGEN_PRESENTING_CELLS	40/517	166/14766	6.882	1.05888e-22	2.49527e-21	1.57499e-21	40	Cxcl10/Lyz2/Ly86/C1qa/Spint1/Hck/Ctss/Mpeg1/Tmem176b/Irf8/Unc93b1/C1qb/Cd84/Clec7a/Pld4/Itgax/P2ry6/Cd74/Myo1f/Lgmn/Cd68/Spi1/Tlr2/Cd86/Fgl2/Ctsh/Il10ra/Plcb2/Cd14/Fgd2/Wdfy4/H2-Ab1/H2-Eb1/Slc7a7/Birc3/Srgn/Nfam1/Il6ra/Rassf4/Dapp1
DESCARTES_FETAL_INTESTINE_MYELOID_CELLS	43/517	197/14766	6.234	1.70326e-22	3.69266e-21	2.33077e-21	43	Cxcl10/C3ar1/Lyz2/Ly86/C1qa/Csf1r/C1qc/Hck/Ctss/Mpeg1/Irf8/Adgre1/C1qb/Clec7a/Cx3cr1/Pld4/Itgax/Fcgr1/Cd74/Tlr7/Ifi30/Aif1/Lgmn/Fcgr3/Spi1/Ncf1/Cd86/Tnfaip8l2/Fgl2/H2-Aa/Il10ra/Cd14/Cd180/Fgd2/Wdfy4/H2-Ab1/Cd33/Ncf2/H2-Eb1/Hpgds/Il6ra/Slc31a2/Dapp1
TRAVAGLINI_LUNG_MACROPHAGE_CELL	43/517	197/14766	6.234	1.70326e-22	3.69266e-21	2.33077e-21	43	Vim/Lgals3/C3ar1/Lyz2/C1qa/Igfbp2/C1qc/Hck/Ctss/Hexb/C1qb/Slc11a1/Cd9/Cd74/Grn/Cxcl16/Fcgr3/Isg15/Tspo/Ctsc/Tnfaip2/Glipr2/Ctsh/S100a11/H2-Aa/Anxa2/Ctsd/Lgals1/H2-Ab1/Ncf2/H2-Eb1/Slc7a7/Nupr1/Ftl1/Gpnmb/Sdc4/Myd88/S100a10/Serping1/Hspb1/P2rx4/Pgd/Flvcr2
DESCARTES_FETAL_MUSCLE_MYELOID_CELLS	34/517	118/14766	8.229	3.43508e-22	7.16082e-21	4.51984e-21	34	Itgam/C3ar1/Lyz2/Ly86/C1qa/Csf1r/C1qc/Hck/Ctss/Irf8/Unc93b1/Clec7a/Pld4/P2ry6/Cd74/Hmox1/Aif1/Spi1/Tlr2/Cyth4/Cd86/H2-Aa/Il10ra/Cd14/Fgd2/H2-Ab1/Ncf2/H2-Eb1/Gna15/Hpgds/Blnk/Nfam1/Mknk1/Spp1
DESCARTES_FETAL_PLACENTA_MYELOID_CELLS	36/517	138/14766	7.451	8.36036e-22	1.67827e-20	1.05931e-20	36	Cxcl10/Ggta1/C3ar1/Lyz2/Ly86/C1qa/C1qc/Hck/Mpeg1/C1qb/Slc11a1/Clec7a/Fcgr1/Cd74/Tlr7/Icam1/Cxcl16/Lgmn/Tlr2/Cd86/Tnfaip8l2/Fgl2/H2-Aa/Ctsz/Cd14/Fgd2/H2-Ab1/H2-Eb1/Gna15/Slc7a7/Lair1/Slc37a2/Hpgds/Nfam1/Rassf4/Spp1
DESCARTES_FETAL_ADRENAL_MYELOID_CELLS	38/517	159/14766	6.826	1.74565e-21	3.37909e-20	2.13285e-20	38	Cxcl10/Ggta1/Mx2/C3ar1/Lyz2/Naip2/C1qa/Csf1r/C1qc/Hck/Mpeg1/Adgre1/Unc93b1/C1qb/Slc11a1/Clec7a/Itgax/Fcgr1/Hmox1/Lgmn/Cd68/Spi1/Tlr2/Cyth4/Cd86/H2-Aa/Ctsz/Ifngr1/Cd14/Fgd2/H2-Ab1/Cd33/Ncf2/H2-Eb1/Slc7a7/Slc37a2/Nfam1/Spp1
DESCARTES_FETAL_PANCREAS_MYELOID_CELLS	42/517	203/14766	5.909	4.75499e-21	8.88692e-20	5.60934e-20	42	Itgam/C3ar1/Lyz2/C1qa/Csf1r/C1qc/Hck/Mpeg1/C1qb/Clec7a/Cx3cr1/Pld4/Itgax/Fcgr1/P2ry6/Ifi30/Hmox1/Myo1f/Lgmn/Fcgr3/Cd68/Spi1/Ncf1/Cd86/Fgl2/H2-Aa/Ctsz/Cd14/Fgd2/H2-Ab1/Cd33/Clec5a/Ncf2/Ccr5/H2-Eb1/Gna15/Slc37a2/Hpgds/Card9/Srgn/Nfam1/Slc31a2
DESCARTES_FETAL_LUNG_MYELOID_CELLS	36/517	150/14766	6.855	1.76863e-20	3.19533e-19	2.01686e-19	36	Cxcl10/C3ar1/Lyz2/Naip2/C1qa/C1qc/Hck/Mpeg1/Irf8/Adgre1/C1qb/Clec7a/Pld4/Itgax/Fcgr1/Cd74/Ifi30/Lgmn/Spi1/Cyth4/Cd86/Fgl2/Lrrk1/H2-Aa/Cd14/Fgd2/Wdfy4/H2-Ab1/Cd33/Clec5a/Ncf2/H2-Eb1/Slc37a2/Hpgds/Card9/Nfam1
FAN_OVARY_CL9_PUTATIVE_APOPTOTIC_ENDOTHELIAL_CELL	55/517	363/14766	4.327	1.87743e-20	3.28248e-19	2.07187e-19	55	Ifit3/Psmb8/A2m/Gbp2/Mx2/Ifitm3/B2m/H2-D1/Irf7/Parp14/Lgals3/Eif2ak2/Sp100/Cebpd/Msn/Arpc1b/Tnfrsf1a/Cd74/Hmox1/Icam1/Tap1/Tagln2/Isg15/Tm4sf1/Anxa2/Ifngr1/Socs3/H2-Eb1/Sting1/Irf1/Sat1/Nupr1/Ftl1/Cflar/Emp1/H2-T23/Igfbp7/Tnfrsf12a/Tubb6/Nfkbia/Tpt1/Hspb1/Hmga1/Psme2/Pdlim5/Txnrd1/Btg1/Myl12a/Arid5a/Nectin2/Ppp1r15a/Bag3/Fxyd5/Pim3/Efna1
BUSSLINGER_DUODENAL_IMMUNE_CELLS	90/517	892/14766	2.882	2.66118e-20	4.50738e-19	2.84501e-19	90	Vim/Trim30d/Ptpn6/Rac2/Trim30a/B2m/H2-D1/Hcls1/Cd53/Cd52/Nlrc5/Msn/Cd44/Apobec3/Inpp5d/Nckap1l/Lcp2/Tgfbr2/Cd84/Ikzf1/Cyba/Zc3hav1/Arpc1b/Cd9/Pbxip1/Laptm5/Vav1/Rasal3/Myo1f/Bin2/Lcp1/Itgb2/Cyth4/Fyb/Ptprc/Ctsc/Dock2/Glipr2/Clic1/Tln1/Cd37/Il10ra/Tcirg1/Lgals1/Plcb2/Arhgap30/Fermt3/Ccr5/Arhgap45/Sipa1/Shisa5/Irf1/Ucp2/Zfp36/Dock8/Lbh/Lair1/Adcy7/Mdfic/Tgfbr1/H2-T23/Cotl1/Psme1/Resf1/Flna/Selplg/S…
DESCARTES_FETAL_STOMACH_MYELOID_CELLS	26/517	72/14766	10.314	4.68907e-20	7.70144e-19	4.86107e-19	26	Ly86/C1qa/C1qc/Hck/Mpeg1/Irf8/C1qb/Cd84/Clec7a/Pld4/Itgax/Pik3ap1/Cd74/Tnfrsf1b/Ifi30/Myo1f/Spi1/Cd86/H2-Aa/Cd14/Fgd2/Wdfy4/H2-Ab1/Ncf2/H2-Eb1/Nfam1
HU_FETAL_RETINA_FIBROBLAST	55/517	373/14766	4.211	6.87333e-20	1.09569e-18	6.91589e-19	55	Ifitm3/B2m/H2-D1/Cebpd/Msn/Cyba/Cnn3/Olfml3/Id3/Piezo2/Isg15/Ctsc/Clic1/Tln1/S100a11/Anxa2/Lgals1/Socs3/Fam111a/Sting1/Mmp2/Irf1/Tmem119/Zfp36/Mdfic/H2-T23/Igfbp7/Col27a1/Flna/Tubb6/S1pr3/Kank2/Sorbs3/Notch3/Nfkbia/S100a10/Zfp36l2/Nfkbiz/Lamb2/Col6a3/Amotl1/Myl12a/Crtap/Ppp1r15a/Igfbp5/Fgfr1/Pfn1/Itga5/Zfp36l1/Fxyd5/Svil/Emp2/Gadd45b/Ccn1/Lrig3
AIZARANI_LIVER_C18_NK_NKT_CELLS_5	31/517	113/14766	7.835	1.21547e-19	1.88224e-18	1.18805e-18	31	Vim/Ptpn6/Hcls1/C3ar1/Lyz2/Csf1r/Hck/Ctss/Mpeg1/Slc11a1/Clec7a/Itgax/Laptm5/Tnfrsf1b/Aif1/Fcgr3/Ncf1/Tlr2/Tnfaip2/Fgl2/S100a11/Cd37/Lyn/H2-Ab1/Ncf2/Slc7a7/Sat1/Cotl1/Hspb1/Bag3/Gadd45b
TRAVAGLINI_LUNG_CLASSICAL_MONOCYTE_CELL	46/517	268/14766	4.902	1.80446e-19	2.71671e-18	1.71476e-18	46	Itgam/Hk2/Lyz2/Ly86/Trim25/Cebpd/Pycard/Hck/Ctss/Mpeg1/Slc11a1/Clec7a/Tnfrsf1a/Tnfrsf1b/Ifi30/Myo1f/Fcgr3/Spi1/Ncf1/Tlr2/S100a6/Tspo/Cd86/Tnfaip2/Fgl2/Ifngr1/Syk/Lgals1/Cd14/Fgd2/Lyn/Cd33/Ncf2/Slc7a7/Sat1/Il13ra1/Cotl1/Lmo2/Nfam1/Il6ra/Bach1/Tpt1/Pabpc1/Crtap/Pgd/Map3k1
RUBENSTEIN_SKELETAL_MUSCLE_MYELOID_CELLS	51/517	339/14766	4.297	6.86387e-19	1.00546e-17	6.34639e-18	51	Hcls1/Lyz2/Ly86/Cd53/Cd52/Cd44/Pycard/Hck/Ctss/Mpeg1/Tmem176b/Clec7a/Cyba/Arpc1b/Fcgr1/Cd74/Laptm5/Ifi30/Aif1/Cd68/Lcp1/Itgb2/Spi1/S100a6/Fyb/Ptprc/Tspo/Glipr2/Fgl2/Ctsh/S100a11/Ctsz/Cd37/Il10ra/Cd14/H2-Eb1/Ucp2/Zfp36/Sat1/Ftl1/Cotl1/Srgn/Ostf1/Nfkbia/Nfkbiz/1810058I24Rik/Pabpc1/Slc31a2/Ppp1r15a/Pfn1/Fxyd5
AIZARANI_LIVER_C25_KUPFFER_CELLS_4	36/517	168/14766	6.12	9.91876e-19	1.39898e-17	8.83024e-18	36	Vim/Hcls1/Lyz2/Csf1r/Hck/Ctss/Mpeg1/Irf8/Slc11a1/Clec7a/Pld4/Itgax/Laptm5/Grn/Tnfrsf1b/Cxcl16/Aif1/Fcgr3/Itgb2/Tlr2/Klhl6/Cd86/Fgl2/S100a11/H2-Aa/Syk/Lyn/H2-Ab1/Ncf2/H2-Eb1/Sat1/Il13ra1/Cotl1/Srgn/Pabpc1/Cntrl
DURANTE_ADULT_OLFACTORY_NEUROEPITHELIUM_DENDRITIC_CELLS	30/517	112/14766	7.65	1.00665e-18	1.39898e-17	8.83024e-18	30	Cd52/Cd44/Pycard/Ctss/Mpeg1/Slc11a1/Clec7a/Cyba/Laptm5/Tnfrsf1b/Ifi30/Aif1/Cd68/Lcp1/Itgb2/Spi1/Ncf1/Fyb/Ptprc/Tnfaip2/Fgl2/Cd37/Cd14/Lyn/Ncf2/Ftl1/Cotl1/Srgn/Nfkbia/Nfkbiz
TRAVAGLINI_LUNG_NONCLASSICAL_MONOCYTE_CELL	37/517	182/14766	5.806	2.10123e-18	2.84717e-17	1.7971e-17	37	Ptpn6/Ifitm3/Csf1r/Hck/Ctss/Mpeg1/Adgre1/Unc93b1/Slc11a1/Clec7a/Itgax/Pik3ap1/Tnfrsf1b/Hmox1/Cxcl16/Spi1/Isg15/Cd86/Fgl2/S100a11/Tcirg1/Fgd2/Lyn/Plxnb2/Ncf2/Slc7a7/Sat1/Ftl1/Cotl1/Lmo2/Myd88/Nfam1/Nfkbiz/Tagln/Snx18/Slc31a2/Map3k1
MURARO_PANCREAS_MESENCHYMAL_STROMAL_CELL	73/517	670/14766	3.112	2.39369e-18	3.16435e-17	1.99731e-17	73	Vim/A2m/Ifitm3/Osmr/Hcls1/Msn/Arpc1b/Aldh1l2/Cnn3/Id3/B4galt1/Piezo2/Ctsc/Tln1/S100a11/Slc1a5/Anxa2/Il4ra/Lgals1/Igfbp3/Runx1/Mmp2/Plau/Nupr1/Itgb5/Gpnmb/Mdfic/Emp1/Tgfbr1/Igfbp7/Syde1/Flna/Il1r1/Tnfrsf12a/Tubb6/S1pr3/Kank2/Notch3/Myof/P4ha3/Shc1/Map3k20/Akap12/Notch1/Lats2/Myc/Tns3/Tpt1/Col6a3/Fhod1/Pabpc1/Spsb1/Txnrd1/Mapkapk2/Col18a1/Amotl1/Myl12a/Rest/Crtap/Akap13/Igfbp5/Pfn1/Pgd/Itga5/Zfp36l…
DESCARTES_FETAL_HEART_MYELOID_CELLS	30/517	119/14766	7.2	6.51492e-18	8.40735e-17	5.30664e-17	30	C3ar1/Lyz2/C1qa/Csf1r/C1qc/Hck/Mpeg1/Irf8/C1qb/Slc11a1/Clec7a/Pld4/Itgax/P2ry6/Cd74/Tlr7/Lgmn/Spi1/Tlr2/Cd86/Lrrk1/H2-Aa/Cd14/Fgd2/Clec5a/Ncf2/H2-Eb1/Slc37a2/Nfam1/Spp1
DESCARTES_FETAL_KIDNEY_MYELOID_CELLS	35/517	169/14766	5.915	9.64985e-18	1.21633e-16	7.67736e-17	35	Ggta1/Lpcat2/C3ar1/C1qa/Csf1r/C1qc/Hck/Mpeg1/C1qb/Clec7a/Fcgr2b/Fcgr1/P2ry6/Tlr7/Ifi30/Hmox1/Aif1/Cd68/Spi1/Ncf1/Cyth4/Cd86/Lrrk1/Fgd2/H2-Ab1/Cd33/Clec5a/Ncf2/Ccr5/H2-Eb1/Slc37a2/Hpgds/Nfam1/Rassf4/Spp1
CUI_DEVELOPING_HEART_C9_B_T_CELL	33/517	156/14766	6.042	4.33932e-17	5.34526e-16	3.37388e-16	33	H2-Q4/H2-K1/Rac2/Rnf213/H2-D1/Hcls1/Cd53/Cd52/Cd44/Arpc1b/Laptm5/Bin2/Lcp1/Itgb2/Isg15/Fyb/Ptprc/Cd37/Arhgap45/Irf1/Ucp2/Zfp36/H2-T23/Cotl1/Srgn/Ostf1/Nfkbia/Zfp36l2/H2-T22/Ccnd3/Pabpc1/Btg1/Fxyd5
FAN_OVARY_CL4_T_LYMPHOCYTE_NK_CELL_1	41/517	250/14766	4.684	9.73174e-17	1.17213e-15	7.3984e-16	41	B2m/H2-D1/Cd53/Cd52/Msn/Cd44/Apobec3/Cyba/Arpc1b/Laptm5/Tnfrsf1b/Tap1/Lcp1/Itgb2/S100a6/Tagln2/Isg15/Ptprc/Clic1/S100a11/Cd37/H2-Ab1/H2-Eb1/Irf1/Zfp36/Birc3/H2-T23/Cotl1/Psme1/Flna/Srgn/S100a10/Zfp36l2/Pabpc1/Psme2/Btg1/Mrps6/Arid5a/Akap13/Pfn1/Fxyd5
TRAVAGLINI_LUNG_ADVENTITIAL_FIBROBLAST_CELL	45/517	301/14766	4.27	1.12261e-16	1.32273e-15	8.34893e-16	45	Lgals3bp/Tmem176a/Lgals3/Cd44/Tmem176b/Pdpn/Tgfbr2/Zc3hav1/Cd74/Olfml3/B4galt1/Csf1/S100a6/C3/Tnfaip2/Nfe2l2/Fgl2/Ctsh/Anxa2/Hspb8/Pros1/Socs3/Mmp2/Plau/Zfp36/Ftl1/Abca9/Gpnmb/Emp1/Cfh/Il1r1/Tnfrsf12a/Tubb6/Akap12/S100a10/Myc/Zfp36l2/Nfkbiz/Lamb2/Col6a3/Spsb1/Ppp1r15a/Fgfr1/Bag3/Ccn1
FAN_OVARY_CL18_B_LYMPHOCYTE	54/517	426/14766	3.62	1.45256e-16	1.67508e-15	1.05729e-15	54	B2m/H2-D1/Irf7/Hcls1/Cd53/Cd44/Ctss/Hexb/Irf8/Cyba/Zc3hav1/Pld4/Arpc1b/P2ry6/Cd74/Laptm5/Grn/B4galt1/Lgmn/Cd68/Lcp1/Ncf1/Tagln2/Ctsc/H2-Aa/Ctsz/Cd37/Ifngr1/H2-Ab1/Fermt3/H2-Eb1/Gna15/Ucp2/Sat1/Ftl1/Cflar/Birc3/Tgfbr1/H2-T23/Relb/Tubb6/Srgn/Sh3tc1/Tpt1/Pabpc1/Txnrd1/Mrps6/Arid5a/Akap13/Pfn1/Fxyd5/Pim3/Cdk2ap2/Traf4
HAY_BONE_MARROW_MONOCYTE	38/517	221/14766	4.911	2.67947e-16	3.02557e-15	1.90971e-15	38	Ptpn6/Gbp2/Ifitm3/C3ar1/C1qa/Csf1r/Hck/Adgre1/C1qb/Arpc1b/Itgax/Clcf1/Pik3ap1/Tnfrsf1b/Cxcl16/Aif1/Cd68/Spi1/Isg15/S100a11/Tcirg1/Fgd2/Lyn/Plxnb2/Slc7a7/Sat1/Vasp/Arap1/Card9/Cotl1/Selplg/Myd88/Naprt/Nfkbiz/Snx18/Slc31a2/Psme2/Pdlim5
MENON_FETAL_KIDNEY_10_IMMUNE_CELLS	24/517	82/14766	8.359	3.35067e-16	3.70625e-15	2.33935e-15	24	B2m/H2-D1/Cyba/Arpc1b/Cd74/Laptm5/Aif1/Lcp1/S100a6/Fyb/Ptprc/Fgl2/S100a11/Lgals1/H2-Eb1/Sat1/Ftl1/H2-T23/Cotl1/Srgn/Zfp36l2/Tpt1/Pabpc1/Pfn1
FAN_OVARY_CL7_ANGEIOGENIC_ENDOTHELIAL_CELL	40/517	248/14766	4.607	4.23365e-16	4.58928e-15	2.89671e-15	40	Ifit3/Psmb8/A2m/Mx2/Ifitm3/B2m/H2-D1/Bst2/Tgfbr2/Arpc1b/Cd74/Id3/Grn/S100a6/Tagln2/Isg15/Tspo/Tm4sf1/Anxa2/Ifngr1/H2-Ab1/Socs3/H2-Eb1/Zfp36/Sat1/Emp1/H2-T23/Igfbp7/Psme1/S100a10/Zfp36l2/Hspb1/Psme2/Myl12a/Ppp1r15a/Zfp36l1/Fxyd5/Pim3/Efna1/Gadd45b
GAO_LARGE_INTESTINE_ADULT_CI_MESENCHYMAL_CELLS	47/517	339/14766	3.96	4.66884e-16	4.96179e-15	3.13184e-15	47	Vim/Mx2/Hcls1/Bst2/Cd53/Cd52/Msn/Apobec3/C1qc/Inpp5d/Nckap1l/Oas2/Ikzf1/Fcgr2b/Laptm5/Rasal3/Icam1/Lcp1/Itgb2/Ncf1/Cyth4/Fyb/Ptprc/Klhl6/Dock2/Fgl2/Cd37/Il10ra/Lgals1/Arhgap30/Trp53inp1/Fgd2/Pik3cg/Slc7a7/Dock8/Bmf/Aim2/Selplg/Srgn/Nfatc1/Ifnar2/Dapp1/Col18a1/Slc12a4/Ern1/Fxyd5/Mill2
DESCARTES_FETAL_LIVER_MYELOID_CELLS	33/517	180/14766	5.236	3.75673e-15	3.91567e-14	2.47154e-14	33	Cxcl10/Ifit3/Ifit2/Mx2/C3ar1/C1qa/Csf1r/C1qc/Ctss/Mpeg1/Adgre1/C1qb/Slc29a3/Clec7a/Fcgr2b/Itgax/P2ry6/Hmox1/Lgmn/Cd68/Cd86/Tnfaip2/Tnfaip8l2/Fgl2/H2-Aa/Ifngr1/Il10ra/Fgd2/Ncf2/Slc37a2/Nfam1/Rassf4/Slc31a2
CUI_DEVELOPING_HEART_C7_MAST_CELL	30/517	149/14766	5.751	4.95759e-15	5.06984e-14	3.20004e-14	30	Itgam/Lpcat2/Rac2/Hk2/Hcls1/Bst2/Cd53/Cd44/Tmem176b/Cd84/Laptm5/Bin2/Lcp1/S100a6/Clic1/Cd37/Ctsd/Sting1/Zfp36/Lair1/Lat2/Hpgds/Hpgd/Srgn/Ltc4s/Nfkbia/Nfkbiz/Atp6v0a2/Ppp1r15a/Fxyd5
TRAVAGLINI_LUNG_PROLIFERATING_MACROPHAGE_CELL	82/517	961/14766	2.437	2.98754e-14	2.99861e-13	1.89269e-13	82	Cxcl10/Lgals3bp/Vim/Ifit3/Gbp2/Mx2/B2m/H2-D1/Lgals3/Lyz2/Ly86/Cd52/C1qa/Ifi27l2a/Igfbp2/Pycard/C1qc/Hck/Ctss/Top2a/Hexb/Unc93b1/C1qb/Slc11a1/Cyba/Arpc1b/Fcgr1/Parp9/Cd9/Cd74/Grn/Ifi30/Cxcl16/Cd68/Spi1/S100a6/Tagln2/Tspo/Ctsc/Cd86/Glipr2/Ctsh/S100a11/H2-Aa/Ctsz/Anxa2/Ctsd/Cd63/Lgals1/Cd14/H2-Ab1/Ncf2/Fam111a/H2-Eb1/Sting1/Mki67/Slc7a7/Phlda3/Nupr1/Ftl1/Lair1/Gpnmb/Rps27l/Sdc4/H2-T23/Gusb/Tubb6/S10…
FAN_EMBRYONIC_CTX_BIG_GROUPS_BRAIN_ENDOTHELIAL	45/517	367/14766	3.502	1.90996e-13	1.88217e-12	1.18801e-12	45	Vim/H2-Q4/Psmb8/Plce1/H2-K1/Ifitm3/B2m/H2-D1/Bst2/Stat1/Oas2/Ifi35/Tgfbr2/Cd9/Id3/Tagln2/Isg15/Tm4sf1/Clic1/Lgals1/Sting1/Sipa1/H2-T23/Igfbp7/Lmo2/Flna/Tubb6/S1pr3/Afap1l2/Kank2/Sorbs3/Notch3/Notch1/S100a10/Serping1/H2-T22/Lamb2/Col18a1/Myl12a/Nectin2/Itga5/Fxyd5/Efna1/Nid2/Emp2
FAN_OVARY_CL16_LYMPHATIC_ENDOTHELIAL_CELL	35/517	234/14766	4.272	3.12683e-13	3.02633e-12	1.91019e-12	35	A2m/Ifitm3/B2m/H2-D1/Lgals3/Cebpd/Hexb/Pdpn/Tgfbr2/Arpc1b/Cd9/Laptm5/Grn/Ccnd1/S100a6/Tspo/Tm4sf1/Anxa2/Ctsd/Cd63/Mmp2/H2-T23/Igfbp7/Shc1/Akap12/S100a10/Serping1/Hspb1/Myl12a/Pfn1/Fxyd5/Pim3/Efna1/Gadd45b/Ccn1
MURARO_PANCREAS_ACINAR_CELL	66/517	717/14766	2.629	4.36464e-13	4.15024e-12	2.61959e-12	66	Vim/Psmb8/Gbp2/Ifitm3/Osmr/B2m/Rnf213/H2-D1/Lgals3/Lyz2/Sp100/Cebpd/Msn/Igfbp2/Cd44/Pik3ap1/Cd74/Cnn3/B4galt1/Cxcl16/Tagln2/C3/Nfe2l2/Tm4sf1/S100a11/Ifngr1/Ctsd/Tcirg1/Trp53inp1/Hspb8/Lyn/Socs3/H2-Eb1/Sat1/Nupr1/Ftl1/Birc3/Bmf/Rps27l/Sdc4/H2-T23/Tnfrsf12a/Adamts1/Nfkbia/Map3k20/Stat6/Myc/Nfkbiz/Tpt1/Hspb1/Zfp217/Amotl2/Pabpc1/Spsb1/Pdlim5/Txnrd1/Btg1/Myl12a/Rest/0610040J01Rik/Casp6/Zfp36l1/Pim3/T…
TRAVAGLINI_LUNG_ALVEOLAR_EPITHELIAL_TYPE_1_CELL	45/517	387/14766	3.321	1.26659e-12	1.18361e-11	7.47081e-12	45	Plce1/B2m/Rnf213/H2-D1/Parp14/Lgals3/Spint1/Pdpn/Tgfbr2/Cd9/B4galt1/Icam1/Cxcl16/Anxa3/Tm4sf1/Anxa2/Piezo1/Cd63/Hspb8/Pros1/Irf1/Slc7a7/Zfp36/Cflar/H2-T23/Igfbp7/Flna/Tnfrsf12a/Tubb6/Gas6/S100a10/Tagln/Tmem179b/Hspb1/Arhgef26/Rin2/Myl12a/Ppp1r15a/Efna1/Rab11fip1/Gprin2/Emp2/P3h2/Gadd45b/Ccn1
RUBENSTEIN_SKELETAL_MUSCLE_NK_CELLS	30/517	219/14766	3.912	1.50602e-10	1.38349e-09	8.73248e-10	30	Rac2/B2m/Cd53/Cd52/Msn/Cyba/Arpc1b/Laptm5/Bin2/Lcp1/Itgb2/Fyb/Ptprc/Ctsc/Clic1/Cd37/Ctsd/Ucp2/Psme1/Flna/Srgn/Ostf1/Zfp36l2/Ccnd3/Pabpc1/Psme2/Btg1/Myl12a/Pfn1/Gadd45b
FAN_OVARY_CL14_MATURE_SMOOTH_MUSCLE_CELL	36/517	305/14766	3.371	1.61381e-10	1.45781e-09	9.20155e-10	36	Lgals3bp/A2m/Ifitm3/Cd44/Arpc1b/Cd9/Id3/S100a6/Isg15/Tspo/S100a11/Ctsd/Lgals1/Socs3/Palld/Irf1/Zfp36/Lbh/Igfbp7/Psme1/Flna/Adamts1/Kank2/Notch3/Serping1/Tagln/Hspb1/Col18a1/Arid5a/Sod3/Ppp1r15a/Igfbp5/Pfn1/Zfp36l1/Gadd45b/Ccn1
DESCARTES_MAIN_FETAL_MYELOID_CELLS	18/517	79/14766	6.508	1.77091e-10	1.5735e-09	9.93178e-10	18	C1qa/Pycard/C1qc/Ctss/C1qb/Clec7a/Ifi30/Hmox1/Aif1/Lgmn/Spi1/Cd86/Tnfaip8l2/Cd14/Cd180/Cd33/Srgn/Ifnar2
FAN_OVARY_CL17_PUTATIVE_APOPTOTIC_SMOOTH_MUSCLE_CELL	30/517	225/14766	3.808	2.95241e-10	2.58097e-09	1.62909e-09	30	A2m/Ifitm3/Msn/Cd44/Cd9/Tnfrsf1a/Isg15/Tm4sf1/Cd63/Lgals1/Hspb8/Lbh/Igfbp7/Tnfrsf12a/Adamts1/Akap12/Tagln/Plekha4/Hspb1/Zfhx3/Pdlim5/Col18a1/Mrps6/Arid5a/Sod3/Akap13/Fgfr1/Bag3/Emp2/Gadd45b
ZHENG_CORD_BLOOD_C6_HSC_MULTIPOTENT_PROGENITOR	19/517	93/14766	5.835	4.08921e-10	3.51802e-09	2.22054e-09	19	Gbp3/Stat1/Cd109/Cd74/Tnfrsf1b/Ptprc/H2-Aa/H2-Ab1/H2-Eb1/Irf1/Sat1/H2-T23/Srgn/Nfkbia/Zfp36l2/Pabpc1/Spp1/Pim3/Snx9
FAN_OVARY_CL12_T_LYMPHOCYTE_NK_CELL_2	25/517	164/14766	4.354	5.38497e-10	4.5604e-09	2.87848e-09	25	B2m/H2-D1/Cd53/Cd52/Msn/Cd44/Cyba/Arpc1b/Pbxip1/Laptm5/S100a6/Tagln2/Ptprc/S100a11/Birc3/H2-T23/Srgn/Zfp36l2/Tpt1/Pabpc1/Btg1/Mrps6/Akap13/Pfn1/Fxyd5
BUSSLINGER_GASTRIC_REG3A_POSITIVE_CELLS	14/517	49/14766	8.16	7.645e-10	6.37475e-09	4.02368e-09	14	Cxcl10/Ifitm3/B2m/H2-D1/Stat1/Cd74/Ifi30/H2-Aa/H2-Ab1/H2-Eb1/Sat1/Birc3/H2-T23/Psme2
DURANTE_ADULT_OLFACTORY_NEUROEPITHELIUM_NK_CELLS	18/517	86/14766	5.978	7.81825e-10	6.42045e-09	4.05252e-09	18	Rac2/B2m/H2-D1/Cd53/Cd52/Apobec3/Cyba/Myo1f/Bin2/Lcp1/Itgb2/Ptprc/Ucp2/H2-T23/Srgn/Ccnd3/Myl12a/Pfn1
HAY_BONE_MARROW_NEUTROPHIL	43/517	438/14766	2.804	9.7783e-10	7.9102e-09	4.99285e-09	43	Vim/Itgam/Tmem176a/Ly86/Naip2/Msn/Ifi27l2a/Cd44/Pycard/Mpeg1/Hexb/Tmem176b/Slc11a1/Cyba/Grn/Lcp1/Ncf1/Tlr2/S100a6/Tspo/Dock2/Glipr2/Fgl2/Ctsh/Ctsz/Anxa2/Ifngr1/Ctsd/Cd14/Cd33/Clec5a/Ncf2/Flna/Srgn/Nfam1/Rassf4/S100a10/1810058I24Rik/Il10rb/Rin2/Pgd/Inppl1/Rab11fip1
FAN_OVARY_CL6_PUTATIVE_EARLY_ATRETIC_FOLLICLE_THECAL_CELL_2	34/517	295/14766	3.292	9.95211e-10	7.93242e-09	5.00687e-09	34	Lgals3bp/Vim/Ifitm3/Bst2/Lgals3/Cebpd/Ifi27l2a/Tmem176b/Olfml3/Id3/S100a6/Ctsd/Lgals1/Igfbp3/Socs3/Palld/Mmp2/Zfp36/Cfh/Adamts1/Nfkbia/Akap12/Serping1/Mmp14/Tagln/Col6a3/Col18a1/Ppp1r15a/Igfbp5/Zfp36l1/Svil/Gadd45g/Gadd45b/Ccn1
AIZARANI_LIVER_C1_NK_NKT_CELLS_1	24/517	158/14766	4.338	1.28901e-09	1.01253e-08	6.39096e-09	24	Rac2/B2m/H2-D1/Cd53/Nlrc5/Cd44/Apobec3/Ikzf1/Rasal3/Tnfrsf1b/Bin2/Lcp1/Itgb2/Fyb/Ptprc/Arhgap30/Ccr5/Arhgap45/H2-T23/Resf1/Flna/Zfp36l2/Btg1/Stk10
AIZARANI_LIVER_C21_STELLATE_CELLS_1	26/517	191/14766	3.888	2.95176e-09	2.2855e-08	1.44259e-08	26	Lgals3bp/Vim/Ifitm3/Cebpd/Olfml3/Cd63/Lgals1/Igfbp3/Pros1/Socs3/H2-Eb1/Palld/Mmp2/Zfp36/Itgb5/Emp1/Igfbp7/Cfh/Adamts1/Myc/Col6a3/Hspb1/Sod3/Igfbp5/Zfp36l1/Ccn1
RUBENSTEIN_SKELETAL_MUSCLE_FBN1_FAP_CELLS	32/517	284/14766	3.218	5.47848e-09	4.18216e-08	2.63974e-08	32	Vim/Tmem176b/Olfml3/S100a6/C3/Tnfaip2/Glipr2/Clic1/S100a11/Anxa2/Cd63/Mmp2/Nupr1/Ftl1/Itgb5/Gpnmb/Rps27l/Tnxb/Myof/Akap12/S100a10/Zfp36l2/Serping1/Mmp14/Adamts5/Tpt1/Lamb2/Col6a3/Mrps6/Igfbp5/Fgfr1/Ccn1
HAY_BONE_MARROW_STROMAL	57/517	725/14766	2.245	7.94002e-09	5.97707e-08	3.77267e-08	57	Lgals3bp/Osmr/Igfbp2/Tnfrsf1a/Cnn3/Olfml3/Id3/Csf1/Tm4sf1/Cd63/Igfbp3/Socs3/Runx1/Palld/Mmp2/Tmem119/Zfp36/Phlda3/Nupr1/Itgb5/Abca9/Emp1/Igfbp7/Cp/Cfh/Syde1/Il1r1/Tnfrsf12a/S1pr3/Adamts1/Notch3/Tead1/Tead3/Gas6/Serping1/Mmp14/Tns3/Tagln/Plekha4/Lamb2/Col6a3/Amotl2/Sod3/Smoc1/Nectin2/Igfbp5/Fgfr1/Spry1/Plin4/Efna1/Nid2/Emp2/P3h2/Chst3/Gadd45b/Ccn1/Lrig3
TRAVAGLINI_LUNG_NEUTROPHIL_CELL	35/517	338/14766	2.957	9.61947e-09	7.14212e-08	4.50804e-08	35	Mx2/Ifitm3/Rnf213/H2-D1/Hcls1/Cebpd/Ctss/Lcp2/Slc11a1/Clec7a/Itgax/Tnfrsf1a/B4galt1/Myo1f/Fcgr3/Spi1/Ncf1/Tlr2/S100a6/S100a11/Ctsd/Socs3/Ncf2/Ccdc88b/Sat1/Ftl1/Vasp/H2-T23/Resf1/Srgn/Nfam1/Mapkapk2/Pgd/Cdk2ap2/Pglyrp1
TRAVAGLINI_LUNG_CAPILLARY_INTERMEDIATE_1_CELL	23/517	162/14766	4.055	1.07934e-08	7.90546e-08	4.98985e-08	23	H2-D1/Tnfrsf1a/Cd74/Cnn3/Icam1/Csf1/Anxa3/H2-Aa/Ifngr1/Cd14/Hspb8/H2-Ab1/H2-Eb1/Irf1/Plau/Hpgd/H2-T23/Ccnd3/Ppp1r15a/Itga5/Zfp36l1/Emp2/Il15ra
MENON_FETAL_KIDNEY_9_ENDOTHELIAL_CELLS	18/517	105/14766	4.896	2.2154e-08	1.601e-07	1.01053e-07	18	A2m/Ifitm3/B2m/H2-D1/Msn/Tgfbr2/Cd74/Ccnd1/Piezo2/S100a6/Tm4sf1/Anxa2/Lgals1/Mki67/H2-T23/Cotl1/Myl12a/Igfbp5
TRAVAGLINI_LUNG_BASOPHIL_MAST_1_CELL	30/517	270/14766	3.173	2.28907e-08	1.63247e-07	1.0304e-07	30	Vim/Lpcat2/Rac2/Lgals3/Cd44/Tmem176b/Cd9/Csf1/Slc1a5/Ctsd/Cd63/Cd33/Pros1/Lat2/Hpgds/Hpgd/Tnfrsf12a/Tubb6/Srgn/Ltc4s/Nfkbia/Nfkbiz/Atp6v0a2/Col18a1/Plgrkt/Ppp1r15a/Akap13/Fxyd5/Zbtb20/Adam12
ZHENG_CORD_BLOOD_C9_GRANULOCYTE_MACROPHAGE_PROGENITOR	18/517	106/14766	4.85	2.58333e-08	1.81839e-07	1.14775e-07	18	Vim/B2m/H2-D1/Lyz2/Cd44/Irf8/Lcp1/Tagln2/Lgals1/Mki67/Sat1/H2-T23/Igfbp7/Cp/S100a10/Zfp36l2/Pfn1/Pim3
FAN_EMBRYONIC_CTX_BRAIN_EFFECTOR_T_CELL	20/517	131/14766	4.36	2.83843e-08	1.97234e-07	1.24492e-07	20	H2-Q4/H2-K1/Rac2/H2-D1/Msn/Cd44/Apobec3/Lcp1/Ptprc/Clic1/Irf1/Lair1/H2-T23/Srgn/H2-T22/Ccnd3/Btg1/Myl12a/Arid5a/Stk10
DURANTE_ADULT_OLFACTORY_NEUROEPITHELIUM_MONOCYTES	11/517	37/14766	8.491	3.26362e-08	2.23909e-07	1.41329e-07	11	C1qa/C1qc/C1qb/Cd74/Ifi30/Aif1/Fgl2/H2-Aa/H2-Ab1/H2-Eb1/Srgn
AIZARANI_LIVER_C24_EPCAM_POS_BILE_DUCT_CELLS_3	24/517	187/14766	3.666	3.84936e-08	2.60794e-07	1.64611e-07	24	Lgals3/Spint1/Ccnd1/S100a6/Tagln2/Tspo/Ddr1/Tnfaip2/Tm4sf1/Clic1/Ctsh/S100a11/Anxa2/Cd63/Birc3/Sdc4/Tnfrsf12a/S100a10/Hspb1/Nectin2/Spp1/Rab11fip1/Shroom3/Nqo1
AIZARANI_LIVER_C29_MVECS_2	32/517	312/14766	2.929	5.26718e-08	3.52446e-07	2.22461e-07	32	Vim/A2m/Ifitm3/Cd9/Id3/B4galt1/Tagln2/Tm4sf1/Anxa2/Igfbp3/Socs3/Emp1/H2-T23/Igfbp7/Lmo2/Il1r1/Tubb6/Adamts1/Myof/Nfatc1/Akap12/Nfatc2/S100a10/Myc/Lamb2/Hspb1/Pdlim5/Crtap/Aff1/Spry1/Itga5/Ccn1
RUBENSTEIN_SKELETAL_MUSCLE_PCV_ENDOTHELIAL_CELLS	26/517	221/14766	3.36	6.33212e-08	4.18538e-07	2.64177e-07	26	Gbp3/Ifitm3/H2-D1/Tgfbr2/Cd74/Id3/Ctsc/Tm4sf1/H2-Aa/H2-Ab1/Socs3/H2-Eb1/Sat1/H2-T23/Nfkbia/S100a10/Zfp36l2/Tpt1/Hspb1/Psme2/Myl12a/Crtap/Map3k11/Fxyd5/Pim3/Gadd45b
MURARO_PANCREAS_ENDOTHELIAL_CELL	35/517	366/14766	2.731	7.21982e-08	4.71463e-07	2.97583e-07	35	Vim/Gbp3/A2m/Ifitm3/H2-D1/Msn/Tgfbr2/P2ry6/Cd9/Id3/Ccnd1/Icam1/Tm4sf1/Il4ra/Lgals1/Socs3/Sting1/Mmp2/Lbh/Emp1/Tgfbr1/H2-T23/Igfbp7/Lmo2/Tubb6/Srgn/Notch1/Lats2/Zfp36l2/Fhod1/Rest/Itga5/Pim3/Efna1/Nqo1
DESCARTES_FETAL_SPLEEN_MYELOID_CELLS	18/517	116/14766	4.432	1.0877e-07	7.01824e-07	4.42985e-07	18	Cxcl10/Ggta1/C3ar1/Lyz2/Naip2/Hck/Adgre1/Clec7a/Itgax/Fcgr1/Lgmn/Cd86/Lrrk1/Il10ra/Ncf2/Rassf4/Mknk1/Flvcr2
DURANTE_ADULT_OLFACTORY_NEUROEPITHELIUM_B_CELLS	10/517	33/14766	8.655	1.13705e-07	7.25036e-07	4.57636e-07	10	Cd53/Cd52/Irf8/Cd74/Laptm5/H2-Aa/Cd37/H2-Ab1/H2-Eb1/Birc3
DESCARTES_MAIN_FETAL_MICROGLIA	19/517	131/14766	4.142	1.45871e-07	9.19324e-07	5.80269e-07	19	Ly86/Csf1r/Slc29a3/Slc11a1/Cx3cr1/Itgax/Fcgr1/Tlr7/Fcgr3/Lrrk1/Ifngr1/Dock8/Il13ra1/Hpgds/Tgfbr1/Il6ra/Mknk1/Rin2/Spp1
HAY_BONE_MARROW_IMMATURE_NEUTROPHIL	23/517	187/14766	3.513	1.62945e-07	1.01513e-06	6.4074e-07	23	Hk2/Lgals3/Cebpd/Ctss/Lcp2/Clec7a/Fcgr1/Ifi30/Hmox1/Icam1/Fcgr3/Cd86/Tnfaip2/Il10ra/Ftl1/Il13ra1/Nfkbia/Gab2/Bach1/Zfhx3/Myo9b/Crtap/Zfp36l1
LAKE_ADULT_KIDNEY_C24_ENDOTHELIAL_CELLS_AEA_AND_DVR	21/517	159/14766	3.772	1.67172e-07	1.02029e-06	6.43998e-07	21	Vim/A2m/Ifitm3/B2m/H2-D1/Sp100/Cd74/Tm4sf1/H2-Eb1/Ftl1/Emp1/H2-T23/Srgn/Adamts1/Nfkbia/Tpt1/Pabpc1/Pdlim5/Myl12a/Akap13/Pde3a
RUBENSTEIN_SKELETAL_MUSCLE_B_CELLS	22/517	173/14766	3.632	1.67703e-07	1.02029e-06	6.43998e-07	22	Trim30d/Rac2/Trim30a/Ly86/Cd53/Cd52/Ctss/Irf8/Cyba/Cd74/Laptm5/B4galt1/Ncf1/Ptprc/H2-Aa/Cd37/H2-Ab1/H2-Eb1/Ostf1/Pabpc1/Btg1/Plekhf2
TRAVAGLINI_LUNG_LYMPHATIC_CELL	24/517	202/14766	3.393	1.69421e-07	1.02029e-06	6.43998e-07	24	Flnc/Ggta1/Lgals3/Irf8/Pdpn/Laptm5/Piezo2/Glipr2/Anxa2/Ctsd/Lyn/Mmp2/Ucp2/Igfbp7/Cfh/P4ha3/Akap12/S100a10/Hspb1/Trip6/Smoc1/Igfbp5/Rab11fip1/P3h2
AIZARANI_LIVER_C7_EPCAM_POS_BILE_DUCT_CELLS_2	25/517	219/14766	3.26	2.0436e-07	1.21718e-06	7.68272e-07	25	Lgals3bp/Spint1/Ccnd1/Anxa3/S100a6/Ddr1/Tm4sf1/Anxa2/Trp53inp1/Plxnb2/Itgb5/Birc3/Sdc4/Col27a1/Tnfrsf12a/Tead1/Rassf4/Amotl2/Sod3/Nectin2/Spp1/Emp2/Shroom3/Zbtb20/Ccn1
FAN_EMBRYONIC_CTX_BRAIN_ENDOTHELIAL_2	30/517	298/14766	2.875	2.08317e-07	1.22726e-06	7.74635e-07	30	Lgals3bp/Vim/Plce1/Ifitm3/Cd9/Cnn3/Tagln2/Anxa2/Lgals1/Sgpl1/Igfbp7/Cfh/Flna/S1pr3/Kank2/Notch3/Myof/Map3k20/Akap12/Atp1b2/Serping1/Tagln/Lamb2/Amotl2/Col18a1/Amotl1/Spry1/Nid2/Emp2/Adam12
TRAVAGLINI_LUNG_ALVEOLAR_FIBROBLAST_CELL	21/517	162/14766	3.702	2.30603e-07	1.34394e-06	8.48284e-07	21	A2m/Tmem176a/Cd44/Tmem176b/Olfml3/Icam1/Piezo2/Slc1a5/Cd14/Mmp2/Tmem119/Ucp2/Sat1/Lbh/Srgn/Serping1/Col6a3/Emp2/Pgap2/Il15ra/Ccn1
HAY_BONE_MARROW_NK_CELLS	33/517	350/14766	2.693	2.38967e-07	1.37787e-06	8.69701e-07	33	Slfn8/Dhrs1/Rac2/B2m/Rnf213/H2-D1/Cd53/Apobec3/Cx3cr1/Myo1f/Tap1/Bin2/Itgb2/Ctsc/Clic1/Arhgap30/Sipa1/Shisa5/Irf1/Ucp2/Lair1/Cflar/Gsap/Casp8/H2-T23/Psme1/Ostf1/Nfatc2/Mybl1/Myl12a/Stk10/Pfn1/Cdk2ap2
RUBENSTEIN_SKELETAL_MUSCLE_FAP_CELLS	22/517	177/14766	3.55	2.51565e-07	1.43524e-06	9.05913e-07	22	Lgals3bp/Vim/S100a6/C3/Nfe2l2/Fgl2/S100a11/Anxa2/Cd63/Mmp2/Nupr1/Abca9/Gpnmb/Emp1/Igfbp7/Cfh/Tnxb/Akap12/S100a10/Serping1/Col6a3/Spry1
TRAVAGLINI_LUNG_B_CELL	20/517	150/14766	3.808	2.81332e-07	1.58835e-06	1.00255e-06	20	Ptpn6/Ly86/Cd52/Sp100/Irf8/Fcgr2b/Plcg2/Cd74/Laptm5/Ncf1/Cd37/Il4ra/Cd180/Fgd2/Lbh/Birc3/Blnk/Dapp1/Plekhf2/Zbtb20
CUI_DEVELOPING_HEART_C6_EPICARDIAL_CELL	23/517	194/14766	3.386	3.1848e-07	1.77955e-06	1.12324e-06	23	Lgals3bp/H2-D1/Tmem176a/Tgm1/Tmem176b/Pdpn/Tnfrsf1a/Anxa3/S100a6/Ddr1/C3/Tm4sf1/Pros1/Sat1/Nupr1/H2-T23/Cfh/Il1r1/S100a10/Serping1/Nfkbiz/Plekha4/Zfp36l1
AIZARANI_LIVER_C32_MVECS_3	19/517	140/14766	3.876	4.22171e-07	2.33487e-06	1.47374e-06	19	Gbp3/Ifitm3/B2m/H2-D1/Parp14/Bst2/Cebpd/Fcgr2b/Hspb8/Socs3/Cflar/H2-T23/Igfbp7/Il1r1/Akap12/Nfkbiz/Aff1/Fgfr1/Spry1
FAN_EMBRYONIC_CTX_BRAIN_B_CELL	16/517	103/14766	4.437	5.45103e-07	2.9843e-06	1.88366e-06	16	Ptpn6/Rac2/H2-D1/Cd52/Cd74/Ncf1/Tagln2/H2-Aa/Cd37/H2-Ab1/H2-Eb1/Birc3/H2-T23/Psme1/Psme2/Btg1
AIZARANI_LIVER_C3_NK_NKT_CELLS_2	21/517	174/14766	3.447	7.71534e-07	4.18171e-06	2.63946e-06	21	Rac2/B2m/H2-D1/Gbp5/Cd53/Cd52/Cd44/Ikzf1/Zc3hav1/Pbxip1/Laptm5/Lcp1/Fyb/Ptprc/Mdfic/H2-T23/Resf1/Zfp36l2/Mybl1/Btg1/Ern1
GAO_LARGE_INTESTINE_ADULT_CJ_IMMUNE_CELLS	39/517	477/14766	2.335	7.88317e-07	4.23037e-06	2.67017e-06	39	Gbp3/A2m/Mx2/Bst2/Msn/Pdpn/Olfml3/Csf1/Tnfaip2/Igfbp3/Mmp2/Plau/Tmem119/Lbh/Igfbp7/Col27a1/Cfh/Syde1/Flna/Il1r1/Tubb6/S1pr3/Adamts1/Kank2/Notch3/Serping1/Itga7/Adamts5/Plekha4/Lamb2/Col6a3/Snx18/Col18a1/Amotl1/Igfbp5/Fgfr1/Itga5/Slc12a4/Ccm2l
TRAVAGLINI_LUNG_BRONCHIAL_VESSEL_2_CELL	27/517	268/14766	2.877	8.36994e-07	4.44755e-06	2.80725e-06	27	Ifit3/A2m/Mx2/Ifitm3/Irf7/Lyz2/Cebpd/Zc3hav1/Tap1/Nfe2l2/Tm4sf1/Socs3/Irf1/Zfp36/Vasp/Emp1/Cp/Tnfrsf12a/Srgn/Adamts1/Myc/Arid5a/Bag3/Spry1/Plekhf2/Gadd45b/Ccn1
TRAVAGLINI_LUNG_MESOTHELIAL_CELL	47/517	632/14766	2.124	8.87849e-07	4.67198e-06	2.94891e-06	47	Flnc/Psmb8/B2m/H2-D1/Hk2/Tmem176a/Lyz2/C1qa/Stat1/Pycard/Tgm1/C1qc/Pdpn/C1qb/Arpc1b/Cd74/B4galt1/Ifi30/Anxa3/S100a6/Tspo/C3/Tm4sf1/H2-Aa/Lgals1/H2-Ab1/H2-Eb1/Sat1/Rps27l/Sdc4/H2-T23/Cotl1/Il1r1/Tnfrsf12a/Odc1/Bach1/S100a10/Tpt1/Nmi/1810058I24Rik/Psme2/Spsb1/Crb2/Fxyd5/Efna1/Traf4/Nqo1
TRAVAGLINI_LUNG_MYELOID_DENDRITIC_TYPE_1_CELL	7/517	18/14766	11.107	1.40899e-06	7.34303e-06	4.63485e-06	7	Cxcl16/Fgl2/Ctsh/H2-Aa/Ctsz/H2-Eb1/Gas6
ZHONG_PFC_MAJOR_TYPES_ASTROCYTES	30/517	329/14766	2.604	1.70659e-06	8.80926e-06	5.56032e-06	30	Lgals3bp/Vim/Ifitm3/B2m/H2-D1/Lgals3/Ifi27l2a/Pdpn/Cd9/Pbxip1/Cnn3/Ddr1/Cd63/Lgals1/Lyn/H2-T23/Notch3/Rassf4/Kcne1l/Atp1b2/Zfp36l2/Lamb2/Tbc1d10a/Hspb1/Arhgef26/Pdlim5/Spry1/2810459M11Rik/Zfp36l1/Efna1
AIZARANI_LIVER_C34_MHC_II_POS_B_CELLS	17/517	126/14766	3.853	1.85756e-06	9.49808e-06	5.9951e-06	17	Ptpn6/Cd52/Mpeg1/Irf8/Laptm5/Ncf1/H2-Aa/Cd37/Il4ra/Syk/Lyn/H2-Ab1/H2-Eb1/Ucp2/Birc3/Cntrl/Map3k1
MANNO_MIDBRAIN_NEUROTYPES_HRGL3	42/517	559/14766	2.146	2.67866e-06	1.34859e-05	8.51215e-06	42	Lgals3bp/Flnc/Vim/Hk2/Ifi27l2a/Igfbp2/Cd44/Ifi35/Pdpn/Tnfrsf1a/Pbxip1/Id3/Tagln2/Ctsc/Anxa2/Adgrv1/Foxj1/Heatr5a/Ucp2/Itgb5/Col27a1/Kcne1l/Stat6/Atp1b2/Zfp36l2/Lamb2/Sspo/Hspb1/Arhgef26/Pdlim5/Col18a1/Igfbp5/Itpkb/Crb2/2810459M11Rik/Steap3/Zfp36l1/Shroom3/Chst3/Pde3a/Ccn1/Gm7694
MANNO_MIDBRAIN_NEUROTYPES_HRGL1	31/517	354/14766	2.501	2.68722e-06	1.34859e-05	8.51215e-06	31	Flnc/Vim/Hk2/Igfbp2/Cd44/Pdpn/Pbxip1/Id3/Tagln2/Adgrv1/Foxj1/Heatr5a/Notch1/Nfatc2/Zfp36l2/Lamb2/Arhgef26/Pdlim5/Col18a1/Rest/Aff1/Igfbp5/Itpkb/Crb2/Zfp36l1/Shroom3/Chst3/Pde3a/Ccn1/Flvcr2/Gm7694
LAKE_ADULT_KIDNEY_C23_ENDOTHELIAL_CELLS_AVR	17/517	131/14766	3.706	3.20382e-06	1.59309e-05	1.00554e-05	17	Vim/Ifitm3/B2m/H2-D1/Tgfbr2/Cd9/Cd74/Cnn3/Cd63/H2-Eb1/Ftl1/H2-T23/Igfbp7/Tpt1/Pabpc1/Myl12a/Igfbp5
TRAVAGLINI_LUNG_IGSF21_DENDRITIC_CELL	10/517	46/14766	6.209	3.32394e-06	1.6378e-05	1.03376e-05	10	Ggta1/C1qa/Csf1r/C1qc/Tmem176b/C1qb/Fcgr2b/Cxcl16/Lgmn/Serping1
FAN_EMBRYONIC_CTX_BRAIN_ENDOTHELIAL_1	35/517	433/14766	2.309	3.79517e-06	1.85314e-05	1.16968e-05	35	Vim/Gbp3/Mx2/Ifitm3/Bst2/Parp12/Igfbp2/Ifi44/Ifi35/Cd9/Cnn3/Id3/Tagln2/Isg15/Tm4sf1/Clic1/Igfbp7/Lmo2/Tubb6/Afap1l2/Sorbs3/Notch1/S100a10/Lamb2/Ifnar2/Nectin2/Atp10a/Itga5/Fxyd5/Efna1/Nid2/Svil/Emp2/Nqo1/Ccn1
CUI_DEVELOPING_HEART_VASCULAR_ENDOTHELIAL_CELL	21/517	192/14766	3.124	3.83865e-06	1.85763e-05	1.17252e-05	21	Trim30d/Trim30a/Bst2/Igfbp2/Hexb/Grn/Icam1/Fgl2/Ctsd/Mmp2/Zfp36/Igfbp7/Cfh/Ltc4s/Adamts1/Nfkbia/Gas6/Ppp1r15a/Fxyd5/Emp2/Gadd45b
TRAVAGLINI_LUNG_BASOPHIL_MAST_2_CELL	37/517	481/14766	2.197	6.29327e-06	3.01854e-05	1.90527e-05	37	Vim/Lpcat2/Cd44/Tmem176b/Cd9/Icam1/Csf1/Nfe2l2/Clic1/Slc1a5/Il4ra/Cd63/Bmp2k/Cd33/Socs3/Palld/Gna15/Zfp36/Lat2/Birc3/Hpgds/Hpgd/Relb/Srgn/Ltc4s/Nfkbia/Nfatc1/Nfkbiz/Pdlim5/Atp6v0a2/Col18a1/Ppp1r15a/Plekhf2/Fxyd5/Pim3/Gadd45b/Adam12
DURANTE_ADULT_OLFACTORY_NEUROEPITHELIUM_MAST_CELLS	12/517	72/14766	4.76	6.76787e-06	3.21771e-05	2.03099e-05	12	Rac2/Cd44/Csf1/Cd37/Birc3/Hpgds/Hpgd/Srgn/Ltc4s/Nfkbia/Nfkbiz/Ppp1r15a
AIZARANI_LIVER_C31_KUPFFER_CELLS_5	15/517	114/14766	3.758	1.01875e-05	4.8014e-05	3.0306e-05	15	Ctss/Slc11a1/Clec7a/Aspg/Itgax/Tnfrsf1b/Aif1/S100a11/Lyn/Sat1/Mlxipl/Cotl1/Il6ra/Efna1/Gadd45b
AIZARANI_LIVER_C5_NK_NKT_CELLS_3	16/517	130/14766	3.515	1.23508e-05	5.77082e-05	3.64249e-05	16	Rac2/H2-D1/Cd53/Ikzf1/Bin2/Lcp1/Itgb2/Fyb/Ptprc/Syk/H2-T23/Srgn/Zfp36l2/Mybl1/Btg1/Pfn1
DURANTE_ADULT_OLFACTORY_NEUROEPITHELIUM_VASCULAR_SMOOTH_MUSCLE_CELLS	13/517	92/14766	4.036	1.81756e-05	8.41979e-05	5.31449e-05	13	Socs3/Palld/Zfp36/Igfbp7/Flna/Adamts1/Kank2/Notch3/Map3k20/Tagln/Sod3/Igfbp5/Gadd45b
DESCARTES_FETAL_CEREBRUM_VASCULAR_ENDOTHELIAL_CELLS	36/517	488/14766	2.107	2.09172e-05	9.60772e-05	6.0643e-05	36	Ifit3/Ifitm3/Osmr/Cd109/Gbp9/Oas2/Tmem176b/Id3/Isg15/Tm4sf1/Gbp4/Lgals1/Socs3/Abca9/Igfbp7/Cfh/Lmo2/Syde1/Myd88/S1pr3/Tnxb/Notch3/Rela/S100a10/Serping1/Tagln/Lamb2/Hspb1/Col18a1/Atp10a/Ccm2l/Pim3/Efna1/Cdk2ap2/Nqo1/Flvcr2
CUI_DEVELOPING_HEART_C5_VALVAR_CELL	20/517	199/14766	2.87	2.29319e-05	0.000104446	6.59254e-05	20	Zc3hav1/Cd9/Id3/B4galt1/S100a6/Nfe2l2/Lgals1/Socs3/Irf1/Ltc4s/Adamts1/Nfatc1/S100a10/Tagln/Arid5a/Ppp1r15a/Igfbp5/Bag3/Zbtb20/Gadd45b
AIZARANI_LIVER_C39_EPCAM_POS_BILE_DUCT_CELLS_4	19/517	184/14766	2.949	2.50553e-05	0.000113166	7.14295e-05	19	Csf1/S100a6/Tnfaip2/Tm4sf1/S100a11/Anxa2/Cd63/Sat1/Birc3/Sdc4/Flna/Tnfrsf12a/Tubb6/Nfkbia/Hspb1/Spsb1/Pim3/Rab11fip1/Zbtb20
RUBENSTEIN_SKELETAL_MUSCLE_ENDOTHELIAL_CELLS	16/517	138/14766	3.311	2.63063e-05	0.000117835	7.43763e-05	16	A2m/Ifitm3/B2m/H2-D1/Bst2/Lgals3/Cd74/Id3/Anxa3/Isg15/Tm4sf1/H2-Eb1/H2-T23/Srgn/Hspb1/Myl12a
AIZARANI_LIVER_C33_STELLATE_CELLS_2	15/517	126/14766	3.4	3.42183e-05	0.000152019	9.59529e-05	15	Vim/A2m/Id3/Tln1/Lgals1/Palld/Igfbp7/Flna/Adamts1/Kank2/Notch3/Itga7/Zfhx3/Sod3/Igfbp5
GAO_LARGE_INTESTINE_24W_C1_DCLK1POS_PROGENITOR	13/517	99/14766	3.75	4.02884e-05	0.000177531	0.000112056	13	Ifit3/Ifit2/Gbp2/Mx2/Pdpn/Icam1/Csf1/Piezo2/C3/Mmp2/Adamts1/Myc/Serping1
FAN_EMBRYONIC_CTX_MICROGLIA_3	6/517	20/14766	8.568	4.56148e-05	0.000199381	0.000125847	6	C1qc/C1qb/Lgmn/Cd68/Ctsc/Ctsd
LAKE_ADULT_KIDNEY_C10_THIN_ASCENDING_LIMB	28/517	355/14766	2.253	5.48962e-05	0.00023803	0.000150242	28	Ifitm3/Osmr/B2m/H2-D1/Cebpd/Cd44/Arpc1b/Cd74/Cnn3/S100a6/S100a11/Anxa2/Cd63/Sat1/Ftl1/Emp1/H2-T23/Adamts1/S100a10/Zfp36l2/Serping1/Tns3/Tpt1/Pabpc1/Btg1/Myl12a/Spp1/Gadd45b
MANNO_MIDBRAIN_NEUROTYPES_HRGL2C	26/517	319/14766	2.328	5.85975e-05	0.000252062	0.000159099	26	Igfbp2/Cd44/Pdpn/Tnfrsf1a/Piezo2/Tagln2/Scamp2/Itgb5/Col27a1/Nek6/Kcne1l/Notch1/Nfatc2/Atp1b2/Lamb2/Crtap/Aff1/Smoc1/Itpkb/Spry1/2810459M11Rik/Kat2b/Map3k1/Lhfpl3/Kank1/Chst3
DESCARTES_MAIN_FETAL_EXTRAVILLOUS_TROPHOBLASTS	13/517	103/14766	3.605	6.1376e-05	0.000261935	0.000165331	13	Hexb/Ddx60/Isg15/Asap3/Elf4/Shisa5/Lair1/Hpgd/Tead1/Plod3/Itga5/Efna1/Cln5
AIZARANI_LIVER_C10_MVECS_1	23/517	266/14766	2.47	6.34983e-05	0.000268875	0.000169712	23	Vim/A2m/Ifitm3/Tgfbr2/Cd9/Id3/Tagln2/Tm4sf1/Anxa2/Socs3/H2-Eb1/Emp1/H2-T23/Igfbp7/Lmo2/Tubb6/Adamts1/Gas6/Lamb2/Spry1/Itga5/Ccm2l/Emp2
DESCARTES_FETAL_THYMUS_STROMAL_CELLS	15/517	133/14766	3.221	6.45099e-05	0.000271042	0.000171079	15	Lgals3bp/Flnc/Dhrs1/Pdpn/Olfml3/S100a6/C3/Mmp2/S1pr3/Serping1/Mmp14/Adamts5/Igfbp5/Ssc5d/Adam12
LAKE_ADULT_KIDNEY_C8_DECENDING_THIN_LIMB	24/517	285/14766	2.405	6.72977e-05	0.00028058	0.000177099	24	Ifitm3/B2m/H2-D1/Cebpd/Cd9/S100a6/Nfe2l2/Anxa2/Cd63/Sat1/Ftl1/H2-T23/Igfbp7/Odc1/Adamts1/S100a10/Serping1/Nfkbiz/Tpt1/Pabpc1/Btg1/Myl12a/Spp1/Zfp36l1
CUI_DEVELOPING_HEART_VALVAR_ENDOTHELIAL_CELL	16/517	150/14766	3.046	7.32006e-05	0.000302861	0.000191163	16	H2-Q4/H2-K1/H2-D1/Cebpd/Cd44/Cd9/S100a6/Hspb8/Socs3/H2-T23/Adamts1/Nfatc1/S100a10/H2-T22/Arid5a/Igfbp5
DURANTE_ADULT_OLFACTORY_NEUROEPITHELIUM_PERICYTES	11/517	78/14766	4.028	8.10969e-05	0.000332989	0.000210179	11	Vim/A2m/Tgfbr2/Cd74/Id3/Tm4sf1/Socs3/Emp1/H2-T23/Spry1/Fxyd5
FAN_EMBRYONIC_CTX_BRAIN_NAIVE_LIKE_T_CELL	16/517	154/14766	2.967	0.000100298	0.000408734	0.000257989	16	Psmb8/Gbp2/Rac2/H2-D1/Cd52/Cd44/Id3/Tagln2/Ptprc/Ldlrap1/Hpgd/H2-T23/Myc/Ccnd3/Myl12a/Fxyd5
CUI_DEVELOPING_HEART_COMPACT_VENTRICULAR_CARDIOMYOCYTE	10/517	68/14766	4.2	0.000118887	0.000480869	0.00030352	10	Vim/H2-D1/Lgals3/Tspo/Lgals1/Mmp2/H2-T23/Srgn/Col6a3/Hspb1
HU_FETAL_RETINA_RPE	23/517	279/14766	2.354	0.000130741	0.0005249	0.000331312	23	Vim/Plce1/B2m/Pdpn/Pbxip1/Id3/Ctsh/Ctsd/Cd63/Plxnb2/Gpnmb/Igfbp7/Col27a1/Zfp36l2/Tns3/Lamb2/Hspb1/Pdlim5/Col18a1/Crtap/Igfbp5/Itpkb/Emp2
MANNO_MIDBRAIN_NEUROTYPES_HRGL2A	38/517	576/14766	1.884	0.00013661	0.000544433	0.000343641	38	Lgals3bp/Flnc/Vim/Ifi27l2a/Igfbp2/Cd44/Pdpn/Pbxip1/Tagln2/Scamp2/Foxj1/Hspb8/Heatr5a/Palld/Itgb5/Emp1/Rps27l/Col27a1/Nek6/Rassf4/Kcne1l/Notch1/Atp1b2/Zfp36l2/Lamb2/Hspb1/Arhgef26/Pdlim5/Rest/Smoc1/Crb2/Spry1/2810459M11Rik/Kat2b/Inppl1/Zfp36l1/Chst3/Ccn1
ZHENG_CORD_BLOOD_C8_PUTATIVE_LYMPHOID_PRIMED_MULTIPOTENT_PROGENITOR_2	12/517	97/14766	3.533	0.000142107	0.000562203	0.000354857	12	Ifitm3/B2m/H2-D1/Cd52/Cd44/Cd74/Arhgap30/Runx1/H2-T23/Igfbp7/Psme1/Tpt1
MANNO_MIDBRAIN_NEUROTYPES_HPROGM	24/517	300/14766	2.285	0.00014898	0.000585125	0.000369325	24	Vim/Hk2/Igfbp2/Top2a/Pbxip1/Ccnd1/Adgrv1/Foxj1/Heatr5a/Mmp2/Ucp2/Sdc4/Col27a1/Zfp36l2/Hmga1/Arhgef26/Pdlim5/Crb2/Zfp36l1/Shroom3/Pde3a/Ccn1/Bub1b/Gm7694
MANNO_MIDBRAIN_NEUROTYPES_HRGL2B	31/517	438/14766	2.021	0.000166013	0.000647332	0.00040859	31	Vim/Slfn8/Ifi27l2a/Igfbp2/Ifi44/Pdpn/Pbxip1/Foxj1/Heatr5a/Mki67/Itgb5/Col27a1/Kcne1l/Notch1/Nfatc2/Atp1b2/Zfp36l2/Hspb1/Arhgef26/Pdlim5/Rest/Smoc1/Itpkb/Crb2/2810459M11Rik/Inppl1/Zfp36l1/Kank1/Chst3/Ccn1/Bub1b
AIZARANI_LIVER_C28_NK_NKT_CELLS_6	12/517	99/14766	3.462	0.000172977	0.000667669	0.000421426	12	Cd53/Cd52/Cd44/Zc3hav1/Pbxip1/Lcp1/Tent5c/Ptprc/Srgn/Zfp36l2/Mybl1/Btg1
LAKE_ADULT_KIDNEY_C6_PROXIMAL_TUBULE_EPITHELIAL_CELLS_FIBRINOGEN_POS_S3	17/517	178/14766	2.728	0.000173692	0.000667669	0.000421426	17	Gbp2/Rnf213/Parp14/Stat1/Cnn3/Ctsh/Ftl1/H2-T23/Il1r1/Odc1/Rassf4/Akap12/Txnrd1/Btg1/Spp1/Svil/Zbtb20
TRAVAGLINI_LUNG_NATURAL_KILLER_CELL	14/517	130/14766	3.076	0.000184274	0.000703354	0.00044395	14	Rac2/B2m/H2-D1/Apobec3/Cx3cr1/Bin2/Itgb2/Gsap/H2-T23/Igfbp7/Selplg/Ostf1/Mybl1/Pfn1
DESCARTES_FETAL_CEREBELLUM_VASCULAR_ENDOTHELIAL_CELLS	36/517	557/14766	1.846	0.000303155	0.00114902	0.000725251	36	Ifit3/Gbp3/Gbp2/Ifitm3/Osmr/Cd109/Gbp9/Oas2/Id3/Tent5c/Tagln2/Isg15/Tm4sf1/Gbp4/Igfbp7/Cfh/Lmo2/Syde1/Il1r1/S1pr3/Tnxb/Notch3/Shc1/Lats2/S100a10/Tagln/Lamb2/Col18a1/Myl12a/Atp10a/Slc46a3/Ccm2l/Pim3/Efna1/Ccn1/Flvcr2
HU_FETAL_RETINA_RPC	12/517	106/14766	3.233	0.000330128	0.00124256	0.000784295	12	Vim/Ifitm3/Top2a/Id3/Ccnd1/S1pr3/Odc1/Hmga1/Spp1/Mcm7/Zfp36l1/Mcm4
FAN_OVARY_CL1_GPRC5A_TNFRS12A_HIGH_SELECTABLE_FOLLICLE_STROMAL_CELL	27/517	377/14766	2.045	0.000359343	0.0013432	0.000847814	27	Vim/Bst2/Lgals3/Tmem176b/Tnfrsf1a/Cnn3/Slc1a5/Cd63/Palld/Mmp2/Emp1/Cfh/Tnfrsf12a/Tubb6/Akap12/Myc/Serping1/Tpt1/Pabpc1/Spsb1/Txnrd1/Col18a1/Ppp1r15a/Igfbp5/Fgfr1/Bag3/Emp2
AIZARANI_LIVER_C4_EPCAM_POS_BILE_DUCT_CELLS_1	17/517	191/14766	2.542	0.000400763	0.00148776	0.000939062	17	Spint1/C3/Ctsh/Trp53inp1/Itgb5/Sdc4/Col27a1/Tnfrsf12a/Kank2/Amotl2/Sod3/Spp1/Paqr5/Emp2/Shroom3/Zbtb20/Ccn1
AIZARANI_LIVER_C9_LSECS_1	23/517	303/14766	2.168	0.000432024	0.00158335	0.000999392	23	Gbp3/Osmr/Parp14/Bst2/Cnn3/Cxcl16/Lgmn/Piezo2/Tm4sf1/Ctsd/Il4ra/Cd14/Socs3/Emp1/Igfbp7/Il1r1/Tubb6/Akap12/Aff1/Ppp1r15a/Fgfr1/Spry1/Itga5
MENON_FETAL_KIDNEY_6_COLLECTING_DUCT_CELLS	11/517	94/14766	3.342	0.000435274	0.00158335	0.000999392	11	B2m/Cd9/S100a6/Ctsh/S100a11/Anxa2/Sat1/S100a10/Hspb1/Myl12a/Zfp36l1
ZHENG_CORD_BLOOD_C2_PUTATIVE_BASOPHIL_EOSINOPHIL_MAST_CELL_PROGENITOR	11/517	94/14766	3.342	0.000435274	0.00158335	0.000999392	11	Vim/Laptm5/S100a6/Cd63/Lgals1/Vasp/Hpgds/Flna/Plgrkt/Ppp1r15a/Rab11fip1
BUSSLINGER_DUODENAL_TUFT_CELLS	10/517	81/14766	3.526	0.000511886	0.00184961	0.00116746	10	Tmem176a/Hck/Tmem176b/Plcg2/Pbxip1/Fyb/Pik3cg/Pik3r5/Hpgds/Zfhx3
AIZARANI_LIVER_C13_LSECS_2	22/517	288/14766	2.182	0.000525005	0.00188445	0.00118945	22	Gbp3/A2m/Ifitm3/Bst2/Tgfbr2/Fcgr2b/Cnn3/Id3/Cxcl16/Lgmn/Tm4sf1/Ctsd/Il4ra/Cd14/H2-T23/Igfbp7/Il1r1/Akap12/Lamb2/Aff1/Fgfr1/Pim3
TRAVAGLINI_LUNG_ALVEOLAR_EPITHELIAL_TYPE_2_CELL	13/517	130/14766	2.856	0.000636646	0.00227015	0.00143289	13	Msn/Cd44/Cd74/Hmox1/Lgmn/C3/Ctsh/H2-Eb1/Ftl1/Odc1/Nfkbia/Akap13/P3h2
AIZARANI_LIVER_C20_LSECS_3	22/517	293/14766	2.145	0.000661633	0.00234383	0.0014794	22	Osmr/Cd9/Icam1/Cxcl16/Lgmn/Piezo2/Tm4sf1/Il4ra/Cd14/Socs3/Sbno2/Emp1/Igfbp7/Il1r1/Tubb6/Adamts1/Nfkbia/Akap12/Ppp1r15a/Fgfr1/Itga5/Snx9
DESCARTES_MAIN_FETAL_IGFBP1_DKK1_POSITIVE_CELLS	14/517	149/14766	2.684	0.000747805	0.00263189	0.00166122	14	Gbp2/B2m/Ifi35/Pbxip1/Lgals1/Mmp2/Adamts1/P4ha3/Serping1/Adamts5/Stard5/Spsb1/Mrps6/Ssc5d
LAKE_ADULT_KIDNEY_C27_VASCULAR_SMOOTH_MUSCLE_CELLS_AND_PERICYTES	14/517	152/14766	2.631	0.000910319	0.00318318	0.00200919	14	A2m/Palld/Zfp36/Flna/Akap12/Tagln/Zfhx3/Pdlim5/Col18a1/Akap13/Igfbp5/Atp10a/Zfp36l1/Pde3a
RUBENSTEIN_SKELETAL_MUSCLE_T_CELLS	15/517	173/14766	2.476	0.00112845	0.00392063	0.00247466	15	Cd52/Cd44/Cyba/Arpc1b/Laptm5/Fyb/Ptprc/Cd37/Cotl1/Zfp36l2/Tpt1/Pabpc1/Btg1/Pfn1/Fxyd5
ZHENG_CORD_BLOOD_C5_SIMILAR_TO_HSC_C6_PUTATIVE_ALTERED_METABOLIC_STATE	10/517	91/14766	3.139	0.00128333	0.00443034	0.00279639	10	Cd52/Cd74/H2-Ab1/H2-Eb1/Zfp36/Nfkbia/Zfp36l2/Nfkbiz/Tpt1/Gadd45b
RUBENSTEIN_SKELETAL_MUSCLE_PERICYTES	13/517	141/14766	2.633	0.00135876	0.00466106	0.00294201	13	Ifitm3/Cd44/Cd9/Cnn3/Cd63/Lgals1/Igfbp7/Flna/Notch3/Gas6/Serping1/Tagln/Col6a3
ZHENG_CORD_BLOOD_C10_MULTILYMPHOID_PROGENITOR	10/517	92/14766	3.104	0.00139583	0.0047581	0.00300327	10	Cd52/Irf8/Cd74/Cyth4/Tnfaip2/Syk/Lair1/Sh3tc1/Il6ra/Aff1
BUSSLINGER_ESOPHAGEAL_LATE_SUPRABASAL_CELLS	13/517	142/14766	2.615	0.00144921	0.0049092	0.00309864	13	Dhrs1/Lgals3/Tgm1/Gbp9/Cnn3/Grn/Tspo/S100a11/Gbp4/Anxa2/Tubb6/S100a10/Hspb1
BUSSLINGER_GASTRIC_ISTHMUS_CELLS	29/517	457/14766	1.812	0.0015176	0.00510892	0.0032247	29	Lgals3/Top2a/B4galt1/Ccnd1/S100a6/Tagln2/Tspo/Nfe2l2/Clic1/S100a11/Anxa2/Cd63/Syk/Palld/Mki67/Vasp/Prkcd/Hpgd/Sdc4/Ptbp1/Myof/S100a10/Hspb1/Pabpc1/Txnrd1/Pfn1/Tfcp2l1/Rab11fip1/Nqo1
TRAVAGLINI_LUNG_CD8_NAIVE_T_CELL	13/517	143/14766	2.596	0.0015446	0.00516775	0.00326184	13	Lag3/B2m/H2-D1/Apobec3/Cx3cr1/Rasal3/Itgb2/Il10ra/H2-T23/Zfp36l2/Ccnd3/Myl12a/Pfn1
CUI_DEVELOPING_HEART_C4_ENDOTHELIAL_CELL	13/517	145/14766	2.561	0.00175105	0.00582252	0.00367512	13	Msn/Cd9/Tnfrsf1a/Tm4sf1/Clic1/H2-T23/Notch1/Col18a1/Nectin2/Itga5/Fxyd5/Efna1/Lrig3
HAY_BONE_MARROW_DENDRITIC_CELL	15/517	181/14766	2.367	0.00177333	0.00586065	0.00369918	15	Irf7/Irf8/Unc93b1/Pld4/P2ry6/Cd74/B4galt1/Lgmn/H2-Aa/Wdfy4/H2-Ab1/H2-Eb1/Gna15/Mapkapk2/Traf4
TRAVAGLINI_LUNG_LIPOFIBROBLAST_CELL	13/517	146/14766	2.543	0.00186253	0.00611814	0.00386171	13	Hk2/Pdpn/Cd74/B4galt1/C3/Ctsh/Pros1/Socs3/Gpnmb/Il1r1/Myc/Mapkapk2/Zfp36l1
ZHENG_CORD_BLOOD_C1_PUTATIVE_MEGAKARYOCYTE_PROGENITOR	10/517	97/14766	2.944	0.00208491	0.00680737	0.00429675	10	Cd9/Ccnd1/Bin2/Fcgr3/Fyb/Fermt3/Pros1/Myl12a/Mob3c/Pde3a
BUSSLINGER_GASTRIC_MATURE_PIT_CELLS	17/517	222/14766	2.187	0.00212731	0.0069042	0.00435787	17	Mx2/Lgals3/Spint1/Ddx60/Ccnd1/S100a6/Tagln2/S100a11/Cd63/Plxnb2/Vasp/Prkcd/Hpgd/Hspb1/Myl12a/Nqo1/Snx9
DURANTE_ADULT_OLFACTORY_NEUROEPITHELIUM_FIBROBLASTS_STROMAL_CELLS	9/517	82/14766	3.135	0.00223342	0.00720545	0.00454801	9	Vim/Ifitm3/Lgals1/Igfbp7/Akap12/Serping1/Tagln/Igfbp5/Ccn1
BUSSLINGER_GASTRIC_METALLOTHIONEIN_CELLS	10/517	98/14766	2.914	0.00225103	0.00721927	0.00455673	10	Lgals3/Igfbp2/Grn/Tagln2/Tspo/Clic1/Ctsd/Plxnb2/Hpgd/Nqo1
MANNO_MIDBRAIN_NEUROTYPES_HPROGFPM	23/517	343/14766	1.915	0.00227164	0.00724251	0.0045714	23	Vim/Hk2/Igfbp2/Top2a/Pdpn/Ccnd1/Piezo2/Mki67/Mmp2/Ucp2/Cebpa/Map3k20/Adamts5/Hmga1/Arhgef26/Rest/Crb2/Inppl1/Zfp36l1/Shroom3/Ccna2/Ccn1/Bub1b
HU_FETAL_RETINA_MULLER	6/517	41/14766	4.18	0.0028382	0.00894364	0.00564514	6	Vim/Ccnd1/Sat1/Rassf4/Spp1/Zfp36l1
TRAVAGLINI_LUNG_CAPILLARY_AEROCYTE_CELL	6/517	41/14766	4.18	0.0028382	0.00894364	0.00564514	6	B2m/Cd74/S100a6/Lgals1/Hpgd/Emp2
MANNO_MIDBRAIN_NEUROTYPES_HPROGBP	20/517	290/14766	1.97	0.00311526	0.00975995	0.00616039	20	Vim/Hk2/Igfbp2/Top2a/Pdpn/Ccnd1/Piezo2/Mki67/Notch1/Zfp36l2/Hmga1/Arhgef26/Cdk2/Crb2/Mcm7/Zfp36l1/Shroom3/Ccna2/Ccn1/Bub1b
LAKE_ADULT_KIDNEY_C26_MESANGIAL_CELLS	14/517	174/14766	2.298	0.00326077	0.0101571	0.00641107	14	A2m/B2m/Piezo2/Palld/Dock8/H2-T23/Igfbp7/Nfkbia/Akap12/Tns3/Hspb1/Igfbp5/Zfp36l1/Pde3a
DURANTE_ADULT_OLFACTORY_NEUROEPITHELIUM_CD8_T_CELLS	8/517	71/14766	3.218	0.00328253	0.0101665	0.00641697	8	Rac2/Cd52/Laptm5/Lcp1/Fyb/Ptprc/Zfp36l2/Btg1
LAKE_ADULT_KIDNEY_C30_IMMUNE_CELLS_MACROPHAGES	3/517	10/14766	8.568	0.00426008	0.0131191	0.00828066	3	Sp100/Ptprc/Akap12
ZHONG_PFC_MAJOR_TYPES_NPCS	12/517	143/14766	2.397	0.00445603	0.0136152	0.0085938	12	Vim/Top2a/Tagln2/Clic1/Mki67/Ucp2/Rps27l/Notch1/Hspb1/Mcm7/Mcm4/Ccna2
LAKE_ADULT_KIDNEY_C9_THIN_ASCENDING_LIMB	19/517	279/14766	1.945	0.00447564	0.0136152	0.0085938	19	Ifitm3/B2m/H2-D1/Tmem176a/Cd9/S100a6/Anxa2/Cd63/Sat1/Ftl1/H2-T23/Igfbp7/Psme1/S100a10/Tpt1/Pabpc1/Btg1/Myl12a/Spp1
DESCARTES_FETAL_MUSCLE_MEGAKARYOCYTES	16/517	219/14766	2.087	0.00449654	0.0136152	0.0085938	16	Slfn8/Apobec3/Cd84/Bin2/Fcgr3/Klhl6/Tln1/Socs3/Arhgap45/Sdc4/Nfkbia/Dapp1/Psme2/Ppp1r15a/Fxyd5/P2ry1
TRAVAGLINI_LUNG_AIRWAY_SMOOTH_MUSCLE_CELL	13/517	163/14766	2.278	0.0048443	0.0145867	0.00920701	13	Cd9/Tm4sf1/Tln1/Igfbp7/Flna/Kank2/Itga7/Tagln/Hspb1/Pdlim5/Sod3/Igfbp5/Pfn1
LAKE_ADULT_KIDNEY_C18_COLLECTING_DUCT_PRINCIPAL_CELLS_MEDULLA	21/517	325/14766	1.845	0.00528476	0.0158251	0.00998864	21	Ifitm3/B2m/Rnf213/H2-D1/Cd9/S100a6/Ctsh/Anxa2/Cd63/Igfbp3/Sat1/Nupr1/Ftl1/Tgfbr1/H2-T23/Igfbp7/S100a10/Tpt1/Pabpc1/Myl12a/Zfp36l1
TRAVAGLINI_LUNG_GOBLET_CELL	12/517	147/14766	2.332	0.0055491	0.0165253	0.0104306	12	Lgals3/Cyba/Ctsc/C3/Glipr2/Igfbp3/Gna15/Sat1/Cp/Pdlim5/Ak2/Pgd
BUSSLINGER_GASTRIC_IMMATURE_PIT_CELLS	13/517	166/14766	2.237	0.00563982	0.0167037	0.0105432	13	Lgals3/Ddx60/Ccnd1/S100a6/Tagln2/Clic1/S100a11/Cd63/Plxnb2/Hpgd/Hspb1/Pfn1/Nqo1
RUBENSTEIN_SKELETAL_MUSCLE_SMOOTH_MUSCLE_CELLS	26/517	438/14766	1.695	0.00624974	0.0183409	0.0115766	26	Vim/Gbp2/Cd9/Cnn3/Ccnd1/Tspo/Palld/Zfp36/Nupr1/Lbh/Rps27l/Igfbp7/Flna/Kank2/Notch3/Map3k20/Tagln/Zfhx3/Mrps6/Arid5a/Crtap/Sod3/Ppp1r15a/Igfbp5/Svil/Gadd45b
DURANTE_ADULT_OLFACTORY_NEUROEPITHELIUM_OLFACTORY_ENSHEATHING_GLIA	10/517	113/14766	2.528	0.00627955	0.0183409	0.0115766	10	Vim/Ifitm3/Tmem176a/Tmem176b/Cnn3/Lgals1/S100a10/Plekha4/Sod3/Spp1
TRAVAGLINI_LUNG_MYOFIBROBLAST_CELL	7/517	63/14766	3.173	0.00629412	0.0183409	0.0115766	7	Vim/Usp18/Cd9/Cnn3/Mmp2/Cfh/S100a10
FAN_OVARY_CL2_PUTATIVE_EARLY_ATRETIC_FOLLICLE_THECAL_CELL_1	9/517	96/14766	2.678	0.00643652	0.0186556	0.0117752	9	Ifitm3/Bst2/Cebpd/S100a6/Lgals1/Zfp36/Serping1/Igfbp5/Zfp36l1
ZHONG_PFC_C9_ORG_OTHER	8/517	82/14766	2.786	0.00788443	0.0227306	0.0143474	8	Lgals3/Ifi27l2a/Pdpn/Tagln2/Tspo/Nfe2l2/Sat1/Atp1b2
MANNO_MIDBRAIN_NEUROTYPES_HPROGFPL	20/517	316/14766	1.808	0.0079745	0.0228687	0.0144345	20	Vim/Hk2/Igfbp2/Top2a/Ccnd1/Mki67/Zfp36l2/Hmga1/Arhgef26/Zfhx3/Rest/Cdk2/Crb2/Ezh2/Mcm7/Zfp36l1/Shroom3/Ccna2/Ccn1/Bub1b
FAN_OVARY_CL5_HEALTHY_SELECTABLE_FOLLICLE_THECAL_CELL	20/517	317/14766	1.802	0.00824344	0.0235155	0.0148428	20	Gbp3/Gbp2/Ifitm3/Stat1/Irf8/Isg15/Ctsc/Lgals1/Mmp2/Mmp14/Col6a3/Trip6/Col18a1/Nectin2/Bag3/Nid2/Emp2/Gadd45g/Gadd45b/Ccn1
TRAVAGLINI_LUNG_BRONCHIAL_VESSEL_1_CELL	15/517	216/14766	1.983	0.00916239	0.0260001	0.016411	15	Lgals3/Igfbp2/Socs3/Igfbp7/Cotl1/Adamts1/Myc/Zfp36l2/Tpt1/Tagln/Pabpc1/Arid5a/Spp1/Spry1/Ccn1
ZHENG_CORD_BLOOD_C7_PUTATIVE_LYMPHOID_PRIMED_MULTIPOTENT_PROGENITOR_1	8/517	87/14766	2.626	0.0111195	0.0313894	0.0198127	8	Gbp3/Ifitm3/Zc3hav1/Ifngr1/Runx1/Zfp36l2/Tpt1/Pabpc1
FAN_OVARY_CL11_MURAL_GRANULOSA_CELL	25/517	437/14766	1.634	0.0112506	0.031595	0.0199424	25	Vim/Cebpd/Igfbp2/Ifi35/Hmox1/Ctsc/Nfe2l2/Clic1/Tnfrsf12a/Tead1/Trip6/Amotl2/Pdlim5/Sowahc/Txnrd1/Mrps6/Myl12a/Nectin2/Ppp1r15a/Bag3/Ezh2/Slc46a3/Gadd45g/P3h2/Ccn1
HU_FETAL_RETINA_BLOOD	17/517	264/14766	1.839	0.0117718	0.0328172	0.0207139	17	B2m/Apobec3/Tent5c/S100a6/Ctsc/Glipr2/Slc1a5/Lgals1/Mki67/Ucp2/Ftl1/H2-T23/Lmo2/Tubb6/Ccnd3/Slc22a4/Ppp1r15a
TRAVAGLINI_LUNG_BASAL_CELL	13/517	182/14766	2.04	0.0118069	0.0328172	0.0207139	13	Igfbp2/Pdpn/Cd9/Tagln2/Slc1a5/Anxa2/Lgals1/Palld/Igfbp7/Cfh/Myc/Zfp36l2/Sod3
LAKE_ADULT_KIDNEY_C19_COLLECTING_DUCT_INTERCALATED_CELLS_TYPE_A_MEDULLA	20/517	329/14766	1.736	0.0120817	0.0334095	0.0210878	20	B2m/H2-D1/Lgals3/Cd9/Cd74/Cnn3/Nfe2l2/Anxa2/Cd63/Sat1/Ftl1/H2-T23/Igfbp7/S100a10/Tpt1/Hspb1/Txnrd1/Btg1/Myl12a/Tfcp2l1
HAY_BONE_MARROW_CD8_T_CELL	7/517	72/14766	2.777	0.0128257	0.0352869	0.0222727	7	Lag3/H2-D1/Gbp5/Rasal3/Tent5c/Ptprc/H2-T23
TRAVAGLINI_LUNG_PLASMACYTOID_DENDRITIC_CELL	9/517	108/14766	2.38	0.0134765	0.0368903	0.0232848	9	Mpeg1/Irf8/Unc93b1/Pld4/Tlr7/Lgmn/Syk/Bmf/Gas6
MANNO_MIDBRAIN_NEUROTYPES_HOPC	21/517	357/14766	1.68	0.0144653	0.0393978	0.0248675	21	Ifi27l2a/Igfbp2/Scamp2/Mmp2/Itgb5/Birc3/Nek6/Afap1l2/Kcne1l/Atp1b2/Sspo/Aff1/Smoc1/Itpkb/2810459M11Rik/Map3k1/Lhfpl3/Zfp36l1/Traf4/Kank1/Bub1b
TRAVAGLINI_LUNG_MUCOUS_CELL	10/517	129/14766	2.214	0.015221	0.041249	0.026036	10	Cxcl10/Lag3/Ctsc/C3/Tnfaip2/H2-Aa/Igfbp3/Lyn/Sat1/Cp
MENON_FETAL_KIDNEY_3_STROMAL_CELLS	7/517	75/14766	2.666	0.0158127	0.0426393	0.0269135	7	Vim/Ctsc/Lgals1/Palld/Akap12/Col6a3/Igfbp5
CUI_DEVELOPING_HEART_C3_FIBROBLAST_LIKE_CELL	9/517	112/14766	2.295	0.0167692	0.0449947	0.0284002	9	Olfml3/Lgals1/Mmp2/Nupr1/Igfbp7/Akap12/Serping1/Col6a3/Spry1
TRAVAGLINI_LUNG_VASCULAR_SMOOTH_MUSCLE_CELL	6/517	60/14766	2.856	0.018136	0.0483403	0.030512	6	Cnn3/Tm4sf1/Igfbp7/Notch3/Tagln/Sod3
DESCARTES_MAIN_FETAL_ANTIGEN_PRESENTING_CELLS	8/517	95/14766	2.405	0.0181945	0.0483403	0.030512	8	Cxcl10/Irf8/Cd74/Tor3a/H2-Aa/Wdfy4/H2-Ab1/Nmi

## Sheet: P3 (green)
ID	GeneRatio	BgRatio	EnrichmentRatio	pvalue	p.adjust	qvalue	Count	geneID
GOBP_VASCULATURE_DEVELOPMENT	34/209	760/16223	3.473	1.92308e-10	4.12969e-07	3.56247e-07	34	Sulf1/Itgb1/Fn1/Pml/Pde3b/Ndst1/Heg1/Vav2/Myo1e/Ephb4/Elk3/Tspan12/Chd7/Col15a1/Erbb2/Robo4/Tnfaip3/Ets1/Prcp/Gadd45a/Pik3cd/Tgfbi/Hyal1/Angpt1/Eng/Prrx1/Jam3/Anp32b/Angptl2/Stard13/Itgb3/Fosl1/Smad7/Tek
GOBP_BLOOD_VESSEL_MORPHOGENESIS	31/209	653/16223	3.685	3.18526e-10	4.12969e-07	3.56247e-07	31	Sulf1/Itgb1/Fn1/Pml/Pde3b/Heg1/Vav2/Myo1e/Ephb4/Elk3/Tspan12/Chd7/Col15a1/Erbb2/Robo4/Tnfaip3/Ets1/Prcp/Gadd45a/Pik3cd/Tgfbi/Hyal1/Angpt1/Eng/Prrx1/Jam3/Angptl2/Stard13/Itgb3/Smad7/Tek
GOBP_TUBE_MORPHOGENESIS	33/209	876/16223	2.924	2.62647e-08	2.27015e-05	1.95834e-05	33	Met/Sulf1/Itgb1/Fn1/Pml/Pde3b/Heg1/Tnc/Vav2/Myo1e/Ephb4/Elk3/Tspan12/Chd7/Col15a1/Erbb2/Robo4/Tnfaip3/Ets1/Prcp/Gadd45a/Pik3cd/Tgfbi/Hyal1/Angpt1/Eng/Prrx1/Jam3/Angptl2/Stard13/Itgb3/Smad7/Tek
GOBP_CELL_SUBSTRATE_ADHESION	19/209	355/16223	4.154	1.74972e-07	0.000113426	9.78463e-05	19	Dnm2/Vcam1/Itgb1/Fn1/Itga6/Vamp3/Sorbs1/Map4k4/Iqgap1/Cdk6/Lims1/Angpt1/Jam3/Itga1/Vcl/Ccdc80/Itgb3/Tek/Acer2
GOBP_REGULATION_OF_CELL_ADHESION	28/209	729/16223	2.981	2.27807e-07	0.000118141	0.000101914	28	Wnk1/Dnm2/Vcam1/Fn1/Pml/Itga6/Sema4d/Pde3b/Il6st/Map4k4/Tnc/Iqgap1/Cdk6/Erbb2/Cbfb/Lims1/Ets1/Tgfbi/Hyal1/Angpt1/Zfp703/Jam3/Vcl/Ccdc80/Cebpb/Smad7/Tek/Acer2
GOBP_EXTERNAL_ENCAPSULATING_STRUCTURE_ORGANIZATION	20/209	408/16223	3.805	3.35762e-07	0.000145105	0.000125175	20	Vcam1/Sulf1/Sulf2/Itgb1/Fn1/Itga6/Ddr2/Tnc/Myo1e/Vcan/Col15a1/Col9a3/Ets1/Tgfbi/Eng/Jam3/Itga1/Ccdc80/Itgb3/Serpinh1
GOBP_TRANSMEMBRANE_RECEPTOR_PROTEIN_TYROSINE_KINASE_SIGNALING_PATHWAY	27/209	722/16223	2.903	6.44734e-07	0.000238828	0.000206024	27	Rassf2/Met/Sulf1/Sulf2/Sla/Sorbs1/Ndst1/Ddr2/Adam17/Vav2/Iqgap1/Myo1e/Slc39a14/Soga1/Ephb4/Snx5/Tspan12/Plat/Erbb2/Pik3cd/Angpt1/Myo1c/Itga1/Ss18/Hnrnpf/Itgb3/Tek
GOBP_OSTEOBLAST_DIFFERENTIATION	14/209	218/16223	4.985	9.15365e-07	0.000296693	0.000255941	14	Rassf2/Trp53inp2/Rrbp1/Sema4d/Ddr2/Il6st/Tnc/Wwtr1/Tpm4/Ddx21/Cdk6/Vcan/Cbfb/Cebpb
GOBP_CELL_MATRIX_ADHESION	14/209	227/16223	4.787	1.4823e-06	0.000388616	0.000335238	14	Vcam1/Itgb1/Fn1/Sorbs1/Map4k4/Iqgap1/Cdk6/Lims1/Jam3/Itga1/Vcl/Itgb3/Tek/Acer2
GOBP_REGULATION_OF_GTPASE_ACTIVITY	20/209	449/16223	3.458	1.49871e-06	0.000388616	0.000335238	20	Aldh1a1/Wnk1/Met/Itgb1/Itga6/Sema4d/Map4k4/Fgd3/Vav2/Rin3/Iqgap1/Erbb2/Arhgap18/Rasa3/Lims1/Dock11/Rp2/Rasgrp3/Stard13/Arap3
GOBP_EPITHELIAL_CELL_DEVELOPMENT	13/209	208/16223	4.851	3.05933e-06	0.000652964	0.000563277	13	Met/Il6st/Heg1/Cdkn1a/Tjp2/Iqgap1/Myo1e/Cdk6/Col15a1/Robo4/Tprn/Eng/Vcl
GOBP_POSITIVE_REGULATION_OF_CELL_POPULATION_PROLIFERATION	30/209	929/16223	2.507	3.06629e-06	0.000652964	0.000563277	30	Nes/Vcam1/Ccnd2/Fn1/Pml/Abcc4/Ddr2/Il6st/Cdkn1a/Adam17/Tnc/Wwtr1/Nras/Cdk6/Mdm2/Erbb2/Ticam1/Tnfaip3/Ets1/Pik3cd/Hyal1/Ednrb/Zfp703/Prrx1/Irak4/Itgb3/Fosl1/Cd248/Tek/Acer2
GOBP_OSSIFICATION	18/209	393/16223	3.555	3.48311e-06	0.000652964	0.000563277	18	Rassf2/Trp53inp2/Rrbp1/Sema4d/Ddr2/Il6st/Tnc/Ano6/Wwtr1/Tpm4/Ddx21/Cdk6/Vcan/Cbfb/Sgms2/Cebpb/Smad7/Tek
GOBP_MAINTENANCE_OF_BLOOD_BRAIN_BARRIER	6/209	33/16223	14.113	3.52545e-06	0.000652964	0.000563277	6	Itgb1/Tjp2/Angpt1/Jam3/Vcl/Lsr
GOBP_AMEBOIDAL_TYPE_CELL_MIGRATION	19/209	447/16223	3.299	5.46237e-06	0.000944261	0.000814564	19	Met/Itgb1/Fn1/Pml/Sema4d/Ddr2/Map4k4/Adam17/Ephb4/Ets1/Prcp/Gadd45a/Pik3cd/Hyal1/Angpt1/Ednrb/Stard13/Itgb3/Tek
GOBP_RESPONSE_TO_WOUNDING	23/209	636/16223	2.807	8.05122e-06	0.00130427	0.00112512	23	Sulf2/Itgb1/Fn1/Ehd2/Cdkn1a/Adam17/Tnc/Vav2/Ano6/Elk3/Rab27a/Plat/Erbb2/Hps5/Tnfaip3/Ets1/Prcp/Creb3l2/Jam3/Dock11/Vcl/Itgb3/Tfpi
GOBP_POSITIVE_REGULATION_OF_HYDROLASE_ACTIVITY	25/209	732/16223	2.651	8.55091e-06	0.00130427	0.00112512	25	Aldh1a1/Dnm2/Itgb1/Fn1/Pml/Itga6/Sema4d/Map4k4/Uaca/Rin3/Iqgap1/Tor1aip1/Erbb2/Arhgap18/Rasa3/Lims1/Itga1/Anp32b/Dock11/Rp2/Rasgrp3/Stard13/Arap3/Pmaip1/Acer2
GOBP_ADHERENS_JUNCTION_ASSEMBLY	4/209	12/16223	25.874	1.22187e-05	0.00161277	0.00139125	4	Zfp703/Jam3/Vcl/Smad7
GOBP_NEGATIVE_REGULATION_OF_CELL_ADHESION_MEDIATED_BY_INTEGRIN	4/209	12/16223	25.874	1.22187e-05	0.00161277	0.00139125	4	Wnk1/Pde3b/Jam3/Acer2
GOBP_POSITIVE_REGULATION_OF_LOCOMOTION	21/209	563/16223	2.895	1.28601e-05	0.00161277	0.00139125	21	Wnk1/Met/Itgb1/Fn1/Itga6/Sema4d/Ddr2/Map4k4/Adam17/Iqgap1/Ano6/Ets1/Pik3cd/Hyal1/Angpt1/Zfp703/Myo1c/Jam3/Syne2/Itgb3/Tek
GOBP_WOUND_HEALING	20/209	519/16223	2.991	1.30614e-05	0.00161277	0.00139125	20	Itgb1/Fn1/Ehd2/Cdkn1a/Adam17/Tnc/Vav2/Ano6/Elk3/Rab27a/Plat/Erbb2/Hps5/Tnfaip3/Ets1/Prcp/Dock11/Vcl/Itgb3/Tfpi
GOBP_GLOMERULUS_DEVELOPMENT	7/209	62/16223	8.764	1.43707e-05	0.00169378	0.00146113	7	Sulf1/Sulf2/Iqgap1/Myo1e/Wwtr1/Angpt1/Tek
GOBP_MUCOPOLYSACCHARIDE_METABOLIC_PROCESS	9/209	114/16223	6.128	1.65813e-05	0.00186937	0.0016126	9	Hexa/Nfkb1/Ndst1/Ugdh/Gns/Itih5/Vcan/Hyal1/Angpt1
GOBP_TRABECULA_MORPHOGENESIS	6/209	43/16223	10.831	1.74317e-05	0.00188335	0.00162466	6	Sema4d/Heg1/Chd7/Eng/Adgrg6/Tek
GOBP_ENDOTHELIAL_CELL_DEVELOPMENT	7/209	66/16223	8.233	2.17879e-05	0.00225984	0.00194944	7	Met/Heg1/Tjp2/Col15a1/Robo4/Eng/Vcl
GOBP_NEGATIVE_REGULATION_OF_CELL_ADHESION	14/209	292/16223	3.722	2.65232e-05	0.00256828	0.00221551	14	Wnk1/Sema4d/Pde3b/Map4k4/Tnc/Erbb2/Cbfb/Tgfbi/Angpt1/Zfp703/Jam3/Cebpb/Smad7/Acer2
GOBP_POSITIVE_REGULATION_OF_CELL_SUBSTRATE_ADHESION	9/209	121/16223	5.774	2.67426e-05	0.00256828	0.00221551	9	Dnm2/Fn1/Itga6/Map4k4/Iqgap1/Cdk6/Lims1/Ccdc80/Tek
GOBP_POSITIVE_REGULATION_OF_GTPASE_ACTIVITY	16/209	375/16223	3.312	2.94867e-05	0.00271816	0.00234481	16	Aldh1a1/Itgb1/Itga6/Sema4d/Map4k4/Rin3/Iqgap1/Erbb2/Arhgap18/Rasa3/Lims1/Dock11/Rp2/Rasgrp3/Stard13/Arap3
GOBP_INFLAMMATORY_RESPONSE	24/209	740/16223	2.517	3.03998e-05	0.00271816	0.00234481	24	Tspan2/Vcam1/Itgb1/Fn1/Nfkb1/Ndst1/Il6st/Irf5/Ano6/Adgre5/Parp4/Snap23/Ticam1/Tnfaip3/Ciita/Ets1/Prcp/Pik3cd/Hyal1/Ednrb/Jam3/Lipa/Cebpb/Tek
GOBP_REGULATION_OF_TRANSFERASE_ACTIVITY	29/209	999/16223	2.253	3.38256e-05	0.00292366	0.00252209	29	Rassf2/Wnk1/Met/Ccnd2/Dbndd2/Ddr2/Map4k4/Heg1/Cdkn1a/Adam17/Vav2/Iqgap1/Tpx2/Wwtr1/Ephb4/Sesn2/Arrdc4/Parp4/Ralb/Erbb2/Herc6/Tnfaip3/Gadd45a/Angpt1/Itga1/Itgb3/Map3k14/Smad7/Tek
GOBP_HEART_TRABECULA_MORPHOGENESIS	5/209	30/16223	12.937	3.70842e-05	0.00303385	0.00261714	5	Heg1/Chd7/Eng/Adgrg6/Tek
GOBP_POSITIVE_REGULATION_OF_CELL_ADHESION	17/209	425/16223	3.105	3.74773e-05	0.00303385	0.00261714	17	Dnm2/Vcam1/Fn1/Itga6/Il6st/Map4k4/Iqgap1/Cdk6/Erbb2/Cbfb/Lims1/Ets1/Hyal1/Angpt1/Ccdc80/Smad7/Tek
GOBP_CELL_ADHESION_MEDIATED_BY_INTEGRIN	7/209	72/16223	7.547	3.86105e-05	0.00303385	0.00261714	7	Wnk1/Itgb1/Pde3b/Adam17/Jam3/Itgb3/Acer2
GOBP_CELL_SUBSTRATE_JUNCTION_ORGANIZATION	8/209	106/16223	5.858	6.79148e-05	0.0051795	0.00446808	8	Fn1/Itga6/Sorbs1/Map4k4/Iqgap1/Lims1/Vcl/Tek
GOBP_TAXIS	21/209	635/16223	2.567	7.44644e-05	0.00551675	0.004759	21	Wnk1/Met/Vcam1/Nfasc/Sema4d/Adam17/Rin3/Ano6/Adgre5/Ephb4/Tubb2b/Erbb2/Robo4/Pik3cd/Angpt1/Ednrb/Jam3/Itga1/Itgb3/Fosl1/Plp2
GOBP_CELL_MORPHOGENESIS	28/209	998/16223	2.178	8.45637e-05	0.00609094	0.00525432	28	Dnm2/Met/Nes/Nfasc/Fn1/Vamp3/Sema4d/Map4k4/Heg1/Fgd3/Iqgap1/Ephb4/Col15a1/Tubb2b/Erbb2/Robo4/Arhgap18/Lims1/Sh3d19/Pik3cd/Tprn/Lipa/Itga1/Vcl/Rp2/Ss18/Itgb3/Tek
GOBP_HETEROTYPIC_CELL_CELL_ADHESION	6/209	59/16223	7.894	0.000108564	0.00760829	0.00656326	6	Wnk1/Vcam1/Itgb1/Gldn/Jam3/Itgb3
GOBP_REGULATION_OF_CELL_SUBSTRATE_ADHESION	11/209	216/16223	3.953	0.00011529	0.00786701	0.00678645	11	Dnm2/Fn1/Itga6/Map4k4/Iqgap1/Cdk6/Lims1/Vcl/Ccdc80/Tek/Acer2
GOBP_CELL_JUNCTION_ASSEMBLY	16/209	422/16223	2.943	0.000118955	0.00790895	0.00682263	16	Fn1/Itga6/Sorbs1/Sema4d/Map4k4/Heg1/Iqgap1/Cbfb/Lims1/Zfp703/Myo1c/Jam3/Vcl/Lsr/Smad7/Tek
GOBP_PROTEOGLYCAN_METABOLIC_PROCESS	7/209	87/16223	6.245	0.000130146	0.00813348	0.00701632	7	Sulf1/Hexa/Sulf2/Ndst1/Ugdh/Vcan/Hyal1
GOBP_LEUKOCYTE_MIGRATION	18/209	517/16223	2.703	0.000131285	0.00813348	0.00701632	18	Wnk1/Vcam1/Itgb1/Fn1/Itga6/Adam17/Rin3/Ano6/Adgre5/Slc16a1/Pik3cd/Angpt1/Ednrb/Jam3/Itga1/Irak4/Itgb3/Tek
GOBP_MYELOID_LEUKOCYTE_MEDIATED_IMMUNITY	19/209	565/16223	2.61	0.000133741	0.00813348	0.00701632	19	Nfasc/Ctsb/Nfkb1/Adam17/Iqgap1/Gns/Ano6/Adgre5/Ampd3/Asah1/Nras/Ddx21/Rab27a/Snap23/Ticam1/Prcp/Pik3cd/Vcl/Irak4
GOBP_PROTEIN_LOCALIZATION_TO_CELL_CELL_JUNCTION	4/209	21/16223	14.785	0.000134878	0.00813348	0.00701632	4	Tjp2/Cgnl1/Vcl/Lsr
GOBP_MULTICELLULAR_ORGANISMAL_HOMEOSTASIS	18/209	520/16223	2.687	0.00014108	0.00831408	0.00717211	18	Aldh1a1/Trp53inp2/Met/Itgb1/Tjp2/Adam17/Wwtr1/Tnfaip3/Prcp/Angpt1/Ednrb/Jam3/Lipa/Vcl/Slc2a1/Lsr/Itgb3/Cebpb
GOBP_RESPONSE_TO_GROWTH_FACTOR	22/209	718/16223	2.378	0.000150894	0.00869483	0.00750056	22	Dnm2/Vcam1/Sulf1/Sulf2/Pml/Ehd4/Ndst1/Adam17/Tnc/Iqgap1/Tspan12/Erbb2/Lims1/Pik3cd/Hyal1/Eng/Zfp703/Myo1c/Hnrnpf/Ltbp1/Itgb3/Smad7
GOBP_POSITIVE_REGULATION_OF_TRANSFERASE_ACTIVITY	21/209	671/16223	2.429	0.000160618	0.00895614	0.00772598	21	Rassf2/Wnk1/Met/Ccnd2/Ddr2/Map4k4/Cdkn1a/Adam17/Vav2/Iqgap1/Tpx2/Ephb4/Arrdc4/Ralb/Erbb2/Gadd45a/Angpt1/Itga1/Itgb3/Map3k14/Tek
GOBP_SKELETAL_SYSTEM_DEVELOPMENT	17/209	480/16223	2.749	0.000165386	0.00895614	0.00772598	17	Rassf2/Sulf1/Sulf2/Sema4d/Ndst1/Slc39a14/Vcan/Chd7/Foxn3/Tgfbi/Hyal1/Eng/Creb3l2/Prrx1/Serpinh1/Smad7/Tek
GOBP_TISSUE_HOMEOSTASIS	12/209	264/16223	3.528	0.00016579	0.00895614	0.00772598	12	Trp53inp2/Itgb1/Tjp2/Wwtr1/Tnfaip3/Angpt1/Jam3/Lipa/Vcl/Slc2a1/Lsr/Itgb3
GOBP_INNERVATION	4/209	23/16223	13.499	0.000195568	0.0103492	0.00892767	4	Vcam1/Sulf1/Sulf2/Chd7
GOBP_REGULATION_OF_EPITHELIAL_CELL_MIGRATION	12/209	270/16223	3.45	0.000204159	0.0105877	0.00913343	12	Met/Map4k4/Adam17/Ets1/Prcp/Gadd45a/Pik3cd/Hyal1/Angpt1/Stard13/Itgb3/Tek
GOBP_POSITIVE_REGULATION_OF_PHOSPHORUS_METABOLIC_PROCESS	26/209	961/16223	2.1	0.00027332	0.0136533	0.011778	26	Rassf2/Wnk1/Met/Ccnd2/Itga6/Sema4d/Ehd4/Ddr2/Il6st/Map4k4/Cdkn1a/Adam17/Vav2/Iqgap1/Tpx2/Ephb4/Ralb/Erbb2/Gadd45a/Angpt1/Eng/Ednrb/Itga1/Itgb3/Map3k14/Tek
GOBP_POSITIVE_REGULATION_OF_FOCAL_ADHESION_ASSEMBLY	4/209	25/16223	12.42	0.000273804	0.0136533	0.011778	4	Map4k4/Iqgap1/Lims1/Tek
GOBP_POSITIVE_REGULATION_OF_EPITHELIAL_CELL_MIGRATION	9/209	165/16223	4.234	0.0002912	0.0142468	0.01229	9	Met/Map4k4/Adam17/Ets1/Pik3cd/Hyal1/Angpt1/Itgb3/Tek
GOBP_POSITIVE_REGULATION_OF_FIBROBLAST_PROLIFERATION	5/209	46/16223	8.437	0.0003018	0.014492	0.0125015	5	Fn1/Pml/Ddr2/Cdkn1a/Cdk6
GOBP_GLOMERULAR_BASEMENT_MEMBRANE_DEVELOPMENT	3/209	11/16223	21.17	0.000322231	0.0151917	0.0131051	3	Sulf1/Sulf2/Myo1e
GOBP_REGULATION_OF_VASCULATURE_DEVELOPMENT	13/209	328/16223	3.076	0.000340807	0.0154272	0.0133082	13	Sulf1/Itgb1/Pml/Pde3b/Tspan12/Erbb2/Tnfaip3/Ets1/Gadd45a/Pik3cd/Hyal1/Eng/Tek
GOBP_ENDOTHELIUM_DEVELOPMENT	8/209	134/16223	4.634	0.000345288	0.0154272	0.0133082	8	Met/Heg1/Tjp2/Col15a1/Robo4/Eng/Vcl/Stard13
GOBP_CHONDROCYTE_DIFFERENTIATION	7/209	102/16223	5.327	0.000349645	0.0154272	0.0133082	7	Sulf1/Sulf2/Slc39a14/Tgfbi/Creb3l2/Serpinh1/Smad7
GOBP_RESPONSE_TO_PEPTIDE	17/209	512/16223	2.577	0.000351368	0.0154272	0.0133082	17	Vcam1/Sorbs1/Nfkb1/Pde3b/Iqgap1/Irf5/Slc39a14/Soga1/Snx5/Sesn2/Mdm2/Tnfaip3/Ednrb/Myo1c/Klf3/Slc2a1/Tek
GOBP_REGULATION_OF_ENDOTHELIAL_CELL_MIGRATION	10/209	207/16223	3.75	0.00035904	0.0154272	0.0133082	10	Met/Adam17/Ets1/Prcp/Gadd45a/Pik3cd/Angpt1/Stard13/Itgb3/Tek
GOBP_AMINOGLYCAN_METABOLIC_PROCESS	9/209	170/16223	4.109	0.000362923	0.0154272	0.0133082	9	Hexa/Nfkb1/Ndst1/Ugdh/Gns/Itih5/Vcan/Hyal1/Angpt1
GOBP_ANGIOGENESIS_INVOLVED_IN_WOUND_HEALING	4/209	27/16223	11.5	0.000372282	0.0155698	0.0134312	4	Tnfaip3/Ets1/Prcp/Itgb3
GOBP_CELL_CELL_JUNCTION_ORGANIZATION	10/209	209/16223	3.714	0.000387434	0.0159463	0.013756	10	Heg1/Tjp2/Cbfb/Lims1/Zfp703/Myo1c/Jam3/Vcl/Lsr/Smad7
GOBP_RESPONSE_TO_DSRNA	5/209	49/16223	7.921	0.00040692	0.0164866	0.0142221	5	Nfkb1/Ddx21/Ralb/Ticam1/Pmaip1
GOBP_CHONDROCYTE_DEVELOPMENT	4/209	28/16223	11.089	0.000429976	0.0168956	0.0145749	4	Sulf1/Sulf2/Serpinh1/Smad7
GOBP_CYTOKINE_MEDIATED_SIGNALING_PATHWAY	22/209	775/16223	2.203	0.000435296	0.0168956	0.0145749	22	Wnk1/Irf9/Vcam1/Itgb1/Fn1/Pml/Nfkb1/Il6st/Cdkn1a/Adam17/Irf5/Trim26/Cbfb/Lims1/Tnfaip3/Ciita/Pik3cd/Angpt1/Irak4/Hnrnpf/Map3k14/Plp2
GOBP_ENDOTHELIAL_CELL_MIGRATION	11/209	252/16223	3.388	0.000436561	0.0168956	0.0145749	11	Met/Adam17/Ephb4/Ets1/Prcp/Gadd45a/Pik3cd/Angpt1/Stard13/Itgb3/Tek
GOBP_DNA_DAMAGE_RESPONSE_SIGNAL_TRANSDUCTION_BY_P53_CLASS_MEDIATOR	7/209	107/16223	5.078	0.000467733	0.0178358	0.015386	7	Pml/Cdkn1a/Sesn2/Mdm2/Gadd45a/Pmaip1/Acer2
GOBP_TISSUE_MIGRATION	13/209	340/16223	2.968	0.000479312	0.0180124	0.0155383	13	Met/Map4k4/Adam17/Ephb4/Ets1/Prcp/Gadd45a/Pik3cd/Hyal1/Angpt1/Stard13/Itgb3/Tek
GOBP_LEUKOCYTE_HOMEOSTASIS	6/209	78/16223	5.971	0.000505399	0.0187214	0.01615	6	Adam17/Tnfaip3/Pik3cd/Jam3/Dock11/Pmaip1
GOBP_CELLULAR_RESPONSE_TO_EXTERNAL_STIMULUS	12/209	300/16223	3.105	0.000529825	0.0191051	0.0164809	12	Vcam1/Nfkb1/Cdkn1a/Tnc/Sesn2/Ralb/Gadd45a/Eng/Slc2a1/Map3k14/Fosl1/Pmaip1
GOBP_REGULATION_OF_PROTEIN_KINASE_ACTIVITY	22/209	788/16223	2.167	0.00054445	0.0191051	0.0164809	22	Rassf2/Wnk1/Ccnd2/Dbndd2/Ddr2/Map4k4/Heg1/Cdkn1a/Adam17/Iqgap1/Tpx2/Wwtr1/Sesn2/Ralb/Erbb2/Herc6/Tnfaip3/Gadd45a/Angpt1/Itga1/Itgb3/Map3k14
GOBP_ENDOTHELIAL_CELL_MORPHOGENESIS	3/209	13/16223	17.913	0.000547998	0.0191051	0.0164809	3	Met/Heg1/Col15a1
GOBP_VENTRICULAR_TRABECULA_MYOCARDIUM_MORPHOGENESIS	3/209	13/16223	17.913	0.000547998	0.0191051	0.0164809	3	Heg1/Chd7/Eng
GOBP_ACUTE_INFLAMMATORY_RESPONSE	7/209	110/16223	4.94	0.000552595	0.0191051	0.0164809	7	Vcam1/Fn1/Il6st/Ano6/Prcp/Ednrb/Cebpb
GOBP_POSITIVE_REGULATION_OF_CELL_SUBSTRATE_JUNCTION_ORGANIZATION	4/209	30/16223	10.35	0.000564036	0.019244	0.0166008	4	Map4k4/Iqgap1/Lims1/Tek
GOBP_RESPONSE_TO_VIRUS	13/209	347/16223	2.908	0.000580266	0.0195407	0.0168567	13	Irf9/Pml/Pou2f2/Irf5/Ddx21/Cdk6/Herc6/Ticam1/Tnfaip3/Hyal1/Map3k14/Fosl1/Pmaip1
GOBP_CARTILAGE_DEVELOPMENT	9/209	182/16223	3.838	0.000596021	0.0198139	0.0170924	9	Sulf1/Sulf2/Slc39a14/Tgfbi/Hyal1/Creb3l2/Prrx1/Serpinh1/Smad7
GOBP_REGULATION_OF_BODY_FLUID_LEVELS	16/209	489/16223	2.54	0.000613902	0.0200368	0.0172846	16	Met/Fn1/Ehd2/Heg1/Vav2/Ano6/Rab27a/Plat/Hps5/Prcp/Ednrb/Dock11/Vcl/Lsr/Itgb3/Tfpi
GOBP_CELL_CELL_JUNCTION_ASSEMBLY	8/209	147/16223	4.224	0.000640497	0.0200368	0.0172846	8	Heg1/Cbfb/Zfp703/Myo1c/Jam3/Vcl/Lsr/Smad7
GOBP_POSITIVE_REGULATION_OF_CELL_MATRIX_ADHESION	5/209	54/16223	7.187	0.000640644	0.0200368	0.0172846	5	Map4k4/Iqgap1/Cdk6/Lims1/Tek
GOBP_HEPARAN_SULFATE_PROTEOGLYCAN_METABOLIC_PROCESS	4/209	31/16223	10.016	0.000641115	0.0200368	0.0172846	4	Sulf1/Sulf2/Ndst1/Ugdh
GOBP_SMALL_GTPASE_MEDIATED_SIGNAL_TRANSDUCTION	16/209	491/16223	2.529	0.000641362	0.0200368	0.0172846	16	Dnm2/Met/Map4k4/Heg1/Cdkn1a/Fgd3/Vav2/Nras/Ralb/Arhgap18/Rasa3/Cgnl1/Dock11/Rasgrp3/Stard13/Arap3
GOBP_AMINOGLYCAN_BIOSYNTHETIC_PROCESS	7/209	113/16223	4.808	0.000649276	0.0200425	0.0172896	7	Hexa/Nfkb1/Ndst1/Ugdh/Vcan/Hyal1/Angpt1
GOBP_CELL_JUNCTION_ORGANIZATION	20/209	695/16223	2.234	0.000673679	0.0205512	0.0177284	20	Nfasc/Fn1/Itga6/Sorbs1/Sema4d/Map4k4/Heg1/Tjp2/Tnc/Iqgap1/Erbb2/Cbfb/Lims1/Zfp703/Myo1c/Jam3/Vcl/Lsr/Smad7/Tek
GOBP_CHONDROITIN_SULFATE_CATABOLIC_PROCESS	3/209	14/16223	16.633	0.000690848	0.0208299	0.0179688	3	Hexa/Vcan/Hyal1
GOBP_POSITIVE_REGULATION_OF_PROTEIN_PHOSPHORYLATION	22/209	808/16223	2.113	0.000759028	0.0226225	0.0195152	22	Rassf2/Wnk1/Ccnd2/Sema4d/Ehd4/Ddr2/Il6st/Map4k4/Cdkn1a/Adam17/Iqgap1/Tpx2/Ralb/Erbb2/Gadd45a/Angpt1/Eng/Ednrb/Itga1/Itgb3/Map3k14/Tek
GOBP_FOCAL_ADHESION_ASSEMBLY	6/209	85/16223	5.479	0.00079885	0.0235388	0.0203057	6	Sorbs1/Map4k4/Iqgap1/Lims1/Vcl/Tek
GOBP_EPITHELIAL_CELL_PROLIFERATION	14/209	406/16223	2.677	0.000811345	0.0236384	0.0203916	14	Sulf1/Sulf2/Adam17/Nras/Cdk6/Erbb2/Tnfaip3/Pik3cd/Hyal1/Ednrb/Zfp703/Itgb3/Cebpb/Tek
GOBP_POSITIVE_REGULATION_OF_EPITHELIAL_CELL_PROLIFERATION	9/209	191/16223	3.658	0.00084154	0.0242457	0.0209155	9	Adam17/Nras/Erbb2/Tnfaip3/Pik3cd/Hyal1/Zfp703/Itgb3/Tek
GOBP_POSITIVE_REGULATION_OF_ENDOTHELIAL_CELL_MIGRATION	7/209	122/16223	4.454	0.00102193	0.0288028	0.0248466	7	Met/Adam17/Ets1/Pik3cd/Angpt1/Itgb3/Tek
GOBP_REGULATION_OF_OSTEOBLAST_DIFFERENTIATION	7/209	122/16223	4.454	0.00102193	0.0288028	0.0248466	7	Rassf2/Sema4d/Ddr2/Il6st/Wwtr1/Cdk6/Cebpb
GOBP_REGULATION_OF_CELL_MATRIX_ADHESION	7/209	123/16223	4.418	0.00107198	0.0298887	0.0257833	7	Map4k4/Iqgap1/Cdk6/Lims1/Vcl/Tek/Acer2
GOBP_ENDOTHELIAL_CELL_APOPTOTIC_PROCESS	5/209	61/16223	6.362	0.00112061	0.0309122	0.0266663	5	Ano6/Tnfaip3/Angpt1/Cd248/Tek
GOBP_REGULATION_OF_CELLULAR_RESPONSE_TO_GROWTH_FACTOR_STIMULUS	11/209	286/16223	2.985	0.00123553	0.0336927	0.0290649	11	Dnm2/Sulf1/Sulf2/Adam17/Tspan12/Eng/Zfp703/Myo1c/Ltbp1/Itgb3/Smad7
GOBP_RESPONSE_TO_MECHANICAL_STIMULUS	9/209	202/16223	3.458	0.0012474	0.0336927	0.0290649	9	Usp53/Nfkb1/Tnc/Ets1/Gadd45a/Eng/Slc2a1/Map3k14/Fosl1
GOBP_POSITIVE_REGULATION_OF_PROTEIN_KINASE_ACTIVITY	16/209	524/16223	2.37	0.00127134	0.0339853	0.0293173	16	Rassf2/Wnk1/Ccnd2/Ddr2/Map4k4/Cdkn1a/Adam17/Iqgap1/Tpx2/Ralb/Erbb2/Gadd45a/Angpt1/Itga1/Itgb3/Map3k14
GOBP_HOMEOSTASIS_OF_NUMBER_OF_CELLS	10/209	245/16223	3.168	0.0013163	0.0348283	0.0300445	10	Rassf2/Adam17/Cdk6/Tnfaip3/Ets1/Pik3cd/Jam3/Lipa/Dock11/Pmaip1
GOBP_INTERFERON_GAMMA_MEDIATED_SIGNALING_PATHWAY	6/209	94/16223	4.955	0.00135174	0.0354046	0.0305416	6	Irf9/Vcam1/Pml/Irf5/Trim26/Ciita
GOBP_CELL_CHEMOTAXIS	11/209	292/16223	2.924	0.00145825	0.0374337	0.0322921	11	Wnk1/Met/Vcam1/Adam17/Rin3/Ano6/Adgre5/Pik3cd/Ednrb/Jam3/Itga1
GOBP_RECEPTOR_METABOLIC_PROCESS	8/209	167/16223	3.718	0.00146301	0.0374337	0.0322921	8	Dnm2/Itgb1/Vamp3/Rin3/Ankrd13a/Mylip/Angpt1/Itgb3
GOBP_POSITIVE_REGULATION_OF_CELL_DEATH	18/209	635/16223	2.2	0.00147961	0.0374337	0.0322921	18	Rassf2/Dnm2/Rnf122/Itgb1/Pml/Itga6/Cdkn1a/Fgd3/Vav2/Irf5/Ano6/Gadd45a/Pik3cd/Itga1/Fosl1/Cd248/Pmaip1/Acer2
GOBP_COAGULATION	12/209	338/16223	2.756	0.00148696	0.0374337	0.0322921	12	Fn1/Ehd2/Vav2/Ano6/Rab27a/Plat/Hps5/Prcp/Dock11/Vcl/Itgb3/Tfpi
GOBP_SIGNAL_TRANSDUCTION_IN_RESPONSE_TO_DNA_DAMAGE	7/209	131/16223	4.148	0.00154534	0.0381922	0.0329463	7	Pml/Cdkn1a/Sesn2/Mdm2/Gadd45a/Pmaip1/Acer2
GOBP_HYALURONAN_METABOLIC_PROCESS	4/209	39/16223	7.961	0.00154654	0.0381922	0.0329463	4	Hexa/Nfkb1/Itih5/Hyal1
GOBP_CELLULAR_EXTRAVASATION	5/209	66/16223	5.88	0.00159834	0.0390989	0.0337286	5	Vcam1/Itgb1/Pik3cd/Jam3/Itga1
GOBP_LEUKOCYTE_CHEMOTAXIS	9/209	210/16223	3.327	0.00163189	0.0395466	0.0341147	9	Wnk1/Adam17/Rin3/Ano6/Adgre5/Pik3cd/Ednrb/Jam3/Itga1
GOBP_CERAMIDE_CATABOLIC_PROCESS	3/209	19/16223	12.256	0.00175382	0.0421079	0.0363243	3	Hexa/Asah1/Acer2
GOBP_REGULATION_OF_CYCLIN_DEPENDENT_PROTEIN_KINASE_ACTIVITY	6/209	100/16223	4.657	0.00185712	0.0441791	0.0381109	6	Ccnd2/Cdkn1a/Adam17/Herc6/Tnfaip3/Gadd45a
GOBP_REGULATION_OF_CELL_SUBSTRATE_JUNCTION_ORGANIZATION	5/209	69/16223	5.625	0.00194847	0.0459307	0.0396219	5	Map4k4/Iqgap1/Lims1/Vcl/Tek
GOBP_REGULATION_OF_CELLULAR_PROTEIN_LOCALIZATION	16/209	549/16223	2.262	0.00204338	0.0477341	0.0411776	16	Trp53inp2/Itgb1/Sorbs1/Epb41l2/Iqgap1/Ankrd13a/Wwtr1/Edem1/Sesn2/Ralb/Erbb2/Angpt1/Myo1c/Anp32b/Itgb3/Pmaip1
GOBP_NEPHRON_DEVELOPMENT	7/209	138/16223	3.937	0.0020808	0.0481743	0.0415574	7	Sulf1/Sulf2/Iqgap1/Myo1e/Wwtr1/Angpt1/Tek
GOBP_REGULATION_OF_CELL_CYCLE_G1_S_PHASE_TRANSITION	8/209	177/16223	3.508	0.00211004	0.0484188	0.0417683	8	Ccnd2/Pml/Cdkn1a/Adam17/Cdk6/Mdm2/Gadd45a/Hyal1
GOCC_ANCHORING_JUNCTION	36/189	820/13139	3.052	1.42503e-09	4.07557e-07	3.45006e-07	36	Dnm2/Usp53/Ahnak/Add3/Sla/Nfasc/Itgb1/Itga6/Sorbs1/Ddr2/Epb41l2/Map4k4/Heg1/Tjp2/Adam17/Tnc/Iqgap1/Myo1e/Tpm4/Adgre5/Pard3b/Snap23/Lims1/Frmd4a/Eng/Cgnl1/Jam3/Itga1/Syne2/Vcl/Slc2a1/Lsr/Itgb3/Kirrel/Smad7/Tek
GOCC_CELL_SUBSTRATE_JUNCTION	23/189	420/13139	3.807	3.67706e-08	5.25819e-06	4.45118e-06	23	Dnm2/Ahnak/Sla/Nfasc/Itgb1/Itga6/Sorbs1/Ddr2/Epb41l2/Map4k4/Adam17/Tnc/Iqgap1/Tpm4/Adgre5/Snap23/Lims1/Eng/Itga1/Syne2/Vcl/Itgb3/Tek
GOCC_CELL_CELL_JUNCTION	24/189	484/13139	3.447	1.18117e-07	1.12605e-05	9.53226e-06	24	Usp53/Ahnak/Add3/Nfasc/Itga6/Sorbs1/Heg1/Tjp2/Adam17/Iqgap1/Myo1e/Pard3b/Snap23/Lims1/Frmd4a/Cgnl1/Jam3/Vcl/Slc2a1/Lsr/Itgb3/Kirrel/Smad7/Tek
GOCC_MEMBRANE_MICRODOMAIN	17/189	323/13139	3.659	4.20487e-06	0.000300648	0.000254505	17	Ahnak/Sulf1/Itgb1/Sorbs1/Ehd2/Adam17/Iqgap1/Orai1/Angpt1/Ednrb/Myo1c/Itga1/Slc2a1/Serpinh1/Kirrel/Tek/Tfpi
GOCC_RUFFLE	12/189	174/13139	4.794	7.93626e-06	0.000453954	0.000384282	12	Dnm2/Itgb1/Adam17/Fgd3/Iqgap1/Adgre5/Snx5/Cdk6/Arhgap18/Myo1c/Itgb3/Arap3
GOCC_MICROVILLUS	8/189	90/13139	6.179	4.47706e-05	0.00213407	0.00180653	8	Vcam1/Nfasc/Myo1e/Angpt1/Myo1c/Jam3/Itgb3/Tek
GOCC_ACTIN_BASED_CELL_PROJECTION	12/189	213/13139	3.917	5.93728e-05	0.0024258	0.0020535	12	Vcam1/Nfasc/Itgb1/Itga6/Myo1e/Tprn/Angpt1/Myo1c/Jam3/Syne2/Itgb3/Tek
GOCC_PROTEIN_COMPLEX_INVOLVED_IN_CELL_ADHESION	5/189	36/13139	9.655	0.000153309	0.0054808	0.00463961	5	Itgb1/Itga6/Jam3/Itga1/Itgb3
GOCC_ACTIN_CYTOSKELETON	18/189	492/13139	2.543	0.00026407	0.00839157	0.00710365	18	Vcam1/Ahnak/Sorbs1/Ddr2/Epb41l2/Adam17/Iqgap1/Myo1e/Cttnbp2nl/Tpm4/Rcsd1/Cgnl1/Myo1c/Jam3/Vcl/Slc2a1/Npm3/Tek
GOCC_BASAL_PART_OF_CELL	12/189	260/13139	3.209	0.000383279	0.0105704	0.0089481	12	Slc14a1/Met/Abcc4/Slc39a14/Orai1/Slc16a1/Erbb2/Prcp/Myo1c/Itga1/Slc2a1/Tek
GOCC_LYSOSOMAL_LUMEN	7/189	94/13139	5.177	0.000406555	0.0105704	0.0089481	7	Hexa/Ctsb/Gns/Asah1/Vcan/Hyal1/Lipa
GOCC_APICAL_PART_OF_CELL	15/189	405/13139	2.575	0.000763768	0.0182031	0.0154094	15	Vcam1/Ctsb/Fn1/Abcc4/Vamp3/Ddr2/Adam17/Slc39a14/Pard3b/Rab27a/Slc16a1/Erbb2/Nedd1/Slc2a1/Tek
GOCC_ADHERENS_JUNCTION	9/189	172/13139	3.638	0.00085555	0.0188221	0.0159333	9	Itga6/Sorbs1/Tjp2/Myo1e/Pard3b/Snap23/Frmd4a/Vcl/Smad7
GOCC_APICAL_PLASMA_MEMBRANE	13/189	344/13139	2.627	0.00142786	0.0291692	0.0246924	13	Ctsb/Fn1/Abcc4/Vamp3/Ddr2/Adam17/Slc39a14/Pard3b/Rab27a/Slc16a1/Erbb2/Slc2a1/Tek
GOCC_BASEMENT_MEMBRANE	6/189	92/13139	4.534	0.00209585	0.0378594	0.0320488	6	Fn1/Tnc/Col15a1/Col9a3/Tgfbi/Ccdc80
GOCC_TIGHT_JUNCTION	7/189	125/13139	3.893	0.00218272	0.0378594	0.0320488	7	Usp53/Tjp2/Pard3b/Frmd4a/Cgnl1/Jam3/Lsr
GOCC_RUFFLE_MEMBRANE	6/189	94/13139	4.437	0.00233737	0.0378594	0.0320488	6	Dnm2/Itgb1/Adam17/Adgre5/Myo1c/Itgb3
GOCC_CELL_LEADING_EDGE	14/189	409/13139	2.38	0.00238276	0.0378594	0.0320488	14	Dnm2/Itgb1/Adam17/Fgd3/Iqgap1/Cttnbp2nl/Adgre5/Snx5/Cdk6/Arhgap18/Myo1c/Syne2/Itgb3/Arap3
GOCC_CELL_CELL_CONTACT_ZONE	5/189	69/13139	5.038	0.00311881	0.0461837	0.0390955	5	Ahnak/Tjp2/Jam3/Vcl/Slc2a1
GOCC_COLLAGEN_CONTAINING_EXTRACELLULAR_MATRIX	14/189	423/13139	2.301	0.00322963	0.0461837	0.0390955	14	Sulf1/Ctsb/Fn1/Tnc/Itih5/Vcan/Col15a1/Col9a3/Tgfbi/Angpt1/Angptl2/Ccdc80/Ltbp1/Serpinh1
GOMF_COLLAGEN_BINDING	9/194	67/14695	10.175	2.23484e-07	9.45337e-05	8.53944e-05	9	Itgb1/Ctsb/Fn1/Ddr2/Tgfbi/Itga1/Adgrg6/Serpinh1/Smad7
GOMF_EXTRACELLULAR_MATRIX_BINDING	6/194	54/14695	8.416	7.47202e-05	0.00933785	0.00843508	6	Itgb1/Itga6/Tgfbi/Adgrg6/Itgb3/Cd248
GOMF_CELL_ADHESION_MOLECULE_BINDING	19/194	531/14695	2.71	7.93076e-05	0.00933785	0.00843508	19	Vcam1/Ahnak/Itgb1/Fn1/Itga6/Ehd4/Tjp2/Adam17/Iqgap1/Gldn/Snx5/Robo4/Arhgap18/Tgfbi/Jam3/Itga1/Vcl/Itgb3/Kirrel
GOMF_TRANSMEMBRANE_RECEPTOR_PROTEIN_KINASE_ACTIVITY	7/194	80/14695	6.628	8.83011e-05	0.00933785	0.00843508	7	Met/Ddr2/Ephb4/Erbb2/Eng/Ltbp1/Tek
GOMF_SULFURIC_ESTER_HYDROLASE_ACTIVITY	3/194	12/14695	18.937	0.000456519	0.0386215	0.0348877	3	Sulf1/Sulf2/Gns
KEGG_P53_SIGNALING_PATHWAY	7/91	66/5050	5.886	0.00016047	0.0094933	0.00715181	7	Ccnd2/Cdkn1a/Sesn2/Cdk6/Mdm2/Gadd45a/Pmaip1
KEGG_FOCAL_ADHESION	12/91	197/5050	3.38	0.000186143	0.0094933	0.00715181	12	Met/Ccnd2/Itgb1/Fn1/Itga6/Tnc/Vav2/Erbb2/Pik3cd/Itga1/Vcl/Itgb3
KEGG_PATHWAYS_IN_CANCER	15/91	336/5050	2.477	0.000853462	0.0287038	0.0216242	15	Met/Itgb1/Fn1/Pml/Itga6/Nfkb1/Cdkn1a/Nras/Cdk6/Ralb/Mdm2/Erbb2/Ets1/Pik3cd/Slc2a1
KEGG_REGULATION_OF_ACTIN_CYTOSKELETON	11/91	210/5050	2.907	0.0012522	0.0287038	0.0216242	11	Itgb1/Fn1/Itga6/Fgd3/Vav2/Iqgap1/Nras/Pik3cd/Itga1/Vcl/Itgb3
KEGG_MELANOMA	6/91	71/5050	4.69	0.00162201	0.0287038	0.0216242	6	Met/Cdkn1a/Nras/Cdk6/Mdm2/Pik3cd
KEGG_CHRONIC_MYELOID_LEUKEMIA	6/91	73/5050	4.561	0.00187323	0.0287038	0.0216242	6	Nfkb1/Cdkn1a/Nras/Cdk6/Mdm2/Pik3cd
KEGG_B_CELL_RECEPTOR_SIGNALING_PATHWAY	6/91	75/5050	4.44	0.00215296	0.0287038	0.0216242	6	Nfkb1/Vav2/Nras/Nfkbie/Pik3cd/Rasgrp3
KEGG_PROSTATE_CANCER	7/91	102/5050	3.808	0.00225128	0.0287038	0.0216242	7	Nfkb1/Cdkn1a/Nras/Mdm2/Erbb2/Pik3cd/Creb3l2
KEGG_ECM_RECEPTOR_INTERACTION	6/91	83/5050	4.012	0.00359756	0.0366951	0.0276444	6	Itgb1/Fn1/Itga6/Tnc/Itga1/Itgb3
KEGG_SMALL_CELL_LUNG_CANCER	6/91	83/5050	4.012	0.00359756	0.0366951	0.0276444	6	Itgb1/Fn1/Itga6/Nfkb1/Cdk6/Pik3cd
KEGG_LYSOSOME	7/91	119/5050	3.264	0.00533478	0.0437597	0.0329665	7	Hexa/Ctsb/Gns/Asah1/Pla2g15/Hyal1/Lipa
KEGG_GLIOMA	5/91	64/5050	4.336	0.00561825	0.0437597	0.0329665	5	Cdkn1a/Nras/Cdk6/Mdm2/Pik3cd
KEGG_GLYCOSAMINOGLYCAN_DEGRADATION	3/91	21/5050	7.928	0.00595198	0.0437597	0.0329665	3	Hexa/Gns/Hyal1
KEGG_BLADDER_CANCER	4/91	41/5050	5.414	0.00600623	0.0437597	0.0329665	4	Cdkn1a/Nras/Mdm2/Erbb2
KEGG_EPITHELIAL_CELL_SIGNALING_IN_HELICOBACTER_PYLORI_INFECTION	5/91	69/5050	4.021	0.0077194	0.0491839	0.0370529	5	Met/Nfkb1/Adam17/Jam3/Map3k14
KEGG_PANCREATIC_CANCER	5/91	70/5050	3.964	0.00819731	0.0491839	0.0370529	5	Nfkb1/Cdk6/Ralb/Erbb2/Pik3cd
KEGG_RENAL_CELL_CARCINOMA	5/91	70/5050	3.964	0.00819731	0.0491839	0.0370529	5	Met/Nras/Ets1/Pik3cd/Slc2a1
REACTOME_EXTRACELLULAR_MATRIX_ORGANIZATION	17/153	311/10462	3.738	2.83827e-06	0.00113752	0.0010153	17	Vcam1/Itgb1/Ctsb/Fn1/Itga6/Ddr2/Plod1/Adam17/Tnc/Vcan/Col15a1/Col9a3/Jam3/Itga1/Ltbp1/Itgb3/Serpinh1
REACTOME_INTEGRIN_CELL_SURFACE_INTERACTIONS	9/153	84/10462	7.326	3.4947e-06	0.00113752	0.0010153	9	Vcam1/Itgb1/Fn1/Itga6/Tnc/Col9a3/Jam3/Itga1/Itgb3
REACTOME_SYNDECAN_INTERACTIONS	5/153	27/10462	12.663	3.90055e-05	0.00846419	0.00755474	5	Itgb1/Fn1/Itga6/Tnc/Itgb3
REACTOME_HEMOSTASIS	23/153	650/10462	2.42	6.71335e-05	0.010926	0.00975203	23	Itgb1/Fn1/Itga6/Abcc4/Ehd2/Vav2/Lhfpl2/Nras/Plat/Orai1/Slc16a1/Tubb2b/Prcp/Angpt1/Jam3/Itga1/Dock11/Vcl/Itgb3/Kif19a/Tek/Apool/Tfpi
REACTOME_REGULATION_OF_RUNX1_EXPRESSION_AND_ACTIVITY	4/153	17/10462	16.089	9.02419e-05	0.0117495	0.0104871	4	Ccnd2/Pml/Cdk6/Cbfb
REACTOME_NON_INTEGRIN_MEMBRANE_ECM_INTERACTIONS	6/153	59/10462	6.954	0.000210875	0.02288	0.0204216	6	Itgb1/Fn1/Itga6/Ddr2/Tnc/Itgb3
REACTOME_MAP2K_AND_MAPK_ACTIVATION	5/153	40/10462	8.547	0.000272804	0.0253708	0.0226448	5	Fn1/Iqgap1/Nras/Vcl/Itgb3
REACTOME_SIGNALING_BY_MODERATE_KINASE_ACTIVITY_BRAF_MUTANTS	5/153	45/10462	7.598	0.000477648	0.035129	0.0313545	5	Fn1/Iqgap1/Nras/Vcl/Itgb3
REACTOME_CDC42_GTPASE_CYCLE	9/153	157/10462	3.92	0.000485654	0.035129	0.0313545	9	Vamp3/Plekhg1/Fgd3/Vav2/Iqgap1/Snap23/Dock11/Stard13/Arap3
REACTOME_RHOC_GTPASE_CYCLE	6/153	74/10462	5.544	0.000724358	0.0433492	0.0386915	6	Vamp3/Tjp2/Vav2/Iqgap1/Arhgap18/Stard13
REACTOME_RHO_GTPASE_CYCLE	16/153	442/10462	2.475	0.000732474	0.0433492	0.0386915	16	Add3/Itgb1/Vamp3/Plekhg1/Uaca/Tjp2/Fgd3/Vav2/Iqgap1/Tpm4/Tor1aip1/Snap23/Arhgap18/Dock11/Stard13/Arap3
REACTOME_ECM_PROTEOGLYCANS	6/153	76/10462	5.398	0.000834626	0.0452784	0.0404135	6	Itgb1/Fn1/Tnc/Vcan/Col9a3/Itgb3
REACTOME_CS_DS_DEGRADATION	3/153	14/10462	14.653	0.000991745	0.0496635	0.0443274	3	Hexa/Vcan/Hyal1
WP_PI3KAKT_SIGNALING_PATHWAY	18/125	333/7190	3.109	1.56646e-05	0.00205674	0.00164798	18	Met/Ccnd2/Itgb1/Fn1/Itga6/Nfkb1/Cdkn1a/Tnc/Nras/Cdk6/Mdm2/Col9a3/Pik3cd/Angpt1/Creb3l2/Itga1/Itgb3/Tek
WP_MELANOMA	8/125	67/7190	6.868	1.84185e-05	0.00205674	0.00164798	8	Cdkn1a/Nras/Cdk6/Mdm2/Ets1/Gadd45a/Pik3cd/Vcl
WP_P53_TRANSCRIPTIONAL_GENE_NETWORK	8/125	67/7190	6.868	1.84185e-05	0.00205674	0.00164798	8	Irf9/Pml/Cdkn1a/Irf5/Sesn2/Gadd45a/Slc2a1/Pmaip1
WP_EBOLA_VIRUS_PATHWAY_ON_HOST	10/125	128/7190	4.494	7.05522e-05	0.00542431	0.00434626	10	Itgb1/Ctsb/Itga6/Nfkb1/Adam17/Vav2/Iqgap1/Pik3cd/Itga1/Itgb3
WP_SIGNALING_PATHWAYS_IN_GLIOBLASTOMA	8/125	82/7190	5.612	8.09598e-05	0.00542431	0.00434626	8	Met/Ccnd2/Cdkn1a/Nras/Cdk6/Mdm2/Erbb2/Pik3cd
WP_NANOPARTICLEMEDIATED_ACTIVATION_OF_RECEPTOR_SIGNALING	5/125	28/7190	10.271	0.000104535	0.00546637	0.00437997	5	Itgb1/Fn1/Nras/Pik3cd/Itga1
WP_DNA_DAMAGE_RESPONSE_ONLY_ATM_DEPENDENT	9/125	110/7190	4.706	0.000115193	0.00546637	0.00437997	9	Ccnd2/Nfkb1/Cdkn1a/Nras/Mdm2/Erbb2/Pik3cd/Fosl1/Pmaip1
[truncated: 128 more rows]

## Sheet: P4 (blue)
ID	GeneRatio	BgRatio	EnrichmentRatio	pvalue	p.adjust	qvalue	Count	geneID
[truncated: 164 more rows]

## Sheet: P5 (cyan)
ID	GeneRatio	BgRatio	EnrichmentRatio	pvalue	p.adjust	qvalue	Count	geneID
[truncated: 58 more rows]

[truncated: 3 more sheets: P6 (yellow), P7 (violet), P8 (black)]
