# Supplementary material for: Investigation of early molecular alterations in tauopathy with generative adversarial networks
Source: Sci Rep. 2023 Jan 13;13:732. doi: 10.1038/s41598-023-28081-6 (PMC9839697; doi:10.1038/s41598-023-28081-6)
Supplement: Supplementary file 5 — Supplementary Table 4. [file 41598_2023_28081_MOESM5_ESM.xlsx]

## Sheet: Gene_list
ensemblID	geneSymbol	description	moduleColor	moduleLabels	MM.0	p.MM.0	MM.1	p.MM.1	MM.2	p.MM.2	MM.3	p.MM.3	MM.4	p.MM.4	MM.5	p.MM.5	MM.6	p.MM.6
ENSMUSG00000000056	Narf	nuclear prelamin A recognition factor [Source:MGI Symbol;Acc:MGI:1914858]	turquoise	1	-0.618461	0.003652	0.837691	4.05412e-06	-0.820346	9.45302e-06	-0.705636	0.000509096	-0.499077	0.0250797	0.288454	0.217439	-0.357772	0.121438
ENSMUSG00000000093	Tbx2	T-box 2 [Source:MGI Symbol;Acc:MGI:98494]	blue	2	0.480059	0.0321782	-0.580235	0.00731705	0.588952	0.00629085	0.495039	0.0264722	0.381235	0.0972211	-0.252733	0.282349	0.332213	0.152413
ENSMUSG00000000120	Ngfr	nerve growth factor receptor (TNFR superfamily, member 16) [Source:MGI Symbol;Acc:MGI:97323]	blue	2	0.657729	0.00162196	-0.736488	0.000213067	0.73921	0.000196204	0.687338	0.000812527	0.611909	0.00413934	-0.381031	0.0974148	0.606235	0.00460374
ENSMUSG00000000126	Wnt9a	wingless-type MMTV integration site family, member 9A [Source:MGI Symbol;Acc:MGI:2446084]	turquoise	1	-0.604793	0.00472844	0.769315	7.33887e-05	-0.77155	6.78327e-05	-0.661778	0.0014821	-0.557987	0.0105695	0.273177	0.243875	-0.597747	0.00537829
ENSMUSG00000000127	Fer	fer (fms/fps related) protein kinase [Source:MGI Symbol;Acc:MGI:105917]	turquoise	1	-0.718785	0.000356043	0.86417	9.03455e-07	-0.851813	1.8867e-06	-0.748076	0.000148941	-0.635616	0.00259621	0.412825	0.0704503	-0.660353	0.00153011
ENSMUSG00000000149	Gna12	guanine nucleotide binding protein, alpha 12 [Source:MGI Symbol;Acc:MGI:95767]	blue	2	0.766982	7.96033e-05	-0.888536	1.67227e-07	0.880475	3.0409e-07	0.820397	9.43044e-06	0.750811	0.000136495	-0.46812	0.03738	0.779496	5.09036e-05
ENSMUSG00000000168	Dlat	dihydrolipoamide S-acetyltransferase (E2 component of pyruvate dehydrogenase complex) [Source:MGI Symbol;Acc:MGI:2385311]	turquoise	1	-0.844002	2.90698e-06	0.960955	1.73796e-11	-0.950856	1.32785e-10	-0.883562	2.43098e-07	-0.784892	4.16083e-05	0.564304	0.00954547	-0.76328	9.03934e-05
ENSMUSG00000000184	Ccnd2	cyclin D2 [Source:MGI Symbol;Acc:MGI:88314]	red	6	0.893462	1.13424e-07	-0.626592	0.00311424	0.666425	0.00133422	0.829425	6.14008e-06	0.94729	2.46177e-10	-0.909562	2.75787e-08	0.952522	9.79433e-11
ENSMUSG00000000197	Nalcn	sodium leak channel, non-selective [Source:MGI Symbol;Acc:MGI:2444306]	turquoise	1	-0.877023	3.87779e-07	0.953906	7.5441e-11	-0.955988	5.01466e-11	-0.899547	6.8358e-08	-0.822729	8.46045e-06	0.580645	0.00726597	-0.831305	5.59782e-06
ENSMUSG00000000202	Btbd17	BTB (POZ) domain containing 17 [Source:MGI Symbol;Acc:MGI:1919264]	turquoise	1	-0.900529	6.28027e-08	0.753735	0.000124186	-0.787927	3.70547e-05	-0.870579	5.99224e-07	-0.870722	5.93602e-07	0.80398	1.94351e-05	-0.800434	2.25237e-05
ENSMUSG00000000247	Lhx2	LIM homeobox protein 2 [Source:MGI Symbol;Acc:MGI:96785]	green	5	-0.790035	3.41521e-05	0.634864	0.00263642	-0.63971	0.00238607	-0.815042	1.20313e-05	-0.833761	4.95252e-06	0.83685	4.23339e-06	-0.642323	0.00225955
ENSMUSG00000000275	Trim25	tripartite motif-containing 25 [Source:MGI Symbol;Acc:MGI:102749]	brown	3	0.987278	7.91791e-16	-0.884957	2.1926e-07	0.912095	2.15602e-08	0.984763	3.97859e-15	0.973626	5.32883e-13	-0.842307	3.18324e-06	0.898875	7.24023e-08
ENSMUSG00000000278	Scpep1	serine carboxypeptidase 1 [Source:MGI Symbol;Acc:MGI:1921867]	blue	2	0.925177	5.30916e-09	-0.882893	2.55312e-07	0.91731	1.26776e-08	0.932917	2.04482e-09	0.874925	4.47987e-07	-0.703526	0.000538228	0.80057	2.23974e-05
ENSMUSG00000000290	Itgb2	integrin beta 2 [Source:MGI Symbol;Acc:MGI:96611]	grey	0	0.995166	1.34553e-19	-0.887707	1.78201e-07	0.917857	1.19679e-08	0.974725	3.64767e-13	0.969062	2.20415e-12	-0.828029	6.57165e-06	0.92345	6.47778e-09
ENSMUSG00000000308	Ckmt1	creatine kinase, mitochondrial 1, ubiquitous [Source:MGI Symbol;Acc:MGI:99441]	turquoise	1	-0.88746	1.81595e-07	0.800271	2.26752e-05	-0.815463	1.18067e-05	-0.878407	3.52079e-07	-0.834931	4.66845e-06	0.729024	0.000265817	-0.699221	0.00060206
ENSMUSG00000000440	Pparg	peroxisome proliferator activated receptor gamma [Source:MGI Symbol;Acc:MGI:97747]	turquoise	1	-0.594091	0.0057434	0.571275	0.00851084	-0.57075	0.00858538	-0.628463	0.00300032	-0.633261	0.00272392	0.546344	0.0126895	-0.58005	0.00734024
ENSMUSG00000000531	Tamalin	trafficking regulator and scaffold protein tamalin [Source:MGI Symbol;Acc:MGI:1860303]	turquoise	1	-0.561174	0.0100422	0.67801	0.00101855	-0.682508	0.000914293	-0.6566	0.00166288	-0.476294	0.0337532	0.356085	0.123331	-0.229053	0.331351
ENSMUSG00000000555	Itga5	integrin alpha 5 (fibronectin receptor alpha) [Source:MGI Symbol;Acc:MGI:96604]	red	6	0.867132	7.49238e-07	-0.761194	9.70078e-05	0.791982	3.16475e-05	0.822647	8.49325e-06	0.855443	1.53045e-06	-0.69236	0.00071704	0.901133	5.95896e-08
ENSMUSG00000000567	Sox9	SRY (sex determining region Y)-box 9 [Source:MGI Symbol;Acc:MGI:98371]	blue	2	0.787962	3.70052e-05	-0.814039	1.25823e-05	0.83205	5.39475e-06	0.832034	5.39893e-06	0.738138	0.000202705	-0.520348	0.0186706	0.621378	0.00345083
ENSMUSG00000000594	Gm2a	GM2 ganglioside activator protein [Source:MGI Symbol;Acc:MGI:95762]	yellow	4	0.951111	1.26835e-10	-0.827287	6.81174e-06	0.853998	1.66453e-06	0.956675	4.3639e-11	0.960858	1.77686e-11	-0.841258	3.36517e-06	0.872713	5.20166e-07
ENSMUSG00000000605	Clcn4	chloride channel, voltage-sensitive 4 [Source:MGI Symbol;Acc:MGI:104571]	turquoise	1	-0.905565	4.00984e-08	0.949982	1.55105e-10	-0.962771	1.13975e-11	-0.929603	3.11744e-09	-0.854678	1.60022e-06	0.627694	0.00304671	-0.835443	4.54875e-06
ENSMUSG00000000628	Hk2	hexokinase 2 [Source:MGI Symbol;Acc:MGI:1315197]	grey	0	0.993876	1.12459e-18	-0.857933	1.32141e-06	0.89427	1.06237e-07	0.968666	2.46811e-12	0.969475	1.95604e-12	-0.857872	1.32623e-06	0.905196	4.14707e-08
ENSMUSG00000000682	Cd52	CD52 antigen [Source:MGI Symbol;Acc:MGI:1346088]	grey	0	0.988497	3.21177e-16	-0.879963	3.15406e-07	0.909489	2.7773e-08	0.968508	2.58109e-12	0.963257	1.01444e-11	-0.815756	1.16524e-05	0.912944	1.98194e-08
ENSMUSG00000000686	Abhd15	abhydrolase domain containing 15 [Source:MGI Symbol;Acc:MGI:1914727]	yellow	4	0.839572	3.67702e-06	-0.603182	0.00487098	0.642039	0.00227302	0.791753	3.19325e-05	0.862408	1.00774e-06	-0.84964	2.13301e-06	0.79952	2.33852e-05
ENSMUSG00000000693	Loxl3	lysyl oxidase-like 3 [Source:MGI Symbol;Acc:MGI:1337004]	brown	3	0.835486	4.5388e-06	-0.7926	3.08852e-05	0.83074	5.75623e-06	0.849841	2.10907e-06	0.7832	4.43506e-05	-0.644726	0.00214818	0.674639	0.0011031
ENSMUSG00000000708	Kat2b	K(lysine) acetyltransferase 2B [Source:MGI Symbol;Acc:MGI:1343094]	grey	0	0.918913	1.06939e-08	-0.76757	7.79944e-05	0.814207	1.24888e-05	0.880828	2.96496e-07	0.879557	3.24638e-07	-0.763444	8.98897e-05	0.797297	2.56e-05
ENSMUSG00000000732	Icosl	icos ligand [Source:MGI Symbol;Acc:MGI:1354701]	blue	2	0.949499	1.68817e-10	-0.935742	1.40296e-09	0.955191	5.87663e-11	0.956194	4.81088e-11	0.899953	6.60081e-08	-0.689549	0.000769246	0.864248	8.9904e-07
ENSMUSG00000000740	Rpl13	ribosomal protein L13 [Source:MGI Symbol;Acc:MGI:105922]	blue	2	0.839371	3.71576e-06	-0.938296	9.83161e-10	0.946901	2.62624e-10	0.868733	6.75906e-07	0.756775	0.000112408	-0.531972	0.0157666	0.728049	0.000273471
ENSMUSG00000000782	Tcf7	transcription factor 7, T cell specific [Source:MGI Symbol;Acc:MGI:98507]	grey	0	0.664947	0.00137985	-0.597669	0.00538585	0.63073	0.00286693	0.65582	0.00169164	0.658517	0.00159391	-0.513435	0.0205907	0.692317	0.000717823
ENSMUSG00000000838	Fmr1	FMRP translational regulator 1 [Source:MGI Symbol;Acc:MGI:95564]	turquoise	1	-0.721007	0.000334517	0.941039	6.59641e-10	-0.91691	1.32212e-08	-0.795209	2.78438e-05	-0.656015	0.00168441	0.392252	0.0871569	-0.648296	0.0019912
ENSMUSG00000000861	Bcl11a	B cell CLL/lymphoma 11A (zinc finger protein) [Source:MGI Symbol;Acc:MGI:106190]	turquoise	1	-0.793931	2.92998e-05	0.904035	4.60717e-08	-0.894917	1.00776e-07	-0.843588	2.97252e-06	-0.722209	0.000323344	0.515895	0.0198902	-0.637575	0.00249381
ENSMUSG00000000869	Il4	interleukin 4 [Source:MGI Symbol;Acc:MGI:96556]	turquoise	1	-0.61035	0.00426293	0.723383	0.000312739	-0.717504	0.000368974	-0.611056	0.00420657	-0.529448	0.0163642	0.356249	0.123146	-0.590234	0.00615045
ENSMUSG00000000881	Dlg3	discs large MAGUK scaffold protein 3 [Source:MGI Symbol;Acc:MGI:1888986]	turquoise	1	-0.862088	1.02784e-06	0.964668	7.16819e-12	-0.963419	9.7538e-12	-0.910323	2.56326e-08	-0.787731	3.7336e-05	0.556164	0.010881	-0.708712	0.00046904
ENSMUSG00000000948	Gm38393	predicted gene, 38393 [Source:MGI Symbol;Acc:MGI:5613898]	turquoise	1	-0.345667	0.135491	0.463308	0.0396522	-0.452193	0.04531	-0.314577	0.176747	-0.273175	0.24388	0.154132	0.51646	-0.453296	0.0447225
ENSMUSG00000000957	Mmp14	matrix metallopeptidase 14 (membrane-inserted) [Source:MGI Symbol;Acc:MGI:101900]	blue	2	0.950324	1.46006e-10	-0.885026	2.18144e-07	0.916416	1.39202e-08	0.927619	3.97434e-09	0.889942	1.49967e-07	-0.739333	0.000195467	0.855595	1.51689e-06
ENSMUSG00000000958	Slc7a7	solute carrier family 7 (cationic amino acid transporter, y+ system), member 7 [Source:MGI Symbol;Acc:MGI:1337120]	brown	3	0.98631	1.52696e-15	-0.860539	1.12976e-06	0.887315	1.83606e-07	0.960024	2.14124e-11	0.97192	9.30947e-13	-0.83585	4.45548e-06	0.931575	2.43194e-09
ENSMUSG00000001025	S100a6	S100 calcium binding protein A6 (calcyclin) [Source:MGI Symbol;Acc:MGI:1339467]	brown	3	0.986754	1.13624e-15	-0.878387	3.52573e-07	0.90973	2.71376e-08	0.968961	2.26941e-12	0.955255	5.80282e-11	-0.826281	7.14953e-06	0.889138	1.59639e-07
ENSMUSG00000001082	Mfsd10	major facilitator superfamily domain containing 10 [Source:MGI Symbol;Acc:MGI:1915544]	blue	2	0.638589	0.00244216	-0.866468	7.81663e-07	0.838353	3.91775e-06	0.706884	0.00049251	0.552747	0.0114849	-0.320576	0.168191	0.523779	0.0177724
ENSMUSG00000001089	Luzp1	leucine zipper protein 1 [Source:MGI Symbol;Acc:MGI:107629]	turquoise	1	-0.690583	0.000749677	0.854978	1.57251e-06	-0.837779	4.03585e-06	-0.792886	3.05396e-05	-0.613317	0.00403034	0.430328	0.0582321	-0.428872	0.0591821
ENSMUSG00000001119	Col6a1	collagen, type VI, alpha 1 [Source:MGI Symbol;Acc:MGI:88459]	blue	2	0.569691	0.00873742	-0.845499	2.68086e-06	0.820438	9.41269e-06	0.680394	0.000962106	0.496719	0.0258855	-0.243724	0.300434	0.441487	0.0513281
ENSMUSG00000001123	Lgals9	lectin, galactose binding, soluble 9 [Source:MGI Symbol;Acc:MGI:109496]	grey	0	0.989845	1.05133e-16	-0.896215	9.05473e-08	0.925281	5.24491e-09	0.984959	3.54413e-15	0.966033	5.0532e-12	-0.826772	6.98284e-06	0.897886	7.87373e-08
ENSMUSG00000001175	Calm1	calmodulin 1 [Source:MGI Symbol;Acc:MGI:88251]	turquoise	1	-0.895053	9.96576e-08	0.930601	2.75199e-09	-0.938243	9.90636e-10	-0.915221	1.57469e-08	-0.868184	7.00344e-07	0.645671	0.00210566	-0.865904	8.10145e-07
ENSMUSG00000001247	Lsr	lipolysis stimulated lipoprotein receptor [Source:MGI Symbol;Acc:MGI:1927471]	red	6	0.77644	5.69242e-05	-0.735022	0.000222653	0.739619	0.000193773	0.749033	0.000144479	0.774786	6.04304e-05	-0.647246	0.00203635	0.841986	3.23796e-06
ENSMUSG00000001260	Gabrg1	gamma-aminobutyric acid (GABA) A receptor, subunit gamma 1 [Source:MGI Symbol;Acc:MGI:103156]	green	5	-0.686221	0.000835162	0.458145	0.0422081	-0.476052	0.0338564	-0.677356	0.00103452	-0.781696	4.69191e-05	0.844769	2.78918e-06	-0.696513	0.00064542
ENSMUSG00000001288	Rarg	retinoic acid receptor, gamma [Source:MGI Symbol;Acc:MGI:97858]	blue	2	0.798119	2.47606e-05	-0.785908	4.00343e-05	0.807908	1.64492e-05	0.777145	5.54829e-05	0.723661	0.000310267	-0.595965	0.00555376	0.690591	0.000749526
ENSMUSG00000001300	Efnb2	ephrin B2 [Source:MGI Symbol;Acc:MGI:105097]	turquoise	1	-0.781742	4.68387e-05	0.94121	6.43038e-10	-0.939952	7.74405e-10	-0.846359	2.55783e-06	-0.708492	0.000471808	0.437202	0.0539008	-0.660042	0.00154075
ENSMUSG00000001323	Srr	serine racemase [Source:MGI Symbol;Acc:MGI:1351636]	turquoise	1	-0.845129	2.73531e-06	0.967165	3.74028e-12	-0.961157	1.65996e-11	-0.869738	6.33181e-07	-0.759181	0.000103784	0.515665	0.0199548	-0.741757	0.000181469
ENSMUSG00000001435	Col18a1	collagen, type XVIII, alpha 1 [Source:MGI Symbol;Acc:MGI:88451]	blue	2	0.934459	1.66816e-09	-0.891243	1.35409e-07	0.912031	2.16961e-08	0.937496	1.10076e-09	0.885208	2.15197e-07	-0.705656	0.000508826	0.79453	2.86102e-05
ENSMUSG00000001467	Cyp51	cytochrome P450, family 51 [Source:MGI Symbol;Acc:MGI:106040]	turquoise	1	-0.573088	0.00825722	0.70759	0.000483327	-0.699332	0.000600342	-0.674639	0.0011031	-0.50936	0.0217939	0.383438	0.095144	-0.282338	0.227787
ENSMUSG00000001473	Tubb6	tubulin, beta 6 class V [Source:MGI Symbol;Acc:MGI:1915201]	blue	2	0.981043	2.80377e-14	-0.8814	2.84551e-07	0.907803	3.25853e-08	0.951569	1.16717e-10	0.955937	5.0658e-11	-0.794969	2.81129e-05	0.948254	2.09247e-10
ENSMUSG00000001506	Col1a1	collagen, type I, alpha 1 [Source:MGI Symbol;Acc:MGI:88467]	blue	2	0.187616	0.428307	-0.336507	0.146861	0.33832	0.144559	0.28943	0.215816	0.131155	0.58152	0.021913	0.926938	-0.0258086	0.913991
ENSMUSG00000001521	Tulp3	tubby-like protein 3 [Source:MGI Symbol;Acc:MGI:1329045]	blue	2	0.915269	1.5669e-08	-0.861967	1.03549e-06	0.875672	4.2567e-07	0.895955	9.25191e-08	0.870549	6.00397e-07	-0.736245	0.000214634	0.836191	4.37876e-06
ENSMUSG00000001555	Fkbp10	FK506 binding protein 10 [Source:MGI Symbol;Acc:MGI:104769]	blue	2	0.738311	0.000201641	-0.869771	6.31794e-07	0.87261	5.23758e-07	0.827936	6.60134e-06	0.707435	0.000485332	-0.452223	0.0452938	0.610355	0.00426254
ENSMUSG00000001642	Akr1b3	aldo-keto reductase family 1, member B3 (aldose reductase) [Source:MGI Symbol;Acc:MGI:1353494]	blue	2	0.6761	0.00106576	-0.867917	7.12481e-07	0.839952	3.60454e-06	0.734779	0.000224281	0.603998	0.00479832	-0.390163	0.0890032	0.575086	0.00798507
ENSMUSG00000001663	Gstt1	glutathione S-transferase, theta 1 [Source:MGI Symbol;Acc:MGI:107379]	blue	2	-0.165917	0.484492	-0.243597	0.300692	0.213131	0.366948	-0.0661106	0.78184	-0.310283	0.183051	0.523732	0.0177844	-0.315081	0.176018
ENSMUSG00000001741	Il16	interleukin 16 [Source:MGI Symbol;Acc:MGI:1270855]	brown	3	0.938662	9.33205e-10	-0.841498	3.32287e-06	0.856293	1.45604e-06	0.944869	3.65513e-10	0.947891	2.22544e-10	-0.8469	2.48312e-06	0.869259	6.53253e-07
ENSMUSG00000001750	Tcirg1	T cell, immune regulator 1, ATPase, H+ transporting, lysosomal V0 protein A3 [Source:MGI Symbol;Acc:MGI:1350931]	blue	2	0.986218	1.62118e-15	-0.910742	2.46134e-08	0.935134	1.52358e-09	0.980334	3.89064e-14	0.965297	6.11212e-12	-0.799319	2.35779e-05	0.924957	5.44672e-09
ENSMUSG00000001751	Naglu	alpha-N-acetylglucosaminidase (Sanfilippo disease IIIB) [Source:MGI Symbol;Acc:MGI:1351641]	brown	3	0.888719	1.64887e-07	-0.886859	1.90077e-07	0.892494	1.22601e-07	0.931471	2.46449e-09	0.859761	1.18425e-06	-0.722006	0.000325202	0.722106	0.000324286
ENSMUSG00000001761	Smo	smoothened, frizzled class receptor [Source:MGI Symbol;Acc:MGI:108075]	blue	2	0.68315	0.000900175	-0.859169	1.22728e-06	0.86386	9.21105e-07	0.751439	0.000133767	0.597062	0.0054452	-0.311273	0.181584	0.562129	0.00988856
ENSMUSG00000001768	Rin2	Ras and Rab interactor 2 [Source:MGI Symbol;Acc:MGI:1921280]	blue	2	0.940021	7.66635e-10	-0.816153	1.14459e-05	0.843448	2.99488e-06	0.879568	3.24374e-07	0.899846	6.66186e-08	-0.78254	4.5462e-05	0.917567	1.23399e-08
ENSMUSG00000001774	Chordc1	cysteine and histidine-rich domain (CHORD)-containing, zinc-binding protein 1 [Source:MGI Symbol;Acc:MGI:1914167]	turquoise	1	-0.461986	0.0402953	0.725893	0.000291052	-0.706731	0.000494512	-0.580523	0.00728117	-0.34878	0.131772	0.157194	0.508061	-0.182391	0.441509
ENSMUSG00000001794	Capns1	calpain, small subunit 1 [Source:MGI Symbol;Acc:MGI:88266]	red	6	0.85587	1.49268e-06	-0.848799	2.23559e-06	0.868252	6.97254e-07	0.867237	7.44261e-07	0.846626	2.52069e-06	-0.642492	0.00225157	0.867536	7.30104e-07
ENSMUSG00000001833	Septin7	septin 7 [Source:MGI Symbol;Acc:MGI:1335094]	turquoise	1	-0.688358	0.000792315	0.919508	1.00299e-08	-0.895619	9.51245e-08	-0.757395	0.000110131	-0.627652	0.00304926	0.32868	0.15709	-0.64537	0.00211911
ENSMUSG00000001870	Ltbp1	latent transforming growth factor beta binding protein 1 [Source:MGI Symbol;Acc:MGI:109151]	yellow	4	0.750376	0.00013841	-0.599731	0.00518825	0.615066	0.00389822	0.727796	0.000275482	0.767998	7.68424e-05	-0.707045	0.000490398	0.694819	0.00067386
ENSMUSG00000001918	Slc1a5	solute carrier family 1 (neutral amino acid transporter), member 5 [Source:MGI Symbol;Acc:MGI:105305]	blue	2	0.913399	1.89392e-08	-0.941555	6.10611e-10	0.942483	5.30521e-10	0.962173	1.31257e-11	0.899251	7.01108e-08	-0.709814	0.000455353	0.828623	6.38508e-06
ENSMUSG00000001930	Vwf	Von Willebrand factor [Source:MGI Symbol;Acc:MGI:98941]	blue	2	0.905037	4.20755e-08	-0.891315	1.3464e-07	0.897268	8.29334e-08	0.951132	1.26358e-10	0.909959	2.65475e-08	-0.755885	0.000115753	0.820734	9.28478e-06
ENSMUSG00000001943	Vsig2	V-set and immunoglobulin domain containing 2 [Source:MGI Symbol;Acc:MGI:1928009]	turquoise	1	-0.669048	0.00125637	0.840659	3.47317e-06	-0.839793	3.63471e-06	-0.738756	0.000198934	-0.576322	0.0078203	0.309136	0.184758	-0.487657	0.0291748
ENSMUSG00000001986	Gria3	glutamate receptor, ionotropic, AMPA3 (alpha 3) [Source:MGI Symbol;Acc:MGI:95810]	turquoise	1	-0.87396	4.78292e-07	0.924817	5.53612e-09	-0.929782	3.04914e-09	-0.882888	2.55408e-07	-0.831931	5.42681e-06	0.585182	0.00671914	-0.876142	4.12149e-07
ENSMUSG00000002007	Srpk3	serine/arginine-rich protein specific kinase 3 [Source:MGI Symbol;Acc:MGI:1891338]	blue	2	0.699806	0.000593032	-0.802042	2.10737e-05	0.803539	1.97986e-05	0.716445	0.000379972	0.607212	0.00452086	-0.443141	0.0503603	0.566151	0.00926193
ENSMUSG00000002014	Ssr4	signal sequence receptor, delta [Source:MGI Symbol;Acc:MGI:1099464]	blue	2	0.712544	0.000422905	-0.894849	1.01332e-07	0.882488	2.62971e-07	0.759208	0.000103689	0.607166	0.00452476	-0.385318	0.0933971	0.572178	0.00838371
ENSMUSG00000002043	Trappc6a	trafficking protein particle complex 6A [Source:MGI Symbol;Acc:MGI:1914341]	blue	2	0.700305	0.000585414	-0.889074	1.60425e-07	0.864735	8.72053e-07	0.813831	1.26995e-05	0.654562	0.00173889	-0.443589	0.0501006	0.515949	0.019875
ENSMUSG00000002108	Nr1h3	nuclear receptor subfamily 1, group H, member 3 [Source:MGI Symbol;Acc:MGI:1352462]	red	6	0.762421	9.30679e-05	-0.677652	0.00102727	0.703332	0.000540978	0.738998	0.000197473	0.778025	5.37288e-05	-0.652472	0.00181992	0.838895	3.80906e-06
ENSMUSG00000002111	Spi1	spleen focus forming virus (SFFV) proviral integration oncogene [Source:MGI Symbol;Acc:MGI:98282]	blue	2	0.988606	2.94916e-16	-0.894419	1.04957e-07	0.922067	7.57121e-09	0.973721	5.16048e-13	0.956931	4.14106e-11	-0.819932	9.63538e-06	0.897673	8.01637e-08
ENSMUSG00000002147	Stat6	signal transducer and activator of transcription 6 [Source:MGI Symbol;Acc:MGI:103034]	blue	2	0.955146	5.92854e-11	-0.893592	1.12238e-07	0.918324	1.1389e-08	0.94733	2.44526e-10	0.932234	2.23438e-09	-0.747629	0.000151063	0.91754	1.2375e-08
ENSMUSG00000002222	Rmnd5a	required for meiotic nuclear division 5 homolog A [Source:MGI Symbol;Acc:MGI:1915727]	turquoise	1	-0.801662	2.1409e-05	0.939382	8.4133e-10	-0.937514	1.09792e-09	-0.862246	1.01789e-06	-0.739906	0.000192077	0.510325	0.0215041	-0.709933	0.000453898
ENSMUSG00000002227	Mov10	Mov10 RISC complex RNA helicase [Source:MGI Symbol;Acc:MGI:97054]	blue	2	0.903705	4.74609e-08	-0.912299	2.11298e-08	0.915601	1.51449e-08	0.909875	2.67617e-08	0.858432	1.28262e-06	-0.717349	0.000370566	0.827981	6.58717e-06
ENSMUSG00000002233	Rhoc	ras homolog family member C [Source:MGI Symbol;Acc:MGI:106028]	brown	3	0.962451	1.22966e-11	-0.906175	3.79135e-08	0.927589	3.9885e-09	0.983316	8.95456e-15	0.948789	1.90948e-10	-0.792654	3.08204e-05	0.870748	5.92584e-07
ENSMUSG00000002249	Tead3	TEA domain family member 3 [Source:MGI Symbol;Acc:MGI:109241]	grey	0	0.942981	4.91434e-10	-0.784681	4.19426e-05	0.833382	5.04748e-06	0.886817	1.9068e-07	0.893076	1.17007e-07	-0.794561	2.85748e-05	0.855637	1.51313e-06
ENSMUSG00000002250	Ppard	peroxisome proliferator activator receptor delta [Source:MGI Symbol;Acc:MGI:101884]	red	6	0.680199	0.000966628	-0.677728	0.0010254	0.691122	0.000739641	0.652443	0.00182104	0.68499	0.000860743	-0.478547	0.0328036	0.85105	1.97016e-06
ENSMUSG00000002266	Zim1	zinc finger, imprinted 1 [Source:MGI Symbol;Acc:MGI:1341879]	red	6	0.589293	0.00625321	-0.462423	0.0400818	0.478104	0.0329885	0.527459	0.0168477	0.620819	0.00348862	-0.523605	0.017817	0.733168	0.000235306
ENSMUSG00000002274	Metrn	meteorin, glial cell differentiation regulator [Source:MGI Symbol;Acc:MGI:1917333]	blue	2	0.514294	0.0203437	-0.825484	7.42717e-06	0.794923	2.81646e-05	0.635381	0.00260874	0.456712	0.0429396	-0.120915	0.611594	0.448709	0.0472057
ENSMUSG00000002325	Irf9	interferon regulatory factor 9 [Source:MGI Symbol;Acc:MGI:107587]	yellow	4	0.976124	2.19626e-13	-0.824227	7.88424e-06	0.856075	1.47482e-06	0.941624	6.04302e-10	0.96697	3.94162e-12	-0.880857	2.95867e-07	0.931094	2.58541e-09
ENSMUSG00000002332	Dhrs1	dehydrogenase/reductase (SDR family) member 1 [Source:MGI Symbol;Acc:MGI:1196314]	grey	0	0.988865	2.40039e-16	-0.910382	2.54852e-08	0.933	2.023e-09	0.985336	2.82329e-15	0.96541	5.93826e-12	-0.819799	9.69465e-06	0.906453	3.69505e-08
ENSMUSG00000002341	Ncan	neurocan [Source:MGI Symbol;Acc:MGI:104694]	turquoise	1	-0.814973	1.20688e-05	0.920558	8.94739e-09	-0.932766	2.08552e-09	-0.836473	4.31596e-06	-0.696772	0.00064117	0.468187	0.0373491	-0.645382	0.00211861
ENSMUSG00000002365	Snx9	sorting nexin 9 [Source:MGI Symbol;Acc:MGI:1913866]	blue	2	0.83836	3.91627e-06	-0.799815	2.31035e-05	0.83447	4.77855e-06	0.818553	1.02649e-05	0.787748	3.73114e-05	-0.560732	0.0101141	0.80394	1.94684e-05
ENSMUSG00000002395	Use1	unconventional SNARE in the ER 1 homolog (S. cerevisiae) [Source:MGI Symbol;Acc:MGI:1914273]	blue	2	0.630406	0.00288567	-0.817735	1.06548e-05	0.825759	7.33024e-06	0.683877	0.000884413	0.526733	0.017027	-0.275024	0.240574	0.515519	0.019996
ENSMUSG00000002413	Braf	Braf transforming gene [Source:MGI Symbol;Acc:MGI:88190]	turquoise	1	-0.754353	0.00012171	0.923078	6.75749e-09	-0.911109	2.37487e-08	-0.808458	1.60649e-05	-0.693487	0.000696975	0.435049	0.0552301	-0.716237	0.000382158
ENSMUSG00000002475	Abhd3	abhydrolase domain containing 3 [Source:MGI Symbol;Acc:MGI:2147183]	green	5	-0.846119	2.5917e-06	0.569303	0.00879371	-0.620349	0.00352074	-0.738756	0.000198937	-0.835869	4.45122e-06	0.846568	2.52878e-06	-0.824339	7.84252e-06
ENSMUSG00000002602	Axl	AXL receptor tyrosine kinase [Source:MGI Symbol;Acc:MGI:1347244]	blue	2	0.975365	2.903e-13	-0.920256	9.24766e-09	0.950324	1.4602e-10	0.971512	1.05851e-12	0.933078	2.00241e-09	-0.742006	0.000180083	0.884303	2.30179e-07
ENSMUSG00000002603	Tgfb1	transforming growth factor, beta 1 [Source:MGI Symbol;Acc:MGI:98725]	brown	3	0.972755	7.11789e-13	-0.880862	2.95766e-07	0.907316	3.41055e-08	0.971575	1.038e-12	0.961594	1.50167e-11	-0.813882	1.26706e-05	0.89775	7.96415e-08
ENSMUSG00000002668	Dennd1c	DENN/MADD domain containing 1C [Source:MGI Symbol;Acc:MGI:1918035]	brown	3	0.97361	5.3575e-13	-0.862113	1.02621e-06	0.895703	9.44655e-08	0.951971	1.08448e-10	0.949203	1.77738e-10	-0.794707	2.8408e-05	0.907745	3.27623e-08
ENSMUSG00000002699	Lcp2	lymphocyte cytosolic protein 2 [Source:MGI Symbol;Acc:MGI:1321402]	brown	3	0.990402	6.3391e-17	-0.863006	9.71224e-07	0.892974	1.17972e-07	0.969242	2.09327e-12	0.974083	4.56082e-13	-0.855089	1.56236e-06	0.914608	1.67637e-08
ENSMUSG00000002804	Nudt14	nudix (nucleoside diphosphate linked moiety X)-type motif 14 [Source:MGI Symbol;Acc:MGI:1913424]	blue	2	0.56533	0.00938714	-0.749753	0.000141199	0.724706	0.00030114	0.627966	0.00303026	0.497178	0.0257272	-0.335004	0.148787	0.45831	0.0421246
ENSMUSG00000002814	Top3a	topoisomerase (DNA) III alpha [Source:MGI Symbol;Acc:MGI:1197527]	blue	2	0.829658	6.07061e-06	-0.918198	1.15422e-08	0.91675	1.3444e-08	0.85348	1.71503e-06	0.742635	0.000176617	-0.54708	0.012546	0.692902	0.000707328
ENSMUSG00000002825	Qtrt1	queuine tRNA-ribosyltransferase catalytic subunit 1 [Source:MGI Symbol;Acc:MGI:1931441]	blue	2	0.663985	0.00141023	-0.790825	3.31161e-05	0.783142	4.44479e-05	0.653304	0.00178729	0.606415	0.0045884	-0.360705	0.118196	0.744976	0.000164214
ENSMUSG00000002831	Plin4	perilipin 4 [Source:MGI Symbol;Acc:MGI:1929709]	grey	0	0.832966	5.15375e-06	-0.703744	0.000535154	0.741318	0.000183937	0.746898	0.000154592	0.785931	3.99983e-05	-0.683235	0.000898329	0.867599	7.27174e-07
ENSMUSG00000002870	Mcm2	minichromosome maintenance complex component 2 [Source:MGI Symbol;Acc:MGI:105380]	blue	2	0.83405	4.88106e-06	-0.889767	1.52025e-07	0.900239	6.43993e-08	0.865819	8.14485e-07	0.773816	6.25715e-05	-0.581612	0.00714642	0.72409	0.000306494
ENSMUSG00000002885	Adgre5	adhesion G protein-coupled receptor E5 [Source:MGI Symbol;Acc:MGI:1347095]	brown	3	0.958941	2.71296e-11	-0.813566	1.28497e-05	0.856618	1.42845e-06	0.936726	1.22557e-09	0.945722	3.18675e-10	-0.814845	1.21381e-05	0.888415	1.68792e-07
ENSMUSG00000002910	Arrdc2	arrestin domain containing 2 [Source:MGI Symbol;Acc:MGI:1918057]	blue	2	0.54537	0.0128813	-0.789216	3.52561e-05	0.754462	0.000121275	0.593102	0.00584553	0.473072	0.0351485	-0.181246	0.44443	0.537551	0.014508
ENSMUSG00000002983	Relb	avian reticuloendotheliosis viral (v-rel) oncogene related B [Source:MGI Symbol;Acc:MGI:103289]	blue	2	0.962488	1.21897e-11	-0.908786	2.96975e-08	0.926096	4.76626e-09	0.956645	4.39051e-11	0.943749	4.3623e-10	-0.768987	7.42364e-05	0.936948	1.18837e-09
ENSMUSG00000002985	Apoe	apolipoprotein E [Source:MGI Symbol;Acc:MGI:88057]	blue	2	0.875286	4.37087e-07	-0.954961	6.14877e-11	0.964558	7.369e-12	0.914848	1.63591e-08	0.825795	7.31756e-06	-0.554216	0.0112219	0.807439	1.67835e-05
ENSMUSG00000002997	Prkar2b	protein kinase, cAMP dependent regulatory, type II beta [Source:MGI Symbol;Acc:MGI:97760]	turquoise	1	-0.751757	0.000132402	0.854415	1.62477e-06	-0.850117	2.07661e-06	-0.799209	2.36845e-05	-0.728442	0.000270365	0.516976	0.0195883	-0.738172	0.000202493
ENSMUSG00000003070	Efna2	ephrin A2 [Source:MGI Symbol;Acc:MGI:102707]	turquoise	1	-0.637498	0.00249776	0.744608	0.000166109	-0.731585	0.000246591	-0.670598	0.00121218	-0.57488	0.00801268	0.418482	0.0663086	-0.498459	0.0252888
ENSMUSG00000003123	Lipe	lipase, hormone sensitive [Source:MGI Symbol;Acc:MGI:96790]	blue	2	0.869544	6.41221e-07	-0.892925	1.1844e-07	0.90633	3.73725e-08	0.856636	1.4269e-06	0.792629	3.08505e-05	-0.562332	0.0098561	0.792694	3.07716e-05
ENSMUSG00000003283	Hck	hemopoietic cell kinase [Source:MGI Symbol;Acc:MGI:96052]	grey	0	0.991246	2.77668e-17	-0.875694	4.25033e-07	0.908544	3.03854e-08	0.970225	1.56803e-12	0.966033	5.05287e-12	-0.84014	3.56921e-06	0.913667	1.84365e-08
ENSMUSG00000003316	Glg1	golgi apparatus protein 1 [Source:MGI Symbol;Acc:MGI:104967]	turquoise	1	-0.745511	0.000161483	0.943473	4.55451e-10	-0.932889	2.05235e-09	-0.795994	2.69812e-05	-0.637685	0.00248817	0.36092	0.117961	-0.630738	0.00286646
ENSMUSG00000003348	Mob3a	MOB kinase activator 3A [Source:MGI Symbol;Acc:MGI:3050117]	red	6	0.750881	0.000136188	-0.546441	0.0126705	0.585776	0.0066501	0.695029	0.000670286	0.811533	1.40553e-05	-0.718102	0.000362883	0.895577	9.54528e-08
ENSMUSG00000003354	Ccdc65	coiled-coil domain containing 65 [Source:MGI Symbol;Acc:MGI:2146001]	turquoise	1	-0.645133	0.00212978	0.696928	0.000638611	-0.706037	0.000503716	-0.659485	0.00156	-0.612031	0.00412983	0.361598	0.117222	-0.637599	0.00249258
ENSMUSG00000003420	Fcgrt	Fc fragment of IgG receptor and transporter [Source:MGI Symbol;Acc:MGI:103017]	blue	2	0.878483	3.50212e-07	-0.93848	9.57817e-10	0.953578	8.03092e-11	0.915476	1.53401e-08	0.822374	8.60214e-06	-0.564117	0.00957467	0.776927	5.59257e-05
ENSMUSG00000003429	Rps11	ribosomal protein S11 [Source:MGI Symbol;Acc:MGI:1351329]	blue	2	0.891454	1.33165e-07	-0.942628	5.18859e-10	0.960929	1.74836e-11	0.907198	3.44821e-08	0.805435	1.82791e-05	-0.570981	0.00855244	0.758941	0.000104618
ENSMUSG00000003452	Bicd1	BICD cargo adaptor 1 [Source:MGI Symbol;Acc:MGI:1101760]	turquoise	1	-0.642258	0.00226263	0.900889	6.08682e-08	-0.877004	3.88302e-07	-0.71065	0.000445205	-0.530419	0.0161323	0.273493	0.243309	-0.504569	0.0232794
ENSMUSG00000003526	Prodh	proline dehydrogenase [Source:MGI Symbol;Acc:MGI:97770]	green	5	-0.72161	0.000328868	0.328274	0.157634	-0.399799	0.0807205	-0.612396	0.00410133	-0.748303	0.000147869	0.855044	1.5665e-06	-0.679464	0.000983805
ENSMUSG00000003528	Slc25a1	solute carrier family 25 (mitochondrial carrier, citrate transporter), member 1 [Source:MGI Symbol;Acc:MGI:1345283]	blue	2	0.718343	0.000360454	-0.909048	2.89663e-08	0.902445	5.31006e-08	0.757074	0.000111303	0.634423	0.00266027	-0.340755	0.141508	0.704061	0.000530703
ENSMUSG00000003534	Ddr1	discoidin domain receptor family, member 1 [Source:MGI Symbol;Acc:MGI:99216]	blue	2	0.97135	1.11311e-12	-0.933523	1.88883e-09	0.947687	2.30308e-10	0.987983	4.75166e-16	0.951236	1.23992e-10	-0.78681	3.86786e-05	0.883989	2.3558e-07
ENSMUSG00000003541	Ier3	immediate early response 3 [Source:MGI Symbol;Acc:MGI:104814]	red	6	0.769878	7.19539e-05	-0.646245	0.00208017	0.682005	0.000925498	0.7079	0.000479348	0.770297	7.09003e-05	-0.618403	0.00365603	0.875515	4.3027e-07
ENSMUSG00000003559	As3mt	arsenite methyltransferase [Source:MGI Symbol;Acc:MGI:1929882]	blue	2	0.869265	6.52982e-07	-0.862896	9.77864e-07	0.879159	3.33915e-07	0.878852	3.41234e-07	0.808619	1.59535e-05	-0.624778	0.00322809	0.740382	0.000189302
ENSMUSG00000003573	Homer3	homer scaffolding protein 3 [Source:MGI Symbol;Acc:MGI:1347359]	blue	2	0.894486	1.04384e-07	-0.926814	4.37734e-09	0.94451	3.86992e-10	0.924674	5.62827e-09	0.845373	2.69918e-06	-0.651379	0.00186349	0.788284	3.65492e-05
ENSMUSG00000003617	Cp	ceruloplasmin [Source:MGI Symbol;Acc:MGI:88476]	brown	3	0.983251	9.27276e-15	-0.872126	5.40934e-07	0.902465	5.30056e-08	0.973508	5.54521e-13	0.962537	1.20473e-11	-0.815711	1.16758e-05	0.893734	1.10959e-07
ENSMUSG00000003644	Rps6ka1	ribosomal protein S6 kinase polypeptide 1 [Source:MGI Symbol;Acc:MGI:104558]	blue	2	0.97746	1.31447e-13	-0.926176	4.72178e-09	0.95014	1.50841e-10	0.983303	9.01581e-15	0.950981	1.29831e-10	-0.775974	5.78936e-05	0.902108	5.47033e-08
ENSMUSG00000003849	Nqo1	NAD(P)H dehydrogenase, quinone 1 [Source:MGI Symbol;Acc:MGI:103187]	brown	3	0.736445	0.000213347	-0.760514	9.92517e-05	0.769125	7.38794e-05	0.801013	2.19915e-05	0.733561	0.000232572	-0.534792	0.01512	0.635546	0.00259992
ENSMUSG00000003873	Bax	BCL2-associated X protein [Source:MGI Symbol;Acc:MGI:99702]	blue	2	0.813176	1.30736e-05	-0.923102	6.73853e-09	0.922212	7.44908e-09	0.842364	3.17356e-06	0.758573	0.000105908	-0.505814	0.0228857	0.794722	2.83915e-05
ENSMUSG00000003948	Mmd	monocyte to macrophage differentiation-associated [Source:MGI Symbol;Acc:MGI:1914718]	turquoise	1	-0.855423	1.53221e-06	0.97439	4.10236e-13	-0.971604	1.02841e-12	-0.900237	6.4413e-08	-0.786421	3.92576e-05	0.520252	0.0186963	-0.748521	0.000146851
ENSMUSG00000003949	Hlf	hepatic leukemia factor [Source:MGI Symbol;Acc:MGI:96108]	turquoise	1	-0.854931	1.57678e-06	0.896577	8.78611e-08	-0.893466	1.13389e-07	-0.894405	1.05074e-07	-0.833172	5.10104e-06	0.641467	0.00230035	-0.785116	4.12572e-05
ENSMUSG00000003970	Rpl8	ribosomal protein L8 [Source:MGI Symbol;Acc:MGI:1350927]	blue	2	0.652816	0.00180636	-0.893906	1.09421e-07	0.886883	1.89731e-07	0.716924	0.000374957	0.553888	0.0112802	-0.24689	0.293999	0.570042	0.00868687
ENSMUSG00000003974	Grm3	glutamate receptor, metabotropic 3 [Source:MGI Symbol;Acc:MGI:1351340]	turquoise	1	-0.905217	4.13943e-08	0.843816	2.93624e-06	-0.870122	6.17452e-07	-0.858301	1.29273e-06	-0.827869	6.6228e-06	0.696541	0.000644952	-0.829773	6.03634e-06
ENSMUSG00000004031	Brinp2	bone morphogenic protein/retinoic acid inducible neural-specific 2 [Source:MGI Symbol;Acc:MGI:2443333]	turquoise	1	-0.857775	1.33386e-06	0.918124	1.16337e-08	-0.918888	1.07228e-08	-0.890448	1.44147e-07	-0.785366	4.08668e-05	0.571561	0.00847035	-0.696367	0.000647834
ENSMUSG00000004032	Gstm5	glutathione S-transferase, mu 5 [Source:MGI Symbol;Acc:MGI:1309466]	green	5	-0.911041	2.3907e-08	0.630376	0.00288745	-0.66798	0.00128759	-0.854452	1.62132e-06	-0.947174	2.50993e-10	0.977847	1.1262e-13	-0.864283	8.97083e-07
ENSMUSG00000004035	Gstm7	glutathione S-transferase, mu 7 [Source:MGI Symbol;Acc:MGI:1915562]	green	5	-0.343846	0.1377	0.0649005	0.785744	-0.0869378	0.715519	-0.203621	0.389205	-0.369368	0.108984	0.487147	0.0293692	-0.451586	0.0456359
ENSMUSG00000004040	Stat3	signal transducer and activator of transcription 3 [Source:MGI Symbol;Acc:MGI:103038]	grey	0	0.989667	1.22858e-16	-0.866973	7.56885e-07	0.895844	9.33758e-08	0.975088	3.20649e-13	0.980754	3.20878e-14	-0.860013	1.16641e-06	0.924563	5.7013e-09
ENSMUSG00000004044	Cavin1	caveolae associated 1 [Source:MGI Symbol;Acc:MGI:1277968]	brown	3	0.797334	2.55621e-05	-0.856053	1.47673e-06	0.869261	6.53135e-07	0.880692	2.99404e-07	0.776403	5.69999e-05	-0.578268	0.00756665	0.642746	0.00223961
ENSMUSG00000004054	Map3k11	mitogen-activated protein kinase kinase kinase 11 [Source:MGI Symbol;Acc:MGI:1346880]	red	6	0.830079	5.94637e-06	-0.782688	4.52105e-05	0.801375	2.16649e-05	0.815993	1.15288e-05	0.843457	2.99351e-06	-0.678458	0.00100773	0.915394	1.54698e-08
ENSMUSG00000004085	Map3k20	mitogen-activated protein kinase kinase kinase 20 [Source:MGI Symbol;Acc:MGI:2443258]	blue	2	0.981514	2.23903e-14	-0.869095	6.60244e-07	0.902028	5.50904e-08	0.945098	3.52368e-10	0.937474	1.10421e-09	-0.806512	1.74612e-05	0.904466	4.4316e-08
ENSMUSG00000004098	Col5a3	collagen, type V, alpha 3 [Source:MGI Symbol;Acc:MGI:1858212]	brown	3	0.98088	3.02619e-14	-0.85537	1.53698e-06	0.887864	1.76079e-07	0.956617	4.41507e-11	0.952773	9.34699e-11	-0.853551	1.70795e-06	0.881858	2.75276e-07
ENSMUSG00000004100	Ppan	peter pan homolog [Source:MGI Symbol;Acc:MGI:2178445]	blue	2	0.555627	0.0109741	-0.71773	0.000366662	0.691471	0.00073322	0.587533	0.00644937	0.500552	0.0245856	-0.34383	0.13772	0.554263	0.0112136
ENSMUSG00000004105	Angptl2	angiopoietin-like 2 [Source:MGI Symbol;Acc:MGI:1347002]	yellow	4	0.727821	0.000275282	-0.627906	0.00303384	0.650872	0.00188403	0.769972	7.17164e-05	0.771457	6.80565e-05	-0.680565	0.000958179	0.657489	0.00163058
ENSMUSG00000004151	Etv1	ets variant 1 [Source:MGI Symbol;Acc:MGI:99254]	turquoise	1	-0.579376	0.00742522	0.843146	3.04383e-06	-0.819955	9.62489e-06	-0.655896	0.0016888	-0.52352	0.0178389	0.195965	0.407655	-0.587161	0.00649142
ENSMUSG00000004266	Ptpn6	protein tyrosine phosphatase, non-receptor type 6 [Source:MGI Symbol;Acc:MGI:96055]	grey	0	0.986505	1.34228e-15	-0.882921	2.54797e-07	0.910145	2.6077e-08	0.979847	4.8406e-14	0.967594	3.32761e-12	-0.841978	3.23925e-06	0.890424	1.44418e-07
ENSMUSG00000004270	Lpcat3	lysophosphatidylcholine acyltransferase 3 [Source:MGI Symbol;Acc:MGI:1315211]	blue	2	0.535105	0.0150494	-0.745155	0.000163296	0.743554	0.000171654	0.592192	0.00594092	0.466198	0.0382751	-0.135654	0.568511	0.508912	0.0219294
ENSMUSG00000004347	Pde1c	phosphodiesterase 1C [Source:MGI Symbol;Acc:MGI:108413]	brown	3	0.69929	0.00060099	-0.831244	5.61468e-06	0.830049	5.95526e-06	0.811726	1.39365e-05	0.674393	0.00110949	-0.415964	0.0681286	0.523157	0.0179325
ENSMUSG00000004383	Large1	LARGE xylosyl- and glucuronyltransferase 1 [Source:MGI Symbol;Acc:MGI:1342270]	turquoise	1	-0.907277	3.42275e-08	0.909674	2.72854e-08	-0.924623	5.66174e-09	-0.907922	3.22212e-08	-0.869368	6.48633e-07	0.672088	0.00117095	-0.876439	4.03776e-07
ENSMUSG00000004451	Ralb	v-ral simian leukemia viral oncogene B [Source:MGI Symbol;Acc:MGI:1927244]	yellow	4	0.869711	6.34302e-07	-0.654443	0.00174343	0.688053	0.000798309	0.807057	1.70602e-05	0.875094	4.42852e-07	-0.830678	5.77373e-06	0.855959	1.48484e-06
ENSMUSG00000004508	Gab2	growth factor receptor bound protein 2-associated protein 2 [Source:MGI Symbol;Acc:MGI:1333854]	brown	3	0.935662	1.41838e-09	-0.893463	1.13416e-07	0.90961	2.74515e-08	0.952505	9.82619e-11	0.905826	3.91505e-08	-0.749436	0.000142636	0.811693	1.39571e-05
ENSMUSG00000004558	Ndrg2	N-myc downstream regulated gene 2 [Source:MGI Symbol;Acc:MGI:1352498]	green	5	-0.718372	0.000360162	0.343935	0.137591	-0.385426	0.0932975	-0.641675	0.00229039	-0.784917	4.15691e-05	0.95301	8.942e-11	-0.660961	0.00150948
ENSMUSG00000004562	Arhgef40	Rho guanine nucleotide exchange factor (GEF) 40 [Source:MGI Symbol;Acc:MGI:2685515]	blue	2	0.961286	1.61177e-11	-0.924658	5.63892e-09	0.950784	1.34507e-10	0.956496	4.52544e-11	0.914059	1.77226e-08	-0.732653	0.000238924	0.878445	3.51125e-07
ENSMUSG00000004609	Cd33	CD33 antigen [Source:MGI Symbol;Acc:MGI:99440]	brown	3	0.993272	2.61868e-18	-0.871356	5.6928e-07	0.904148	4.56076e-08	0.984236	5.39135e-15	0.970818	1.31115e-12	-0.846005	2.60788e-06	0.877579	3.7309e-07
ENSMUSG00000004626	Stxbp2	syntaxin binding protein 2 [Source:MGI Symbol;Acc:MGI:107370]	blue	2	0.760441	9.94975e-05	-0.877516	3.74725e-07	0.866763	7.67118e-07	0.841026	3.40672e-06	0.712214	0.000426724	-0.538827	0.0142318	0.572237	0.00837556
ENSMUSG00000004665	Cnn2	calponin 2 [Source:MGI Symbol;Acc:MGI:105093]	brown	3	0.789533	3.4825e-05	-0.759116	0.000104007	0.773669	6.29032e-05	0.844048	2.89985e-06	0.809583	1.53028e-05	-0.66858	0.00126995	0.71837	0.000360184
ENSMUSG00000004677	Myo9b	myosin IXb [Source:MGI Symbol;Acc:MGI:106624]	blue	2	0.922357	7.32957e-09	-0.874381	4.64858e-07	0.89855	7.44301e-08	0.905992	3.85554e-08	0.88686	1.90056e-07	-0.732873	0.000237376	0.873583	4.90648e-07
ENSMUSG00000004698	Hdac9	histone deacetylase 9 [Source:MGI Symbol;Acc:MGI:1931221]	turquoise	1	-0.836597	4.28859e-06	0.940051	7.63188e-10	-0.933385	1.92342e-09	-0.87146	5.65387e-07	-0.783675	4.3566e-05	0.549214	0.0121375	-0.765073	8.50183e-05
ENSMUSG00000004730	Adgre1	adhesion G protein-coupled receptor E1 [Source:MGI Symbol;Acc:MGI:106912]	grey	0	0.99459	3.69502e-19	-0.883663	2.41299e-07	0.912852	2.00023e-08	0.979777	4.994e-14	0.969379	2.01166e-12	-0.840558	3.49168e-06	0.901039	6.00772e-08
ENSMUSG00000004837	Grap	GRB2-related adaptor protein [Source:MGI Symbol;Acc:MGI:1918770]	brown	3	0.828723	6.35407e-06	-0.797987	2.48943e-05	0.804596	1.89379e-05	0.868068	7.05602e-07	0.861417	1.07095e-06	-0.707226	0.000488039	0.826666	7.01842e-06
ENSMUSG00000004846	Plod3	procollagen-lysine, 2-oxoglutarate 5-dioxygenase 3 [Source:MGI Symbol;Acc:MGI:1347008]	blue	2	0.957819	3.44427e-11	-0.858725	1.2604e-06	0.885248	2.14561e-07	0.92059	8.91554e-09	0.929502	3.15709e-09	-0.801784	2.13007e-05	0.931265	2.52981e-09
ENSMUSG00000004891	Nes	nestin [Source:MGI Symbol;Acc:MGI:101784]	yellow	4	0.957978	3.33098e-11	-0.753736	0.000124179	0.790031	3.41569e-05	0.911742	2.23222e-08	0.972708	7.22599e-13	-0.899774	6.70326e-08	0.947934	2.20905e-10
ENSMUSG00000004892	Bcan	brevican [Source:MGI Symbol;Acc:MGI:1096385]	green	5	-0.806098	1.77716e-05	0.451516	0.0456735	-0.510327	0.0215035	-0.686462	0.000830238	-0.80704	1.70724e-05	0.887556	1.80275e-07	-0.768193	7.6323e-05
ENSMUSG00000004894	Hapln2	hyaluronan and proteoglycan link protein 2 [Source:MGI Symbol;Acc:MGI:2137300]	blue	2	0.688081	0.000797754	-0.927806	3.88547e-09	0.901774	5.63351e-08	0.788502	3.62424e-05	0.619091	0.0036077	-0.360492	0.11843	0.563115	0.00973175
ENSMUSG00000004902	Slc25a18	solute carrier family 25 (mitochondrial carrier), member 18 [Source:MGI Symbol;Acc:MGI:1919053]	green	5	-0.728214	0.000272163	0.455182	0.0437309	-0.470911	0.0361089	-0.704962	0.000518258	-0.814754	1.21873e-05	0.881586	2.80754e-07	-0.698892	0.0006072
ENSMUSG00000004931	Apba3	amyloid beta (A4) precursor protein-binding, family A, member 3 [Source:MGI Symbol;Acc:MGI:1888527]	red	6	0.582855	0.0069952	-0.673477	0.00113359	0.663611	0.0014222	0.590974	0.00607053	0.593815	0.00577171	-0.342258	0.139647	0.765965	8.24509e-05
ENSMUSG00000004951	Hspb1	heat shock protein 1 [Source:MGI Symbol;Acc:MGI:96240]	blue	2	0.923349	6.5523e-09	-0.837135	4.17195e-06	0.86623	7.93579e-07	0.883243	2.4886e-07	0.891109	1.36846e-07	-0.748742	0.000145822	0.909464	2.78398e-08
ENSMUSG00000004952	Rasa4	RAS p21 protein activator 4 [Source:MGI Symbol;Acc:MGI:1858600]	blue	2	0.969351	2.02818e-12	-0.913397	1.8943e-08	0.942801	5.05259e-10	0.955334	5.71227e-11	0.916735	1.34653e-08	-0.747214	0.000153059	0.877777	3.67946e-07
ENSMUSG00000005034	Prkacb	protein kinase, cAMP dependent, catalytic, beta [Source:MGI Symbol;Acc:MGI:97594]	turquoise	1	-0.89759	8.07196e-08	0.964393	7.67933e-12	-0.960754	1.81887e-11	-0.946651	2.73756e-10	-0.865649	8.23284e-07	0.654847	0.00172809	-0.801451	2.15966e-05
ENSMUSG00000005054	Cstb	cystatin B [Source:MGI Symbol;Acc:MGI:109514]	blue	2	0.861488	1.06629e-06	-0.898812	7.27893e-08	0.917229	1.27862e-08	0.875141	4.41432e-07	0.811211	1.42545e-05	-0.529196	0.0164248	0.813192	1.30646e-05
ENSMUSG00000005087	Cd44	CD44 antigen [Source:MGI Symbol;Acc:MGI:88338]	grey	0	0.995123	1.45723e-19	-0.854603	1.60711e-06	0.889025	1.61043e-07	0.962319	1.26845e-11	0.968621	2.49986e-12	-0.84658	2.52717e-06	0.916172	1.42766e-08
ENSMUSG00000005124	Ccn4	cellular communication network factor 4 [Source:MGI Symbol;Acc:MGI:1197008]	turquoise	1	-0.506497	0.0226722	0.587538	0.0064487	-0.577105	0.00771739	-0.559545	0.010309	-0.422188	0.0636963	0.355063	0.124489	-0.218765	0.354112
ENSMUSG00000005125	Ndrg1	N-myc downstream regulated gene 1 [Source:MGI Symbol;Acc:MGI:1341799]	blue	2	0.949138	1.79771e-10	-0.908496	3.05231e-08	0.933698	1.84582e-09	0.94421	4.05788e-10	0.901397	5.82297e-08	-0.707877	0.000479636	0.863168	9.61577e-07
ENSMUSG00000005142	Man2b1	mannosidase 2, alpha B1 [Source:MGI Symbol;Acc:MGI:107286]	brown	3	0.981724	2.02198e-14	-0.887425	1.82071e-07	0.911571	2.26993e-08	0.976058	2.25128e-13	0.958894	2.74079e-11	-0.847834	2.35849e-06	0.88151	2.82287e-07
ENSMUSG00000005237	Dnah2	dynein, axonemal, heavy chain 2 [Source:MGI Symbol;Acc:MGI:107731]	blue	2	0.711049	0.000440418	-0.673914	0.00112205	0.676721	0.0010502	0.707282	0.000487315	0.685122	0.000857966	-0.581724	0.00713269	0.656813	0.00165509
ENSMUSG00000005338	Cadm3	cell adhesion molecule 3 [Source:MGI Symbol;Acc:MGI:2137858]	turquoise	1	-0.860547	1.12925e-06	0.964874	6.80595e-12	-0.965471	5.84598e-12	-0.888113	1.72757e-07	-0.769289	7.34553e-05	0.51552	0.0199958	-0.731614	0.000246377
ENSMUSG00000005373	Mlxipl	MLX interacting protein-like [Source:MGI Symbol;Acc:MGI:1927999]	brown	3	0.978548	8.45234e-14	-0.865987	8.05873e-07	0.896177	9.08322e-08	0.953781	7.72541e-11	0.953155	8.70031e-11	-0.809385	1.54342e-05	0.916359	1.40035e-08
ENSMUSG00000005413	Hmox1	heme oxygenase 1 [Source:MGI Symbol;Acc:MGI:96163]	grey	0	0.995937	2.82507e-20	-0.878129	3.58996e-07	0.909635	2.73874e-08	0.973272	6.00102e-13	0.972778	7.06464e-13	-0.832539	5.26504e-06	0.927611	3.97818e-09
ENSMUSG00000005481	Ddx39a	DEAD box helicase 39a [Source:MGI Symbol;Acc:MGI:1915528]	blue	2	0.885806	2.05784e-07	-0.899669	6.7643e-08	0.917039	1.30433e-08	0.882876	2.55633e-07	0.822393	8.5948e-06	-0.599266	0.00523229	0.811379	1.41501e-05
ENSMUSG00000005580	Adcy9	adenylate cyclase 9 [Source:MGI Symbol;Acc:MGI:108450]	turquoise	1	-0.873091	5.07129e-07	0.900072	6.53362e-08	-0.908194	3.14072e-08	-0.879072	3.35955e-07	-0.821997	8.75527e-06	0.602304	0.00495012	-0.822695	8.47409e-06
ENSMUSG00000005583	Mef2c	myocyte enhancer factor 2C [Source:MGI Symbol;Acc:MGI:99458]	turquoise	1	-0.752217	0.00013045	0.941683	5.98982e-10	-0.928692	3.48828e-09	-0.800206	2.27355e-05	-0.686401	0.000831478	0.381349	0.0971124	-0.738028	0.000203383
ENSMUSG00000005686	Ampd3	adenosine monophosphate deaminase 3 [Source:MGI Symbol;Acc:MGI:1096344]	brown	3	0.965248	6.18994e-12	-0.867126	7.49522e-07	0.901712	5.66411e-08	0.967771	3.17016e-12	0.941219	6.42131e-10	-0.795226	2.78251e-05	0.85432	1.63377e-06
ENSMUSG00000005802	Slc30a4	solute carrier family 30 (zinc transporter), member 4 [Source:MGI Symbol;Acc:MGI:1345282]	turquoise	1	-0.727961	0.00027417	0.897031	8.45968e-08	-0.878219	3.5674e-07	-0.782187	4.60667e-05	-0.695392	0.000664124	0.434014	0.055878	-0.746479	0.000156646
ENSMUSG00000005803	Sqor	sulfide quinone oxidoreductase [Source:MGI Symbol;Acc:MGI:1929899]	blue	2	0.826037	7.23345e-06	-0.899058	7.12775e-08	0.904372	4.46938e-08	0.865572	8.27344e-07	0.793968	2.92574e-05	-0.539956	0.0139909	0.778575	5.2657e-05
ENSMUSG00000005823	Gpr108	G protein-coupled receptor 108 [Source:MGI Symbol;Acc:MGI:1925558]	blue	2	0.785151	4.12021e-05	-0.852002	1.86652e-06	0.859445	1.20704e-06	0.797835	2.50481e-05	0.745534	0.000161367	-0.514402	0.0203128	0.789885	3.43511e-05
ENSMUSG00000005871	Apc	APC, WNT signaling pathway regulator [Source:MGI Symbol;Acc:MGI:88039]	turquoise	1	-0.808971	1.5713e-05	0.788376	3.64202e-05	-0.78881	3.58137e-05	-0.876403	4.04781e-07	-0.840746	3.4573e-06	0.752351	0.000129886	-0.719737	0.000346675
ENSMUSG00000005951	Shpk	sedoheptulokinase [Source:MGI Symbol;Acc:MGI:1921887]	brown	3	0.628685	0.00298705	-0.613903	0.0039856	0.607434	0.0045022	0.70036	0.000584581	0.641539	0.00229689	-0.585674	0.00666191	0.46357	0.039526
ENSMUSG00000005958	Ephb3	Eph receptor B3 [Source:MGI Symbol;Acc:MGI:104770]	turquoise	1	-0.510696	0.0213933	0.655685	0.00169667	-0.641719	0.00228828	-0.608304	0.00442969	-0.426874	0.060505	0.301912	0.195771	-0.19613	0.407254
ENSMUSG00000006019	Dhx34	DEAH (Asp-Glu-Ala-His) box polypeptide 34 [Source:MGI Symbol;Acc:MGI:1918973]	blue	2	0.843541	2.98006e-06	-0.895807	9.36616e-08	0.898038	7.77312e-08	0.885222	2.14973e-07	0.81183	1.3873e-05	-0.645051	0.00213346	0.756998	0.000111585
ENSMUSG00000006205	Htra1	HtrA serine peptidase 1 [Source:MGI Symbol;Acc:MGI:1929076]	green	5	-0.726297	0.00028769	0.465113	0.0387878	-0.487704	0.0291567	-0.724996	0.000298655	-0.795749	2.72477e-05	0.901247	5.8998e-08	-0.594331	0.00571874
ENSMUSG00000006281	Tep1	telomerase associated protein 1 [Source:MGI Symbol;Acc:MGI:109573]	blue	2	0.975606	2.65896e-13	-0.906452	3.69559e-08	0.928922	3.3914e-09	0.975956	2.33832e-13	0.948972	1.85004e-10	-0.806018	1.78327e-05	0.879965	3.15345e-07
ENSMUSG00000006301	Tmbim1	transmembrane BAX inhibitor motif containing 1 [Source:MGI Symbol;Acc:MGI:1916910]	blue	2	0.944632	3.79546e-10	-0.942102	5.62163e-10	0.958801	2.7959e-11	0.978224	9.66528e-14	0.909468	2.7828e-08	-0.708767	0.000468344	0.819624	9.77291e-06
ENSMUSG00000006333	Rps9	ribosomal protein S9 [Source:MGI Symbol;Acc:MGI:1924096]	blue	2	0.899043	7.1369e-08	-0.941257	6.38511e-10	0.958934	2.7172e-11	0.90806	3.18051e-08	0.821469	8.97314e-06	-0.61398	0.0039798	0.79537	2.76654e-05
ENSMUSG00000006362	Cbfa2t3	CBFA2/RUNX1 translocation partner 3 [Source:MGI Symbol;Acc:MGI:1338013]	turquoise	1	-0.253384	0.28107	0.464003	0.0393177	-0.446634	0.0483632	-0.36628	0.112206	-0.140768	0.553877	0.0214064	0.928623	0.114102	0.631945
ENSMUSG00000006386	Tek	TEK receptor tyrosine kinase [Source:MGI Symbol;Acc:MGI:98664]	yellow	4	0.655333	0.00170982	-0.464686	0.0389912	0.494384	0.0267035	0.665576	0.00136026	0.686889	0.000821569	-0.708187	0.000475685	0.469638	0.0366848
ENSMUSG00000006390	Elovl1	elongation of very long chain fatty acids (FEN1/Elo2, SUR4/Elo3, yeast)-like 1 [Source:MGI Symbol;Acc:MGI:1858959]	yellow	4	0.940259	7.40337e-10	-0.849985	2.09211e-06	0.860722	1.1173e-06	0.95197	1.08471e-10	0.958777	2.81047e-11	-0.837179	4.16246e-06	0.886253	1.9899e-07
ENSMUSG00000006395	Hyi	hydroxypyruvate isomerase (putative) [Source:MGI Symbol;Acc:MGI:1915430]	yellow	4	0.825533	7.40959e-06	-0.793076	3.03109e-05	0.792039	3.15765e-05	0.851543	1.91589e-06	0.844365	2.8507e-06	-0.729946	0.000258753	0.782686	4.52153e-05
ENSMUSG00000006403	Adamts4	a disintegrin-like and metallopeptidase (reprolysin type) with thrombospondin type 1 motif, 4 [Source:MGI Symbol;Acc:MGI:1339949]	yellow	4	0.823526	8.14956e-06	-0.68745	0.000810281	0.69351	0.000696575	0.851003	1.97545e-06	0.887355	1.83052e-07	-0.838393	3.90961e-06	0.77317	6.40341e-05
ENSMUSG00000006411	Nectin4	nectin cell adhesion molecule 4 [Source:MGI Symbol;Acc:MGI:1918990]	blue	2	0.922184	7.47288e-09	-0.931009	2.61357e-09	0.952409	1.00022e-10	0.930878	2.65741e-09	0.843648	2.96285e-06	-0.674542	0.00110562	0.769446	7.30525e-05
ENSMUSG00000006471	Ndor1	NADPH dependent diflavin oxidoreductase 1 [Source:MGI Symbol;Acc:MGI:1926047]	blue	2	0.598126	0.00534153	-0.817308	1.08636e-05	0.80564	1.8121e-05	0.701504	0.00056745	0.530096	0.016209	-0.301603	0.196252	0.443822	0.0499663
ENSMUSG00000006498	Ptbp1	polypyrimidine tract binding protein 1 [Source:MGI Symbol;Acc:MGI:97791]	yellow	4	0.938342	9.76827e-10	-0.838316	3.92532e-06	0.867918	7.12413e-07	0.912254	2.12247e-08	0.916286	1.41097e-08	-0.778914	5.20064e-05	0.90676	3.5915e-08
ENSMUSG00000006517	Mvd	mevalonate (diphospho) decarboxylase [Source:MGI Symbol;Acc:MGI:2179327]	green	5	-0.698849	0.000607871	0.463133	0.0397372	-0.506971	0.0225247	-0.675243	0.00108754	-0.684222	0.000877012	0.762128	9.39956e-05	-0.47157	0.0358142
ENSMUSG00000006519	Cyba	cytochrome b-245, alpha polypeptide [Source:MGI Symbol;Acc:MGI:1316658]	grey	0	0.990011	9.07183e-17	-0.908681	2.99934e-08	0.937084	1.16606e-09	0.979571	5.46644e-14	0.955919	5.08487e-11	-0.805624	1.81333e-05	0.900152	6.48837e-08
ENSMUSG00000006522	Itih3	inter-alpha trypsin inhibitor, heavy chain 3 [Source:MGI Symbol;Acc:MGI:96620]	green	5	-0.261989	0.26449	0.0693601	0.771384	-0.0717247	0.763799	-0.30431	0.192067	-0.402444	0.0785504	0.584264	0.00682691	-0.239062	0.310062
ENSMUSG00000006567	Atp7b	ATPase, Cu++ transporting, beta polypeptide [Source:MGI Symbol;Acc:MGI:103297]	brown	3	0.889893	1.50538e-07	-0.814206	1.24893e-05	0.82896	6.28111e-06	0.900814	6.12681e-08	0.862331	1.01257e-06	-0.763677	8.91792e-05	0.749693	0.000141468
ENSMUSG00000006586	Runx1t1	RUNX1 translocation partner 1 [Source:MGI Symbol;Acc:MGI:104793]	turquoise	1	-0.749307	0.000143223	0.907073	3.48865e-08	-0.896616	8.75825e-08	-0.82449	7.78636e-06	-0.70353	0.000538172	0.447353	0.0479596	-0.664912	0.00138092
ENSMUSG00000006611	Hfe	homeostatic iron regulator [Source:MGI Symbol;Acc:MGI:109191]	blue	2	0.984313	5.16283e-15	-0.88731	1.83679e-07	0.921372	8.18026e-09	0.972328	8.17395e-13	0.948235	2.09925e-10	-0.80933	1.54708e-05	0.879854	3.1785e-07
ENSMUSG00000006649	Nphs1	nephrosis 1, nephrin [Source:MGI Symbol;Acc:MGI:1859637]	green	5	-0.667507	0.00130163	0.462504	0.0400421	-0.478607	0.0327787	-0.627454	0.00306133	-0.682397	0.000916765	0.746368	0.000157197	-0.562965	0.00975554
ENSMUSG00000006711	D130043K22Rik	RIKEN cDNA D130043K22 gene [Source:MGI Symbol;Acc:MGI:3036268]	turquoise	1	-0.776921	5.59382e-05	0.8514	1.93155e-06	-0.860479	1.13393e-06	-0.839957	3.60373e-06	-0.710077	0.00045214	0.505701	0.0229213	-0.584835	0.00675969
ENSMUSG00000006782	Cnp	2',3'-cyclic nucleotide 3' phosphodiesterase [Source:MGI Symbol;Acc:MGI:88437]	brown	3	0.708708	0.000469086	-0.775611	5.86581e-05	0.752822	0.00012792	0.823896	8.00827e-06	0.749755	0.000141191	-0.612522	0.00409157	0.590764	0.0060931
ENSMUSG00000006800	Sulf2	sulfatase 2 [Source:MGI Symbol;Acc:MGI:1919293]	yellow	4	0.968467	2.61064e-12	-0.804172	1.92793e-05	0.83841	3.90622e-06	0.945205	3.46403e-10	0.980161	4.20839e-14	-0.882307	2.66457e-07	0.939853	7.85659e-10
ENSMUSG00000006818	Sod2	superoxide dismutase 2, mitochondrial [Source:MGI Symbol;Acc:MGI:98352]	turquoise	1	-0.822023	8.74462e-06	0.933063	2.00641e-09	-0.932296	2.21674e-09	-0.863439	9.45549e-07	-0.764546	8.65698e-05	0.524413	0.0176102	-0.759211	0.000103679
ENSMUSG00000006931	P3h4	prolyl 3-hydroxylase family member 4 (non-enzymatic) [Source:MGI Symbol;Acc:MGI:1913430]	blue	2	0.669637	0.00123941	-0.711799	0.000431555	0.727875	0.000274854	0.675133	0.00109035	0.566471	0.00921345	-0.43778	0.0535483	0.5153	0.0200579
ENSMUSG00000007029	Vars	valyl-tRNA synthetase [Source:MGI Symbol;Acc:MGI:90675]	blue	2	0.659182	0.00157053	-0.855354	1.53842e-06	0.838588	3.87032e-06	0.720779	0.000336674	0.575751	0.00789603	-0.41121	0.0716675	0.536499	0.014739
ENSMUSG00000007039	Ddah2	dimethylarginine dimethylaminohydrolase 2 [Source:MGI Symbol;Acc:MGI:1859016]	brown	3	0.922172	7.48286e-09	-0.864389	8.91184e-07	0.873056	5.08323e-07	0.923646	6.33461e-09	0.911284	2.33467e-08	-0.777597	5.4576e-05	0.874396	4.64392e-07
ENSMUSG00000007041	Clic1	chloride intracellular channel 1 [Source:MGI Symbol;Acc:MGI:2148924]	grey	0	0.990104	8.34246e-17	-0.858075	1.31024e-06	0.893082	1.16955e-07	0.966446	4.5338e-12	0.973792	5.03727e-13	-0.847186	2.44444e-06	0.927445	4.05867e-09
ENSMUSG00000007570	Fance	Fanconi anemia, complementation group E [Source:MGI Symbol;Acc:MGI:1920025]	blue	2	0.836716	4.26258e-06	-0.882503	2.62686e-07	0.895855	9.32875e-08	0.853795	1.68408e-06	0.761141	9.71817e-05	-0.596983	0.00545292	0.714956	0.000395895
ENSMUSG00000007594	Hapln4	hyaluronan and proteoglycan link protein 4 [Source:MGI Symbol;Acc:MGI:2679531]	green	5	-0.914375	1.71651e-08	0.757719	0.000108953	-0.782428	4.5653e-05	-0.887469	1.81463e-07	-0.904893	4.26319e-08	0.840268	3.54538e-06	-0.81446	1.23488e-05
ENSMUSG00000007613	Tgfbr1	transforming growth factor, beta receptor I [Source:MGI Symbol;Acc:MGI:98728]	yellow	4	0.976775	1.71647e-13	-0.822255	8.65041e-06	0.858386	1.28622e-06	0.946139	2.9774e-10	0.966859	4.06151e-12	-0.846021	2.60553e-06	0.921137	8.39545e-09
ENSMUSG00000007617	Homer1	homer scaffolding protein 1 [Source:MGI Symbol;Acc:MGI:1347345]	turquoise	1	-0.426744	0.0605918	0.716945	0.000374746	-0.688081	0.000797769	-0.554918	0.0110981	-0.313575	0.178204	0.130799	0.582555	-0.128414	0.589508
ENSMUSG00000007653	Gabrb2	gamma-aminobutyric acid (GABA) A receptor, subunit beta 2 [Source:MGI Symbol;Acc:MGI:95620]	turquoise	1	-0.854041	1.6604e-06	0.978123	1.00712e-13	-0.970549	1.42283e-12	-0.898159	7.69394e-08	-0.80393	1.94764e-05	0.54076	0.0138214	-0.813136	1.30969e-05
ENSMUSG00000007656	Arpp19	cAMP-regulated phosphoprotein 19 [Source:MGI Symbol;Acc:MGI:1891691]	turquoise	1	-0.889137	1.59652e-07	0.963152	1.04041e-11	-0.972758	7.10947e-13	-0.918585	1.10761e-08	-0.817354	1.08408e-05	0.591933	0.00596828	-0.773987	6.21895e-05
ENSMUSG00000007682	Dio2	deiodinase, iodothyronine, type II [Source:MGI Symbol;Acc:MGI:1338833]	turquoise	1	-0.153253	0.518884	0.45899	0.0417813	-0.445234	0.049156	-0.211383	0.370984	0.0142905	0.952318	-0.215306	0.36196	0.0646738	0.786476
ENSMUSG00000007827	Ankrd26	ankyrin repeat domain 26 [Source:MGI Symbol;Acc:MGI:1917887]	turquoise	1	-0.466442	0.0381606	0.764485	8.67489e-05	-0.730419	0.000255188	-0.592464	0.00591232	-0.368264	0.110128	0.13423	0.572613	-0.2237	0.343084
ENSMUSG00000007833	Aldh16a1	aldehyde dehydrogenase 16 family, member A1 [Source:MGI Symbol;Acc:MGI:1916998]	blue	2	0.862905	9.77346e-07	-0.940304	7.35386e-10	0.944487	3.88409e-10	0.908718	2.98875e-08	0.806666	1.73474e-05	-0.595786	0.00557162	0.745977	0.000159141
ENSMUSG00000007872	Id3	inhibitor of DNA binding 3 [Source:MGI Symbol;Acc:MGI:96398]	brown	3	0.962996	1.08014e-11	-0.845335	2.70474e-06	0.874396	4.64376e-07	0.971453	1.07802e-12	0.964753	7.01728e-12	-0.862361	1.01068e-06	0.862795	9.84005e-07
ENSMUSG00000007891	Ctsd	cathepsin D [Source:MGI Symbol;Acc:MGI:88562]	blue	2	0.98944	1.49274e-16	-0.903455	4.85347e-08	0.929583	3.12552e-09	0.98034	3.88178e-14	0.968586	2.52459e-12	-0.806466	1.74958e-05	0.927055	4.2527e-09
ENSMUSG00000007892	Rplp1	ribosomal protein, large, P1 [Source:MGI Symbol;Acc:MGI:1927099]	blue	2	0.699831	0.000592637	-0.789948	3.42676e-05	0.801763	2.13196e-05	0.720231	0.000341903	0.672115	0.0011702	-0.408864	0.0734636	0.767875	7.71734e-05
ENSMUSG00000007989	Fzd3	frizzled class receptor 3 [Source:MGI Symbol;Acc:MGI:108476]	turquoise	1	-0.689197	0.000775993	0.931635	2.41329e-09	-0.91363	1.85056e-08	-0.755134	0.000118642	-0.593507	0.00580355	0.288151	0.217943	-0.614704	0.00392521
ENSMUSG00000008090	Fgfrl1	fibroblast growth factor receptor-like 1 [Source:MGI Symbol;Acc:MGI:2150920]	blue	2	0.974858	3.4804e-13	-0.920675	8.83315e-09	0.943583	4.47698e-10	0.975281	2.9924e-13	0.942367	5.39997e-10	-0.772722	6.50655e-05	0.891831	1.29245e-07
ENSMUSG00000008153	Clstn3	calsyntenin 3 [Source:MGI Symbol;Acc:MGI:2178323]	turquoise	1	-0.839812	3.63114e-06	0.848287	2.30011e-06	-0.869879	6.27372e-07	-0.893457	1.13469e-07	-0.78619	3.96057e-05	0.6301	0.00290352	-0.62116	0.00346558
ENSMUSG00000008393	Carhsp1	calcium regulated heat stable protein 1 [Source:MGI Symbol;Acc:MGI:1196368]	blue	2	0.908552	3.0364e-08	-0.953478	8.1849e-11	0.960228	2.04665e-11	0.95947	2.41903e-11	0.87411	4.73486e-07	-0.648762	0.00197145	0.793256	3.00958e-05
ENSMUSG00000008398	Elk3	ELK3, member of ETS oncogene family [Source:MGI Symbol;Acc:MGI:101762]	yellow	4	0.95299	8.97507e-11	-0.79544	2.75878e-05	0.830978	5.68909e-06	0.919209	1.03593e-08	0.958684	2.86743e-11	-0.8259	7.28084e-06	0.953065	8.84884e-11
ENSMUSG00000008489	Elavl2	ELAV like RNA binding protein 1 [Source:MGI Symbol;Acc:MGI:1100887]	turquoise	1	-0.681103	0.000945848	0.919554	9.98081e-09	-0.898719	7.33668e-08	-0.78288	4.48868e-05	-0.631828	0.00280414	0.334194	0.149834	-0.604959	0.0047139
ENSMUSG00000008496	Pou2f2	POU domain, class 2, transcription factor 2 [Source:MGI Symbol;Acc:MGI:101897]	yellow	4	0.929846	3.02468e-09	-0.701071	0.000573891	0.744975	0.000164218	0.870957	5.84502e-07	0.923991	6.08942e-09	-0.895448	9.64728e-08	0.864771	8.70077e-07
ENSMUSG00000008540	Mgst1	microsomal glutathione S-transferase 1 [Source:MGI Symbol;Acc:MGI:1913850]	brown	3	0.928791	3.44629e-09	-0.919522	1.00152e-08	0.932247	2.23069e-09	0.976457	1.93783e-13	0.916953	1.31617e-08	-0.723216	0.000314226	0.816035	1.15068e-05
ENSMUSG00000008658	Rbfox1	RNA binding protein, fox-1 homolog (C. elegans) 1 [Source:MGI Symbol;Acc:MGI:1926224]	turquoise	1	-0.839902	3.61412e-06	0.965887	5.24968e-12	-0.961543	1.51951e-11	-0.88551	2.10405e-07	-0.764921	8.54637e-05	0.503077	0.0237578	-0.720303	0.000341216
ENSMUSG00000008668	Rps18	ribosomal protein S18 [Source:MGI Symbol;Acc:MGI:98146]	blue	2	0.761873	9.48116e-05	-0.949729	1.62175e-10	0.946156	2.96942e-10	0.81917	9.97903e-06	0.670823	0.00120587	-0.380378	0.0980383	0.654009	0.00176003
ENSMUSG00000008682	Rpl10	ribosomal protein L10 [Source:MGI Symbol;Acc:MGI:105943]	grey	0	0.813831	1.26992e-05	-0.70003	0.000589602	0.716594	0.000378408	0.774049	6.20527e-05	0.797858	2.50252e-05	-0.714189	0.000404326	0.790021	3.417e-05
ENSMUSG00000008999	Bmp7	bone morphogenetic protein 7 [Source:MGI Symbol;Acc:MGI:103302]	blue	2	0.7634	9.00245e-05	-0.829957	5.98226e-06	0.856877	1.40676e-06	0.795384	2.76499e-05	0.687533	0.000808622	-0.422815	0.0632617	0.656	0.00168496
ENSMUSG00000009207	Lnpk	lunapark, ER junction formation factor [Source:MGI Symbol;Acc:MGI:1918115]	turquoise	1	-0.817543	1.07485e-05	0.925537	5.09059e-09	-0.918768	1.08609e-08	-0.844009	2.9059e-06	-0.771312	6.84073e-05	0.524169	0.0176725	-0.807731	1.65749e-05
ENSMUSG00000009281	Rarres2	retinoic acid receptor responder (tazarotene induced) 2 [Source:MGI Symbol;Acc:MGI:1918910]	blue	2	0.794015	2.92021e-05	-0.912195	2.13476e-08	0.906372	3.72301e-08	0.865447	8.33895e-07	0.737777	0.000204937	-0.50033	0.0246596	0.63105	0.00284852
ENSMUSG00000009291	Pttg1ip	pituitary tumor-transforming 1 interacting protein [Source:MGI Symbol;Acc:MGI:2652132]	blue	2	0.878312	3.54434e-07	-0.97069	1.36306e-12	0.966044	5.03849e-12	0.936827	1.20855e-09	0.831894	5.43669e-06	-0.595635	0.00558673	0.75768	0.000109095
ENSMUSG00000009376	Met	met proto-oncogene [Source:MGI Symbol;Acc:MGI:96969]	yellow	4	0.608216	0.00443701	-0.211426	0.370883	0.250052	0.28766	0.520473	0.0186371	0.689186	0.000776219	-0.884096	2.33714e-07	0.586428	0.00657504
ENSMUSG00000009563	Tor2a	torsin family 2, member A [Source:MGI Symbol;Acc:MGI:1353596]	blue	2	0.707231	0.000487979	-0.90123	5.90869e-08	0.897878	7.87859e-08	0.793316	3.00236e-05	0.644893	0.00214061	-0.362477	0.116267	0.592192	0.00594089
ENSMUSG00000009566	Fpgs	folylpolyglutamyl synthetase [Source:MGI Symbol;Acc:MGI:95576]	blue	2	0.583831	0.00687824	-0.79046	3.35912e-05	0.754235	0.000122178	0.648537	0.00198096	0.525107	0.0174341	-0.305206	0.190697	0.530266	0.0161685
ENSMUSG00000009569	Mrtfb	myocardin related transcription factor B [Source:MGI Symbol;Acc:MGI:3050795]	turquoise	1	-0.806414	1.75345e-05	0.95007	1.52718e-10	-0.944605	3.81209e-10	-0.856082	1.47421e-06	-0.714454	0.000401399	0.443235	0.0503058	-0.654832	0.00172866
ENSMUSG00000009585	Apobec3	apolipoprotein B mRNA editing enzyme, catalytic polypeptide 3 [Source:MGI Symbol;Acc:MGI:1933111]	grey	0	0.99363	1.60303e-18	-0.857176	1.38211e-06	0.890514	1.43407e-07	0.968184	2.82665e-12	0.973022	6.52057e-13	-0.854012	1.66317e-06	0.910406	2.54261e-08
ENSMUSG00000009621	Vav2	vav 2 oncogene [Source:MGI Symbol;Acc:MGI:102718]	brown	3	0.961897	1.39989e-11	-0.800524	2.24397e-05	0.833947	4.90629e-06	0.931878	2.33937e-09	0.956407	4.60789e-11	-0.854912	1.57851e-06	0.897781	7.94332e-08
ENSMUSG00000009687	Fxyd5	FXYD domain-containing ion transport regulator 5 [Source:MGI Symbol;Acc:MGI:1201785]	red	6	0.734711	0.000224734	-0.681615	0.000934238	0.698406	0.000614839	0.732004	0.000243558	0.739597	0.000193902	-0.606182	0.00460832	0.757748	0.000108848
ENSMUSG00000009828	Cilk1	ciliogenesis associated kinase 1 [Source:MGI Symbol;Acc:MGI:1934157]	yellow	4	0.60222	0.00495773	-0.278408	0.234601	0.321927	0.166303	0.563345	0.00969559	0.723949	0.000307732	-0.785022	4.14046e-05	0.681694	0.000932458
ENSMUSG00000010021	Kif19a	kinesin family member 19A [Source:MGI Symbol;Acc:MGI:2447024]	brown	3	0.781861	4.66306e-05	-0.759468	0.000102794	0.773047	6.43155e-05	0.835727	4.48348e-06	0.783639	4.36246e-05	-0.650794	0.00188721	0.645302	0.00212216
ENSMUSG00000010047	Hyal2	hyaluronoglucosaminidase 2 [Source:MGI Symbol;Acc:MGI:1196334]	blue	2	0.510937	0.0213218	-0.686554	0.000828376	0.681124	0.000945366	0.538887	0.0142189	0.448426	0.047362	-0.224374	0.341593	0.540999	0.0137714
ENSMUSG00000010051	Hyal1	hyaluronoglucosaminidase 1 [Source:MGI Symbol;Acc:MGI:96298]	brown	3	0.835238	4.59632e-06	-0.756533	0.00011331	0.770194	7.11598e-05	0.858883	1.24852e-06	0.833005	5.14388e-06	-0.709858	0.00045482	0.729726	0.000260425
ENSMUSG00000010064	Slc38a3	solute carrier family 38, member 3 [Source:MGI Symbol;Acc:MGI:1923507]	blue	2	0.519262	0.0189624	-0.78057	4.89232e-05	0.764364	8.71097e-05	0.639322	0.0024054	0.475336	0.0341634	-0.137587	0.562961	0.435274	0.0550897
ENSMUSG00000010175	Prox1	prospero homeobox 1 [Source:MGI Symbol;Acc:MGI:97772]	yellow	4	0.827588	6.71346e-06	-0.754031	0.000122993	0.770252	7.10123e-05	0.884551	2.25977e-07	0.870156	6.16077e-07	-0.752401	0.000129675	0.751725	0.000132536
ENSMUSG00000010307	Tmem86a	transmembrane protein 86A [Source:MGI Symbol;Acc:MGI:1915143]	brown	3	0.891964	1.27889e-07	-0.873797	4.83609e-07	0.891592	1.31723e-07	0.928627	3.51602e-09	0.850688	2.01087e-06	-0.705231	0.000514579	0.706696	0.000494977
ENSMUSG00000010358	Ifi35	interferon-induced protein 35 [Source:MGI Symbol;Acc:MGI:1917360]	grey	0	0.986283	1.554e-15	-0.887188	1.85392e-07	0.912727	2.02521e-08	0.97648	1.92091e-13	0.965667	5.55814e-12	-0.837918	4.00683e-06	0.905772	3.93417e-08
ENSMUSG00000010362	Rdm1	RAD52 motif 1 [Source:MGI Symbol;Acc:MGI:1913849]	blue	2	0.365711	0.112807	-0.6948	0.000674194	0.664472	0.00139478	0.500167	0.0247137	0.300283	0.198313	-0.0343947	0.885536	0.243114	0.301681
ENSMUSG00000010406	Mrpl52	mitochondrial ribosomal protein L52 [Source:MGI Symbol;Acc:MGI:1916086]	blue	2	0.471917	0.0356595	-0.715994	0.000384735	0.703274	0.000541795	0.56588	0.00930304	0.400809	0.0798862	-0.0882235	0.711483	0.390396	0.0887959
ENSMUSG00000010461	Eya4	EYA transcriptional coactivator and phosphatase 4 [Source:MGI Symbol;Acc:MGI:1337104]	yellow	4	0.824908	7.6334e-06	-0.573944	0.00813969	0.620425	0.00351551	0.769355	7.32871e-05	0.839588	3.67387e-06	-0.814	1.2604e-05	0.771558	6.78138e-05
ENSMUSG00000010529	Gm266	predicted gene 266 [Source:MGI Symbol;Acc:MGI:2685112]	blue	2	0.551923	0.0116344	-0.613885	0.00398699	0.634746	0.00264278	0.545642	0.0128275	0.411615	0.0713607	-0.263601	0.261455	0.339844	0.142643
ENSMUSG00000010660	Plcd1	phospholipase C, delta 1 [Source:MGI Symbol;Acc:MGI:97614]	blue	2	0.608326	0.00442789	-0.691686	0.000729282	0.699024	0.000605127	0.641276	0.00230954	0.521213	0.0184408	-0.36281	0.115908	0.453014	0.0448718
ENSMUSG00000010721	Lmbr1	limb region 1 [Source:MGI Symbol;Acc:MGI:1861746]	turquoise	1	-0.770108	7.13734e-05	0.909162	2.86544e-08	-0.912603	2.05035e-08	-0.807375	1.68296e-05	-0.707723	0.000481619	0.379888	0.0985073	-0.745447	0.00016181
ENSMUSG00000010803	Gabra1	gamma-aminobutyric acid (GABA) A receptor, subunit alpha 1 [Source:MGI Symbol;Acc:MGI:95613]	turquoise	1	-0.844112	2.8899e-06	0.966896	4.02081e-12	-0.951731	1.13318e-10	-0.903815	4.69911e-08	-0.806098	1.77721e-05	0.568234	0.00895032	-0.762942	9.14363e-05
ENSMUSG00000010825	Grid2ip	glutamate receptor, ionotropic, delta 2 (Grid2) interacting protein 1 [Source:MGI Symbol;Acc:MGI:2176213]	blue	2	-0.141908	0.55064	-0.243109	0.301692	0.209323	0.375772	-0.0457745	0.848033	-0.2499	0.287963	0.429195	0.0589704	-0.223279	0.344016
ENSMUSG00000010914	Pdhx	pyruvate dehydrogenase complex, component X [Source:MGI Symbol;Acc:MGI:1351627]	turquoise	1	-0.859588	1.19673e-06	0.950341	1.45562e-10	-0.949753	1.61483e-10	-0.898121	7.7189e-08	-0.796647	2.62817e-05	0.55154	0.0117045	-0.758412	0.000106477
ENSMUSG00000011148	Adssl1	adenylosuccinate synthetase like 1 [Source:MGI Symbol;Acc:MGI:87947]	blue	2	0.777052	5.56711e-05	-0.904749	4.3192e-08	0.899539	6.84048e-08	0.858156	1.30396e-06	0.728622	0.000268953	-0.525693	0.0172865	0.630451	0.0028831
ENSMUSG00000011179	Odc1	ornithine decarboxylase, structural 1 [Source:MGI Symbol;Acc:MGI:97402]	blue	2	0.907868	3.23859e-08	-0.884968	2.19088e-07	0.903398	4.87845e-08	0.926253	4.6787e-09	0.877754	3.68545e-07	-0.705447	0.000511645	0.814437	1.23613e-05
ENSMUSG00000011256	Adam19	a disintegrin and metallopeptidase domain 19 (meltrin beta) [Source:MGI Symbol;Acc:MGI:105377]	turquoise	1	-0.447362	0.0479543	0.710249	0.000450044	-0.692913	0.000707126	-0.563817	0.00962147	-0.36079	0.118103	0.149998	0.527906	-0.257674	0.272725
ENSMUSG00000011427	Zfp790	zinc finger protein 790 [Source:MGI Symbol;Acc:MGI:1923431]	turquoise	1	-0.500757	0.0245175	0.758823	0.000105029	-0.744153	0.000168482	-0.610679	0.00423656	-0.391857	0.0875039	0.159714	0.501195	-0.262205	0.264082
ENSMUSG00000011884	Gltp	glycolipid transfer protein [Source:MGI Symbol;Acc:MGI:1929253]	yellow	4	0.948028	2.17442e-10	-0.86237	1.01015e-06	0.88055	3.02459e-07	0.971291	1.13379e-12	0.959323	2.4977e-11	-0.822232	8.65946e-06	0.873524	4.92595e-07
ENSMUSG00000012017	Scarf2	scavenger receptor class F, member 2 [Source:MGI Symbol;Acc:MGI:1858430]	blue	2	0.823895	8.00886e-06	-0.782438	4.56361e-05	0.818916	1.00957e-05	0.789133	3.53694e-05	0.731847	0.000244691	-0.614442	0.00394492	0.718141	0.000362495
ENSMUSG00000012296	Tjap1	tight junction associated protein 1 [Source:MGI Symbol;Acc:MGI:1921344]	red	6	0.762771	9.19683e-05	-0.735996	0.000216247	0.741857	0.000180909	0.733062	0.00023605	0.772916	6.46177e-05	-0.607628	0.00448592	0.895224	9.82637e-08
ENSMUSG00000012819	Cdh23	cadherin 23 (otocadherin) [Source:MGI Symbol;Acc:MGI:1890219]	blue	2	0.924252	5.90937e-09	-0.943518	4.52273e-10	0.954104	7.26264e-11	0.957245	3.88094e-11	0.880891	2.95163e-07	-0.700303	0.000585439	0.794064	2.91456e-05
ENSMUSG00000012848	Rps5	ribosomal protein S5 [Source:MGI Symbol;Acc:MGI:1097682]	blue	2	0.824737	7.69575e-06	-0.950985	1.2974e-10	0.961336	1.59337e-11	0.853051	1.75779e-06	0.735775	0.000217687	-0.457213	0.0426829	0.743577	0.000171529
ENSMUSG00000013076	Amotl1	angiomotin-like 1 [Source:MGI Symbol;Acc:MGI:1922973]	blue	2	0.942042	5.67301e-10	-0.913184	1.93498e-08	0.933208	1.96863e-09	0.937918	1.03724e-09	0.898725	7.33287e-08	-0.680892	0.00095067	0.871912	5.4868e-07
ENSMUSG00000013089	Etv5	ets variant 5 [Source:MGI Symbol;Acc:MGI:1096867]	turquoise	1	-0.402277	0.0786856	0.613646	0.0040052	-0.586697	0.0065442	-0.511398	0.0211851	-0.313883	0.177756	0.200831	0.395875	-0.127836	0.591198
ENSMUSG00000013155	Enkd1	enkurin domain containing 1 [Source:MGI Symbol;Acc:MGI:2142593]	blue	2	0.45627	0.0431668	-0.70055	0.000581712	0.698334	0.000615976	0.481143	0.0317352	0.326003	0.160699	-0.0577379	0.808945	0.399231	0.0811917
ENSMUSG00000013275	Slc41a1	solute carrier family 41, member 1 [Source:MGI Symbol;Acc:MGI:2444823]	red	6	0.854187	1.64635e-06	-0.82409	7.93532e-06	0.834789	4.7023e-06	0.841743	3.28e-06	0.851455	1.92547e-06	-0.661392	0.00149498	0.910587	2.49852e-08
ENSMUSG00000013523	Bcas1	brain enriched myelin associated protein 1 [Source:MGI Symbol;Acc:MGI:1924210]	brown	3	0.855988	1.48239e-06	-0.853667	1.69659e-06	0.852946	1.76842e-06	0.935339	1.48196e-09	0.887659	1.78853e-07	-0.722899	0.000317072	0.758194	0.000107251
ENSMUSG00000013663	Pten	phosphatase and tensin homolog [Source:MGI Symbol;Acc:MGI:109583]	turquoise	1	-0.683238	0.000898269	0.920826	8.68754e-09	-0.898016	7.7872e-08	-0.754425	0.000121423	-0.608706	0.00439646	0.319404	0.16984	-0.620921	0.00348176
ENSMUSG00000013707	Tnfaip8l2	tumor necrosis factor, alpha-induced protein 8-like 2 [Source:MGI Symbol;Acc:MGI:1917019]	yellow	4	0.98556	2.46052e-15	-0.846571	2.52832e-06	0.880478	3.04019e-07	0.948174	2.12109e-10	0.969632	1.86867e-12	-0.848817	2.2333e-06	0.949267	1.75793e-10
ENSMUSG00000014329	Bicc1	BicC family RNA binding protein 1 [Source:MGI Symbol;Acc:MGI:1933388]	brown	3	0.77811	5.35634e-05	-0.763517	8.96647e-05	0.764751	8.59644e-05	0.837864	4.0181e-06	0.79072	3.32516e-05	-0.616093	0.0038223	0.665824	0.0013526
ENSMUSG00000014361	Mertk	MER proto-oncogene tyrosine kinase [Source:MGI Symbol;Acc:MGI:96965]	blue	2	0.83909	3.77057e-06	-0.768496	7.55199e-05	0.81179	1.38974e-05	0.81005	1.49953e-05	0.756183	0.000114623	-0.582702	0.00701368	0.701049	0.00057421
ENSMUSG00000014418	Hps5	HPS5, biogenesis of lysosomal organelles complex 2 subunit 2 [Source:MGI Symbol;Acc:MGI:2180307]	yellow	4	0.926124	4.75075e-09	-0.848268	2.30247e-06	0.863071	9.6734e-07	0.926323	4.63997e-09	0.921934	7.68497e-09	-0.776715	5.63573e-05	0.866914	7.5977e-07
ENSMUSG00000014444	Piezo1	piezo-type mechanosensitive ion channel component 1 [Source:MGI Symbol;Acc:MGI:3603204]	brown	3	0.982995	1.06159e-14	-0.857415	1.36272e-06	0.886213	1.99587e-07	0.967099	3.80732e-12	0.97948	5.68845e-14	-0.858568	1.27224e-06	0.933477	1.9002e-09
ENSMUSG00000014592	Camta1	calmodulin binding transcription activator 1 [Source:MGI Symbol;Acc:MGI:2140230]	turquoise	1	-0.773525	6.32283e-05	0.948819	1.89941e-10	-0.928917	3.39321e-09	-0.839817	3.63015e-06	-0.706166	0.000501997	0.463891	0.0393713	-0.661743	0.00148326
ENSMUSG00000014599	Csf1	colony stimulating factor 1 (macrophage) [Source:MGI Symbol;Acc:MGI:1339753]	grey	0	0.9938	1.25677e-18	-0.888729	1.64763e-07	0.915642	1.50806e-08	0.982352	1.47931e-14	0.975933	2.35781e-13	-0.842321	3.18077e-06	0.918091	1.16742e-08
ENSMUSG00000014778	Fhod1	formin homology 2 domain containing 1 [Source:MGI Symbol;Acc:MGI:2679008]	blue	2	0.941313	6.33191e-10	-0.906394	3.71531e-08	0.919253	1.03104e-08	0.928497	3.57263e-09	0.907296	3.4169e-08	-0.737195	0.000208575	0.900915	6.07318e-08
ENSMUSG00000014791	Elmo3	engulfment and cell motility 3 [Source:MGI Symbol;Acc:MGI:2679007]	brown	3	0.51857	0.0191502	-0.706533	0.000497131	0.684682	0.000867229	0.637721	0.00248634	0.482259	0.0312846	-0.285506	0.222387	0.341981	0.139989
ENSMUSG00000014813	Stc1	stanniocalcin 1 [Source:MGI Symbol;Acc:MGI:109131]	turquoise	1	-0.772696	6.51275e-05	0.716645	0.000377874	-0.736435	0.000213413	-0.836392	4.334e-06	-0.786337	3.93842e-05	0.686178	0.000836046	-0.593149	0.0058407
ENSMUSG00000014846	Tppp3	tubulin polymerization-promoting protein family member 3 [Source:MGI Symbol;Acc:MGI:1915221]	blue	2	0.900317	6.39696e-08	-0.929259	3.25344e-09	0.936451	1.27296e-09	0.908475	3.05838e-08	0.861824	1.04458e-06	-0.64069	0.00233796	0.878675	3.45495e-07
ENSMUSG00000015085	Entpd2	ectonucleoside triphosphate diphosphohydrolase 2 [Source:MGI Symbol;Acc:MGI:1096863]	green	5	-0.53854	0.0142936	0.207423	0.380218	-0.231574	0.325909	-0.503958	0.0234742	-0.658609	0.00159065	0.832775	5.20333e-06	-0.556702	0.0107883
ENSMUSG00000015133	Lrrk1	leucine-rich repeat kinase 1 [Source:MGI Symbol;Acc:MGI:2142227]	grey	0	0.977169	1.47345e-13	-0.830338	5.87115e-06	0.860791	1.11264e-06	0.952925	9.08508e-11	0.979911	4.7059e-14	-0.852119	1.85416e-06	0.943897	4.26223e-10
ENSMUSG00000015189	Casd1	CAS1 domain containing 1 [Source:MGI Symbol;Acc:MGI:2384865]	turquoise	1	-0.713701	0.000409765	0.908341	3.09744e-08	-0.87926	3.3152e-07	-0.771665	6.75562e-05	-0.657009	0.00164794	0.408916	0.0734233	-0.663175	0.00143625
ENSMUSG00000015224	Cyp2j9	cytochrome P450, family 2, subfamily j, polypeptide 9 [Source:MGI Symbol;Acc:MGI:1921769]	green	5	-0.691813	0.000726949	0.432526	0.0568195	-0.481795	0.0314715	-0.602889	0.0048973	-0.653975	0.00176137	0.722127	0.000324092	-0.550985	0.0118067
ENSMUSG00000015243	Abca1	ATP-binding cassette, sub-family A (ABC1), member 1 [Source:MGI Symbol;Acc:MGI:99607]	brown	3	0.985759	2.17337e-15	-0.877786	3.67727e-07	0.909444	2.78929e-08	0.972159	8.62848e-13	0.958941	2.71333e-11	-0.80348	1.98471e-05	0.891162	1.36276e-07
ENSMUSG00000015247	Nipsnap3b	nipsnap homolog 3B [Source:MGI Symbol;Acc:MGI:1913786]	brown	3	0.889426	1.56112e-07	-0.817163	1.09355e-05	0.843219	3.03189e-06	0.918996	1.05993e-08	0.868677	6.78388e-07	-0.75753	0.000109637	0.704319	0.000527123
ENSMUSG00000015289	Lage3	L antigen family, member 3 [Source:MGI Symbol;Acc:MGI:1913442]	blue	2	0.537432	0.0145341	-0.703465	0.000539087	0.716013	0.000384536	0.617339	0.00373185	0.473203	0.0350911	-0.164321	0.488762	0.414786	0.0689933
ENSMUSG00000015312	Gadd45b	growth arrest and DNA-damage-inducible 45 beta [Source:MGI Symbol;Acc:MGI:107776]	grey	0	0.72496	0.000298962	-0.603765	0.00481897	0.616981	0.00375769	0.670461	0.00121604	0.703457	0.000539199	-0.637423	0.00250163	0.726027	0.000289938
ENSMUSG00000015335	Zdhhc12	zinc finger, DHHC domain containing 12 [Source:MGI Symbol;Acc:MGI:1913470]	brown	3	0.605282	0.00468583	-0.634142	0.00267554	0.645512	0.00211276	0.699984	0.000590301	0.646583	0.00206529	-0.519802	0.0188169	0.519329	0.0189441
ENSMUSG00000015342	Xk	X-linked Kx blood group [Source:MGI Symbol;Acc:MGI:103569]	turquoise	1	-0.774547	6.09527e-05	0.906377	3.7211e-08	-0.89385	1.09924e-07	-0.820401	9.42879e-06	-0.709024	0.000465129	0.481125	0.0317427	-0.690718	0.000747164
ENSMUSG00000015354	Pcolce2	procollagen C-endopeptidase enhancer 2 [Source:MGI Symbol;Acc:MGI:1923727]	blue	2	0.688842	0.000782865	-0.819877	9.6596e-06	0.811564	1.40359e-05	0.749363	0.000142965	0.63158	0.00281822	-0.417168	0.067254	0.600895	0.00507943
ENSMUSG00000015396	Cd83	CD83 antigen [Source:MGI Symbol;Acc:MGI:1328316]	blue	2	0.923643	6.33693e-09	-0.929109	3.31402e-09	0.945309	3.40648e-10	0.948671	1.94837e-10	0.873803	4.83404e-07	-0.652176	0.00183163	0.801806	2.12812e-05
ENSMUSG00000015484	Fam163a	family with sequence similarity 163, member A [Source:MGI Symbol;Acc:MGI:3618859]	green	5	-0.816467	1.12851e-05	0.720439	0.000339904	-0.724874	0.000299699	-0.839001	3.78818e-06	-0.835846	4.45642e-06	0.786449	3.9216e-05	-0.707327	0.000486731
ENSMUSG00000015501	Hivep2	human immunodeficiency virus type I enhancer binding protein 2 [Source:MGI Symbol;Acc:MGI:1338076]	turquoise	1	-0.766554	8.07918e-05	0.961127	1.67141e-11	-0.943477	4.55122e-10	-0.842013	3.23335e-06	-0.699058	0.000604602	0.426344	0.0608599	-0.668808	0.00126333
ENSMUSG00000015647	Lama5	laminin, alpha 5 [Source:MGI Symbol;Acc:MGI:105382]	blue	2	0.897648	8.03328e-08	-0.943953	4.22494e-10	0.955666	5.34878e-11	0.932342	2.20349e-09	0.835263	4.59048e-06	-0.613916	0.00398465	0.758729	0.000105357
ENSMUSG00000015714	Cers2	ceramide synthase 2 [Source:MGI Symbol;Acc:MGI:1924143]	brown	3	0.938022	1.0222e-09	-0.929354	3.21511e-09	0.939463	8.31515e-10	0.982656	1.26644e-14	0.927756	3.90902e-09	-0.740639	0.000187818	0.839907	3.61305e-06
ENSMUSG00000015776	Med22	mediator complex subunit 22 [Source:MGI Symbol;Acc:MGI:98446]	blue	2	0.848534	2.26875e-06	-0.895298	9.76723e-08	0.899465	6.88408e-08	0.891025	1.37758e-07	0.811595	1.40172e-05	-0.600584	0.00510831	0.731049	0.000250514
ENSMUSG00000015806	Qdpr	quinoid dihydropteridine reductase [Source:MGI Symbol;Acc:MGI:97836]	blue	2	0.677231	0.00103758	-0.834062	4.87804e-06	0.813178	1.30726e-05	0.773958	6.22552e-05	0.638449	0.00244923	-0.411753	0.0712563	0.517174	0.0195335
ENSMUSG00000015839	Nfe2l2	nuclear factor, erythroid derived 2, like 2 [Source:MGI Symbol;Acc:MGI:108420]	blue	2	0.977451	1.31925e-13	-0.881792	2.766e-07	0.908072	3.1772e-08	0.96388	8.71763e-12	0.960242	2.04046e-11	-0.798075	2.48048e-05	0.928985	3.36492e-09
ENSMUSG00000015850	Adamtsl4	ADAMTS-like 4 [Source:MGI Symbol;Acc:MGI:2389008]	blue	2	0.935762	1.39909e-09	-0.950344	1.45492e-10	0.959196	2.56754e-11	0.973316	5.9128e-13	0.906298	3.7485e-08	-0.731289	0.00024875	0.826516	7.06919e-06
ENSMUSG00000015852	Fcrls	Fc receptor-like S, scavenger receptor [Source:MGI Symbol;Acc:MGI:1933397]	brown	3	0.975596	2.66912e-13	-0.907541	3.33951e-08	0.924634	5.65473e-09	0.986795	1.10527e-15	0.965866	5.2787e-12	-0.814779	1.21741e-05	0.897605	8.06214e-08
ENSMUSG00000015947	Fcgr1	Fc receptor, IgG, high affinity I [Source:MGI Symbol;Acc:MGI:95498]	grey	0	0.994976	1.90111e-19	-0.866941	7.58456e-07	0.902374	5.34308e-08	0.96527	6.15518e-12	0.964587	7.31604e-12	-0.836368	4.33932e-06	0.912268	2.11954e-08
ENSMUSG00000015950	Ncf1	neutrophil cytosolic factor 1 [Source:MGI Symbol;Acc:MGI:97283]	grey	0	0.993113	3.22828e-18	-0.871661	5.57901e-07	0.903361	4.89451e-08	0.972925	6.73041e-13	0.973844	4.94967e-13	-0.838847	3.81864e-06	0.920491	9.01321e-09
ENSMUSG00000016087	Fli1	Friend leukemia integration 1 [Source:MGI Symbol;Acc:MGI:95554]	red	6	0.800498	2.24636e-05	-0.533826	0.015339	0.571297	0.00850775	0.731187	0.000249495	0.861465	1.06781e-06	-0.827442	6.76102e-06	0.897673	8.01633e-08
ENSMUSG00000016128	Stard13	StAR-related lipid transfer (START) domain containing 13 [Source:MGI Symbol;Acc:MGI:2385331]	yellow	4	0.797061	2.58454e-05	-0.759597	0.000102351	0.762421	9.30694e-05	0.824092	7.93469e-06	0.817961	1.05458e-05	-0.699429	0.000598839	0.762828	9.17925e-05
ENSMUSG00000016150	Tenm1	teneurin transmembrane protein 1 [Source:MGI Symbol;Acc:MGI:1345185]	turquoise	1	-0.612292	0.00410946	0.85276	1.78739e-06	-0.844153	2.88353e-06	-0.670373	0.00121852	-0.52046	0.0186408	0.187163	0.429444	-0.582232	0.0070706
ENSMUSG00000016194	Hsd11b1	hydroxysteroid 11-beta dehydrogenase 1 [Source:MGI Symbol;Acc:MGI:103562]	turquoise	1	-0.84541	2.69387e-06	0.632008	0.00279398	-0.675496	0.00108106	-0.775445	5.90115e-05	-0.847787	2.36463e-06	0.808042	1.63553e-05	-0.841388	3.34226e-06
ENSMUSG00000016200	Syt14	synaptotagmin XIV [Source:MGI Symbol;Acc:MGI:2444490]	turquoise	1	-0.670244	0.00122214	0.851625	1.90699e-06	-0.842565	3.13969e-06	-0.733172	0.00023528	-0.585396	0.00669412	0.345245	0.136	-0.544017	0.0131518
ENSMUSG00000016206	H2-M3	histocompatibility 2, M region locus 3 [Source:MGI Symbol;Acc:MGI:95915]	brown	3	0.970745	1.34087e-12	-0.895426	9.66469e-08	0.920807	8.70598e-09	0.978216	9.69635e-14	0.946196	2.94976e-10	-0.809206	1.55541e-05	0.851335	1.93868e-06
ENSMUSG00000016256	Ctsz	cathepsin Z [Source:MGI Symbol;Acc:MGI:1891190]	blue	2	0.990869	4.0543e-17	-0.914086	1.7673e-08	0.939593	8.16001e-10	0.985674	2.29167e-15	0.963472	9.63053e-12	-0.80403	1.93944e-05	0.908476	3.05824e-08
ENSMUSG00000016356	Col20a1	collagen, type XX, alpha 1 [Source:MGI Symbol;Acc:MGI:1920618]	blue	2	0.97445	4.01648e-13	-0.876156	4.11748e-07	0.904236	4.52469e-08	0.955425	5.61086e-11	0.941658	6.01192e-10	-0.816906	1.10635e-05	0.880937	2.94185e-07
ENSMUSG00000016382	Pls3	plastin 3 (T-isoform) [Source:MGI Symbol;Acc:MGI:104807]	turquoise	1	-0.878272	3.55425e-07	0.954948	6.16439e-11	-0.953855	7.61688e-11	-0.902149	5.45071e-08	-0.817282	1.08766e-05	0.589029	0.00628232	-0.795331	2.77083e-05
ENSMUSG00000016386	Mpped2	metallophosphoesterase domain containing 2 [Source:MGI Symbol;Acc:MGI:1924265]	turquoise	1	-0.797406	2.54872e-05	0.773893	6.24006e-05	-0.781036	4.80852e-05	-0.774432	6.12046e-05	-0.758137	0.000107453	0.637025	0.00252225	-0.772851	6.47675e-05
ENSMUSG00000016495	Plgrkt	plasminogen receptor, C-terminal lysine transmembrane protein [Source:MGI Symbol;Acc:MGI:1915009]	brown	3	0.849607	2.13693e-06	-0.829243	6.19503e-06	0.824192	7.89709e-06	0.879263	3.31457e-07	0.828163	6.5292e-06	-0.701529	0.00056709	0.713827	0.00040835
ENSMUSG00000016496	Cd274	CD274 antigen [Source:MGI Symbol;Acc:MGI:1926446]	brown	3	0.9852	3.06704e-15	-0.905856	3.90397e-08	0.933295	1.94626e-09	0.988963	2.21793e-16	0.954832	6.30586e-11	-0.810511	1.46976e-05	0.86548	8.32116e-07
ENSMUSG00000016528	Mapkapk2	MAP kinase-activated protein kinase 2 [Source:MGI Symbol;Acc:MGI:109298]	red	6	0.935233	1.50347e-09	-0.840235	3.55151e-06	0.869275	6.52546e-07	0.900204	6.45931e-08	0.912673	2.03613e-08	-0.761821	9.49776e-05	0.933015	2.01897e-09
ENSMUSG00000016534	Lamp2	lysosomal-associated membrane protein 2 [Source:MGI Symbol;Acc:MGI:96748]	brown	3	0.978467	8.74135e-14	-0.885307	2.13624e-07	0.910447	2.5326e-08	0.991872	1.42732e-17	0.966401	4.58782e-12	-0.835709	4.48768e-06	0.860318	1.145e-06
ENSMUSG00000016763	Scube1	signal peptide, CUB domain, EGF-like 1 [Source:MGI Symbol;Acc:MGI:1890616]	turquoise	1	-0.696351	0.0006481	0.885366	2.12671e-07	-0.87537	4.34564e-07	-0.775029	5.99032e-05	-0.594318	0.00572016	0.348421	0.132197	-0.47229	0.0354936
ENSMUSG00000016918	Sulf1	sulfatase 1 [Source:MGI Symbol;Acc:MGI:2138563]	yellow	4	0.943455	4.56677e-10	-0.791719	3.19761e-05	0.813819	1.27063e-05	0.932976	2.02914e-09	0.94678	2.67944e-10	-0.890121	1.47889e-07	0.831829	5.45442e-06
ENSMUSG00000016995	Matn4	matrilin 4 [Source:MGI Symbol;Acc:MGI:1328314]	blue	2	0.969683	1.84098e-12	-0.881407	2.8439e-07	0.913867	1.80686e-08	0.945184	3.47533e-10	0.933972	1.78002e-09	-0.777595	5.45814e-05	0.912691	2.03239e-08
ENSMUSG00000017009	Sdc4	syndecan 4 [Source:MGI Symbol;Acc:MGI:1349164]	blue	2	0.981921	1.8351e-14	-0.894874	1.01129e-07	0.924824	5.53135e-09	0.95648	4.54059e-11	0.940004	7.68469e-10	-0.776182	5.74585e-05	0.913138	1.94404e-08
ENSMUSG00000017057	Il13ra1	interleukin 13 receptor, alpha 1 [Source:MGI Symbol;Acc:MGI:105052]	brown	3	0.986311	1.5253e-15	-0.847749	2.36966e-06	0.886261	1.98865e-07	0.955465	5.56677e-11	0.95891	2.73151e-11	-0.825596	7.38746e-06	0.915868	1.47333e-08
ENSMUSG00000017307	Acot8	acyl-CoA thioesterase 8 [Source:MGI Symbol;Acc:MGI:2158201]	blue	2	0.410992	0.0718327	-0.705092	0.000516481	0.664996	0.0013783	0.492361	0.0274285	0.323016	0.164794	-0.0903695	0.704763	0.331731	0.153045
ENSMUSG00000017376	Nlk	nemo like kinase [Source:MGI Symbol;Acc:MGI:1201387]	turquoise	1	-0.799366	2.35324e-05	0.963086	1.05699e-11	-0.955957	5.04616e-11	-0.862664	9.91965e-07	-0.716155	0.000383032	0.460726	0.0409148	-0.65395	0.00176231
ENSMUSG00000017386	Traf4	TNF receptor associated factor 4 [Source:MGI Symbol;Acc:MGI:1202880]	blue	2	0.777574	5.46215e-05	-0.816655	1.11898e-05	0.822261	8.64794e-06	0.771976	6.68157e-05	0.719906	0.000345035	-0.553621	0.0113279	0.710533	0.000446612
ENSMUSG00000017390	Aldoc	aldolase C, fructose-bisphosphate [Source:MGI Symbol;Acc:MGI:101863]	green	5	-0.41765	0.0669059	0.0134178	0.955227	-0.0470544	0.843833	-0.355548	0.123939	-0.515517	0.0199965	0.798538	2.43418e-05	-0.334658	0.149233
ENSMUSG00000017404	Rpl19	ribosomal protein L19 [Source:MGI Symbol;Acc:MGI:98020]	blue	2	0.325248	0.161727	-0.517607	0.0194139	0.522496	0.018104	0.403732	0.0775096	0.272651	0.244822	-0.0158689	0.947058	0.304315	0.19206
ENSMUSG00000017412	Cacnb4	calcium channel, voltage-dependent, beta 4 subunit [Source:MGI Symbol;Acc:MGI:103301]	turquoise	1	-0.834565	4.75584e-06	0.943368	4.62919e-10	-0.937703	1.06916e-09	-0.866885	7.61157e-07	-0.792533	3.09671e-05	0.531017	0.0159907	-0.835737	4.4812e-06
ENSMUSG00000017418	Arl5b	ADP-ribosylation factor-like 5B [Source:MGI Symbol;Acc:MGI:1923119]	turquoise	1	-0.182258	0.441849	0.541704	0.0136246	-0.50325	0.0237019	-0.329033	0.156618	-0.0903426	0.704847	-0.127334	0.592669	0.0575268	0.809631
ENSMUSG00000017446	C1qtnf1	C1q and tumor necrosis factor related protein 1 [Source:MGI Symbol;Acc:MGI:1919254]	yellow	4	0.60745	0.00450089	-0.500589	0.0245734	0.522173	0.0181884	0.622223	0.00339432	0.647145	0.00204072	-0.594666	0.00568465	0.578592	0.00752508
ENSMUSG00000017561	Crlf3	cytokine receptor-like factor 3 [Source:MGI Symbol;Acc:MGI:1860086]	red	6	0.920675	8.83345e-09	-0.826793	6.97594e-06	0.866043	8.03058e-07	0.893949	1.09047e-07	0.893238	1.15493e-07	-0.713901	0.000407528	0.909474	2.78132e-08
ENSMUSG00000017677	Wsb1	WD repeat and SOCS box-containing 1 [Source:MGI Symbol;Acc:MGI:1926139]	brown	3	0.88464	2.24491e-07	-0.880092	3.12501e-07	0.900317	6.39649e-08	0.895115	9.91497e-08	0.806085	1.77813e-05	-0.640053	0.00236913	0.699001	0.000605498
ENSMUSG00000017713	Tha1	threonine aldolase 1 [Source:MGI Symbol;Acc:MGI:1919026]	blue	2	0.79467	2.8451e-05	-0.842176	3.20548e-06	0.856116	1.4713e-06	0.819451	9.85105e-06	0.713386	0.000413305	-0.570745	0.00858609	0.618975	0.00361585
ENSMUSG00000017734	Dbndd2	dysbindin (dystrobrevin binding protein 1) domain containing 2 [Source:MGI Symbol;Acc:MGI:106562]	yellow	4	0.910874	2.42986e-08	-0.719694	0.000347097	0.743448	0.000172219	0.906896	3.54641e-08	0.942034	5.68039e-10	-0.899988	6.5813e-08	0.810271	1.48519e-05
ENSMUSG00000017747	Ghdc	GH3 domain containing [Source:MGI Symbol;Acc:MGI:1931556]	red	6	0.794885	2.82078e-05	-0.837942	4.00191e-06	0.835991	4.42363e-06	0.829627	6.07966e-06	0.790952	3.29517e-05	-0.615856	0.0038397	0.786791	3.87065e-05
ENSMUSG00000017754	Pltp	phospholipid transfer protein [Source:MGI Symbol;Acc:MGI:103151]	brown	3	0.56748	0.00906211	-0.732868	0.000237412	0.71885	0.000355391	0.719317	0.00035078	0.588593	0.00633064	-0.363836	0.114805	0.442332	0.0508317
ENSMUSG00000017756	Slc12a7	solute carrier family 12, member 7 [Source:MGI Symbol;Acc:MGI:1342283]	grey	0	0.982938	1.09416e-14	-0.852349	1.82992e-06	0.880286	3.08224e-07	0.975436	2.82863e-13	0.976158	2.16862e-13	-0.870918	5.86003e-07	0.887755	1.77557e-07
ENSMUSG00000017760	Ctsa	cathepsin A [Source:MGI Symbol;Acc:MGI:97748]	brown	3	0.944869	3.65503e-10	-0.888812	1.63707e-07	0.909667	2.73028e-08	0.965813	5.35156e-12	0.948031	2.17316e-10	-0.782393	4.57137e-05	0.899753	6.71568e-08
ENSMUSG00000017765	Slc12a4	solute carrier family 12, member 4 [Source:MGI Symbol;Acc:MGI:1309465]	blue	2	0.891813	1.2943e-07	-0.878176	3.57818e-07	0.895992	9.22379e-08	0.887884	1.75814e-07	0.86945	6.45154e-07	-0.652569	0.00181608	0.894407	1.05059e-07
ENSMUSG00000017774	Myo1c	myosin IC [Source:MGI Symbol;Acc:MGI:106612]	yellow	4	0.848861	2.22782e-06	-0.681109	0.000945713	0.719601	0.000348006	0.813254	1.30284e-05	0.878113	3.5941e-07	-0.793698	2.9573e-05	0.907605	3.31961e-08
ENSMUSG00000017830	Dhx58	DEXH (Asp-Glu-X-His) box polypeptide 58 [Source:MGI Symbol;Acc:MGI:1931560]	grey	0	0.979354	6.00686e-14	-0.879023	3.37141e-07	0.908644	3.00983e-08	0.97001	1.67191e-12	0.952174	1.04466e-10	-0.832981	5.15003e-06	0.87636	4.05995e-07
ENSMUSG00000017831	Rab5a	RAB5A, member RAS oncogene family [Source:MGI Symbol;Acc:MGI:105926]	turquoise	1	-0.633758	0.00269654	0.860271	1.14829e-06	-0.840595	3.48505e-06	-0.67048	0.00121551	-0.543209	0.0133155	0.256788	0.274436	-0.597539	0.00539852
ENSMUSG00000017978	Cadps2	Ca2+-dependent activator protein for secretion 2 [Source:MGI Symbol;Acc:MGI:2443963]	turquoise	1	-0.82853	6.41404e-06	0.96366	9.20035e-12	-0.953076	8.83147e-11	-0.905239	4.1309e-08	-0.79804	2.48409e-05	0.525403	0.0173593	-0.743359	0.000172698
ENSMUSG00000018008	Cyth4	cytohesin 4 [Source:MGI Symbol;Acc:MGI:2441702]	blue	2	0.994497	4.30763e-19	-0.902149	5.45035e-08	0.929656	3.09715e-09	0.983478	8.20909e-15	0.966351	4.64866e-12	-0.818295	1.03866e-05	0.905945	3.87248e-08
ENSMUSG00000018042	Cyb5r3	cytochrome b5 reductase 3 [Source:MGI Symbol;Acc:MGI:94893]	brown	3	0.960026	2.14038e-11	-0.919613	9.91721e-09	0.936217	1.31472e-09	0.986139	1.70578e-15	0.947293	2.46068e-10	-0.782967	4.47408e-05	0.861756	1.04897e-06
ENSMUSG00000018102	H2bc4	H2B clustered histone 4 [Source:MGI Symbol;Acc:MGI:1915274]	brown	3	0.465143	0.0387734	-0.452401	0.0451989	0.438666	0.0530109	0.509306	0.0218101	0.55552	0.0109928	-0.457589	0.0424907	0.573809	0.00815818
ENSMUSG00000018143	Mafk	v-maf musculoaponeurotic fibrosarcoma oncogene family, protein K (avian) [Source:MGI Symbol;Acc:MGI:99951]	brown	3	0.96857	2.53641e-12	-0.859248	1.22141e-06	0.885513	2.10356e-07	0.956262	4.74565e-11	0.951455	1.19175e-10	-0.836358	4.34146e-06	0.897253	8.30417e-08
ENSMUSG00000018166	Erbb3	erb-b2 receptor tyrosine kinase 3 [Source:MGI Symbol;Acc:MGI:95411]	red	6	0.725568	0.00029379	-0.440579	0.0518651	0.493448	0.0270372	0.640863	0.00232955	0.7897	3.46e-05	-0.745075	0.000163703	0.850763	2.00245e-06
ENSMUSG00000018169	Mfng	MFNG O-fucosylpeptide 3-beta-N-acetylglucosaminyltransferase [Source:MGI Symbol;Acc:MGI:1095404]	yellow	4	0.896365	8.9429e-08	-0.773938	6.23005e-05	0.808194	1.62482e-05	0.892813	1.19501e-07	0.908818	2.96068e-08	-0.785623	4.04708e-05	0.858021	1.31453e-06
ENSMUSG00000018217	Pmp22	peripheral myelin protein 22 [Source:MGI Symbol;Acc:MGI:97631]	brown	3	0.94628	2.9097e-10	-0.918469	1.1214e-08	0.940164	7.50655e-10	0.968737	2.41924e-12	0.914971	1.61551e-08	-0.730143	0.000257265	0.839624	3.66701e-06
ENSMUSG00000018293	Pfn1	profilin 1 [Source:MGI Symbol;Acc:MGI:97549]	blue	2	0.859792	1.18204e-06	-0.83239	5.30431e-06	0.853539	1.70917e-06	0.847041	2.46396e-06	0.822084	8.71971e-06	-0.638922	0.00242539	0.832282	5.33288e-06
ENSMUSG00000018339	Gpx3	glutathione peroxidase 3 [Source:MGI Symbol;Acc:MGI:105102]	blue	2	0.768786	7.47595e-05	-0.696569	0.000644496	0.740872	0.000186479	0.726401	0.000286828	0.708448	0.000472368	-0.518605	0.0191406	0.731115	0.000250028
ENSMUSG00000018341	Il12rb2	interleukin 12 receptor, beta 2 [Source:MGI Symbol;Acc:MGI:1270861]	turquoise	1	-0.555091	0.0110678	0.664244	0.00140198	-0.667688	0.00129623	-0.590059	0.00616943	-0.537161	0.0145933	0.37668	0.101621	-0.604308	0.00477096
ENSMUSG00000018381	Abi3	ABI family member 3 [Source:MGI Symbol;Acc:MGI:1913860]	blue	2	0.64427	0.00216894	-0.701501	0.000567496	0.717734	0.000366624	0.644086	0.00217737	0.60465	0.00474091	-0.371392	0.106908	0.682592	0.000912435
ENSMUSG00000018395	Kif3a	kinesin family member 3A [Source:MGI Symbol;Acc:MGI:107689]	turquoise	1	-0.81694	1.10463e-05	0.927125	4.21746e-09	-0.921994	7.63341e-09	-0.866191	7.95558e-07	-0.756523	0.000113349	0.492375	0.0274235	-0.707904	0.000479293
ENSMUSG00000018459	Slc13a3	solute carrier family 13 (sodium-dependent dicarboxylate transporter), member 3 [Source:MGI Symbol;Acc:MGI:2149635]	blue	2	0.611491	0.00417216	-0.804038	1.93879e-05	0.7837	4.35252e-05	0.730473	0.000254788	0.60695	0.00454303	-0.3266	0.159889	0.54893	0.0121912
ENSMUSG00000018470	Kcnab3	potassium voltage-gated channel, shaker-related subfamily, beta member 3 [Source:MGI Symbol;Acc:MGI:1336208]	turquoise	1	-0.772804	6.48758e-05	0.756966	0.000111704	-0.751308	0.000134328	-0.850415	2.0421e-06	-0.803554	1.97857e-05	0.698354	0.000615666	-0.639433	0.00239984
ENSMUSG00000018481	Appbp2	amyloid beta precursor protein (cytoplasmic tail) binding protein 2 [Source:MGI Symbol;Acc:MGI:1914134]	turquoise	1	-0.645341	0.00212042	0.922045	7.58986e-09	-0.897342	8.24232e-08	-0.727583	0.000277194	-0.563301	0.00970255	0.246996	0.293786	-0.58113	0.00720573
ENSMUSG00000018548	Trim37	tripartite motif-containing 37 [Source:MGI Symbol;Acc:MGI:2153072]	turquoise	1	-0.89473	1.02327e-07	0.987255	8.04679e-16	-0.985407	2.70305e-15	-0.933312	1.94189e-09	-0.829232	6.19822e-06	0.598315	0.00532331	-0.778921	5.19931e-05
ENSMUSG00000018554	Ybx2	Y box protein 2 [Source:MGI Symbol;Acc:MGI:1096372]	blue	2	0.425612	0.0613525	-0.686396	0.00083159	0.656289	0.0016743	0.465355	0.0386729	0.327162	0.159129	-0.131864	0.57946	0.423943	0.0624868
ENSMUSG00000018574	Acadvl	acyl-Coenzyme A dehydrogenase, very long chain [Source:MGI Symbol;Acc:MGI:895149]	blue	2	0.698885	0.000607312	-0.877682	3.70398e-07	0.864635	8.77535e-07	0.745413	0.000161978	0.620198	0.00353106	-0.310548	0.182657	0.630233	0.00289574
ENSMUSG00000018585	Atox1	antioxidant 1 copper chaperone [Source:MGI Symbol;Acc:MGI:1333855]	blue	2	0.66655	0.00133042	-0.815476	1.17999e-05	0.805278	1.84006e-05	0.711365	0.000436673	0.626453	0.00312284	-0.360105	0.118855	0.686941	0.000820516
ENSMUSG00000018593	Sparc	secreted acidic cysteine rich glycoprotein [Source:MGI Symbol;Acc:MGI:98373]	blue	2	0.950507	1.41326e-10	-0.906649	3.62858e-08	0.933251	1.9575e-09	0.92765	3.95947e-09	0.889081	1.60344e-07	-0.686844	0.000822478	0.881172	2.89264e-07
ENSMUSG00000018648	Dusp14	dual specificity phosphatase 14 [Source:MGI Symbol;Acc:MGI:1927168]	turquoise	1	-0.630518	0.0028792	0.71979	0.000346157	-0.720595	0.00033842	-0.704058	0.000530758	-0.542847	0.0133893	0.456551	0.0430221	-0.303293	0.193633
ENSMUSG00000018654	Ikzf1	IKAROS family zinc finger 1 [Source:MGI Symbol;Acc:MGI:1342540]	red	6	0.994409	4.97115e-19	-0.858711	1.2614e-06	0.892351	1.24007e-07	0.9605	1.92609e-11	0.976209	2.12773e-13	-0.844568	2.81961e-06	0.948848	1.89006e-10
ENSMUSG00000018669	Cdk5rap3	CDK5 regulatory subunit associated protein 3 [Source:MGI Symbol;Acc:MGI:1933126]	blue	2	0.545717	0.0128128	-0.768303	7.60324e-05	0.749782	0.000141069	0.632814	0.00274872	0.461942	0.0403166	-0.26482	0.259173	0.375829	0.102458
ENSMUSG00000018672	Copz2	coatomer protein complex, subunit zeta 2 [Source:MGI Symbol;Acc:MGI:1929008]	blue	2	0.579291	0.00743602	-0.784626	4.20307e-05	0.785375	4.08539e-05	0.641441	0.00230161	0.462982	0.0398101	-0.205201	0.385456	0.409706	0.0728148
ENSMUSG00000018727	Cpsf4l	cleavage and polyadenylation specific factor 4-like [Source:MGI Symbol;Acc:MGI:1277182]	red	6	0.563098	0.00973452	-0.452017	0.0454044	0.467552	0.0376426	0.479947	0.0322242	0.572758	0.00830301	-0.511851	0.0210517	0.725601	0.000293511
ENSMUSG00000018774	Cd68	CD68 antigen [Source:MGI Symbol;Acc:MGI:88342]	blue	2	0.982289	1.52699e-14	-0.893118	1.16611e-07	0.921857	7.75106e-09	0.972231	8.43206e-13	0.960004	2.15074e-11	-0.799126	2.37645e-05	0.916939	1.31814e-08
ENSMUSG00000018800	Abca5	ATP-binding cassette, sub-family A (ABC1), member 5 [Source:MGI Symbol;Acc:MGI:2386607]	turquoise	1	-0.704316	0.000527163	0.930402	2.82149e-09	-0.908241	3.12675e-08	-0.807938	1.64285e-05	-0.660249	0.00153367	0.362336	0.11642	-0.614948	0.00390698
ENSMUSG00000018819	Lsp1	lymphocyte specific 1 [Source:MGI Symbol;Acc:MGI:96832]	yellow	4	0.954233	7.08438e-11	-0.806416	1.75328e-05	0.842663	3.12328e-06	0.917633	1.2254e-08	0.945512	3.29644e-10	-0.831637	5.50658e-06	0.937383	1.11834e-09
ENSMUSG00000018899	Irf1	interferon regulatory factor 1 [Source:MGI Symbol;Acc:MGI:96590]	blue	2	0.978323	9.27745e-14	-0.896493	8.84795e-08	0.92098	8.54186e-09	0.973217	6.1114e-13	0.952384	1.0049e-10	-0.782859	4.4923e-05	0.8916	1.31639e-07
ENSMUSG00000018920	Cxcl16	chemokine (C-X-C motif) ligand 16 [Source:MGI Symbol;Acc:MGI:1932682]	grey	0	0.991185	2.95606e-17	-0.863842	9.22138e-07	0.897227	8.32212e-08	0.963837	8.81019e-12	0.967106	3.7999e-12	-0.829518	6.1121e-06	0.916322	1.40562e-08
ENSMUSG00000018931	Natd1	N-acetyltransferase domain containing 1 [Source:MGI Symbol;Acc:MGI:1344388]	yellow	4	0.783503	4.38493e-05	-0.693354	0.000699313	0.703761	0.000534912	0.80325	2.00396e-05	0.816443	1.12974e-05	-0.735597	0.000218851	0.746254	0.000157762
ENSMUSG00000018965	Ywhah	tyrosine 3-monooxygenase/tryptophan 5-monooxygenase activation protein, eta polypeptide [Source:MGI Symbol;Acc:MGI:109194]	turquoise	1	-0.897552	8.09792e-08	0.967325	3.58157e-12	-0.969076	2.19584e-12	-0.941971	5.73471e-10	-0.849031	2.20685e-06	0.634638	0.00264861	-0.775541	5.88075e-05
ENSMUSG00000019055	Plod1	procollagen-lysine, 2-oxoglutarate 5-dioxygenase 1 [Source:MGI Symbol;Acc:MGI:99907]	yellow	4	0.932924	2.04296e-09	-0.851378	1.93396e-06	0.864891	8.63548e-07	0.941735	5.94266e-10	0.944573	3.83133e-10	-0.790651	3.33412e-05	0.882189	2.68757e-07
ENSMUSG00000019232	Etnppl	ethanolamine phosphate phospholyase [Source:MGI Symbol;Acc:MGI:1919010]	green	5	-0.573312	0.00822639	0.227819	0.334034	-0.26691	0.255292	-0.523391	0.0178721	-0.664941	0.00138004	0.847007	2.46855e-06	-0.546999	0.0125618
ENSMUSG00000019359	Gdpd2	glycerophosphodiester phosphodiesterase domain containing 2 [Source:MGI Symbol;Acc:MGI:1918834]	blue	2	0.483733	0.030697	-0.674792	0.00109914	0.652139	0.00183309	0.546468	0.0126653	0.42632	0.0608759	-0.162678	0.49318	0.444952	0.0493173
ENSMUSG00000019539	Rcn3	reticulocalbin 3, EF-hand calcium binding domain [Source:MGI Symbol;Acc:MGI:1277122]	brown	3	0.919749	9.77156e-09	-0.885473	2.10989e-07	0.902365	5.3474e-08	0.956922	4.14801e-11	0.920021	9.48743e-09	-0.751977	0.000131465	0.841688	3.28961e-06
ENSMUSG00000019577	Pdk4	pyruvate dehydrogenase kinase, isoenzyme 4 [Source:MGI Symbol;Acc:MGI:1351481]	blue	2	0.435967	0.0546605	-0.69337	0.000699035	0.655282	0.00171173	0.50937	0.0217909	0.383837	0.0947713	-0.0616711	0.796185	0.432283	0.0569742
ENSMUSG00000019689	Fmc1	formation of mitochondrial complex V assembly factor 1 [Source:MGI Symbol;Acc:MGI:1913367]	green	5	-0.165072	0.486752	-0.227123	0.335553	0.180674	0.445895	-0.0593512	0.803705	-0.229452	0.330487	0.472073	0.0355902	-0.173685	0.46397
ENSMUSG00000019775	Rgs17	regulator of G-protein signaling 17 [Source:MGI Symbol;Acc:MGI:1927469]	turquoise	1	-0.740171	0.000190526	0.926357	4.6215e-09	-0.903286	4.92711e-08	-0.800083	2.2851e-05	-0.683637	0.000889597	0.433136	0.0564321	-0.695923	0.000655208
ENSMUSG00000019785	Clvs2	clavesin 2 [Source:MGI Symbol;Acc:MGI:2443223]	turquoise	1	-0.891653	1.3109e-07	0.895667	9.47502e-08	-0.899367	6.9421e-08	-0.92549	5.11869e-09	-0.870719	5.93731e-07	0.732313	0.000241346	-0.790825	3.31157e-05
ENSMUSG00000019789	Hey2	hairy/enhancer-of-split related with YRPW motif 2 [Source:MGI Symbol;Acc:MGI:1341884]	grey	0	0.3348	0.149051	-0.290342	0.214308	0.300809	0.197491	0.294514	0.207495	0.3213	0.167178	-0.243533	0.300824	0.376769	0.101534
ENSMUSG00000019790	Stxbp5	syntaxin binding protein 5 (tomosyn) [Source:MGI Symbol;Acc:MGI:1926058]	turquoise	1	-0.828007	6.57876e-06	0.96764	3.28594e-12	-0.956884	4.18116e-11	-0.881963	2.73196e-07	-0.781361	4.75074e-05	0.522179	0.0181868	-0.783274	4.42274e-05
ENSMUSG00000019796	Lrp11	low density lipoprotein receptor-related protein 11 [Source:MGI Symbol;Acc:MGI:2442989]	turquoise	1	-0.903104	5.00814e-08	0.937781	1.05747e-09	-0.95071	1.36294e-10	-0.92178	7.81718e-09	-0.848796	2.23586e-06	0.612963	0.00405751	-0.821249	9.06536e-06
ENSMUSG00000019823	Mical1	microtubule associated monooxygenase, calponin and LIM domain containing 1 [Source:MGI Symbol;Acc:MGI:2385847]	blue	2	0.853831	1.68065e-06	-0.897687	8.00657e-08	0.919651	9.87662e-09	0.889831	1.51266e-07	0.789099	3.54154e-05	-0.557449	0.0106606	0.720145	0.000342728
ENSMUSG00000019828	Grm1	glutamate receptor, metabotropic 1 [Source:MGI Symbol;Acc:MGI:1351338]	turquoise	1	-0.884601	2.25137e-07	0.796135	2.68286e-05	-0.815495	1.17899e-05	-0.903511	4.82899e-08	-0.903371	4.88984e-08	0.812257	1.36149e-05	-0.846739	2.50516e-06
ENSMUSG00000019831	Wasf1	WASP family, member 1 [Source:MGI Symbol;Acc:MGI:1890563]	turquoise	1	-0.872819	5.16489e-07	0.864075	9.08816e-07	-0.8654	8.36361e-07	-0.878337	3.53798e-07	-0.825274	7.50173e-06	0.647215	0.00203772	-0.758742	0.000105312
ENSMUSG00000019838	Slc16a10	solute carrier family 16 (monocarboxylic acid transporters), member 10 [Source:MGI Symbol;Acc:MGI:1919722]	grey	0	0.741408	0.00018343	-0.678571	0.00100503	0.69604	0.000653263	0.750515	0.000137798	0.698922	0.000606726	-0.594652	0.005686	0.571511	0.00847739
ENSMUSG00000019850	Tnfaip3	tumor necrosis factor, alpha-induced protein 3 [Source:MGI Symbol;Acc:MGI:1196377]	red	6	0.785941	3.99828e-05	-0.542335	0.0134943	0.576687	0.0077722	0.716968	0.00037451	0.850681	2.01171e-06	-0.787631	3.74793e-05	0.900853	6.10599e-08
ENSMUSG00000019852	Arfgef3	ARFGEF family member 3 [Source:MGI Symbol;Acc:MGI:106387]	turquoise	1	-0.746208	0.000157986	0.939677	8.06018e-10	-0.921176	8.35887e-09	-0.808186	1.62543e-05	-0.68563	0.000847365	0.391086	0.0881844	-0.711859	0.000430859
ENSMUSG00000019861	Gopc	golgi associated PDZ and coiled-coil motif containing [Source:MGI Symbol;Acc:MGI:2149946]	turquoise	1	-0.645009	0.00213536	0.867842	7.15921e-07	-0.850342	2.05048e-06	-0.700587	0.000581153	-0.554292	0.0112085	0.280604	0.230777	-0.568073	0.00897409
ENSMUSG00000019873	Reep3	receptor accessory protein 3 [Source:MGI Symbol;Acc:MGI:88930]	brown	3	0.94198	5.72692e-10	-0.861759	1.04877e-06	0.883429	2.45492e-07	0.96152	1.52764e-11	0.947062	2.557e-10	-0.803133	2.01378e-05	0.870149	6.16362e-07
ENSMUSG00000019874	Fabp7	fatty acid binding protein 7, brain [Source:MGI Symbol;Acc:MGI:101916]	brown	3	0.937893	1.04088e-09	-0.813419	1.29335e-05	0.846452	2.54493e-06	0.924318	5.86456e-09	0.913967	1.78868e-08	-0.801384	2.16573e-05	0.825452	7.43827e-06
ENSMUSG00000019877	Serinc1	serine incorporator 1 [Source:MGI Symbol;Acc:MGI:1926228]	turquoise	1	-0.880187	3.10411e-07	0.979497	5.64623e-14	-0.976994	1.5775e-13	-0.918345	1.13633e-08	-0.820374	9.44077e-06	0.570248	0.0086572	-0.781914	4.65396e-05
ENSMUSG00000019880	Rspo3	R-spondin 3 [Source:MGI Symbol;Acc:MGI:1920030]	turquoise	1	-0.624525	0.00324427	0.841578	3.30884e-06	-0.814445	1.23568e-05	-0.724321	0.000304481	-0.592599	0.00589806	0.334844	0.148993	-0.562793	0.0097827
ENSMUSG00000019888	Mgat4c	MGAT4 family, member C [Source:MGI Symbol;Acc:MGI:1914819]	turquoise	1	-0.640329	0.00235562	0.805884	1.79342e-05	-0.77611	5.76092e-05	-0.692473	0.000715013	-0.581154	0.00720279	0.37383	0.104446	-0.548224	0.0123256
ENSMUSG00000019889	Ptprk	protein tyrosine phosphatase, receptor type, K [Source:MGI Symbol;Acc:MGI:103310]	turquoise	1	-0.7293	0.000263684	0.902178	5.43682e-08	-0.893519	1.12905e-07	-0.779591	5.07271e-05	-0.639896	0.00237688	0.370369	0.107954	-0.631902	0.00279993
ENSMUSG00000019892	Lrriq1	leucine-rich repeats and IQ motif containing 1 [Source:MGI Symbol;Acc:MGI:1922228]	turquoise	1	-0.537231	0.014578	0.641345	0.00230626	-0.627088	0.00308367	-0.498521	0.0252678	-0.447917	0.047645	0.289996	0.21488	-0.538539	0.0142937
ENSMUSG00000019906	Lin7a	lin-7 homolog A (C. elegans) [Source:MGI Symbol;Acc:MGI:2135609]	turquoise	1	-0.823536	8.1457e-06	0.95433	6.95239e-11	-0.95173	1.13336e-10	-0.881305	2.86505e-07	-0.754053	0.000122906	0.533269	0.0154666	-0.703781	0.000534636
ENSMUSG00000019917	Septin10	septin 10 [Source:MGI Symbol;Acc:MGI:1918110]	brown	3	0.893014	1.17591e-07	-0.883832	2.38326e-07	0.895315	9.7537e-08	0.91766	1.22198e-08	0.843087	3.05338e-06	-0.712504	0.00042337	0.726096	0.000289363
ENSMUSG00000019920	Lims1	LIM and senescent cell antigen-like domains 1 [Source:MGI Symbol;Acc:MGI:1195263]	yellow	4	0.883995	2.35478e-07	-0.764322	8.72344e-05	0.787525	3.76319e-05	0.901718	5.66128e-08	0.907784	3.26439e-08	-0.78354	4.37881e-05	0.815626	1.17206e-05
ENSMUSG00000019929	Dcn	decorin [Source:MGI Symbol;Acc:MGI:94872]	blue	2	0.543622	0.0132315	-0.707359	0.000486314	0.705773	0.000507257	0.634145	0.00267535	0.493014	0.027193	-0.271892	0.24619	0.436544	0.0543041
ENSMUSG00000019943	Atp2b1	ATPase, Ca++ transporting, plasma membrane 1 [Source:MGI Symbol;Acc:MGI:104653]	turquoise	1	-0.866432	7.83426e-07	0.975356	2.91168e-13	-0.972167	8.60546e-13	-0.909778	2.70135e-08	-0.820008	9.60171e-06	0.568508	0.00890992	-0.813624	1.28166e-05
ENSMUSG00000019944	Rhobtb1	Rho-related BTB domain containing 1 [Source:MGI Symbol;Acc:MGI:1916538]	brown	3	0.878066	3.60601e-07	-0.784043	4.29658e-05	0.804376	1.91141e-05	0.895188	9.85543e-08	0.888581	1.66649e-07	-0.753178	0.000126453	0.803672	1.96884e-05
ENSMUSG00000019952	Poc1b	POC1 centriolar protein B [Source:MGI Symbol;Acc:MGI:1918511]	blue	2	0.810112	1.49552e-05	-0.694603	0.000677566	0.729741	0.00026031	0.787943	3.70327e-05	0.811215	1.42521e-05	-0.657263	0.00163874	0.815378	1.1852e-05
ENSMUSG00000019978	Epb41l2	erythrocyte membrane protein band 4.1 like 2 [Source:MGI Symbol;Acc:MGI:103009]	grey	0	0.992574	6.35132e-18	-0.863525	9.40507e-07	0.894681	1.0274e-07	0.965695	5.5171e-12	0.971107	1.20022e-12	-0.837476	4.09936e-06	0.921366	8.18552e-09
ENSMUSG00000019988	Nedd1	neural precursor cell expressed, developmentally down-regulated gene 1 [Source:MGI Symbol;Acc:MGI:97293]	yellow	4	0.770137	7.13023e-05	-0.515649	0.0199594	0.546595	0.0126404	0.7019	0.000561623	0.817146	1.09439e-05	-0.825582	7.39259e-06	0.800681	2.22953e-05
ENSMUSG00000019990	Pde7b	phosphodiesterase 7B [Source:MGI Symbol;Acc:MGI:1352752]	green	5	-0.848153	2.31721e-06	0.699226	0.000601982	-0.721082	0.000333808	-0.805055	1.85746e-05	-0.856905	1.40446e-06	0.789456	3.49289e-05	-0.872543	5.26102e-07
ENSMUSG00000019997	Ccn2	cellular communication network factor 2 [Source:MGI Symbol;Acc:MGI:95537]	turquoise	1	-0.644155	0.00217423	0.819796	9.69583e-06	-0.814864	1.21276e-05	-0.70606	0.000503405	-0.537916	0.0144285	0.279829	0.232122	-0.434979	0.0552736
ENSMUSG00000020009	Ifngr1	interferon gamma receptor 1 [Source:MGI Symbol;Acc:MGI:107655]	grey	0	0.992794	4.84464e-18	-0.85424	1.64135e-06	0.889645	1.53482e-07	0.970586	1.40706e-12	0.976826	1.68327e-13	-0.854656	1.6022e-06	0.917854	1.19713e-08
ENSMUSG00000020015	Cdk17	cyclin-dependent kinase 17 [Source:MGI Symbol;Acc:MGI:97517]	turquoise	1	-0.878333	3.53914e-07	0.953506	8.14182e-11	-0.958387	3.05484e-11	-0.912706	2.02937e-08	-0.827671	6.68675e-06	0.614784	0.00391928	-0.798125	2.47543e-05
ENSMUSG00000020021	Fgd6	FYVE, RhoGEF and PH domain containing 6 [Source:MGI Symbol;Acc:MGI:1261419]	green	5	-0.683888	0.000884183	0.540762	0.0138211	-0.549032	0.012172	-0.724405	0.00030375	-0.721605	0.000328919	0.785914	4.00242e-05	-0.489028	0.0286571
ENSMUSG00000020023	Tmcc3	transmembrane and coiled coil domains 3 [Source:MGI Symbol;Acc:MGI:2442900]	brown	3	0.869193	6.56052e-07	-0.861565	1.0613e-06	0.87851	3.49528e-07	0.929183	3.28404e-09	0.876657	3.97743e-07	-0.680525	0.000959093	0.7895	3.48694e-05
ENSMUSG00000020024	Cep83	centrosomal protein 83 [Source:MGI Symbol;Acc:MGI:1924298]	turquoise	1	-0.746788	0.000155131	0.875469	4.3163e-07	-0.855399	1.53434e-06	-0.810016	1.50174e-05	-0.706896	0.000492346	0.513003	0.0207156	-0.649035	0.00195997
ENSMUSG00000020032	Nuak1	NUAK family, SNF1-like kinase, 1 [Source:MGI Symbol;Acc:MGI:1925226]	turquoise	1	-0.345652	0.135509	0.588641	0.0063253	-0.555808	0.0109427	-0.463508	0.039556	-0.244993	0.297844	0.0956176	0.688419	-0.0359839	0.880283
ENSMUSG00000020037	Rfx4	regulatory factor X, 4 (influences HLA class II expression) [Source:MGI Symbol;Acc:MGI:1918387]	blue	2	0.660476	0.00152592	-0.730274	0.000256279	0.765694	8.32226e-05	0.684945	0.000861681	0.551938	0.0116317	-0.307528	0.187173	0.489719	0.0283988
ENSMUSG00000020053	Igf1	insulin-like growth factor 1 [Source:MGI Symbol;Acc:MGI:96432]	turquoise	1	-0.634043	0.00268095	0.769735	7.23165e-05	-0.759836	0.000101535	-0.708241	0.000474991	-0.602652	0.0049186	0.42868	0.0593086	-0.516569	0.0197017
ENSMUSG00000020061	Mybpc1	myosin binding protein C, slow-type [Source:MGI Symbol;Acc:MGI:1336213]	turquoise	1	-0.50108	0.0244107	0.509204	0.021841	-0.49291	0.0272305	-0.573232	0.00823732	-0.561882	0.00992813	0.461506	0.0405306	-0.487711	0.0291542
ENSMUSG00000020075	Ddx21	DExD box helicase 21 [Source:MGI Symbol;Acc:MGI:1860494]	yellow	4	0.891147	1.36439e-07	-0.668449	0.00127379	0.711639	0.000433441	0.83235	5.3148e-06	0.893097	1.16806e-07	-0.841901	3.25267e-06	0.851702	1.89864e-06
ENSMUSG00000020077	Srgn	serglycin [Source:MGI Symbol;Acc:MGI:97756]	brown	3	0.968678	2.45969e-12	-0.887386	1.82614e-07	0.912328	2.10686e-08	0.972216	8.47209e-13	0.956065	4.93713e-11	-0.794378	2.87832e-05	0.906123	3.80932e-08
ENSMUSG00000020092	Pald1	phosphatase domain containing, paladin 1 [Source:MGI Symbol;Acc:MGI:1351623]	blue	2	0.948383	2.04704e-10	-0.936174	1.32243e-09	0.956747	4.29965e-11	0.966942	3.97226e-12	0.905884	3.89411e-08	-0.708948	0.000466078	0.841463	3.32893e-06
ENSMUSG00000020096	Tbata	thymus, brain and testes associated [Source:MGI Symbol;Acc:MGI:1923820]	turquoise	1	-0.528843	0.0165099	0.700053	0.000589246	-0.697929	0.000622435	-0.569528	0.00876109	-0.419051	0.065902	0.204864	0.386254	-0.348365	0.132263
ENSMUSG00000020097	Sgpl1	sphingosine phosphate lyase 1 [Source:MGI Symbol;Acc:MGI:1261415]	brown	3	0.9841	5.82315e-15	-0.873604	4.89924e-07	0.898577	7.42616e-08	0.967929	3.03419e-12	0.962893	1.10695e-11	-0.826496	7.07616e-06	0.903396	4.87919e-08
ENSMUSG00000020098	Pcbd1	pterin 4 alpha carbinolamine dehydratase/dimerization cofactor of hepatocyte nuclear factor 1 alpha (TCF1) 1 [Source:MGI Symbol;Acc:MGI:94873]	blue	2	0.555679	0.010965	-0.704649	0.000522551	0.72346	0.000312055	0.603969	0.00480087	0.478889	0.0326613	-0.185256	0.434244	0.486384	0.029662
ENSMUSG00000020100	Slc29a3	solute carrier family 29 (nucleoside transporters), member 3 [Source:MGI Symbol;Acc:MGI:1918529]	brown	3	0.966169	4.87699e-12	-0.861995	1.0337e-06	0.886907	1.89392e-07	0.967299	3.60664e-12	0.953705	7.83914e-11	-0.831754	5.4745e-06	0.857023	1.39469e-06
ENSMUSG00000020101	Vsir	V-set immunoregulatory receptor [Source:MGI Symbol;Acc:MGI:1921298]	brown	3	0.98882	2.48938e-16	-0.883684	2.4093e-07	0.912017	2.17273e-08	0.9842	5.50433e-15	0.975528	2.7361e-13	-0.83442	4.79079e-06	0.904357	4.4754e-08
ENSMUSG00000020102	Slc16a7	solute carrier family 16 (monocarboxylic acid transporters), member 7 [Source:MGI Symbol;Acc:MGI:1330284]	turquoise	1	-0.78886	3.57453e-05	0.970084	1.6355e-12	-0.960305	2.01167e-11	-0.863966	9.15045e-07	-0.72498	0.000298788	0.438567	0.053071	-0.695299	0.000665696
ENSMUSG00000020105	Lrig3	leucine-rich repeats and immunoglobulin-like domains 3 [Source:MGI Symbol;Acc:MGI:2443955]	grey	0	0.673006	0.00114613	-0.582569	0.00702977	0.624425	0.00325068	0.657244	0.00163942	0.642342	0.00225864	-0.499432	0.0249601	0.598941	0.00526328
ENSMUSG00000020114	Cand1	cullin associated and neddylation disassociated 1 [Source:MGI Symbol;Acc:MGI:1261820]	turquoise	1	-0.829261	6.18945e-06	0.962711	1.15606e-11	-0.958339	3.08599e-11	-0.870208	6.1399e-07	-0.754495	0.000121145	0.504545	0.0232871	-0.738865	0.000198273
ENSMUSG00000020120	Plek	pleckstrin [Source:MGI Symbol;Acc:MGI:1860485]	brown	3	0.993416	2.15583e-18	-0.884449	2.27695e-07	0.915655	1.50603e-08	0.981729	2.01694e-14	0.966558	4.4002e-12	-0.832816	5.19278e-06	0.890913	1.38975e-07
ENSMUSG00000020131	Pcsk4	proprotein convertase subtilisin/kexin type 4 [Source:MGI Symbol;Acc:MGI:97514]	blue	2	0.379219	0.0991508	-0.665976	0.00134795	0.638363	0.00245359	0.470749	0.0361818	0.28189	0.228556	-0.107865	0.650801	0.244244	0.299371
ENSMUSG00000020140	Lgr5	leucine rich repeat containing G protein coupled receptor 5 [Source:MGI Symbol;Acc:MGI:1341817]	green	5	-0.475893	0.0339246	0.357111	0.122177	-0.363597	0.115061	-0.451425	0.0457226	-0.466085	0.0383284	0.593457	0.00580874	-0.377481	0.100837
ENSMUSG00000020142	Slc1a4	solute carrier family 1 (glutamate/neutral amino acid transporter), member 4 [Source:MGI Symbol;Acc:MGI:2135601]	yellow	4	0.864363	8.92623e-07	-0.699525	0.000597356	0.730988	0.000250964	0.831243	5.61509e-06	0.875145	4.41318e-07	-0.815738	1.16616e-05	0.830243	5.89888e-06
ENSMUSG00000020143	Dock2	dedicator of cyto-kinesis 2 [Source:MGI Symbol;Acc:MGI:2149010]	brown	3	0.989933	9.72357e-17	-0.872478	5.28382e-07	0.901001	6.02781e-08	0.971161	1.18039e-12	0.972074	8.86506e-13	-0.833263	5.07792e-06	0.915078	1.59786e-08
ENSMUSG00000020167	Tcf3	transcription factor 3 [Source:MGI Symbol;Acc:MGI:98510]	blue	2	0.737473	0.000206827	-0.816247	1.13975e-05	0.81713	1.09517e-05	0.75722	0.000110769	0.685475	0.000850594	-0.479269	0.0325036	0.71226	0.000426191
ENSMUSG00000020173	Cobl	cordon-bleu WH2 repeat [Source:MGI Symbol;Acc:MGI:105056]	turquoise	1	-0.74294	0.000174956	0.83094	5.69968e-06	-0.824994	7.60248e-06	-0.764382	8.70558e-05	-0.677494	0.00103113	0.469439	0.0367752	-0.675903	0.00107072
ENSMUSG00000020184	Mdm2	transformed mouse 3T3 cell double minute 2 [Source:MGI Symbol;Acc:MGI:96952]	yellow	4	0.908631	3.01369e-08	-0.644293	0.00216792	0.696468	0.000646159	0.82966	6.06985e-06	0.92225	7.41805e-09	-0.868946	6.66646e-07	0.929749	3.06156e-09
ENSMUSG00000020189	Osbpl8	oxysterol binding protein-like 8 [Source:MGI Symbol;Acc:MGI:2443807]	turquoise	1	-0.640238	0.00236005	0.893059	1.17171e-07	-0.871666	5.57727e-07	-0.717553	0.000368471	-0.534478	0.015191	0.278927	0.233694	-0.501581	0.0242457
ENSMUSG00000020232	Hmg20b	high mobility group 20B [Source:MGI Symbol;Acc:MGI:1341190]	blue	2	0.685567	0.00084867	-0.718546	0.000358424	0.737319	0.000207791	0.680245	0.000965571	0.624907	0.00321991	-0.444993	0.0492937	0.624157	0.00326784
ENSMUSG00000020241	Col6a2	collagen, type VI, alpha 2 [Source:MGI Symbol;Acc:MGI:88460]	brown	3	0.795694	2.73082e-05	-0.851347	1.93737e-06	0.851017	1.97392e-06	0.877091	3.85952e-07	0.791053	3.28213e-05	-0.645388	0.00211831	0.666498	0.001332
ENSMUSG00000020246	Hcfc2	host cell factor C2 [Source:MGI Symbol;Acc:MGI:1915183]	turquoise	1	-0.473675	0.0348841	0.742531	0.000177186	-0.708835	0.000467489	-0.579368	0.00742623	-0.360513	0.118406	0.164142	0.489244	-0.205469	0.384823
ENSMUSG00000020250	Txnrd1	thioredoxin reductase 1 [Source:MGI Symbol;Acc:MGI:1354175]	red	6	0.935021	1.54714e-09	-0.791914	3.17317e-05	0.828585	6.39674e-06	0.886905	1.89419e-07	0.918334	1.13767e-08	-0.770568	7.02278e-05	0.922214	7.44737e-09
ENSMUSG00000020251	Glt8d2	glycosyltransferase 8 domain containing 2 [Source:MGI Symbol;Acc:MGI:1922032]	turquoise	1	-0.577153	0.00771109	0.780292	4.94304e-05	-0.750557	0.00013761	-0.635667	0.00259352	-0.508829	0.0219545	0.239025	0.310138	-0.511385	0.021189
ENSMUSG00000020256	Aldh1l2	aldehyde dehydrogenase 1 family, member L2 [Source:MGI Symbol;Acc:MGI:2444680]	grey	0	0.990242	7.3528e-17	-0.87985	3.17941e-07	0.908379	3.08633e-08	0.974395	4.09505e-13	0.965557	5.71772e-12	-0.841797	3.27053e-06	0.899868	6.64933e-08
ENSMUSG00000020258	Glyctk	glycerate kinase [Source:MGI Symbol;Acc:MGI:2444085]	green	5	-0.53091	0.0160159	0.183307	0.439179	-0.226242	0.337482	-0.43128	0.0576165	-0.603408	0.00485077	0.706115	0.000502672	-0.633438	0.00271414
ENSMUSG00000020272	Stk10	serine/threonine kinase 10 [Source:MGI Symbol;Acc:MGI:1099439]	grey	0	0.907043	3.49832e-08	-0.835155	4.61568e-06	0.865939	8.08365e-07	0.895336	9.73651e-08	0.899428	6.9056e-08	-0.714827	0.000397308	0.912377	2.09673e-08
ENSMUSG00000020275	Rel	reticuloendotheliosis oncogene [Source:MGI Symbol;Acc:MGI:97897]	grey	0	0.639823	0.00238048	-0.396221	0.0837263	0.432419	0.0568871	0.529179	0.0164288	0.619494	0.00357967	-0.631906	0.00279972	0.653507	0.0017794
ENSMUSG00000020282	Rhbdf1	rhomboid 5 homolog 1 [Source:MGI Symbol;Acc:MGI:104328]	brown	3	0.976858	1.66236e-13	-0.904161	4.55518e-08	0.926205	4.70548e-09	0.975086	3.20852e-13	0.958137	3.22093e-11	-0.820031	9.59151e-06	0.908983	2.91447e-08
ENSMUSG00000020333	Acsl6	acyl-CoA synthetase long-chain family member 6 [Source:MGI Symbol;Acc:MGI:894291]	green	5	-0.974862	3.47549e-13	0.819295	9.92153e-06	-0.849402	2.16153e-06	-0.94411	4.12244e-10	-0.961081	1.68911e-11	0.894664	1.02879e-07	-0.892565	1.21905e-07
ENSMUSG00000020334	Slc22a4	solute carrier family 22 (organic cation transporter), member 4 [Source:MGI Symbol;Acc:MGI:1353479]	blue	2	0.945219	3.45618e-10	-0.908279	3.11552e-08	0.926293	4.65681e-09	0.962437	1.23378e-11	0.917042	1.30396e-08	-0.718865	0.000355245	0.840658	3.47339e-06
ENSMUSG00000020340	Cyfip2	cytoplasmic FMR1 interacting protein 2 [Source:MGI Symbol;Acc:MGI:1924134]	turquoise	1	-0.930141	2.91541e-09	0.892302	1.24487e-07	-0.901697	5.67183e-08	-0.921708	7.88014e-09	-0.884784	2.22099e-07	0.725404	0.000295173	-0.836852	4.23298e-06
ENSMUSG00000020357	Flt4	FMS-like tyrosine kinase 4 [Source:MGI Symbol;Acc:MGI:95561]	grey	0	0.896705	8.69312e-08	-0.795582	2.74312e-05	0.830772	5.7472e-06	0.886459	1.9592e-07	0.890431	1.44342e-07	-0.737203	0.000208522	0.857515	1.35464e-06
ENSMUSG00000020361	Hspa4	heat shock protein 4 [Source:MGI Symbol;Acc:MGI:1342292]	turquoise	1	-0.836634	4.28057e-06	0.959423	2.44393e-11	-0.96081	1.79604e-11	-0.894867	1.01186e-07	-0.770024	7.15842e-05	0.5405	0.0138762	-0.70465	0.000522536
ENSMUSG00000020363	Gfpt2	glutamine fructose-6-phosphate transaminase 2 [Source:MGI Symbol;Acc:MGI:1338883]	brown	3	0.813346	1.29758e-05	-0.775063	5.98309e-05	0.801277	2.17535e-05	0.824692	7.71216e-06	0.754799	0.000119948	-0.602068	0.00497159	0.651848	0.00184467
ENSMUSG00000020372	Rack1	receptor for activated C kinase 1 [Source:MGI Symbol;Acc:MGI:101849]	blue	2	0.898913	7.21661e-08	-0.946541	2.78757e-10	0.964573	7.34126e-12	0.918903	1.07049e-08	0.843929	2.91857e-06	-0.592926	0.00586389	0.839094	3.76989e-06
ENSMUSG00000020374	Rasgef1c	RasGEF domain family, member 1C [Source:MGI Symbol;Acc:MGI:1921813]	green	5	-0.765357	8.41952e-05	0.581016	0.00721989	-0.592899	0.00586671	-0.752473	0.000129375	-0.793558	2.97371e-05	0.806308	1.76137e-05	-0.647333	0.00203257
ENSMUSG00000020377	Ltc4s	leukotriene C4 synthase [Source:MGI Symbol;Acc:MGI:107498]	brown	3	0.955721	5.29044e-11	-0.886251	1.99013e-07	0.914762	1.65024e-08	0.95552	5.50581e-11	0.927491	4.03609e-09	-0.785207	4.11141e-05	0.880674	2.99778e-07
ENSMUSG00000020388	Pdlim4	PDZ and LIM domain 4 [Source:MGI Symbol;Acc:MGI:1353470]	blue	2	0.973203	6.14005e-13	-0.923639	6.33965e-09	0.939557	8.20204e-10	0.981328	2.44842e-14	0.955089	5.99587e-11	-0.782931	4.48013e-05	0.902254	5.40038e-08
ENSMUSG00000020396	Nefh	neurofilament, heavy polypeptide [Source:MGI Symbol;Acc:MGI:97309]	turquoise	1	-0.798347	2.45327e-05	0.81041	1.47622e-05	-0.800728	2.22521e-05	-0.874272	4.68297e-07	-0.791845	3.18173e-05	0.704814	0.000520283	-0.602393	0.00494202
ENSMUSG00000020399	Havcr2	hepatitis A virus cellular receptor 2 [Source:MGI Symbol;Acc:MGI:2159682]	brown	3	0.974776	3.58219e-13	-0.881813	2.7618e-07	0.91082	2.44269e-08	0.970567	1.41513e-12	0.944007	4.18953e-10	-0.801012	2.19923e-05	0.863673	9.31869e-07
ENSMUSG00000020411	Nipal4	NIPA-like domain containing 4 [Source:MGI Symbol;Acc:MGI:2444671]	yellow	4	0.768754	7.48446e-05	-0.599048	0.00525301	0.619125	0.00360534	0.748508	0.00014691	0.811618	1.40029e-05	-0.782915	4.48291e-05	0.769189	7.37139e-05
ENSMUSG00000020422	Tns3	tensin 3 [Source:MGI Symbol;Acc:MGI:2443012]	blue	2	0.959912	2.1952e-11	-0.89145	1.33216e-07	0.914081	1.76832e-08	0.952781	9.33308e-11	0.940993	6.64122e-10	-0.749062	0.000144346	0.906969	3.52245e-08
ENSMUSG00000020427	Igfbp3	insulin-like growth factor binding protein 3 [Source:MGI Symbol;Acc:MGI:96438]	grey	0	0.969913	1.72055e-12	-0.807021	1.70865e-05	0.845465	2.68574e-06	0.927492	4.03549e-09	0.948294	2.07816e-10	-0.848271	2.30206e-06	0.8971	8.41088e-08
ENSMUSG00000020432	Tcn2	transcobalamin 2 [Source:MGI Symbol;Acc:MGI:98534]	brown	3	0.944211	4.0574e-10	-0.900235	6.44227e-08	0.916395	1.39503e-08	0.967275	3.6302e-12	0.946523	2.7956e-10	-0.769668	7.24856e-05	0.899246	7.01424e-08
ENSMUSG00000020435	Osbp2	oxysterol binding protein 2 [Source:MGI Symbol;Acc:MGI:1921559]	turquoise	1	-0.880069	3.13024e-07	0.92605	4.79213e-09	-0.936216	1.31479e-09	-0.918612	1.10442e-08	-0.811261	1.42238e-05	0.592251	0.00593464	-0.70109	0.000573598
ENSMUSG00000020436	Gabrg2	gamma-aminobutyric acid (GABA) A receptor, subunit gamma 2 [Source:MGI Symbol;Acc:MGI:95623]	turquoise	1	-0.888013	1.7408e-07	0.965679	5.54027e-12	-0.968723	2.42853e-12	-0.919997	9.51201e-09	-0.840419	3.51742e-06	0.618122	0.00367594	-0.828054	6.56388e-06
ENSMUSG00000020439	Smtn	smoothelin [Source:MGI Symbol;Acc:MGI:1354727]	brown	3	0.578227	0.00757188	-0.622466	0.00337824	0.625794	0.00316392	0.67048	0.0012155	0.637382	0.00250376	-0.482318	0.0312608	0.610956	0.00421452
ENSMUSG00000020467	Efemp1	epidermal growth factor-containing fibulin-like extracellular matrix protein 1 [Source:MGI Symbol;Acc:MGI:1339998]	brown	3	0.762144	9.39458e-05	-0.782469	4.55832e-05	0.788235	3.66183e-05	0.851351	1.9369e-06	0.780555	4.89508e-05	-0.621432	0.00344724	0.661918	0.00147744
ENSMUSG00000020471	Pold2	polymerase (DNA directed), delta 2, regulatory subunit [Source:MGI Symbol;Acc:MGI:1097163]	blue	2	0.649789	0.00192849	-0.786245	3.95222e-05	0.781703	4.69056e-05	0.698	0.000621291	0.612803	0.00406985	-0.395463	0.0843739	0.651745	0.00184882
ENSMUSG00000020473	Aebp1	AE binding protein 1 [Source:MGI Symbol;Acc:MGI:1197012]	brown	3	0.916992	1.3108e-08	-0.87742	3.77231e-07	0.899648	6.77638e-08	0.952744	9.39887e-11	0.893256	1.15326e-07	-0.737729	0.000205234	0.788303	3.65223e-05
ENSMUSG00000020474	Polm	polymerase (DNA directed), mu [Source:MGI Symbol;Acc:MGI:1860191]	blue	2	0.671645	0.00118308	-0.829237	6.1968e-06	0.825099	7.56449e-06	0.746608	0.000156011	0.584283	0.00682468	-0.368193	0.110202	0.468996	0.0369774
ENSMUSG00000020520	Galnt10	polypeptide N-acetylgalactosaminyltransferase 10 [Source:MGI Symbol;Acc:MGI:1890480]	grey	0	0.970461	1.46097e-12	-0.856742	1.41806e-06	0.886859	1.90081e-07	0.956765	4.28408e-11	0.958348	3.08041e-11	-0.842473	3.15509e-06	0.900406	6.34741e-08
ENSMUSG00000020534	Shmt1	serine hydroxymethyltransferase 1 (soluble) [Source:MGI Symbol;Acc:MGI:98299]	brown	3	0.617911	0.00369099	-0.477309	0.033323	0.504146	0.0234141	0.65027	0.00190862	0.664426	0.00139622	-0.65532	0.00171028	0.521397	0.0183922
ENSMUSG00000020536	Llgl1	LLGL1 scribble cell polarity complex component [Source:MGI Symbol;Acc:MGI:102682]	blue	2	0.783901	4.31968e-05	-0.939852	7.85731e-10	0.922324	7.35621e-09	0.868817	6.72267e-07	0.757586	0.000109434	-0.515929	0.0198806	0.70166	0.000565151
ENSMUSG00000020538	Srebf1	sterol regulatory element binding transcription factor 1 [Source:MGI Symbol;Acc:MGI:107606]	blue	2	0.487244	0.0293322	-0.80842	1.60911e-05	0.793311	3.00302e-05	0.587687	0.00643199	0.365882	0.112626	-0.0299469	0.900262	0.336213	0.147236
ENSMUSG00000020573	Pik3cg	phosphatidylinositol-4,5-bisphosphate 3-kinase catalytic subunit gamma [Source:MGI Symbol;Acc:MGI:1353576]	grey	0	0.985329	2.83591e-15	-0.873866	4.8136e-07	0.904198	4.54007e-08	0.971794	9.68901e-13	0.951934	1.09188e-10	-0.837112	4.17684e-06	0.860046	1.16403e-06
ENSMUSG00000020580	Rock2	Rho-associated coiled-coil containing protein kinase 2 [Source:MGI Symbol;Acc:MGI:107926]	turquoise	1	-0.726912	0.000282623	0.945391	3.36193e-10	-0.924538	5.71768e-09	-0.818043	1.05067e-05	-0.671757	0.00118001	0.385702	0.0930427	-0.635765	0.00258832
ENSMUSG00000020585	Laptm4a	lysosomal-associated protein transmembrane 4A [Source:MGI Symbol;Acc:MGI:108017]	blue	2	0.886115	2.01065e-07	-0.873165	5.04614e-07	0.891675	1.30855e-07	0.900934	6.06316e-08	0.813058	1.31423e-05	-0.653303	0.00178731	0.702169	0.00055769
ENSMUSG00000020589	Cyria	CYFIP related Rac1 interactor A [Source:MGI Symbol;Acc:MGI:1261783]	turquoise	1	-0.71515	0.000393796	0.93419	1.72915e-09	-0.918367	1.13372e-08	-0.777389	5.49924e-05	-0.646313	0.00207715	0.342149	0.139782	-0.680532	0.000958936
ENSMUSG00000020591	Ntsr2	neurotensin receptor 2 [Source:MGI Symbol;Acc:MGI:108018]	green	5	-0.716236	0.000382174	0.395856	0.0840377	-0.439943	0.0522438	-0.584047	0.00685264	-0.706191	0.000501666	0.797422	2.54715e-05	-0.697333	0.000632018
ENSMUSG00000020598	Nrcam	neuronal cell adhesion molecule [Source:MGI Symbol;Acc:MGI:104750]	turquoise	1	-0.672512	0.00115944	0.915277	1.56566e-08	-0.893855	1.09877e-07	-0.750774	0.000136654	-0.606328	0.00459583	0.285329	0.222686	-0.626876	0.00309674
ENSMUSG00000020601	Trib2	tribbles pseudokinase 2 [Source:MGI Symbol;Acc:MGI:2145021]	turquoise	1	-0.500388	0.0246401	0.723298	0.000313494	-0.702785	0.000548779	-0.613056	0.00405033	-0.396718	0.0833037	0.222611	0.345499	-0.193862	0.412806
ENSMUSG00000020604	Arsg	arylsulfatase G [Source:MGI Symbol;Acc:MGI:1921258]	brown	3	0.559946	0.0102429	-0.77159	6.7737e-05	0.742219	0.000178899	0.716239	0.000382139	0.561187	0.0100401	-0.3553	0.124219	0.399071	0.0813251
ENSMUSG00000020607	Lratd1	LRAT domain containing 1 [Source:MGI Symbol;Acc:MGI:2145011]	turquoise	1	-0.855733	1.5047e-06	0.922411	7.28467e-09	-0.924118	6.00111e-09	-0.913726	1.83266e-08	-0.813386	1.29525e-05	0.638962	0.00242341	-0.708755	0.0004685
ENSMUSG00000020611	Gna13	guanine nucleotide binding protein, alpha 13 [Source:MGI Symbol;Acc:MGI:95768]	blue	2	0.865089	8.52882e-07	-0.893021	1.17521e-07	0.913563	1.8629e-08	0.872959	5.11635e-07	0.779386	5.11111e-05	-0.542137	0.0135351	0.733939	0.000229971
ENSMUSG00000020614	Fam20a	FAM20A, golgi associated secretory pathway pseudokinase [Source:MGI Symbol;Acc:MGI:2388266]	turquoise	1	-0.708731	0.000468796	0.631977	0.00279573	-0.648278	0.00199199	-0.709552	0.000458579	-0.636917	0.00252785	0.613151	0.00404304	-0.441517	0.0513105
ENSMUSG00000020623	Map2k6	mitogen-activated protein kinase kinase 6 [Source:MGI Symbol;Acc:MGI:1346870]	turquoise	1	-0.711845	0.000431027	0.905508	4.03085e-08	-0.881959	2.7328e-07	-0.762356	9.32735e-05	-0.612866	0.00406501	0.39003	0.0891219	-0.587792	0.0064202
ENSMUSG00000020634	Ubxn2a	UBX domain protein 2A [Source:MGI Symbol;Acc:MGI:2442310]	turquoise	1	-0.704971	0.000518135	0.905883	3.89452e-08	-0.89748	8.14716e-08	-0.796279	2.66737e-05	-0.657603	0.00162647	0.368645	0.109732	-0.618797	0.00362831
ENSMUSG00000020638	Cmpk2	cytidine monophosphate (UMP-CMP) kinase 2, mitochondrial [Source:MGI Symbol;Acc:MGI:99830]	grey	0	0.882643	2.60019e-07	-0.807356	1.68432e-05	0.82179	8.84027e-06	0.880143	3.11378e-07	0.833729	4.96039e-06	-0.769508	7.28938e-05	0.70932	0.00046145
ENSMUSG00000020641	Rsad2	radical S-adenosyl methionine domain containing 2 [Source:MGI Symbol;Acc:MGI:1929628]	grey	0	0.974874	3.46058e-13	-0.864806	8.68207e-07	0.895672	9.47115e-08	0.967544	3.37354e-12	0.950297	1.46707e-10	-0.841835	3.26397e-06	0.864419	8.89497e-07
ENSMUSG00000020672	Sntg2	syntrophin, gamma 2 [Source:MGI Symbol;Acc:MGI:1919541]	green	5	-0.435381	0.0550233	0.210887	0.372133	-0.235729	0.317058	-0.364437	0.114161	-0.509198	0.0218429	0.544945	0.0129657	-0.622311	0.00338848
ENSMUSG00000020689	Itgb3	integrin beta 3 [Source:MGI Symbol;Acc:MGI:96612]	brown	3	0.86418	9.02865e-07	-0.74406	0.000168974	0.762203	9.37588e-05	0.843784	2.94129e-06	0.846656	2.51667e-06	-0.771319	6.83883e-05	0.779376	5.11294e-05
ENSMUSG00000020696	Rffl	ring finger and FYVE like domain containing protein [Source:MGI Symbol;Acc:MGI:1914588]	brown	3	0.914646	1.6699e-08	-0.872425	5.30268e-07	0.895717	9.43595e-08	0.928078	3.75967e-09	0.878341	3.53707e-07	-0.70989	0.000454421	0.786843	3.86293e-05
ENSMUSG00000020707	Rnf135	ring finger protein 135 [Source:MGI Symbol;Acc:MGI:1919206]	yellow	4	0.882267	2.67231e-07	-0.809773	1.51771e-05	0.829727	6.04995e-06	0.892901	1.18662e-07	0.864825	8.67127e-07	-0.757146	0.000111041	0.755105	0.000118754
ENSMUSG00000020709	Adap2	ArfGAP with dual PH domains 2 [Source:MGI Symbol;Acc:MGI:2663075]	brown	3	0.985367	2.77076e-15	-0.848395	2.28626e-06	0.87894	3.39123e-07	0.972204	8.5045e-13	0.98156	2.1901e-14	-0.870904	5.8653e-07	0.91025	2.58124e-08
ENSMUSG00000020715	Ern1	endoplasmic reticulum (ER) to nucleus signalling 1 [Source:MGI Symbol;Acc:MGI:1930134]	red	6	0.849579	2.14023e-06	-0.751354	0.000134131	0.777612	5.45458e-05	0.802457	2.07133e-05	0.8433	3.01872e-06	-0.687235	0.000814595	0.922155	7.4973e-09
ENSMUSG00000020734	Grin2c	glutamate receptor, ionotropic, NMDA2C (epsilon 3) [Source:MGI Symbol;Acc:MGI:95822]	green	5	-0.908185	3.14342e-08	0.698133	0.000619171	-0.722064	0.00032467	-0.901332	5.85595e-08	-0.949621	1.65281e-10	0.939716	8.01485e-10	-0.805701	1.80742e-05
ENSMUSG00000020743	Mif4gd	MIF4G domain containing [Source:MGI Symbol;Acc:MGI:1916924]	blue	2	0.733445	0.000233376	-0.852269	1.83834e-06	0.847792	2.36404e-06	0.827363	6.78674e-06	0.707276	0.000487388	-0.46824	0.0373247	0.620827	0.00348808
ENSMUSG00000020745	Pafah1b1	platelet-activating factor acetylhydrolase, isoform 1b, subunit 1 [Source:MGI Symbol;Acc:MGI:109520]	turquoise	1	-0.818075	1.04913e-05	0.921526	8.04113e-09	-0.928673	3.49622e-09	-0.84363	2.96585e-06	-0.759447	0.000102864	0.510705	0.0213906	-0.793949	2.92791e-05
ENSMUSG00000020758	Itgb4	integrin beta 4 [Source:MGI Symbol;Acc:MGI:96613]	brown	3	0.652399	0.00182277	-0.796719	2.62048e-05	0.767636	7.78175e-05	0.751906	0.000131768	0.67176	0.00117992	-0.485811	0.0298831	0.620309	0.00352345
ENSMUSG00000020770	Unk	unkempt family zinc finger [Source:MGI Symbol;Acc:MGI:2442456]	blue	2	0.472374	0.0354567	-0.699606	0.000596109	0.681171	0.000944294	0.563655	0.00964688	0.401808	0.0790677	-0.182066	0.442337	0.361135	0.117726
ENSMUSG00000020773	Trim47	tripartite motif-containing 47 [Source:MGI Symbol;Acc:MGI:1917374]	grey	0	0.978535	8.49815e-14	-0.864302	8.96038e-07	0.895812	9.36171e-08	0.959374	2.47029e-11	0.956515	4.50806e-11	-0.839334	3.72299e-06	0.908117	3.16375e-08
ENSMUSG00000020794	Ube2g1	ubiquitin-conjugating enzyme E2G 1 [Source:MGI Symbol;Acc:MGI:1914378]	turquoise	1	-0.782273	4.59184e-05	0.951353	1.21397e-10	-0.934511	1.65661e-09	-0.871771	5.53867e-07	-0.72387	0.000308429	0.503188	0.0237222	-0.623825	0.0032893
ENSMUSG00000020805	Slc13a5	solute carrier family 13 (sodium-dependent citrate transporter), member 5 [Source:MGI Symbol;Acc:MGI:3037150]	turquoise	1	-0.822837	8.41761e-06	0.721264	0.000332095	-0.738825	0.000198516	-0.834942	4.66593e-06	-0.848674	2.25119e-06	0.743569	0.000171575	-0.801395	2.16474e-05
ENSMUSG00000020817	Rabep1	rabaptin, RAB GTPase binding effector protein 1 [Source:MGI Symbol;Acc:MGI:1860236]	turquoise	1	-0.762068	9.41885e-05	0.921085	8.44337e-09	-0.9174	1.25581e-08	-0.818971	1.00703e-05	-0.696935	0.000638494	0.416199	0.0679572	-0.688868	0.000782366
ENSMUSG00000020821	Kif1c	kinesin family member 1C [Source:MGI Symbol;Acc:MGI:1098260]	brown	3	0.797138	2.57652e-05	-0.881534	2.81804e-07	0.867897	7.13393e-07	0.898124	7.71697e-08	0.822659	8.48835e-06	-0.624555	0.00324236	0.722126	0.0003241
ENSMUSG00000020828	Pld2	phospholipase D2 [Source:MGI Symbol;Acc:MGI:892877]	blue	2	0.463628	0.0394979	-0.732155	0.000242472	0.711179	0.000438876	0.549161	0.0121475	0.387586	0.0913212	-0.0676299	0.776947	0.389744	0.0893768
ENSMUSG00000020834	Dhrs13	dehydrogenase/reductase (SDR family) member 13 [Source:MGI Symbol;Acc:MGI:1917701]	turquoise	1	-0.66248	0.00145892	0.69576	0.000657943	-0.689279	0.00077442	-0.696584	0.000644247	-0.602471	0.00493495	0.518353	0.0192094	-0.461175	0.0406932
ENSMUSG00000020844	Nxn	nucleoredoxin [Source:MGI Symbol;Acc:MGI:109331]	blue	2	0.850322	2.05287e-06	-0.890202	1.46952e-07	0.913091	1.95305e-08	0.859291	1.21827e-06	0.782327	4.58269e-05	-0.550447	0.0119064	0.794017	2.92002e-05
ENSMUSG00000020865	Abcc3	ATP-binding cassette, sub-family C (CFTR/MRP), member 3 [Source:MGI Symbol;Acc:MGI:1923658]	brown	3	0.958474	2.99863e-11	-0.846232	2.57569e-06	0.875766	4.22929e-07	0.954366	6.90396e-11	0.952661	9.54386e-11	-0.820373	9.44132e-06	0.88908	1.60351e-07
ENSMUSG00000020892	Aloxe3	arachidonate lipoxygenase 3 [Source:MGI Symbol;Acc:MGI:1345140]	blue	2	0.578244	0.00756977	-0.687919	0.000800962	0.699584	0.000596437	0.617756	0.00370202	0.513231	0.0206494	-0.330665	0.15445	0.502452	0.0239607
ENSMUSG00000020900	Myh10	myosin, heavy polypeptide 10, non-muscle [Source:MGI Symbol;Acc:MGI:1930780]	turquoise	1	-0.838696	3.84857e-06	0.961253	1.62424e-11	-0.96074	1.82494e-11	-0.887466	1.81515e-07	-0.751902	0.000131785	0.505679	0.0229283	-0.681944	0.000926857
ENSMUSG00000020901	Pik3r5	phosphoinositide-3-kinase regulatory subunit 5 [Source:MGI Symbol;Acc:MGI:2443588]	red	6	0.98121	2.59013e-14	-0.837973	3.9956e-06	0.870866	5.88019e-07	0.942749	5.09358e-10	0.968296	2.73945e-12	-0.830841	5.72768e-06	0.952785	9.3267e-11
ENSMUSG00000020902	Ntn1	netrin 1 [Source:MGI Symbol;Acc:MGI:105088]	grey	0	0.684899	0.000862655	-0.742469	0.000177524	0.739658	0.000193541	0.740417	0.0001891	0.677354	0.00103455	-0.484801	0.0302768	0.6262	0.00313855
ENSMUSG00000020908	Myh3	myosin, heavy polypeptide 3, skeletal muscle, embryonic [Source:MGI Symbol;Acc:MGI:1339709]	turquoise	1	-0.707385	0.000485985	0.789361	3.50585e-05	-0.792839	3.05961e-05	-0.763744	8.89733e-05	-0.670764	0.00120752	0.441781	0.0511547	-0.620368	0.0035194
ENSMUSG00000020914	Top2a	topoisomerase (DNA) II alpha [Source:MGI Symbol;Acc:MGI:98790]	grey	0	0.986839	1.07305e-15	-0.88134	2.85767e-07	0.907476	3.35966e-08	0.978051	1.03721e-13	0.966772	4.1564e-12	-0.833199	5.09403e-06	0.895104	9.92386e-08
ENSMUSG00000020922	Lsm12	LSM12 homolog [Source:MGI Symbol;Acc:MGI:1919592]	turquoise	1	-0.357899	0.121296	0.677995	0.00101891	-0.641865	0.00228134	-0.464286	0.0391819	-0.250845	0.286084	0.0132588	0.955757	-0.187234	0.429265
ENSMUSG00000020930	Ccdc103	coiled-coil domain containing 103 [Source:MGI Symbol;Acc:MGI:1920543]	grey	0	0.770929	6.9338e-05	-0.720606	0.000338311	0.743158	0.000173778	0.771444	6.80866e-05	0.735661	0.000218431	-0.593537	0.0058004	0.646469	0.00207032
ENSMUSG00000020932	Gfap	glial fibrillary acidic protein [Source:MGI Symbol;Acc:MGI:95697]	grey	0	0.965348	6.03247e-12	-0.873293	5.00304e-07	0.892567	1.21878e-07	0.975204	3.07611e-13	0.964462	7.54726e-12	-0.857447	1.36013e-06	0.881842	2.75595e-07
ENSMUSG00000020941	Map3k14	mitogen-activated protein kinase kinase kinase 14 [Source:MGI Symbol;Acc:MGI:1858204]	red	6	0.82242	8.58385e-06	-0.614295	0.00395602	0.653931	0.00176303	0.730504	0.000254556	0.837556	4.08253e-06	-0.747	0.000154095	0.941355	6.29164e-10
ENSMUSG00000020953	Coch	cochlin [Source:MGI Symbol;Acc:MGI:1278313]	turquoise	1	-0.83078	5.74489e-06	0.86457	8.81156e-07	-0.86296	9.74032e-07	-0.891214	1.35717e-07	-0.836802	4.24374e-06	0.649205	0.00195284	-0.75622	0.000114484
ENSMUSG00000020961	Ston2	stonin 2 [Source:MGI Symbol;Acc:MGI:1918272]	brown	3	0.764103	8.78917e-05	-0.851552	1.91488e-06	0.846766	2.5014e-06	0.847453	2.40863e-06	0.749433	0.000142647	-0.537086	0.0146098	0.629966	0.00291132
ENSMUSG00000020986	Sec23a	SEC23 homolog A, COPII coat complex component [Source:MGI Symbol;Acc:MGI:1349635]	turquoise	1	-0.813406	1.29411e-05	0.948863	1.8853e-10	-0.942878	4.99291e-10	-0.849205	2.18552e-06	-0.749353	0.000143011	0.476119	0.0338279	-0.760115	0.000100591
ENSMUSG00000020992	4930512B01Rik	RIKEN cDNA 4930512B01 gene [Source:MGI Symbol;Acc:MGI:1921974]	turquoise	1	-0.491747	0.0276518	0.711163	0.000439067	-0.693974	0.000688454	-0.57175	0.00844372	-0.43425	0.0557294	0.197372	0.404231	-0.399632	0.0808588
ENSMUSG00000021009	Ptpn21	protein tyrosine phosphatase, non-receptor type 21 [Source:MGI Symbol;Acc:MGI:1344406]	grey	0	0.787732	3.73342e-05	-0.770538	7.03021e-05	0.776049	5.77356e-05	0.797646	2.52408e-05	0.725396	0.000295245	-0.634037	0.00268129	0.611642	0.00416029
ENSMUSG00000021025	Nfkbia	nuclear factor of kappa light polypeptide gene enhancer in B cells inhibitor, alpha [Source:MGI Symbol;Acc:MGI:104741]	red	6	0.901595	5.72291e-08	-0.803852	1.95405e-05	0.82163	8.90617e-06	0.867602	7.27048e-07	0.892101	1.265e-07	-0.759838	0.00010153	0.919599	9.932e-09
ENSMUSG00000021027	Ralgapa1	Ral GTPase activating protein, alpha subunit 1 [Source:MGI Symbol;Acc:MGI:1931050]	turquoise	1	-0.814411	1.23756e-05	0.902869	5.11395e-08	-0.899848	6.66092e-08	-0.859156	1.22822e-06	-0.798081	2.47992e-05	0.578108	0.00758726	-0.814635	1.22527e-05
ENSMUSG00000021057	Akap5	A kinase (PRKA) anchor protein 5 [Source:MGI Symbol;Acc:MGI:2685104]	turquoise	1	-0.871925	5.48221e-07	0.914024	1.77853e-08	-0.917036	1.30484e-08	-0.912292	2.11442e-08	-0.844187	2.8782e-06	0.657066	0.00164588	-0.793843	2.94026e-05
ENSMUSG00000021069	Pygl	liver glycogen phosphorylase [Source:MGI Symbol;Acc:MGI:97829]	blue	2	0.666031	0.00134625	-0.668051	0.0012855	0.672719	0.00115385	0.641904	0.00227947	0.585056	0.00673387	-0.447139	0.0480792	0.552762	0.0114821
ENSMUSG00000021071	Trim9	tripartite motif-containing 9 [Source:MGI Symbol;Acc:MGI:2137354]	turquoise	1	-0.79217	3.14138e-05	0.920161	9.34436e-09	-0.91593	1.46389e-08	-0.865289	8.42213e-07	-0.725957	0.000290519	0.493164	0.0271389	-0.612861	0.00406533
ENSMUSG00000021087	Rtn1	reticulon 1 [Source:MGI Symbol;Acc:MGI:1933947]	turquoise	1	-0.910343	2.55833e-08	0.922555	7.16842e-09	-0.93754	1.09405e-09	-0.934744	1.60577e-09	-0.873583	4.90637e-07	0.652392	0.00182306	-0.825173	7.53812e-06
ENSMUSG00000021090	Lrrc9	leucine rich repeat containing 9 [Source:MGI Symbol;Acc:MGI:1925507]	brown	3	0.899279	6.99446e-08	-0.793351	2.99821e-05	0.812852	1.32622e-05	0.910421	2.53912e-08	0.917839	1.19902e-08	-0.768429	7.56965e-05	0.849176	2.18908e-06
ENSMUSG00000021091	Serpina3n	serine (or cysteine) peptidase inhibitor, clade A, member 3N [Source:MGI Symbol;Acc:MGI:105045]	grey	0	0.995888	3.14252e-20	-0.883959	2.361e-07	0.912644	2.04209e-08	0.977745	1.17315e-13	0.972334	8.15865e-13	-0.841995	3.23633e-06	0.912553	2.06054e-08
ENSMUSG00000021127	Zfp36l1	zinc finger protein 36, C3H type-like 1 [Source:MGI Symbol;Acc:MGI:107946]	blue	2	0.865076	8.53594e-07	-0.75718	0.000110915	0.78731	3.79447e-05	0.820657	9.31799e-06	0.824776	7.68165e-06	-0.682445	0.000915701	0.823675	8.09223e-06
ENSMUSG00000021133	Susd6	sushi domain containing 6 [Source:MGI Symbol;Acc:MGI:2444661]	red	6	0.919255	1.03076e-08	-0.753652	0.00012452	0.78604	3.98332e-05	0.853982	1.66599e-06	0.915986	1.45549e-08	-0.793839	2.9407e-05	0.972778	7.06289e-13
ENSMUSG00000021136	Smoc1	SPARC related modular calcium binding 1 [Source:MGI Symbol;Acc:MGI:1929878]	brown	3	0.6864	0.000831504	-0.751429	0.000133808	0.743911	0.000169756	0.768778	7.47814e-05	0.69748	0.00062964	-0.541289	0.0137108	0.614009	0.00397757
ENSMUSG00000021143	Pacs2	phosphofurin acidic cluster sorting protein 2 [Source:MGI Symbol;Acc:MGI:1924399]	brown	3	0.917084	1.29827e-08	-0.89728	8.28521e-08	0.904782	4.3062e-08	0.959089	2.62774e-11	0.921418	8.13854e-09	-0.748836	0.000145388	0.841447	3.33182e-06
ENSMUSG00000021185	Dglucy	D-glutamate cyclase [Source:MGI Symbol;Acc:MGI:2444813]	grey	0	0.872577	5.24913e-07	-0.720399	0.000340295	0.767382	7.85073e-05	0.834285	4.82346e-06	0.839913	3.61191e-06	-0.755953	0.000115495	0.769142	7.38351e-05
ENSMUSG00000021190	Lgmn	legumain [Source:MGI Symbol;Acc:MGI:1330838]	grey	0	0.992183	1.00575e-17	-0.875305	4.36491e-07	0.908212	3.1353e-08	0.972621	7.43521e-13	0.96739	3.51882e-12	-0.833116	5.11525e-06	0.909588	2.75112e-08
ENSMUSG00000021194	Chga	chromogranin A [Source:MGI Symbol;Acc:MGI:88394]	turquoise	1	-0.767975	7.69055e-05	0.857585	1.34903e-06	-0.863929	9.17164e-07	-0.845364	2.70055e-06	-0.704619	0.000522959	0.526455	0.0170959	-0.5384	0.0143237
ENSMUSG00000021200	Asb2	ankyrin repeat and SOCS box-containing 2 [Source:MGI Symbol;Acc:MGI:1929743]	blue	2	0.841975	3.23985e-06	-0.895694	9.45404e-08	0.904513	4.41278e-08	0.87262	5.23394e-07	0.799984	2.29438e-05	-0.582224	0.00707168	0.773613	6.30291e-05
ENSMUSG00000021203	Otub2	OTU domain, ubiquitin aldehyde binding 2 [Source:MGI Symbol;Acc:MGI:1915399]	turquoise	1	-0.579373	0.00742561	0.63388	0.00268986	-0.647637	0.00201947	-0.669698	0.00123766	-0.520059	0.0187478	0.42446	0.0621333	-0.290591	0.213897
ENSMUSG00000021217	Tshz3	teashirt zinc finger family member 3 [Source:MGI Symbol;Acc:MGI:2442819]	turquoise	1	-0.773139	6.41053e-05	0.879093	3.35469e-07	-0.876275	4.08371e-07	-0.828359	6.46747e-06	-0.737661	0.000205653	0.469411	0.036788	-0.701584	0.000566273
ENSMUSG00000021219	Rgs6	regulator of G-protein signaling 6 [Source:MGI Symbol;Acc:MGI:1354730]	turquoise	1	-0.580482	0.00728622	0.639876	0.0023779	-0.65957	0.00155706	-0.639975	0.00237301	-0.546129	0.0127317	0.352121	0.127862	-0.473568	0.034931
ENSMUSG00000021223	Papln	papilin, proteoglycan-like sulfated glycoprotein [Source:MGI Symbol;Acc:MGI:2386139]	blue	2	0.316847	0.173476	-0.680725	0.000954484	0.633544	0.00270831	0.42948	0.0587837	0.232821	0.323236	0.0277422	0.907573	0.220039	0.351244
ENSMUSG00000021242	Npc2	NPC intracellular cholesterol transporter 2 [Source:MGI Symbol;Acc:MGI:1915213]	brown	3	0.980208	4.11909e-14	-0.912301	2.11264e-08	0.932174	2.2518e-09	0.994845	2.39614e-19	0.96303	1.07148e-11	-0.822282	8.63932e-06	0.871473	5.64904e-07
ENSMUSG00000021256	Vash1	vasohibin 1 [Source:MGI Symbol;Acc:MGI:2442543]	yellow	4	0.607854	0.00446709	-0.311402	0.181392	0.333839	0.150294	0.562833	0.00977646	0.676893	0.00104593	-0.79485	2.82469e-05	0.541146	0.0137407
ENSMUSG00000021270	Hsp90aa1	heat shock protein 90, alpha (cytosolic), class A member 1 [Source:MGI Symbol;Acc:MGI:96250]	turquoise	1	-0.751287	0.000134421	0.892065	1.26867e-07	-0.891686	1.30749e-07	-0.837814	4.02844e-06	-0.721596	0.000328999	0.482193	0.0313113	-0.654746	0.00173195
ENSMUSG00000021281	Tnfaip2	tumor necrosis factor, alpha-induced protein 2 [Source:MGI Symbol;Acc:MGI:104960]	blue	2	0.974025	4.65254e-13	-0.917322	1.26618e-08	0.938902	9.01652e-10	0.974701	3.67837e-13	0.943015	4.88929e-10	-0.774386	6.13058e-05	0.882029	2.71897e-07
ENSMUSG00000021287	Xrcc3	X-ray repair complementing defective repair in Chinese hamster cells 3 [Source:MGI Symbol;Acc:MGI:1921585]	blue	2	0.796718	2.62059e-05	-0.905662	3.97419e-08	0.897375	8.21918e-08	0.875707	4.24663e-07	0.747046	0.000153873	-0.558791	0.0104344	0.612381	0.00410253
ENSMUSG00000021294	Kif26a	kinesin family member 26A [Source:MGI Symbol;Acc:MGI:2447072]	grey	0	0.734023	0.000229401	-0.713996	0.000406465	0.728301	0.000271477	0.728095	0.000273102	0.690513	0.000750995	-0.573806	0.00815857	0.631205	0.00283962
ENSMUSG00000021301	Hecw1	HECT, C2 and WW domain containing E3 ubiquitin protein ligase 1 [Source:MGI Symbol;Acc:MGI:2444115]	turquoise	1	-0.732889	0.000237261	0.929001	3.35832e-09	-0.909381	2.80611e-08	-0.796897	2.60176e-05	-0.679668	0.000979014	0.385084	0.0936128	-0.719655	0.000347476
ENSMUSG00000021311	Mtr	5-methyltetrahydrofolate-homocysteine methyltransferase [Source:MGI Symbol;Acc:MGI:894292]	yellow	4	0.551885	0.0116414	-0.174667	0.461409	0.215502	0.361512	0.478509	0.0328196	0.663407	0.00142875	-0.789668	3.46429e-05	0.601939	0.00498334
ENSMUSG00000021313	Ryr2	ryanodine receptor 2, cardiac [Source:MGI Symbol;Acc:MGI:99685]	turquoise	1	-0.712498	0.000423434	0.89469	1.0266e-07	-0.8897	1.52821e-07	-0.780756	4.85871e-05	-0.647038	0.00204539	0.360598	0.118314	-0.645962	0.00209269
ENSMUSG00000021364	Elovl2	elongation of very long chain fatty acids (FEN1/Elo2, SUR4/Elo3, yeast)-like 2 [Source:MGI Symbol;Acc:MGI:1858960]	turquoise	1	-0.541627	0.0136406	0.476499	0.0336661	-0.516214	0.0198006	-0.415321	0.0685993	-0.417071	0.067324	0.26216	0.264168	-0.581261	0.00718966
ENSMUSG00000021371	Mcur1	mitochondrial calcium uniporter regulator 1 [Source:MGI Symbol;Acc:MGI:1923387]	blue	2	0.77551	5.88743e-05	-0.896911	8.54526e-08	0.89913	7.08413e-08	0.844987	2.75644e-06	0.699899	0.000591604	-0.475917	0.0339144	0.581613	0.00714628
ENSMUSG00000021373	Cap2	CAP, adenylate cyclase-associated protein, 2 (yeast) [Source:MGI Symbol;Acc:MGI:1914502]	turquoise	1	-0.929948	2.98669e-09	0.936982	1.18276e-09	-0.948941	1.8601e-10	-0.960956	1.73766e-11	-0.885495	2.10631e-07	0.700711	0.000579277	-0.780192	4.96136e-05
ENSMUSG00000021375	Kif13a	kinesin family member 13A [Source:MGI Symbol;Acc:MGI:1098264]	brown	3	0.89382	1.10192e-07	-0.915886	1.47061e-08	0.926147	4.73795e-09	0.952998	8.96104e-11	0.87646	4.03204e-07	-0.696591	0.000644137	0.77661	5.65746e-05
ENSMUSG00000021379	Id4	inhibitor of DNA binding 4 [Source:MGI Symbol;Acc:MGI:99414]	turquoise	1	-0.832183	5.35921e-06	0.663202	0.0014354	-0.682736	0.000909256	-0.776354	5.71016e-05	-0.838902	3.8076e-06	0.819212	9.95962e-06	-0.820955	9.18991e-06
ENSMUSG00000021408	Ripk1	receptor (TNFRSF)-interacting serine-threonine kinase 1 [Source:MGI Symbol;Acc:MGI:108212]	yellow	4	0.948198	2.11243e-10	-0.836411	4.32968e-06	0.861362	1.07458e-06	0.917345	1.26313e-08	0.930898	2.65056e-09	-0.769191	7.37079e-05	0.921495	8.06874e-09
ENSMUSG00000021411	Pxdc1	PX domain containing 1 [Source:MGI Symbol;Acc:MGI:1914145]	yellow	4	0.976525	1.88859e-13	-0.834435	4.78721e-06	0.864007	9.12682e-07	0.942015	5.69668e-10	0.973375	5.79856e-13	-0.84279	3.10221e-06	0.964575	7.33687e-12
ENSMUSG00000021420	Fars2	phenylalanine-tRNA synthetase 2 (mitochondrial) [Source:MGI Symbol;Acc:MGI:1917205]	turquoise	1	-0.82813	6.53964e-06	0.821763	8.85132e-06	-0.847375	2.41903e-06	-0.844057	2.89852e-06	-0.808048	1.63506e-05	0.638486	0.00244738	-0.793142	3.02312e-05
ENSMUSG00000021423	Ly86	lymphocyte antigen 86 [Source:MGI Symbol;Acc:MGI:1321404]	grey	0	0.998743	7.40247e-25	-0.874186	4.71059e-07	0.90592	3.88127e-08	0.97632	2.04029e-13	0.976831	1.67997e-13	-0.844516	2.8276e-06	0.921799	7.80126e-09
ENSMUSG00000021451	Sema4d	sema domain, immunoglobulin domain (Ig), transmembrane domain (TM) and short cytoplasmic domain, (semaphorin) 4D [Source:MGI Symbol;Acc:MGI:109244]	yellow	4	0.94439	3.94427e-10	-0.784909	4.1582e-05	0.809694	1.5229e-05	0.914632	1.67217e-08	0.970587	1.40634e-12	-0.868658	6.7919e-07	0.959651	2.32489e-11
ENSMUSG00000021453	Gadd45g	growth arrest and DNA-damage-inducible 45 gamma [Source:MGI Symbol;Acc:MGI:1346325]	blue	2	0.83815	3.9592e-06	-0.856373	1.4492e-06	0.852926	1.77048e-06	0.840379	3.52485e-06	0.793773	2.94842e-05	-0.622503	0.00337575	0.784772	4.17992e-05
ENSMUSG00000021457	Syk	spleen tyrosine kinase [Source:MGI Symbol;Acc:MGI:99515]	grey	0	0.975446	2.81886e-13	-0.820369	9.44287e-06	0.850163	2.07131e-06	0.951043	1.28396e-10	0.978655	8.08402e-14	-0.869593	6.39191e-07	0.922168	7.48643e-09
ENSMUSG00000021466	Ptch1	patched 1 [Source:MGI Symbol;Acc:MGI:105373]	green	5	-0.669829	0.00123393	0.642979	0.00222868	-0.632987	0.0027391	-0.766103	8.20598e-05	-0.71379	0.00040877	0.705203	0.000514963	-0.474135	0.0346831
ENSMUSG00000021477	Ctsl	cathepsin L [Source:MGI Symbol;Acc:MGI:88564]	brown	3	0.978041	1.04115e-13	-0.89591	9.28666e-08	0.921194	8.34239e-09	0.980662	3.34808e-14	0.951426	1.19791e-10	-0.808036	1.63594e-05	0.863665	9.32341e-07
ENSMUSG00000021534	1700001L19Rik	RIKEN cDNA 1700001L19 gene [Source:MGI Symbol;Acc:MGI:1916565]	turquoise	1	-0.787386	3.78334e-05	0.790753	3.32083e-05	-0.800335	2.26153e-05	-0.808893	1.57662e-05	-0.772854	6.47605e-05	0.615361	0.00387625	-0.770622	7.00946e-05
ENSMUSG00000021536	Adcy2	adenylate cyclase 2 [Source:MGI Symbol;Acc:MGI:99676]	green	5	-0.964061	8.33638e-12	0.783262	4.42484e-05	-0.81683	1.11016e-05	-0.909962	2.65386e-08	-0.95904	2.65551e-11	0.88279	2.5725e-07	-0.940816	6.8184e-10
ENSMUSG00000021548	Ccnh	cyclin H [Source:MGI Symbol;Acc:MGI:1913921]	turquoise	1	-0.659722	0.00155178	0.86102	1.0972e-06	-0.838712	3.84534e-06	-0.711989	0.000429335	-0.576455	0.00780272	0.335085	0.148683	-0.566283	0.00924195
ENSMUSG00000021556	Golm1	golgi membrane protein 1 [Source:MGI Symbol;Acc:MGI:1917329]	brown	3	0.939366	8.43263e-10	-0.899258	7.00697e-08	0.919764	9.75575e-09	0.957571	3.62731e-11	0.929963	2.98118e-09	-0.752875	0.000127703	0.889105	1.60042e-07
ENSMUSG00000021557	Agtpbp1	ATP/GTP binding protein 1 [Source:MGI Symbol;Acc:MGI:2159437]	turquoise	1	-0.834025	4.88705e-06	0.964762	7.00009e-12	-0.954453	6.78827e-11	-0.880481	3.03951e-07	-0.764736	8.60087e-05	0.506228	0.022756	-0.732458	0.000240307
ENSMUSG00000021572	Cep72	centrosomal protein 72 [Source:MGI Symbol;Acc:MGI:1921720]	blue	2	0.559018	0.0103964	-0.702893	0.000547228	0.678974	0.0009954	0.630353	0.00288876	0.506236	0.0227536	-0.335626	0.147988	0.413637	0.0698437
ENSMUSG00000021583	Erap1	endoplasmic reticulum aminopeptidase 1 [Source:MGI Symbol;Acc:MGI:1933403]	brown	3	0.983637	7.52928e-15	-0.846222	2.57713e-06	0.879913	3.16512e-07	0.972536	7.64283e-13	0.96894	2.28304e-12	-0.851363	1.93561e-06	0.869095	6.60252e-07
ENSMUSG00000021587	Pcsk1	proprotein convertase subtilisin/kexin type 1 [Source:MGI Symbol;Acc:MGI:97511]	turquoise	1	-0.466557	0.0381066	0.758693	0.000105484	-0.727042	0.000281565	-0.600456	0.00512023	-0.367365	0.111066	0.161527	0.496284	-0.181974	0.442573
ENSMUSG00000021594	Srd5a1	steroid 5 alpha-reductase 1 [Source:MGI Symbol;Acc:MGI:98400]	yellow	4	0.82809	6.5524e-06	-0.761591	9.57183e-05	0.760225	0.000100219	0.87219	5.38632e-07	0.878289	3.55009e-07	-0.779912	5.01301e-05	0.779952	5.00555e-05
ENSMUSG00000021613	Hapln1	hyaluronan and proteoglycan link protein 1 [Source:MGI Symbol;Acc:MGI:1337006]	turquoise	1	-0.422231	0.063666	0.610957	0.00421443	-0.615243	0.003885	-0.397519	0.0826265	-0.253311	0.281213	0.0517341	0.828513	-0.342704	0.139098
ENSMUSG00000021614	Vcan	versican [Source:MGI Symbol;Acc:MGI:102889]	yellow	4	0.926261	4.67439e-09	-0.696028	0.000653466	0.741069	0.000185352	0.872395	5.31312e-07	0.927113	4.2234e-09	-0.85714	1.38506e-06	0.863031	9.69729e-07
ENSMUSG00000021624	Cd180	CD180 antigen [Source:MGI Symbol;Acc:MGI:1194924]	grey	0	0.975686	2.58217e-13	-0.86559	8.26361e-07	0.900763	6.15389e-08	0.955274	5.78075e-11	0.938377	9.71876e-10	-0.809588	1.52994e-05	0.867308	7.40861e-07
ENSMUSG00000021665	Hexb	hexosaminidase B [Source:MGI Symbol;Acc:MGI:96074]	grey	0	0.996583	5.9583e-21	-0.879621	3.23148e-07	0.909766	2.70442e-08	0.984375	4.98136e-15	0.978938	7.17797e-14	-0.849014	2.20896e-06	0.910425	2.53811e-08
ENSMUSG00000021666	Gfm2	G elongation factor, mitochondrial 2 [Source:MGI Symbol;Acc:MGI:2444783]	grey	0	0.991517	2.09612e-17	-0.884383	2.28816e-07	0.912047	2.16615e-08	0.98495	3.5623e-15	0.971723	9.90693e-13	-0.84534	2.70412e-06	0.890689	1.41446e-07
ENSMUSG00000021670	Hmgcr	3-hydroxy-3-methylglutaryl-Coenzyme A reductase [Source:MGI Symbol;Acc:MGI:96159]	turquoise	1	-0.718966	0.000354247	0.870537	6.00887e-07	-0.864126	9.05951e-07	-0.81025	1.48652e-05	-0.636111	0.00257	0.45508	0.0437843	-0.464682	0.0389929
ENSMUSG00000021693	Kif2a	kinesin family member 2A [Source:MGI Symbol;Acc:MGI:108390]	turquoise	1	-0.676817	0.00104782	0.924614	5.66749e-09	-0.897354	8.23384e-08	-0.751877	0.00013189	-0.593851	0.00576803	0.324436	0.162838	-0.591269	0.00603888
ENSMUSG00000021696	Elovl7	ELOVL family member 7, elongation of long chain fatty acids (yeast) [Source:MGI Symbol;Acc:MGI:1921809]	brown	3	0.787129	3.82089e-05	-0.756569	0.000113175	0.756687	0.000112737	0.841958	3.24279e-06	0.81944	9.85604e-06	-0.672616	0.00115662	0.688424	0.00079101
ENSMUSG00000021699	Pde4d	phosphodiesterase 4D, cAMP specific [Source:MGI Symbol;Acc:MGI:99555]	turquoise	1	-0.844067	2.89696e-06	0.912551	2.06085e-08	-0.911199	2.35415e-08	-0.901218	5.91464e-08	-0.799344	2.3554e-05	0.618196	0.00367068	-0.708695	0.00046925
ENSMUSG00000021700	Rab3c	RAB3C, member RAS oncogene family [Source:MGI Symbol;Acc:MGI:1914545]	turquoise	1	-0.858398	1.28527e-06	0.917014	1.30778e-08	-0.929581	3.12605e-09	-0.866953	7.57894e-07	-0.803288	2.00076e-05	0.560465	0.0101576	-0.846256	2.5724e-06
ENSMUSG00000021701	Plk2	polo like kinase 2 [Source:MGI Symbol;Acc:MGI:1099790]	turquoise	1	-0.691692	0.000729174	0.878386	3.52599e-07	-0.871981	5.46193e-07	-0.773044	6.4323e-05	-0.604193	0.00478106	0.324916	0.16218	-0.495567	0.0262864
ENSMUSG00000021702	Thbs4	thrombospondin 4 [Source:MGI Symbol;Acc:MGI:1101779]	blue	2	0.605336	0.00468116	-0.800088	2.28462e-05	0.772171	6.63541e-05	0.657722	0.00162222	0.548629	0.0122484	-0.313295	0.178613	0.594793	0.00567173
ENSMUSG00000021708	Rasgrf2	RAS protein-specific guanine nucleotide-releasing factor 2 [Source:MGI Symbol;Acc:MGI:109137]	turquoise	1	-0.921466	8.09471e-09	0.950243	1.48124e-10	-0.947729	2.28696e-10	-0.951141	1.26134e-10	-0.894816	1.01612e-07	0.70634	0.000499681	-0.859364	1.21295e-06
ENSMUSG00000021709	Erbin	Erbb2 interacting protein [Source:MGI Symbol;Acc:MGI:1890169]	brown	3	0.983594	7.70465e-15	-0.874426	4.63444e-07	0.906138	3.80397e-08	0.980537	3.54708e-14	0.958241	3.1507e-11	-0.833711	4.965e-06	0.857997	1.31635e-06
ENSMUSG00000021712	Trim23	tripartite motif-containing 23 [Source:MGI Symbol;Acc:MGI:1933161]	turquoise	1	-0.723857	0.000308544	0.827469	6.75218e-06	-0.826037	7.23359e-06	-0.739633	0.000193691	-0.693613	0.00069475	0.429726	0.0586235	-0.786744	3.87758e-05
ENSMUSG00000021719	Rgs7bp	regulator of G-protein signalling 7 binding protein [Source:MGI Symbol;Acc:MGI:106334]	turquoise	1	-0.846427	2.54838e-06	0.965989	5.11158e-12	-0.957846	3.42461e-11	-0.894508	1.04195e-07	-0.785576	4.0543e-05	0.542818	0.0133953	-0.751819	0.000132135
ENSMUSG00000021730	Hcn1	hyperpolarization activated cyclic nucleotide gated potassium channel 1 [Source:MGI Symbol;Acc:MGI:1096392]	turquoise	1	-0.735477	0.000219639	0.902937	5.08302e-08	-0.883318	2.47494e-07	-0.785632	4.0457e-05	-0.688738	0.000784894	0.383906	0.094707	-0.732676	0.000238766
ENSMUSG00000021732	Fgf10	fibroblast growth factor 10 [Source:MGI Symbol;Acc:MGI:1099809]	turquoise	1	-0.807802	1.65245e-05	0.857656	1.34338e-06	-0.867311	7.40712e-07	-0.8215	8.96031e-06	-0.793051	3.03403e-05	0.533646	0.0153801	-0.85752	1.35422e-06
ENSMUSG00000021743	Fezf2	Fez family zinc finger 2 [Source:MGI Symbol;Acc:MGI:1859823]	turquoise	1	-0.529361	0.0163851	0.68254	0.000913599	-0.658534	0.00159329	-0.592821	0.00587491	-0.446982	0.0481672	0.274302	0.241862	-0.300886	0.19737
ENSMUSG00000021747	Cfap20dc	CFAP20 domain containing [Source:MGI Symbol;Acc:MGI:1926154]	turquoise	1	-0.691408	0.00073438	0.773072	6.42589e-05	-0.77453	6.09899e-05	-0.75281	0.000127969	-0.62945	0.00294165	0.421462	0.0642019	-0.478567	0.0327951
ENSMUSG00000021750	Fam107a	family with sequence similarity 107, member A [Source:MGI Symbol;Acc:MGI:3041256]	green	5	-0.380437	0.097982	0.0652235	0.784701	-0.0977137	0.681927	-0.34299	0.138747	-0.449229	0.0469186	0.679545	0.000981895	-0.279129	0.233341
ENSMUSG00000021754	Map3k1	mitogen-activated protein kinase kinase kinase 1 [Source:MGI Symbol;Acc:MGI:1346872]	blue	2	0.908209	3.13644e-08	-0.801322	2.17131e-05	0.835583	4.51647e-06	0.870867	5.87975e-07	0.877658	3.71028e-07	-0.703223	0.000542518	0.863606	9.35793e-07
ENSMUSG00000021756	Il6st	interleukin 6 signal transducer [Source:MGI Symbol;Acc:MGI:96560]	brown	3	0.965511	5.78567e-12	-0.823325	8.22678e-06	0.856442	1.44334e-06	0.955385	5.65592e-11	0.970073	1.64075e-12	-0.833119	5.11461e-06	0.897791	7.93656e-08
ENSMUSG00000021763	Cspg4b	chondroitin sulfate proteoglycan 4B [Source:MGI Symbol;Acc:MGI:3040697]	yellow	4	0.835307	4.58031e-06	-0.737122	0.000209033	0.756319	0.000114113	0.857675	1.34181e-06	0.859251	1.22125e-06	-0.760512	9.9258e-05	0.772645	6.52455e-05
ENSMUSG00000021765	Fst	follistatin [Source:MGI Symbol;Acc:MGI:95586]	turquoise	1	-0.49942	0.024964	0.6829	0.000905661	-0.664429	0.00139612	-0.538194	0.0143683	-0.383287	0.0952851	0.224673	0.340932	-0.319788	0.169299
ENSMUSG00000021792	Prxl2a	peroxiredoxin like 2A [Source:MGI Symbol;Acc:MGI:1917814]	green	5	-0.801835	2.12556e-05	0.460402	0.0410756	-0.505394	0.023018	-0.706936	0.000491832	-0.850724	2.00683e-06	0.947414	2.41129e-10	-0.813357	1.2969e-05
ENSMUSG00000021806	Nid2	nidogen 2 [Source:MGI Symbol;Acc:MGI:1298229]	brown	3	0.801835	2.12564e-05	-0.702924	0.00054679	0.726202	0.000288478	0.800565	2.24021e-05	0.792292	3.12631e-05	-0.680997	0.00094826	0.731974	0.000243773
ENSMUSG00000021816	Ppp3cb	protein phosphatase 3, catalytic subunit, beta isoform [Source:MGI Symbol;Acc:MGI:107163]	turquoise	1	-0.904923	4.25176e-08	0.955524	5.50111e-11	-0.958154	3.20961e-11	-0.932935	2.04011e-09	-0.870303	6.10183e-07	0.6268	0.00310138	-0.856071	1.47516e-06
ENSMUSG00000021822	Plau	plasminogen activator, urokinase [Source:MGI Symbol;Acc:MGI:97611]	brown	3	0.969338	2.03548e-12	-0.87248	5.28316e-07	0.902123	5.46323e-08	0.957992	3.32081e-11	0.943206	4.74649e-10	-0.817214	1.091e-05	0.878018	3.61801e-07
ENSMUSG00000021823	Vcl	vinculin [Source:MGI Symbol;Acc:MGI:98927]	red	6	0.799882	2.30407e-05	-0.708865	0.00046712	0.726133	0.00028905	0.771561	6.78062e-05	0.823411	8.19361e-06	-0.659035	0.00157568	0.900761	6.15511e-08
ENSMUSG00000021838	Samd4	sterile alpha motif domain containing 4 [Source:MGI Symbol;Acc:MGI:1921730]	yellow	4	0.927845	3.86716e-09	-0.683845	0.000885099	0.732132	0.000242637	0.859759	1.18439e-06	0.932879	2.05504e-09	-0.850643	2.01605e-06	0.905192	4.14887e-08
ENSMUSG00000021876	Rnase4	ribonuclease, RNase A family 4 [Source:MGI Symbol;Acc:MGI:1926217]	brown	3	0.975075	3.22195e-13	-0.922391	7.3018e-09	0.941695	5.97901e-10	0.987235	8.1627e-16	0.948096	2.14947e-10	-0.788329	3.64864e-05	0.870328	6.09189e-07
ENSMUSG00000021895	Arhgef3	Rho guanine nucleotide exchange factor (GEF) 3 [Source:MGI Symbol;Acc:MGI:1918954]	turquoise	1	-0.451528	0.0456675	0.669862	0.001233	-0.639369	0.00240302	-0.557995	0.0105681	-0.35236	0.127586	0.20399	0.388329	-0.132187	0.578525
ENSMUSG00000021903	Galnt15	polypeptide N-acetylgalactosaminyltransferase 15 [Source:MGI Symbol;Acc:MGI:1926004]	grey	0	0.967827	3.12102e-12	-0.877153	3.84294e-07	0.899212	7.03493e-08	0.963663	9.19165e-12	0.945015	3.57109e-10	-0.82142	8.99371e-06	0.882611	2.60633e-07
ENSMUSG00000021904	Sema3g	sema domain, immunoglobulin domain (Ig), short basic domain, secreted, (semaphorin) 3G [Source:MGI Symbol;Acc:MGI:3041242]	brown	3	0.820874	9.22474e-06	-0.823954	7.98665e-06	0.825545	7.40564e-06	0.883869	2.37666e-07	0.835435	4.55053e-06	-0.691606	0.000730743	0.739426	0.000194913
ENSMUSG00000021929	Kpna3	karyopherin (importin) alpha 3 [Source:MGI Symbol;Acc:MGI:1100863]	turquoise	1	-0.771936	6.69115e-05	0.944436	3.9157e-10	-0.931747	2.37906e-09	-0.818941	1.0084e-05	-0.686711	0.000825173	0.41745	0.0670502	-0.668467	0.00127327
ENSMUSG00000021936	Mapk8	mitogen-activated protein kinase 8 [Source:MGI Symbol;Acc:MGI:1346861]	turquoise	1	-0.784163	4.27718e-05	0.959413	2.44915e-11	-0.946765	2.68638e-10	-0.839122	3.76437e-06	-0.708951	0.000466035	0.41005	0.0725515	-0.683602	0.000890347
ENSMUSG00000021939	Ctsb	cathepsin B [Source:MGI Symbol;Acc:MGI:88561]	brown	3	0.983452	8.32513e-15	-0.868165	7.01172e-07	0.899654	6.77302e-08	0.972417	7.94099e-13	0.972528	7.6623e-13	-0.830923	5.70462e-06	0.917285	1.27112e-08
ENSMUSG00000021943	Gdf10	growth differentiation factor 10 [Source:MGI Symbol;Acc:MGI:95684]	green	5	-0.81355	1.28589e-05	0.557872	0.0105889	-0.584876	0.00675493	-0.768321	7.59847e-05	-0.865579	8.26974e-07	0.90361	4.78646e-08	-0.775382	5.91463e-05
ENSMUSG00000021945	Zmym2	zinc finger, MYM-type 2 [Source:MGI Symbol;Acc:MGI:1923257]	turquoise	1	-0.714869	0.000396852	0.91823	1.15036e-08	-0.891882	1.28725e-07	-0.7703	7.0893e-05	-0.634215	0.00267154	0.394315	0.085361	-0.62653	0.00311809
ENSMUSG00000021948	Prkcd	protein kinase C, delta [Source:MGI Symbol;Acc:MGI:97598]	blue	2	0.987739	5.68763e-16	-0.893882	1.09634e-07	0.925293	5.23754e-09	0.970937	1.26451e-12	0.949163	1.78988e-10	-0.797953	2.49285e-05	0.890848	1.3969e-07
ENSMUSG00000021959	Lats2	large tumor suppressor 2 [Source:MGI Symbol;Acc:MGI:1354386]	grey	0	0.960905	1.7578e-11	-0.839615	3.66879e-06	0.868784	6.73684e-07	0.934039	1.7642e-09	0.958587	2.92755e-11	-0.818661	1.02144e-05	0.957844	3.42613e-11
ENSMUSG00000021967	Mrpl57	mitochondrial ribosomal protein L57 [Source:MGI Symbol;Acc:MGI:1915090]	green	5	-0.642323	0.00225958	0.320346	0.168514	-0.36864	0.109737	-0.546738	0.0126126	-0.707511	0.000484347	0.734923	0.000223314	-0.757566	0.000109508
ENSMUSG00000021974	Fgf9	fibroblast growth factor 9 [Source:MGI Symbol;Acc:MGI:104723]	turquoise	1	-0.832025	5.40149e-06	0.700608	0.000580836	-0.729337	0.000263404	-0.797888	2.49938e-05	-0.854144	1.6505e-06	0.752176	0.000130624	-0.890147	1.47582e-07
ENSMUSG00000021986	Amer2	APC membrane recruitment 2 [Source:MGI Symbol;Acc:MGI:1919375]	turquoise	1	-0.730652	0.00025345	0.925825	4.92124e-09	-0.912141	2.1463e-08	-0.781198	4.77961e-05	-0.62391	0.00328377	0.380499	0.0979221	-0.600374	0.00512791
ENSMUSG00000021990	Spata13	spermatogenesis associated 13 [Source:MGI Symbol;Acc:MGI:104838]	yellow	4	0.967628	3.29707e-12	-0.863296	9.53942e-07	0.89227	1.24808e-07	0.965336	6.05208e-12	0.960028	2.13964e-11	-0.799116	2.37747e-05	0.890954	1.38533e-07
ENSMUSG00000021991	Cacna2d3	calcium channel, voltage-dependent, alpha2/delta subunit 3 [Source:MGI Symbol;Acc:MGI:1338890]	turquoise	1	-0.930312	2.8537e-09	0.850914	1.98539e-06	-0.879537	3.25099e-07	-0.929269	3.24911e-09	-0.902817	5.13736e-08	0.765157	8.47742e-05	-0.842149	3.21e-06
ENSMUSG00000021998	Lcp1	lymphocyte cytosolic protein 1 [Source:MGI Symbol;Acc:MGI:104808]	brown	3	0.996509	7.22913e-21	-0.877711	3.69665e-07	0.910052	2.63101e-08	0.975987	2.31137e-13	0.968813	2.36711e-12	-0.833153	5.10589e-06	0.903926	4.65258e-08
ENSMUSG00000022003	Slc25a30	solute carrier family 25, member 30 [Source:MGI Symbol;Acc:MGI:1914804]	grey	0	0.785249	4.10494e-05	-0.673698	0.00112774	0.68823	0.000794822	0.789521	3.48409e-05	0.763594	8.94295e-05	-0.711315	0.000437257	0.61073	0.00423248
ENSMUSG00000022016	Akap11	A kinase (PRKA) anchor protein 11 [Source:MGI Symbol;Acc:MGI:2684060]	turquoise	1	-0.756775	0.000112409	0.949987	1.54985e-10	-0.930965	2.62826e-09	-0.803579	1.97651e-05	-0.684916	0.000862301	0.394552	0.0851563	-0.725358	0.000295564
ENSMUSG00000022037	Clu	clusterin [Source:MGI Symbol;Acc:MGI:88423]	blue	2	0.922759	7.00564e-09	-0.918498	1.11789e-08	0.943345	4.64541e-10	0.910027	2.63739e-08	0.864282	8.97166e-07	-0.639874	0.00237795	0.890746	1.40822e-07
ENSMUSG00000022054	Nefm	neurofilament, medium polypeptide [Source:MGI Symbol;Acc:MGI:97314]	turquoise	1	-0.890794	1.40289e-07	0.840442	3.51311e-06	-0.855423	1.53224e-06	-0.940428	7.2212e-10	-0.873911	4.79885e-07	0.771898	6.7001e-05	-0.685062	0.000859228
ENSMUSG00000022055	Nefl	neurofilament, light polypeptide [Source:MGI Symbol;Acc:MGI:97313]	green	5	-0.93341	1.91716e-09	0.854305	1.63519e-06	-0.864906	8.62773e-07	-0.965944	5.1726e-12	-0.936616	1.2443e-09	0.84011	3.57481e-06	-0.783218	4.43211e-05
ENSMUSG00000022076	Klhl1	kelch-like 1 [Source:MGI Symbol;Acc:MGI:2136335]	turquoise	1	-0.430434	0.0581634	0.517581	0.0194211	-0.516306	0.019775	-0.512597	0.0208337	-0.420187	0.0650971	0.364348	0.114256	-0.321086	0.167477
ENSMUSG00000022090	Pdlim2	PDZ and LIM domain 2 [Source:MGI Symbol;Acc:MGI:2384850]	yellow	4	0.946866	2.64165e-10	-0.80982	1.51457e-05	0.828683	6.36638e-06	0.952258	1.02863e-10	0.972294	8.26252e-13	-0.879086	3.35646e-07	0.887532	1.80597e-07
ENSMUSG00000022091	Sorbs3	sorbin and SH3 domain containing 3 [Source:MGI Symbol;Acc:MGI:700013]	brown	3	0.936301	1.2995e-09	-0.862025	1.03177e-06	0.89117	1.36198e-07	0.942372	5.39534e-10	0.922924	6.87606e-09	-0.76536	8.41849e-05	0.877298	3.80461e-07
ENSMUSG00000022094	Slc39a14	solute carrier family 39 (zinc transporter), member 14 [Source:MGI Symbol;Acc:MGI:2384851]	grey	0	0.958109	3.24e-11	-0.73653	0.000212797	0.786055	3.98092e-05	0.885079	2.17278e-07	0.939899	7.80342e-10	-0.87214	5.40443e-07	0.923957	6.11298e-09
ENSMUSG00000022098	Bmp1	bone morphogenetic protein 1 [Source:MGI Symbol;Acc:MGI:88176]	blue	2	0.785735	4.02989e-05	-0.906907	3.54283e-08	0.893146	1.16355e-07	0.861025	1.09689e-06	0.772538	6.5494e-05	-0.569871	0.0087115	0.729957	0.000258669
ENSMUSG00000022103	Gfra2	glial cell line derived neurotrophic factor family receptor alpha 2 [Source:MGI Symbol;Acc:MGI:1195462]	turquoise	1	-0.713237	0.000414988	0.849228	2.18265e-06	-0.850046	2.0849e-06	-0.762176	9.3844e-05	-0.628155	0.00301883	0.401635	0.0792094	-0.575107	0.00798214
ENSMUSG00000022106	Rcbtb2	regulator of chromosome condensation (RCC1) and BTB (POZ) domain containing protein 2 [Source:MGI Symbol;Acc:MGI:1917200]	brown	3	0.933743	1.83473e-09	-0.888661	1.65627e-07	0.907736	3.27893e-08	0.944983	3.58908e-10	0.891238	1.35464e-07	-0.759704	0.000101985	0.792224	3.13468e-05
ENSMUSG00000022110	Sucla2	succinate-Coenzyme A ligase, ADP-forming, beta subunit [Source:MGI Symbol;Acc:MGI:1306775]	turquoise	1	-0.869044	6.62409e-07	0.880854	2.95929e-07	-0.895264	9.79423e-08	-0.873904	4.80129e-07	-0.846165	2.58516e-06	0.651025	0.00187779	-0.867917	7.12454e-07
ENSMUSG00000022112	Gpc5	glypican 5 [Source:MGI Symbol;Acc:MGI:1194894]	green	5	-0.863055	9.68281e-07	0.575355	0.00794892	-0.618464	0.00365175	-0.758162	0.000107363	-0.869239	6.54099e-07	0.884704	2.23424e-07	-0.861503	1.06533e-06
ENSMUSG00000022122	Ednrb	endothelin receptor type B [Source:MGI Symbol;Acc:MGI:102720]	brown	3	0.775353	5.9207e-05	-0.776049	5.77371e-05	0.779261	5.13466e-05	0.829847	6.01452e-06	0.770712	6.98722e-05	-0.59989	0.00517324	0.651258	0.0018684
ENSMUSG00000022125	Cln5	ceroid-lipofuscinosis, neuronal 5 [Source:MGI Symbol;Acc:MGI:2442253]	brown	3	0.874616	4.5749e-07	-0.787701	3.73795e-05	0.814058	1.25715e-05	0.874166	4.71688e-07	0.853845	1.67925e-06	-0.691722	0.000728617	0.771942	6.68958e-05
ENSMUSG00000022132	Cldn10	claudin 10 [Source:MGI Symbol;Acc:MGI:1913101]	green	5	-0.757946	0.000108135	0.411931	0.0711217	-0.465261	0.0387174	-0.643185	0.00221907	-0.776213	5.73941e-05	0.892179	1.25715e-07	-0.738276	0.000201856
ENSMUSG00000022146	Osmr	oncostatin M receptor [Source:MGI Symbol;Acc:MGI:1330819]	grey	0	0.995365	9.21685e-20	-0.85186	1.88169e-06	0.888598	1.66434e-07	0.958419	3.03422e-11	0.968624	2.49753e-12	-0.84171	3.28578e-06	0.927568	3.99895e-09
ENSMUSG00000022148	Fyb	FYN binding protein [Source:MGI Symbol;Acc:MGI:1346327]	grey	0	0.992758	5.06728e-18	-0.856767	1.41595e-06	0.890556	1.42936e-07	0.966898	4.01936e-12	0.974115	4.51083e-13	-0.843955	2.91435e-06	0.920531	8.97349e-09
ENSMUSG00000022150	Dab2	disabled 2, mitogen-responsive phosphoprotein [Source:MGI Symbol;Acc:MGI:109175]	grey	0	0.732473	0.000240204	-0.445377	0.0490746	0.502111	0.0240721	0.64587	0.0020968	0.727073	0.000281313	-0.692003	0.000723497	0.683309	0.000896715
ENSMUSG00000022175	Lrp10	low-density lipoprotein receptor-related protein 10 [Source:MGI Symbol;Acc:MGI:1929480]	blue	2	0.905451	4.05164e-08	-0.915728	1.49472e-08	0.923652	6.33024e-09	0.950972	1.30044e-10	0.899004	7.16077e-08	-0.706696	0.000494971	0.819681	9.7474e-06
ENSMUSG00000022184	Fbxo4	F-box protein 4 [Source:MGI Symbol;Acc:MGI:2146220]	grey	0	0.858337	1.28998e-06	-0.78706	3.83104e-05	0.799501	2.34032e-05	0.837594	4.07444e-06	0.804948	1.86591e-05	-0.712669	0.000421474	0.732485	0.000240119
ENSMUSG00000022201	Zfr	zinc finger RNA binding protein [Source:MGI Symbol;Acc:MGI:1341890]	turquoise	1	-0.804934	1.86699e-05	0.959123	2.60877e-11	-0.945277	3.42371e-10	-0.853903	1.67369e-06	-0.73784	0.000204542	0.508525	0.0220471	-0.717174	0.000372376
ENSMUSG00000022203	Efs	embryonal Fyn-associated substrate [Source:MGI Symbol;Acc:MGI:105311]	blue	2	0.681059	0.00094684	-0.838257	3.93719e-06	0.837256	4.14594e-06	0.75766	0.000109168	0.626168	0.00314056	-0.370656	0.10766	0.561642	0.00996669
ENSMUSG00000022206	Npr3	natriuretic peptide receptor 3 [Source:MGI Symbol;Acc:MGI:97373]	turquoise	1	-0.640519	0.0023463	0.665792	0.0013536	-0.669852	0.00123327	-0.66463	0.00138978	-0.685116	0.000858082	0.457993	0.0422852	-0.762759	9.20064e-05
ENSMUSG00000022216	Psme1	proteasome (prosome, macropain) activator subunit 1 (PA28 alpha) [Source:MGI Symbol;Acc:MGI:1096367]	blue	2	0.981633	2.11395e-14	-0.890128	1.47808e-07	0.918623	1.10314e-08	0.968643	2.48453e-12	0.947179	2.50769e-10	-0.798398	2.44809e-05	0.882573	2.61346e-07
ENSMUSG00000022218	Tgm1	transglutaminase 1, K polypeptide [Source:MGI Symbol;Acc:MGI:98730]	grey	0	0.98851	3.17937e-16	-0.864774	8.69957e-07	0.894501	1.04255e-07	0.96208	1.34162e-11	0.967435	3.47578e-12	-0.826177	7.1851e-06	0.923159	6.6951e-09
ENSMUSG00000022219	Cideb	cell death-inducing DNA fragmentation factor, alpha subunit-like effector B [Source:MGI Symbol;Acc:MGI:1270844]	green	5	-0.454978	0.0438373	0.0575767	0.809469	-0.114408	0.631024	-0.333314	0.150976	-0.498102	0.0254103	0.656649	0.00166106	-0.460771	0.040893
ENSMUSG00000022220	Adcy4	adenylate cyclase 4 [Source:MGI Symbol;Acc:MGI:99674]	red	6	0.790643	3.33514e-05	-0.638398	0.00245184	0.683686	0.000888543	0.734261	0.000227774	0.780904	4.83221e-05	-0.636376	0.00255607	0.813483	1.28971e-05
ENSMUSG00000022237	Ankrd33b	ankyrin repeat domain 33B [Source:MGI Symbol;Acc:MGI:1917904]	turquoise	1	-0.533166	0.0154901	0.689573	0.000768777	-0.674258	0.00111303	-0.618519	0.00364786	-0.437969	0.0534334	0.29609	0.204959	-0.231661	0.325722
ENSMUSG00000022283	Pabpc1	poly(A) binding protein, cytoplasmic 1 [Source:MGI Symbol;Acc:MGI:1349722]	yellow	4	0.898544	7.44665e-08	-0.709233	0.000462524	0.758518	0.000106101	0.843652	2.96235e-06	0.889833	1.51252e-07	-0.791724	3.19689e-05	0.890883	1.39305e-07
ENSMUSG00000022296	Baalc	brain and acute leukemia, cytoplasmic [Source:MGI Symbol;Acc:MGI:1928704]	green	5	-0.937825	1.05105e-09	0.757994	0.000107965	-0.780936	4.82648e-05	-0.921007	8.51688e-09	-0.951887	1.10125e-10	0.93712	1.16028e-09	-0.833379	5.04843e-06
ENSMUSG00000022297	Fzd6	frizzled class receptor 6 [Source:MGI Symbol;Acc:MGI:108474]	blue	2	0.560373	0.0101727	-0.673627	0.0011296	0.669277	0.00124975	0.602576	0.00492546	0.455409	0.0436131	-0.342296	0.1396	0.332828	0.151609
ENSMUSG00000022307	Oxr1	oxidation resistance 1 [Source:MGI Symbol;Acc:MGI:2179326]	turquoise	1	-0.772769	6.49572e-05	0.951137	1.26234e-10	-0.931841	2.35034e-09	-0.833978	4.89862e-06	-0.719193	0.000351996	0.421233	0.0643621	-0.728213	0.000272172
ENSMUSG00000022309	Angpt1	angiopoietin 1 [Source:MGI Symbol;Acc:MGI:108448]	grey	0	0.862332	1.01248e-06	-0.595278	0.00562268	0.651464	0.00186007	0.787689	3.73959e-05	0.843465	2.99222e-06	-0.873695	4.86942e-07	0.766557	8.07819e-05
ENSMUSG00000022321	Cdh10	cadherin 10 [Source:MGI Symbol;Acc:MGI:107436]	turquoise	1	-0.815708	1.16775e-05	0.918278	1.1444e-08	-0.914147	1.7565e-08	-0.835795	4.46811e-06	-0.751737	0.000132489	0.512621	0.0208267	-0.766311	8.14719e-05
ENSMUSG00000022323	Rida	reactive intermediate imine deaminase A homolog [Source:MGI Symbol;Acc:MGI:1095401]	brown	3	0.443163	0.0503476	-0.461622	0.0404734	0.434487	0.0555809	0.579438	0.00741733	0.553646	0.0113233	-0.540807	0.0138117	0.3624	0.116351
ENSMUSG00000022342	Kcnv1	potassium channel, subfamily V, member 1 [Source:MGI Symbol;Acc:MGI:1914748]	turquoise	1	-0.898707	7.34437e-08	0.959241	2.5427e-11	-0.962989	1.08188e-11	-0.926206	4.70461e-09	-0.856057	1.47636e-06	0.627707	0.00304591	-0.85099	1.97691e-06
ENSMUSG00000022346	Myc	myelocytomatosis oncogene [Source:MGI Symbol;Acc:MGI:97250]	blue	2	0.932891	2.05182e-09	-0.811138	1.43007e-05	0.850621	2.01849e-06	0.898769	7.3056e-08	0.895546	9.56958e-08	-0.78052	4.90146e-05	0.862977	9.73011e-07
ENSMUSG00000022351	Sqle	squalene epoxidase [Source:MGI Symbol;Acc:MGI:109296]	turquoise	1	-0.880661	3.00068e-07	0.832744	5.2114e-06	-0.852716	1.7919e-06	-0.893652	1.11693e-07	-0.842154	3.20922e-06	0.738675	0.000199427	-0.730526	0.00025439
ENSMUSG00000022369	Mtbp	Mdm2, transformed 3T3 cell double minute p53 binding protein [Source:MGI Symbol;Acc:MGI:2146005]	brown	3	0.658029	0.00161124	-0.741459	0.000183141	0.739594	0.000193917	0.71596	0.000385098	0.612443	0.00409772	-0.432621	0.0567589	0.514609	0.0202539
ENSMUSG00000022372	Sla	src-like adaptor [Source:MGI Symbol;Acc:MGI:104295]	yellow	4	0.955859	5.1458e-11	-0.762662	9.23117e-05	0.796811	2.61081e-05	0.919963	9.54806e-09	0.951377	1.20866e-10	-0.903099	5.0103e-08	0.862276	1.01597e-06
ENSMUSG00000022375	Lrrc6	leucine rich repeat containing 6 (testis) [Source:MGI Symbol;Acc:MGI:1859553]	turquoise	1	-0.65478	0.00173064	0.753727	0.000124216	-0.739098	0.000196876	-0.652948	0.0018012	-0.60319	0.00487026	0.374293	0.103984	-0.646195	0.00208237
ENSMUSG00000022377	Asap1	ArfGAP with SH3 domain, ankyrin repeat and PH domain1 [Source:MGI Symbol;Acc:MGI:1342335]	turquoise	1	-0.741739	0.00018157	0.940031	7.65458e-10	-0.919822	9.69501e-09	-0.810758	1.45399e-05	-0.665631	0.00135857	0.386637	0.0921855	-0.627224	0.00307535
ENSMUSG00000022383	Ppara	peroxisome proliferator activated receptor alpha [Source:MGI Symbol;Acc:MGI:104740]	green	5	-0.620891	0.00348377	0.475855	0.0339409	-0.483854	0.0306491	-0.658369	0.00159914	-0.688185	0.000795705	0.730443	0.00025501	-0.521833	0.0182775
ENSMUSG00000022414	Tab1	TGF-beta activated kinase 1/MAP3K7 binding protein 1 [Source:MGI Symbol;Acc:MGI:1913763]	blue	2	0.451504	0.04568	-0.761827	9.49578e-05	0.730083	0.00025772	0.576291	0.00782441	0.361174	0.117684	-0.0798646	0.737849	0.243823	0.30023
ENSMUSG00000022416	Cacna1i	calcium channel, voltage-dependent, alpha 1I subunit [Source:MGI Symbol;Acc:MGI:2178051]	turquoise	1	-0.860591	1.12624e-06	0.844115	2.88945e-06	-0.872267	5.35884e-07	-0.879663	3.22186e-07	-0.796162	2.68001e-05	0.646881	0.00205226	-0.716006	0.000384611
ENSMUSG00000022419	Deptor	DEP domain containing MTOR-interacting protein [Source:MGI Symbol;Acc:MGI:2146322]	turquoise	1	-0.627521	0.00305723	0.764657	8.62394e-05	-0.759461	0.000102818	-0.659419	0.0015623	-0.557229	0.010698	0.343444	0.13819	-0.583428	0.00692638
ENSMUSG00000022421	Nptxr	neuronal pentraxin receptor [Source:MGI Symbol;Acc:MGI:1920590]	turquoise	1	-0.853076	1.75532e-06	0.85631	1.45456e-06	-0.874334	4.66349e-07	-0.861314	1.07771e-06	-0.769212	7.36544e-05	0.60821	0.00443751	-0.671254	0.00119389
ENSMUSG00000022436	Sh3bp1	SH3-domain binding protein 1 [Source:MGI Symbol;Acc:MGI:104603]	blue	2	0.72664	0.00028486	-0.73353	0.000232789	0.725966	0.000290447	0.73005	0.000257969	0.729112	0.000265135	-0.605876	0.00463457	0.772438	6.57266e-05
ENSMUSG00000022438	Parvb	parvin, beta [Source:MGI Symbol;Acc:MGI:2153063]	yellow	4	0.933864	1.80556e-09	-0.804372	1.91179e-05	0.841973	3.2402e-06	0.925401	5.17214e-09	0.935971	1.35973e-09	-0.804732	1.88299e-05	0.884601	2.25147e-07
ENSMUSG00000022439	Parvg	parvin, gamma [Source:MGI Symbol;Acc:MGI:2158329]	blue	2	0.952556	9.73402e-11	-0.945719	3.18828e-10	0.960646	1.86395e-11	0.971821	9.60551e-13	0.915853	1.47568e-08	-0.724478	0.000303118	0.849603	2.13735e-06
ENSMUSG00000022443	Myh9	myosin, heavy polypeptide 9, non-muscle [Source:MGI Symbol;Acc:MGI:107717]	red	6	0.759888	0.000101357	-0.552451	0.0115385	0.583492	0.00691873	0.691053	0.000740931	0.819953	9.62608e-06	-0.74487	0.000164754	0.923213	6.65434e-09
ENSMUSG00000022453	Naga	N-acetyl galactosaminidase, alpha [Source:MGI Symbol;Acc:MGI:1261422]	blue	2	0.890451	1.44119e-07	-0.97261	7.46126e-13	0.97065	1.37979e-12	0.948042	2.16926e-10	0.846526	2.53457e-06	-0.630033	0.00290742	0.765468	8.3874e-05
ENSMUSG00000022454	Nell2	NEL-like 2 [Source:MGI Symbol;Acc:MGI:1858510]	turquoise	1	-0.956985	4.09473e-11	0.900169	6.4789e-08	-0.918652	1.09966e-08	-0.952032	1.07237e-10	-0.914605	1.67684e-08	0.739985	0.000191616	-0.848558	2.26577e-06
ENSMUSG00000022468	Endou	endonuclease, polyU-specific [Source:MGI Symbol;Acc:MGI:97746]	yellow	4	0.77912	5.16134e-05	-0.437892	0.0534798	0.494461	0.0266762	0.696213	0.000650375	0.813834	1.26976e-05	-0.90645	3.69631e-08	0.748777	0.000145661
ENSMUSG00000022469	Rapgef3	Rap guanine nucleotide exchange factor (GEF) 3 [Source:MGI Symbol;Acc:MGI:2441741]	blue	2	0.895322	9.7476e-08	-0.921984	7.64143e-09	0.938948	8.95691e-10	0.896733	8.67291e-08	0.828241	6.50447e-06	-0.604733	0.00473364	0.828789	6.33353e-06
ENSMUSG00000022475	Hdac7	histone deacetylase 7 [Source:MGI Symbol;Acc:MGI:1891835]	blue	2	0.753662	0.000124478	-0.912612	2.0485e-08	0.905014	4.21636e-08	0.820243	9.49787e-06	0.694565	0.000678215	-0.490081	0.0282643	0.663077	0.00143945
ENSMUSG00000022488	Nckap1l	NCK associated protein 1 like [Source:MGI Symbol;Acc:MGI:1926063]	grey	0	0.996445	8.49941e-21	-0.860383	1.14055e-06	0.894711	1.02487e-07	0.971812	9.6346e-13	0.976912	1.62865e-13	-0.860658	1.12165e-06	0.915681	1.50202e-08
ENSMUSG00000022500	Litaf	LPS-induced TN factor [Source:MGI Symbol;Acc:MGI:1929512]	blue	2	0.941365	6.28258e-10	-0.945608	3.24593e-10	0.965032	6.53976e-12	0.958928	2.72089e-11	0.892349	1.24022e-07	-0.677454	0.00103211	0.835081	4.63318e-06
ENSMUSG00000022504	Ciita	class II transactivator [Source:MGI Symbol;Acc:MGI:108445]	grey	0	0.8574	1.36394e-06	-0.632078	0.00278998	0.666577	0.0013296	0.797047	2.58606e-05	0.89145	1.33212e-07	-0.806801	1.72475e-05	0.891672	1.30888e-07
ENSMUSG00000022505	Emp2	epithelial membrane protein 2 [Source:MGI Symbol;Acc:MGI:1098726]	blue	2	0.85876	1.25776e-06	-0.8053	1.83834e-05	0.831834	5.45286e-06	0.829417	6.14257e-06	0.812509	1.34645e-05	-0.60546	0.00467042	0.831473	5.55148e-06
ENSMUSG00000022523	Fgf12	fibroblast growth factor 12 [Source:MGI Symbol;Acc:MGI:109183]	turquoise	1	-0.857999	1.31621e-06	0.953241	8.55987e-11	-0.946089	3.00184e-10	-0.906597	3.64609e-08	-0.829748	6.04382e-06	0.596586	0.00549205	-0.807576	1.66854e-05
ENSMUSG00000022526	Zfp251	zinc finger protein 251 [Source:MGI Symbol;Acc:MGI:1918841]	turquoise	1	-0.729957	0.000258673	0.889077	1.60386e-07	-0.884934	2.1964e-07	-0.803443	1.9878e-05	-0.636995	0.00252378	0.407372	0.0746231	-0.509778	0.021668
ENSMUSG00000022548	Apod	apolipoprotein D [Source:MGI Symbol;Acc:MGI:88056]	blue	2	0.969062	2.20447e-12	-0.921251	8.29029e-09	0.942235	5.50966e-10	0.982793	1.1802e-14	0.939964	7.72971e-10	-0.781433	4.73796e-05	0.857261	1.37518e-06
ENSMUSG00000022554	Hgh1	HGH1 homolog [Source:MGI Symbol;Acc:MGI:1930628]	blue	2	0.133645	0.574303	-0.363593	0.115065	0.326151	0.160499	0.248086	0.291592	0.107775	0.651074	0.0384963	0.871988	0.00484837	0.983815
ENSMUSG00000022559	Fbxl6	F-box and leucine-rich repeat protein 6 [Source:MGI Symbol;Acc:MGI:1354705]	blue	2	0.424664	0.061995	-0.756979	0.000111654	0.707854	0.000479935	0.537639	0.0144889	0.342412	0.139457	-0.0873881	0.714104	0.301542	0.196347
ENSMUSG00000022568	Scrib	scribbled planar cell polarity [Source:MGI Symbol;Acc:MGI:2145950]	blue	2	0.711075	0.000440112	-0.895111	9.91828e-08	0.868699	6.77417e-07	0.768648	7.51224e-05	0.679699	0.00097828	-0.437118	0.0539524	0.725503	0.000294337
ENSMUSG00000022570	Gfus	GDP-L-fucose synthase [Source:MGI Symbol;Acc:MGI:98857]	blue	2	0.592417	0.00591718	-0.807417	1.67995e-05	0.787776	3.72717e-05	0.654297	0.00174902	0.513035	0.0207064	-0.3052	0.190706	0.500401	0.0246357
ENSMUSG00000022574	Naprt	nicotinate phosphoribosyltransferase [Source:MGI Symbol;Acc:MGI:2442664]	blue	2	0.902328	5.36488e-08	-0.911609	2.26166e-08	0.924658	5.63915e-09	0.919775	9.74441e-09	0.85457	1.61028e-06	-0.676057	0.00106685	0.804089	1.93464e-05
ENSMUSG00000022575	Gsdmd	gasdermin D [Source:MGI Symbol;Acc:MGI:1916396]	brown	3	0.988688	2.76391e-16	-0.875457	4.31978e-07	0.905666	3.97275e-08	0.979559	5.49578e-14	0.968556	2.54646e-12	-0.842355	3.17506e-06	0.890454	1.44086e-07
ENSMUSG00000022587	Ly6e	lymphocyte antigen 6 complex, locus E [Source:MGI Symbol;Acc:MGI:106651]	red	6	0.916238	1.41794e-08	-0.840484	3.50544e-06	0.869423	6.46296e-07	0.911879	2.20227e-08	0.90787	3.23784e-08	-0.766044	8.22269e-05	0.893185	1.15986e-07
ENSMUSG00000022601	Zbtb11	zinc finger and BTB domain containing 11 [Source:MGI Symbol;Acc:MGI:2443876]	turquoise	1	-0.503023	0.0237755	0.745039	0.000163888	-0.72169	0.00032813	-0.617761	0.00370163	-0.402166	0.0787762	0.213822	0.365358	-0.206923	0.381393
ENSMUSG00000022614	Lmf2	lipase maturation factor 2 [Source:MGI Symbol;Acc:MGI:2146015]	brown	3	0.906269	3.75851e-08	-0.883514	2.43967e-07	0.903044	5.03474e-08	0.925019	5.40783e-09	0.888648	1.65787e-07	-0.719106	0.000352862	0.847854	2.35595e-06
ENSMUSG00000022634	Yaf2	YY1 associated factor 2 [Source:MGI Symbol;Acc:MGI:1914307]	green	5	-0.815136	1.19812e-05	0.651038	0.00187729	-0.669358	0.00124742	-0.807979	1.63991e-05	-0.831787	5.46562e-06	0.794832	2.82672e-05	-0.700338	0.000584917
ENSMUSG00000022636	Alcam	activated leukocyte cell adhesion molecule [Source:MGI Symbol;Acc:MGI:1313266]	turquoise	1	-0.852404	1.82423e-06	0.896269	9.01414e-08	-0.900025	6.56039e-08	-0.876956	3.89606e-07	-0.81976	9.71192e-06	0.615483	0.00386724	-0.8038	1.9583e-05
ENSMUSG00000022665	Ccdc80	coiled-coil domain containing 80 [Source:MGI Symbol;Acc:MGI:1915146]	grey	0	0.828296	6.4872e-06	-0.684551	0.000870021	0.713478	0.000412271	0.813508	1.28828e-05	0.819509	9.82458e-06	-0.764181	8.76576e-05	0.734425	0.000226665
ENSMUSG00000022673	Mcm4	minichromosome maintenance complex component 4 [Source:MGI Symbol;Acc:MGI:103199]	brown	3	0.748876	0.000145203	-0.698007	0.000621177	0.710339	0.000448952	0.764653	8.62514e-05	0.72638	0.000287005	-0.605866	0.00463539	0.655225	0.00171386
ENSMUSG00000022674	Ube2v2	ubiquitin-conjugating enzyme E2 variant 2 [Source:MGI Symbol;Acc:MGI:1917870]	turquoise	1	-0.782567	4.54168e-05	0.931575	2.43182e-09	-0.926513	4.53659e-09	-0.840102	3.57636e-06	-0.721658	0.000328425	0.487279	0.0293187	-0.701588	0.000566207
ENSMUSG00000022678	Nde1	nudE neurodevelopment protein 1 [Source:MGI Symbol;Acc:MGI:1914453]	blue	2	0.801197	2.18249e-05	-0.903161	4.98256e-08	0.903493	4.8369e-08	0.846178	2.58329e-06	0.767996	7.68476e-05	-0.502648	0.0238971	0.798236	2.46432e-05
ENSMUSG00000022679	Mpv17l	Mpv17 transgene, kidney disease mutant-like [Source:MGI Symbol;Acc:MGI:2135951]	turquoise	1	-0.878384	3.52643e-07	0.891507	1.3261e-07	-0.900815	6.12627e-08	-0.869473	6.44214e-07	-0.82865	6.37662e-06	0.602679	0.00491622	-0.844124	2.88798e-06
ENSMUSG00000022708	Zbtb20	zinc finger and BTB domain containing 20 [Source:MGI Symbol;Acc:MGI:1929213]	grey	0	0.787605	3.75176e-05	-0.689646	0.000767385	0.719056	0.000353351	0.785829	4.01548e-05	0.751114	0.000135172	-0.652414	0.00182219	0.60168	0.005007
ENSMUSG00000022752	Tomm70a	translocase of outer mitochondrial membrane 70A [Source:MGI Symbol;Acc:MGI:106295]	turquoise	1	-0.851484	1.92235e-06	0.90397	4.63413e-08	-0.908846	2.95291e-08	-0.855109	1.56052e-06	-0.801607	2.14575e-05	0.602573	0.00492574	-0.837189	4.16033e-06
ENSMUSG00000022762	Ncam2	neural cell adhesion molecule 2 [Source:MGI Symbol;Acc:MGI:97282]	turquoise	1	-0.674207	0.00111436	0.928419	3.60672e-09	-0.901207	5.92062e-08	-0.735987	0.000216305	-0.578009	0.00759997	0.281061	0.229986	-0.593915	0.0057614
ENSMUSG00000022769	Sdf2l1	stromal cell-derived factor 2-like 1 [Source:MGI Symbol;Acc:MGI:2149842]	red	6	0.677396	0.00103353	-0.604813	0.00472668	0.605337	0.00468107	0.626766	0.00310349	0.690249	0.000755956	-0.542879	0.0133828	0.795701	2.73006e-05
ENSMUSG00000022789	Dnm1l	dynamin 1-like [Source:MGI Symbol;Acc:MGI:1921256]	turquoise	1	-0.724921	0.000299297	0.935047	1.54165e-09	-0.909595	2.74909e-08	-0.786601	3.89894e-05	-0.644403	0.0021629	0.376928	0.101378	-0.618859	0.00362395
ENSMUSG00000022797	Tfrc	transferrin receptor [Source:MGI Symbol;Acc:MGI:98822]	turquoise	1	-0.284205	0.224594	0.391847	0.0875122	-0.403929	0.0773512	-0.200292	0.397169	-0.184669	0.435728	-0.0543981	0.819818	-0.467326	0.0377477
ENSMUSG00000022811	Zfp148	zinc finger protein 148 [Source:MGI Symbol;Acc:MGI:1332234]	turquoise	1	-0.781255	4.76955e-05	0.95157	1.16694e-10	-0.934467	1.66652e-09	-0.823776	8.05391e-06	-0.706922	0.000492006	0.444866	0.0493664	-0.717356	0.000370498
ENSMUSG00000022812	Gsk3b	glycogen synthase kinase 3 beta [Source:MGI Symbol;Acc:MGI:1861437]	turquoise	1	-0.785208	4.11128e-05	0.966823	4.10093e-12	-0.952028	1.07317e-10	-0.849536	2.14544e-06	-0.725244	0.000296535	0.448145	0.0475181	-0.725662	0.000292993
ENSMUSG00000022817	Itgb5	integrin beta 5 [Source:MGI Symbol;Acc:MGI:96614]	blue	2	0.984593	4.39465e-15	-0.920572	8.93311e-09	0.946265	2.91671e-10	0.978902	7.28692e-14	0.953614	7.97554e-11	-0.777009	5.57598e-05	0.915199	1.57828e-08
ENSMUSG00000022829	Stxbp5l	syntaxin binding protein 5-like [Source:MGI Symbol;Acc:MGI:2443815]	turquoise	1	-0.789881	3.43574e-05	0.936811	1.21109e-09	-0.920126	9.37978e-09	-0.834174	4.85059e-06	-0.73838	0.000201218	0.476294	0.0337533	-0.770691	6.99232e-05
ENSMUSG00000022831	Hcls1	hematopoietic cell specific Lyn substrate 1 [Source:MGI Symbol;Acc:MGI:104568]	grey	0	0.989787	1.10687e-16	-0.882529	2.62195e-07	0.90909	2.88518e-08	0.975825	2.454e-13	0.966372	4.62304e-12	-0.852155	1.85029e-06	0.896872	8.57322e-08
ENSMUSG00000022847	Thpo	thrombopoietin [Source:MGI Symbol;Acc:MGI:101875]	blue	2	0.569216	0.00880643	-0.703498	0.000538625	0.706582	0.000496479	0.571261	0.00851283	0.450454	0.0462485	-0.291508	0.212389	0.461484	0.0405414
ENSMUSG00000022853	Ehhadh	enoyl-Coenzyme A, hydratase/3-hydroxyacyl Coenzyme A dehydrogenase [Source:MGI Symbol;Acc:MGI:1277964]	blue	2	0.646504	0.00206878	-0.80562	1.81357e-05	0.801836	2.12551e-05	0.717178	0.000372326	0.539589	0.0140688	-0.318718	0.170809	0.381262	0.0971953
ENSMUSG00000022885	St6gal1	beta galactoside alpha 2,6 sialyltransferase 1 [Source:MGI Symbol;Acc:MGI:108470]	brown	3	0.960339	1.99639e-11	-0.881419	2.84156e-07	0.898752	7.3163e-08	0.977593	1.24679e-13	0.954035	7.35847e-11	-0.814781	1.21726e-05	0.853781	1.68553e-06
ENSMUSG00000022887	Masp1	mannan-binding lectin serine peptidase 1 [Source:MGI Symbol;Acc:MGI:88492]	yellow	4	0.865552	8.28377e-07	-0.652739	0.00180939	0.693338	0.000699594	0.796144	2.68189e-05	0.848067	2.32825e-06	-0.792391	3.11419e-05	0.811043	1.436e-05
ENSMUSG00000022893	Adamts1	a disintegrin-like and metallopeptidase (reprolysin type) with thrombospondin type 1 motif, 1 [Source:MGI Symbol;Acc:MGI:109249]	grey	0	0.965552	5.72506e-12	-0.834422	4.79014e-06	0.860796	1.11229e-06	0.93666	1.23683e-09	0.948203	2.11048e-10	-0.845065	2.74469e-06	0.90605	3.83494e-08
ENSMUSG00000022894	Adamts5	a disintegrin-like and metallopeptidase (reprolysin type) with thrombospondin type 1 motif, 5 (aggrecanase-2) [Source:MGI Symbol;Acc:MGI:1346321]	grey	0	0.95491	6.21071e-11	-0.787368	3.78596e-05	0.828909	6.29681e-06	0.915242	1.57127e-08	0.918937	1.06669e-08	-0.834732	4.7158e-06	0.830704	5.76657e-06
ENSMUSG00000022899	Slc15a2	solute carrier family 15 (H+/peptide transporter), member 2 [Source:MGI Symbol;Acc:MGI:1890457]	turquoise	1	-0.684242	0.000876587	0.685678	0.000846359	-0.687503	0.000809221	-0.73354	0.000232722	-0.697438	0.000630325	0.647013	0.00204649	-0.597256	0.0054261
ENSMUSG00000022901	Cd86	CD86 antigen [Source:MGI Symbol;Acc:MGI:101773]	grey	0	0.991419	2.3228e-17	-0.864567	8.81285e-07	0.897479	8.1478e-08	0.963375	9.86014e-12	0.96526	6.17052e-12	-0.828356	6.46843e-06	0.92315	6.70203e-09
ENSMUSG00000022905	Kpna1	karyopherin (importin) alpha 1 [Source:MGI Symbol;Acc:MGI:103560]	turquoise	1	-0.827432	6.76428e-06	0.984778	3.94285e-15	-0.976295	2.06019e-13	-0.882954	2.54175e-07	-0.751338	0.0001342	0.492024	0.0275511	-0.712403	0.00042453
ENSMUSG00000022906	Parp9	poly (ADP-ribose) polymerase family, member 9 [Source:MGI Symbol;Acc:MGI:1933117]	grey	0	0.991765	1.60469e-17	-0.861381	1.07331e-06	0.897081	8.42415e-08	0.964686	7.13572e-12	0.96154	1.52072e-11	-0.843322	3.01517e-06	0.901337	5.85367e-08
ENSMUSG00000022912	Pros1	protein S (alpha) [Source:MGI Symbol;Acc:MGI:1095733]	brown	3	0.993051	3.50108e-18	-0.881432	2.83895e-07	0.908833	2.95651e-08	0.98312	9.9389e-15	0.974275	4.26906e-13	-0.834213	4.84101e-06	0.903736	4.73291e-08
ENSMUSG00000022952	Runx1	runt related transcription factor 1 [Source:MGI Symbol;Acc:MGI:99852]	brown	3	0.992805	4.78179e-18	-0.866368	7.86634e-07	0.900399	6.3517e-08	0.96794	3.02488e-12	0.964911	6.74299e-12	-0.837168	4.16492e-06	0.907061	3.49249e-08
ENSMUSG00000022969	Il10rb	interleukin 10 receptor, beta [Source:MGI Symbol;Acc:MGI:109380]	yellow	4	0.959602	2.35005e-11	-0.813331	1.29839e-05	0.858401	1.28503e-06	0.919746	9.77495e-09	0.929192	3.28022e-09	-0.777788	5.4198e-05	0.902242	5.40577e-08
ENSMUSG00000022971	Ifnar2	interferon (alpha and beta) receptor 2 [Source:MGI Symbol;Acc:MGI:1098243]	blue	2	0.93773	1.0651e-09	-0.875668	4.25784e-07	0.895292	9.77164e-08	0.922157	7.49552e-09	0.896657	8.72795e-08	-0.740622	0.000187914	0.869441	6.45547e-07
ENSMUSG00000022973	Synj1	synaptojanin 1 [Source:MGI Symbol;Acc:MGI:1354961]	turquoise	1	-0.848837	2.2308e-06	0.979869	4.79374e-14	-0.972186	8.55306e-13	-0.90065	6.21461e-08	-0.789632	3.46915e-05	0.52229	0.0181577	-0.764185	8.76456e-05
ENSMUSG00000022999	Lmbr1l	limb region 1 like [Source:MGI Symbol;Acc:MGI:1289247]	blue	2	0.823709	8.07953e-06	-0.8716	5.60155e-07	0.867627	7.25879e-07	0.810817	1.45024e-05	0.760949	9.78101e-05	-0.578779	0.00750115	0.78858	3.61337e-05
ENSMUSG00000023008	Fmnl3	formin-like 3 [Source:MGI Symbol;Acc:MGI:109569]	brown	3	0.97753	1.27847e-13	-0.86299	9.72235e-07	0.894163	1.07168e-07	0.963589	9.35952e-12	0.943658	4.42501e-10	-0.834829	4.69271e-06	0.854301	1.63556e-06
ENSMUSG00000023022	Lima1	LIM domain and actin binding 1 [Source:MGI Symbol;Acc:MGI:1920992]	yellow	4	0.894786	1.01855e-07	-0.723996	0.000307323	0.75411	0.000122676	0.888	1.74249e-07	0.926825	4.37139e-09	-0.817797	1.0625e-05	0.855869	1.4927e-06
ENSMUSG00000023033	Scn8a	sodium channel, voltage-gated, type VIII, alpha [Source:MGI Symbol;Acc:MGI:103169]	turquoise	1	-0.853709	1.69249e-06	0.950101	1.51882e-10	-0.950365	1.44944e-10	-0.884966	2.19123e-07	-0.788952	3.56179e-05	0.52345	0.0178569	-0.785123	4.12463e-05
ENSMUSG00000023046	Igfbp6	insulin-like growth factor binding protein 6 [Source:MGI Symbol;Acc:MGI:96441]	green	5	-0.711285	0.000437614	0.517758	0.0193723	-0.534824	0.0151127	-0.691264	0.000737026	-0.744104	0.000168743	0.776454	5.68949e-05	-0.605596	0.00465867
ENSMUSG00000023066	Rttn	rotatin [Source:MGI Symbol;Acc:MGI:2179288]	brown	3	0.619203	0.0035999	-0.78543	4.07677e-05	0.768734	7.48948e-05	0.721933	0.000325876	0.554466	0.0111777	-0.342066	0.139883	0.383941	0.0946744
ENSMUSG00000023067	Cdkn1a	cyclin-dependent kinase inhibitor 1A (P21) [Source:MGI Symbol;Acc:MGI:104556]	yellow	4	0.972775	7.07059e-13	-0.820541	9.36816e-06	0.852654	1.79825e-06	0.927688	3.94148e-09	0.965177	6.30178e-12	-0.835496	4.5365e-06	0.969972	1.69074e-12
ENSMUSG00000023143	Nagpa	N-acetylglucosamine-1-phosphodiester alpha-N-acetylglucosaminidase [Source:MGI Symbol;Acc:MGI:1351598]	blue	2	0.846481	2.54089e-06	-0.936321	1.29595e-09	0.942259	5.48925e-10	0.897421	8.18772e-08	0.798175	2.47043e-05	-0.573606	0.00818597	0.751905	0.000131772
ENSMUSG00000023170	Gps2	G protein pathway suppressor 2 [Source:MGI Symbol;Acc:MGI:1891751]	blue	2	0.796934	2.59788e-05	-0.776189	5.74448e-05	0.791585	3.2144e-05	0.777003	5.57707e-05	0.75996	0.000101113	-0.625115	0.00320672	0.805041	1.85856e-05
ENSMUSG00000023186	Vwa5a	von Willebrand factor A domain containing 5A [Source:MGI Symbol;Acc:MGI:1915026]	brown	3	0.982652	1.26903e-14	-0.897849	7.89807e-08	0.923201	6.66375e-09	0.984972	3.51649e-15	0.954838	6.29796e-11	-0.827461	6.75483e-06	0.865188	8.47597e-07
ENSMUSG00000023192	Grm2	glutamate receptor, metabotropic 2 [Source:MGI Symbol;Acc:MGI:1351339]	turquoise	1	-0.7976	2.52878e-05	0.742192	0.00017905	-0.750303	0.000138734	-0.773344	6.36391e-05	-0.743766	0.000170526	0.622781	0.00335744	-0.687178	0.000815737
ENSMUSG00000023206	Il15ra	interleukin 15 receptor, alpha chain [Source:MGI Symbol;Acc:MGI:104644]	blue	2	0.832869	5.17902e-06	-0.69933	0.000600377	0.734148	0.000228543	0.764063	8.80106e-05	0.768183	7.6351e-05	-0.663653	0.00142085	0.76638	8.12773e-05
ENSMUSG00000023224	Serping1	serine (or cysteine) peptidase inhibitor, clade G, member 1 [Source:MGI Symbol;Acc:MGI:894696]	brown	3	0.976549	1.87131e-13	-0.84965	2.13172e-06	0.884919	2.19882e-07	0.957166	3.94494e-11	0.954366	6.90346e-11	-0.808211	1.62363e-05	0.899787	6.69619e-08
ENSMUSG00000023249	Parp3	poly (ADP-ribose) polymerase family, member 3 [Source:MGI Symbol;Acc:MGI:1891258]	blue	2	0.987256	8.04315e-16	-0.898422	7.52414e-08	0.925908	4.8734e-09	0.981352	2.4213e-14	0.963933	8.60504e-12	-0.827492	6.74479e-06	0.900574	6.25573e-08
ENSMUSG00000023284	Zfp605	zinc finger protein 605 [Source:MGI Symbol;Acc:MGI:2444933]	turquoise	1	-0.51164	0.0211139	0.781883	4.6593e-05	-0.755213	0.000118332	-0.575453	0.00793587	-0.426588	0.0606962	0.180827	0.445502	-0.47208	0.0355869
ENSMUSG00000023341	Mx2	MX dynamin-like GTPase 2 [Source:MGI Symbol;Acc:MGI:97244]	grey	0	0.98885	2.4293e-16	-0.882817	2.56741e-07	0.911854	2.20773e-08	0.975531	2.7333e-13	0.960415	1.96285e-11	-0.840658	3.47341e-06	0.888838	1.63376e-07
ENSMUSG00000023348	Trip6	thyroid hormone receptor interactor 6 [Source:MGI Symbol;Acc:MGI:1343458]	grey	0	0.932712	2.10039e-09	-0.850516	2.03051e-06	0.870492	6.02646e-07	0.922272	7.3995e-09	0.910008	2.64228e-08	-0.801558	2.15015e-05	0.861847	1.04313e-06
ENSMUSG00000023367	Tmem176a	transmembrane protein 176A [Source:MGI Symbol;Acc:MGI:1913308]	grey	0	0.991841	1.47675e-17	-0.889968	1.49666e-07	0.915544	1.52326e-08	0.979152	6.55164e-14	0.973765	5.08459e-13	-0.842056	3.22585e-06	0.918566	1.1099e-08
ENSMUSG00000023764	Sfi1	Sfi1 homolog, spindle assembly associated (yeast) [Source:MGI Symbol;Acc:MGI:1926137]	blue	2	0.591705	0.00599249	-0.753668	0.000124454	0.714418	0.000401793	0.654933	0.00172484	0.539061	0.0141816	-0.397224	0.0828757	0.483364	0.0308431
ENSMUSG00000023800	Tiam2	T cell lymphoma invasion and metastasis 2 [Source:MGI Symbol;Acc:MGI:1344338]	turquoise	1	-0.869318	6.5074e-07	0.924923	5.46797e-09	-0.931624	2.41655e-09	-0.936919	1.19319e-09	-0.837806	4.03014e-06	0.626381	0.00312728	-0.734023	0.000229397
ENSMUSG00000023826	Prkn	parkin RBR E3 ubiquitin protein ligase [Source:MGI Symbol;Acc:MGI:1355296]	blue	2	0.499925	0.0247945	-0.676054	0.00106692	0.667951	0.00128843	0.568573	0.00890036	0.411182	0.0716888	-0.251546	0.284694	0.320003	0.168995
ENSMUSG00000023828	Slc22a3	solute carrier family 22 (organic cation transporter), member 3 [Source:MGI Symbol;Acc:MGI:1333817]	turquoise	1	-0.721704	0.000327996	0.75099	0.000135713	-0.764057	8.80283e-05	-0.732324	0.000241264	-0.679236	0.000989183	0.542942	0.0133698	-0.663046	0.00144044
ENSMUSG00000023885	Thbs2	thrombospondin 2 [Source:MGI Symbol;Acc:MGI:98738]	grey	0	0.82772	6.67077e-06	-0.594155	0.00573676	0.652374	0.00182377	0.772801	6.48828e-05	0.799802	2.31163e-05	-0.782717	4.51615e-05	0.697622	0.000627362
ENSMUSG00000023905	Tnfrsf12a	tumor necrosis factor receptor superfamily, member 12a [Source:MGI Symbol;Acc:MGI:1351484]	red	6	0.97072	1.3507e-12	-0.830166	5.92107e-06	0.866691	7.70625e-07	0.916951	1.31647e-08	0.938758	9.20398e-10	-0.810834	1.4492e-05	0.945865	3.11353e-10
ENSMUSG00000023913	Pla2g7	phospholipase A2, group VII (platelet-activating factor acetylhydrolase, plasma) [Source:MGI Symbol;Acc:MGI:1351327]	green	5	-0.659048	0.00157523	0.341305	0.140824	-0.380846	0.0975908	-0.550631	0.0118722	-0.675735	0.001075	0.840962	3.41823e-06	-0.616826	0.00376892
ENSMUSG00000023942	Slc29a1	solute carrier family 29 (nucleoside transporters), member 1 [Source:MGI Symbol;Acc:MGI:1927073]	blue	2	0.693255	0.000701061	-0.846865	2.48787e-06	0.829774	6.03616e-06	0.771944	6.68903e-05	0.679824	0.000975362	-0.447779	0.0477214	0.655717	0.00169545
ENSMUSG00000023947	Nfkbie	nuclear factor of kappa light polypeptide gene enhancer in B cells inhibitor, epsilon [Source:MGI Symbol;Acc:MGI:1194908]	grey	0	0.949928	1.56589e-10	-0.807687	1.66062e-05	0.844257	2.86734e-06	0.905906	3.88626e-08	0.913262	1.92009e-08	-0.840122	3.57272e-06	0.86746	7.33679e-07
ENSMUSG00000023951	Vegfa	vascular endothelial growth factor A [Source:MGI Symbol;Acc:MGI:103178]	turquoise	1	-0.605352	0.0046798	0.695939	0.000654937	-0.708218	0.000475282	-0.631804	0.00280553	-0.468568	0.0371739	0.348328	0.132307	-0.33053	0.154629
ENSMUSG00000023953	Polh	polymerase (DNA directed), eta (RAD 30 related) [Source:MGI Symbol;Acc:MGI:1891457]	grey	0	0.528821	0.0165152	-0.371861	0.106431	0.370197	0.10813	0.476976	0.0334636	0.58642	0.00657585	-0.574641	0.00804508	0.650723	0.00189007
ENSMUSG00000023972	Ptk7	PTK7 protein tyrosine kinase 7 [Source:MGI Symbol;Acc:MGI:1918711]	blue	2	0.677492	0.00103117	-0.743367	0.000172655	0.750128	0.000139517	0.683307	0.000896761	0.627898	0.00303433	-0.478097	0.0329914	0.682231	0.000920438
ENSMUSG00000023990	Tfeb	transcription factor EB [Source:MGI Symbol;Acc:MGI:103270]	blue	2	0.902342	5.35822e-08	-0.904441	4.44159e-08	0.924113	6.00497e-09	0.930215	2.88848e-09	0.877684	3.70364e-07	-0.658951	0.00157863	0.824465	7.79566e-06
ENSMUSG00000023992	Trem2	triggering receptor expressed on myeloid cells 2 [Source:MGI Symbol;Acc:MGI:1913150]	blue	2	0.991488	2.1592e-17	-0.90019	6.46753e-08	0.927954	3.81641e-09	0.983926	6.41696e-15	0.961631	1.48889e-11	-0.825243	7.51305e-06	0.888248	1.70979e-07
ENSMUSG00000023994	Nfya	nuclear transcription factor-Y alpha [Source:MGI Symbol;Acc:MGI:97316]	yellow	4	0.851292	1.94341e-06	-0.67427	0.00111271	0.705213	0.000514831	0.8	2.29288e-05	0.88393	2.36607e-07	-0.775916	5.80159e-05	0.918846	1.07714e-08
ENSMUSG00000024013	Fgd2	FYVE, RhoGEF and PH domain containing 2 [Source:MGI Symbol;Acc:MGI:1347084]	blue	2	0.992739	5.18835e-18	-0.888163	1.7209e-07	0.920097	9.40933e-09	0.972643	7.38266e-13	0.958841	2.77231e-11	-0.823947	7.98899e-06	0.90458	4.38598e-08
ENSMUSG00000024014	Pim1	proviral integration site 1 [Source:MGI Symbol;Acc:MGI:97584]	red	6	0.730507	0.000254535	-0.545164	0.0129221	0.578109	0.00758703	0.6432	0.00221835	0.739292	0.000195716	-0.642633	0.00224493	0.848885	2.22489e-06
ENSMUSG00000024039	Cbs	cystathionine beta-synthase [Source:MGI Symbol;Acc:MGI:88285]	green	5	-0.838381	3.91202e-06	0.580609	0.00727037	-0.610322	0.00426514	-0.820302	9.47209e-06	-0.895839	9.3413e-08	0.945614	3.2428e-10	-0.759329	0.000103271
ENSMUSG00000024048	Myl12a	myosin, light chain 12A, regulatory, non-sarcomeric [Source:MGI Symbol;Acc:MGI:1914518]	blue	2	0.929803	3.04121e-09	-0.89947	6.88095e-08	0.920691	8.81733e-09	0.934613	1.63427e-09	0.889223	1.58591e-07	-0.713632	0.000410536	0.837489	4.0967e-06
ENSMUSG00000024049	Myom1	myomesin 1 [Source:MGI Symbol;Acc:MGI:1341430]	blue	2	0.768755	7.48399e-05	-0.637727	0.00248603	0.677475	0.0010316	0.718724	0.00035665	0.721889	0.000326282	-0.64467	0.00215074	0.709554	0.000458553
ENSMUSG00000024055	Cyp4f13	cytochrome P450, family 4, subfamily f, polypeptide 13 [Source:MGI Symbol;Acc:MGI:2158641]	brown	3	0.709279	0.000461953	-0.85227	1.83822e-06	0.834951	4.66389e-06	0.817594	1.07234e-05	0.67258	0.0011576	-0.446935	0.0481938	0.504384	0.0233383
ENSMUSG00000024063	Lbh	limb-bud and heart [Source:MGI Symbol;Acc:MGI:1925139]	blue	2	0.964148	8.159e-12	-0.916174	1.42745e-08	0.936775	1.21719e-09	0.970294	1.53603e-12	0.927977	3.80584e-09	-0.771044	6.90582e-05	0.859471	1.20516e-06
ENSMUSG00000024066	Xdh	xanthine dehydrogenase [Source:MGI Symbol;Acc:MGI:98973]	brown	3	0.906328	3.73796e-08	-0.86664	7.73144e-07	0.877336	3.79456e-07	0.952907	9.11548e-11	0.918065	1.17067e-08	-0.797971	2.49099e-05	0.806605	1.73923e-05
ENSMUSG00000024068	Spast	spastin [Source:MGI Symbol;Acc:MGI:1858896]	turquoise	1	-0.476756	0.0335568	0.799225	2.36689e-05	-0.76618	8.18414e-05	-0.574165	0.00810961	-0.394309	0.0853666	0.0802998	0.736469	-0.400692	0.0799825
ENSMUSG00000024070	Prkd3	protein kinase D3 [Source:MGI Symbol;Acc:MGI:1922542]	blue	2	0.887057	1.87238e-07	-0.886378	1.97118e-07	0.893844	1.09973e-07	0.91133	2.32424e-08	0.845509	2.67937e-06	-0.654543	0.00173962	0.759384	0.000103081
ENSMUSG00000024079	Eif2ak2	eukaryotic translation initiation factor 2-alpha kinase 2 [Source:MGI Symbol;Acc:MGI:1353449]	grey	0	0.992931	4.0817e-18	-0.864517	8.84074e-07	0.896708	8.69086e-08	0.97568	2.58836e-13	0.97084	1.30246e-12	-0.859584	1.19699e-06	0.895002	1.00072e-07
ENSMUSG00000024083	Pja2	praja ring finger ubiquitin ligase 2 [Source:MGI Symbol;Acc:MGI:2159342]	turquoise	1	-0.89882	7.27384e-08	0.978758	7.7446e-14	-0.977169	1.47358e-13	-0.926858	4.35429e-09	-0.841342	3.35042e-06	0.600054	0.00515786	-0.818256	1.04049e-05
ENSMUSG00000024087	Cyp1b1	cytochrome P450, family 1, subfamily b, polypeptide 1 [Source:MGI Symbol;Acc:MGI:88590]	blue	2	0.612369	0.00410346	-0.718346	0.000360431	0.721939	0.000325821	0.654195	0.00175292	0.549093	0.0121604	-0.30827	0.186057	0.538483	0.0143059
ENSMUSG00000024109	Nrxn1	neurexin I [Source:MGI Symbol;Acc:MGI:1096391]	turquoise	1	-0.833539	5.00788e-06	0.984492	4.65699e-15	-0.977505	1.29124e-13	-0.880583	3.01744e-07	-0.763783	8.88547e-05	0.496905	0.0258212	-0.764168	8.76946e-05
ENSMUSG00000024122	Pdpk1	3-phosphoinositide dependent protein kinase 1 [Source:MGI Symbol;Acc:MGI:1338068]	turquoise	1	-0.802591	2.05978e-05	0.923463	6.46789e-09	-0.919454	1.00886e-08	-0.86647	7.81561e-07	-0.753703	0.000124314	0.556149	0.0108836	-0.701026	0.000574563
ENSMUSG00000024127	Prepl	prolyl endopeptidase-like [Source:MGI Symbol;Acc:MGI:2441932]	turquoise	1	-0.855733	1.50468e-06	0.974454	4.01152e-13	-0.967561	3.35765e-12	-0.90035	6.37833e-08	-0.808079	1.6329e-05	0.548991	0.0121797	-0.803976	1.94389e-05
ENSMUSG00000024164	C3	complement component 3 [Source:MGI Symbol;Acc:MGI:88227]	blue	2	0.969358	2.02364e-12	-0.84092	3.42579e-06	0.873391	4.97033e-07	0.935566	1.4371e-09	0.943793	4.33227e-10	-0.795117	2.79471e-05	0.907818	3.25381e-08
ENSMUSG00000024165	Jpt2	Jupiter microtubule associated homolog 2 [Source:MGI Symbol;Acc:MGI:1196260]	brown	3	0.976916	1.62602e-13	-0.859056	1.23563e-06	0.89501	1.00003e-07	0.958895	2.74015e-11	0.947823	2.25083e-10	-0.811602	1.40129e-05	0.887173	1.85605e-07
ENSMUSG00000024172	St6gal2	beta galactoside alpha 2,6 sialyltransferase 2 [Source:MGI Symbol;Acc:MGI:2445190]	turquoise	1	-0.623638	0.00330139	0.661805	0.00148121	-0.6659	0.00135026	-0.618252	0.00366671	-0.6379	0.00247716	0.407176	0.0747763	-0.792914	3.05053e-05
ENSMUSG00000024186	Rgs11	regulator of G-protein signaling 11 [Source:MGI Symbol;Acc:MGI:1354739]	blue	2	0.497804	0.0255121	-0.798957	2.39295e-05	0.763814	8.87624e-05	0.59952	0.00520824	0.407213	0.0747475	-0.210204	0.373718	0.356063	0.123356
ENSMUSG00000024187	Fam234a	family with sequence similarity 234, member A [Source:MGI Symbol;Acc:MGI:2146854]	blue	2	0.580994	0.00722255	-0.793757	2.95039e-05	0.766448	8.10876e-05	0.67806	0.00101735	0.54724	0.0125151	-0.329815	0.155577	0.478136	0.0329753
ENSMUSG00000024197	Plin3	perilipin 3 [Source:MGI Symbol;Acc:MGI:1914155]	blue	2	0.466403	0.0381791	-0.789531	3.4827e-05	0.76189	9.47547e-05	0.557426	0.0106646	0.358762	0.120337	-0.0414193	0.862353	0.360017	0.11895
ENSMUSG00000024211	Grm8	glutamate receptor, metabotropic 8 [Source:MGI Symbol;Acc:MGI:1351345]	turquoise	1	-0.684961	0.000861355	0.896558	8.80042e-08	-0.877693	3.70121e-07	-0.747662	0.000150905	-0.592635	0.00589433	0.325384	0.161541	-0.554685	0.0111391
ENSMUSG00000024232	Bambi	BMP and activin membrane-bound inhibitor [Source:MGI Symbol;Acc:MGI:1915260]	blue	2	0.502934	0.0238042	-0.628477	0.00299949	0.630278	0.00289312	0.549425	0.0120976	0.413182	0.070183	-0.196492	0.40637	0.312996	0.17905
ENSMUSG00000024236	Svil	supervillin [Source:MGI Symbol;Acc:MGI:2147319]	blue	2	0.876864	3.92093e-07	-0.830322	5.87585e-06	0.854027	1.66173e-06	0.862974	9.73184e-07	0.834873	4.68234e-06	-0.625572	0.00317784	0.820405	9.42715e-06
ENSMUSG00000024256	Adcyap1	adenylate cyclase activating polypeptide 1 [Source:MGI Symbol;Acc:MGI:105094]	turquoise	1	-0.707474	0.000484824	0.892852	1.19136e-07	-0.878538	3.48842e-07	-0.790499	3.35402e-05	-0.63937	0.00240297	0.415233	0.0686642	-0.561753	0.0099489
ENSMUSG00000024261	Syt4	synaptotagmin IV [Source:MGI Symbol;Acc:MGI:101759]	turquoise	1	-0.70289	0.000547272	0.933583	1.87396e-09	-0.911804	2.21858e-08	-0.799177	2.37155e-05	-0.627945	0.0030315	0.375419	0.102864	-0.549803	0.0120267
ENSMUSG00000024292	Cyp4f14	cytochrome P450, family 4, subfamily f, polypeptide 14 [Source:MGI Symbol;Acc:MGI:1927669]	blue	2	0.591222	0.00604395	-0.731072	0.000250339	0.711397	0.000436289	0.700432	0.000583493	0.599908	0.0051716	-0.371383	0.106917	0.508605	0.0220229
ENSMUSG00000024300	Myo1f	myosin IF [Source:MGI Symbol;Acc:MGI:107711]	grey	0	0.995655	5.15784e-20	-0.881408	2.8438e-07	0.913405	1.89275e-08	0.978006	1.05601e-13	0.970079	1.63786e-12	-0.840407	3.51964e-06	0.90902	2.90442e-08
ENSMUSG00000024308	Tapbp	TAP binding protein [Source:MGI Symbol;Acc:MGI:1201689]	blue	2	0.987242	8.12021e-16	-0.897206	8.33706e-08	0.926222	4.69592e-09	0.978335	9.23133e-14	0.958086	3.25595e-11	-0.815635	1.17157e-05	0.893623	1.11955e-07
ENSMUSG00000024312	Wdr46	WD repeat domain 46 [Source:MGI Symbol;Acc:MGI:1931871]	blue	2	0.820769	9.26952e-06	-0.863088	9.66349e-07	0.877806	3.67221e-07	0.840157	3.56605e-06	0.770673	6.99687e-05	-0.565423	0.00937285	0.750026	0.000139973
ENSMUSG00000024338	Psmb8	proteasome (prosome, macropain) subunit, beta type 8 (large multifunctional peptidase 7) [Source:MGI Symbol;Acc:MGI:1346527]	grey	0	0.993164	3.02097e-18	-0.880038	3.1371e-07	0.90941	2.79831e-08	0.978484	8.68071e-14	0.972492	7.75094e-13	-0.845795	2.63795e-06	0.910034	2.63572e-08
ENSMUSG00000024339	Tap2	transporter 2, ATP-binding cassette, sub-family B (MDR/TAP) [Source:MGI Symbol;Acc:MGI:98484]	blue	2	0.968277	2.75407e-12	-0.93709	1.16507e-09	0.951471	1.18835e-10	0.983665	7.41286e-15	0.94322	4.73671e-10	-0.769794	7.21653e-05	0.877123	3.85105e-07
ENSMUSG00000024347	Psd2	pleckstrin and Sec7 domain containing 2 [Source:MGI Symbol;Acc:MGI:1921252]	green	5	-0.513045	0.0207035	0.293838	0.20859	-0.301852	0.195864	-0.546534	0.0126524	-0.620622	0.00350208	0.777289	5.51927e-05	-0.414898	0.0689102
ENSMUSG00000024349	Sting1	stimulator of interferon response cGAMP interactor 1 [Source:MGI Symbol;Acc:MGI:1919762]	brown	3	0.98628	1.557e-15	-0.855727	1.50524e-06	0.889467	1.55619e-07	0.956287	4.72163e-11	0.968231	2.7901e-12	-0.83681	4.24211e-06	0.935227	1.50472e-09
ENSMUSG00000024378	Stard4	StAR-related lipid transfer (START) domain containing 4 [Source:MGI Symbol;Acc:MGI:2156764]	turquoise	1	-0.896121	9.12593e-08	0.777706	5.43597e-05	-0.79968	2.32318e-05	-0.898544	7.4471e-08	-0.910323	2.5631e-08	0.849985	2.09207e-06	-0.831163	5.63736e-06
ENSMUSG00000024397	Aif1	allograft inflammatory factor 1 [Source:MGI Symbol;Acc:MGI:1343098]	brown	3	0.989638	1.26019e-16	-0.885525	2.10161e-07	0.912512	2.06887e-08	0.974746	3.6215e-13	0.96412	8.21699e-12	-0.836255	4.36444e-06	0.902144	5.45308e-08
ENSMUSG00000024411	Aqp4	aquaporin 4 [Source:MGI Symbol;Acc:MGI:107387]	brown	3	0.986757	1.13414e-15	-0.823775	8.05447e-06	0.860561	1.12829e-06	0.959948	2.17773e-11	0.978529	8.52185e-14	-0.867694	7.22761e-07	0.915506	1.52932e-08
ENSMUSG00000024420	Zfp521	zinc finger protein 521 [Source:MGI Symbol;Acc:MGI:95459]	blue	2	0.684074	0.000880195	-0.764868	8.56204e-05	0.781532	4.72063e-05	0.699849	0.000592373	0.604251	0.004776	-0.344375	0.137056	0.614352	0.00395167
ENSMUSG00000024421	Lama3	laminin, alpha 3 [Source:MGI Symbol;Acc:MGI:99909]	turquoise	1	-0.613741	0.00399799	0.489607	0.0284405	-0.486676	0.0295494	-0.581773	0.00712663	-0.654533	0.00174001	0.623821	0.00328953	-0.710998	0.000441031
ENSMUSG00000024430	Cabyr	calcium-binding tyrosine-(Y)-phosphorylation regulated (fibrousheathin 2) [Source:MGI Symbol;Acc:MGI:1918382]	turquoise	1	-0.727499	0.000277863	0.801685	2.13886e-05	-0.799513	2.33918e-05	-0.759546	0.000102524	-0.71605	0.000384139	0.497719	0.0255412	-0.744569	0.00016631
ENSMUSG00000024451	Arap3	ArfGAP with RhoGAP domain, ankyrin repeat and PH domain 3 [Source:MGI Symbol;Acc:MGI:2147274]	yellow	4	0.672146	0.00116937	-0.492626	0.027333	0.512191	0.0209521	0.644955	0.00213779	0.739131	0.000196676	-0.769056	7.40569e-05	0.73387	0.000230448
ENSMUSG00000024457	Trim26	tripartite motif-containing 26 [Source:MGI Symbol;Acc:MGI:1337056]	brown	3	0.954799	6.34614e-11	-0.871319	5.70707e-07	0.896694	8.7009e-08	0.963016	1.07504e-11	0.926318	4.64302e-09	-0.826078	7.21936e-06	0.81562	1.17237e-05
ENSMUSG00000024479	Mal2	mal, T cell differentiation protein 2 [Source:MGI Symbol;Acc:MGI:2146021]	turquoise	1	-0.845728	2.64757e-06	0.978407	8.96195e-14	-0.970182	1.58836e-12	-0.902277	5.38912e-08	-0.792519	3.09852e-05	0.524567	0.017571	-0.756156	0.000114727
ENSMUSG00000024480	Ap3s1	adaptor-related protein complex 3, sigma 1 subunit [Source:MGI Symbol;Acc:MGI:1337062]	turquoise	1	-0.801126	2.18891e-05	0.904441	4.44152e-08	-0.89773	7.97787e-08	-0.839815	3.63049e-06	-0.73773	0.000205226	0.536032	0.0148424	-0.683833	0.000885364
ENSMUSG00000024486	Hbegf	heparin-binding EGF-like growth factor [Source:MGI Symbol;Acc:MGI:96070]	grey	0	0.985154	3.15351e-15	-0.846932	2.47871e-06	0.886205	1.99708e-07	0.939078	8.79093e-10	0.946878	2.63656e-10	-0.809488	1.53654e-05	0.916948	1.31692e-08
ENSMUSG00000024491	Rbm27	RNA binding motif protein 27 [Source:MGI Symbol;Acc:MGI:2147194]	turquoise	1	-0.402866	0.0782083	0.754223	0.000122225	-0.715913	0.000385596	-0.495673	0.0262495	-0.26676	0.25557	0.0125874	0.957995	-0.233729	0.321299
ENSMUSG00000024502	Jakmip2	janus kinase and microtubule interacting protein 2 [Source:MGI Symbol;Acc:MGI:1923467]	turquoise	1	-0.806526	1.74514e-05	0.954389	6.87298e-11	-0.942352	5.41209e-10	-0.863578	9.37412e-07	-0.732654	0.000238919	0.481205	0.03171	-0.681921	0.00092737
ENSMUSG00000024511	Rab27b	RAB27B, member RAS oncogene family [Source:MGI Symbol;Acc:MGI:1931295]	turquoise	1	-0.677329	0.00103518	0.831969	5.4164e-06	-0.824578	7.75408e-06	-0.696538	0.000645014	-0.61919	0.00360079	0.345748	0.135393	-0.730195	0.000256871
ENSMUSG00000024521	Pmaip1	phorbol-12-myristate-13-acetate-induced protein 1 [Source:MGI Symbol;Acc:MGI:1930146]	grey	0	0.771797	6.72418e-05	-0.620568	0.00350577	0.649116	0.00195656	0.725178	0.000297097	0.746519	0.000156452	-0.699131	0.000603461	0.691232	0.000737617
ENSMUSG00000024542	Cep192	centrosomal protein 192 [Source:MGI Symbol;Acc:MGI:1918049]	yellow	4	0.930381	2.82902e-09	-0.738212	0.000202252	0.775663	5.85491e-05	0.8788	3.42464e-07	0.927867	3.85693e-09	-0.850751	2.00379e-06	0.905068	4.19589e-08
ENSMUSG00000024548	Setbp1	SET binding protein 1 [Source:MGI Symbol;Acc:MGI:1933199]	turquoise	1	-0.694843	0.000673459	0.838735	3.84076e-06	-0.830749	5.7537e-06	-0.71286	0.000419285	-0.648425	0.00198574	0.357873	0.121325	-0.778877	5.20775e-05
ENSMUSG00000024558	Mapk4	mitogen-activated protein kinase 4 [Source:MGI Symbol;Acc:MGI:2444559]	turquoise	1	-0.802564	2.06216e-05	0.819387	9.87999e-06	-0.818907	1.00999e-05	-0.822064	8.72782e-06	-0.727064	0.000281386	0.616957	0.00375943	-0.571484	0.00848122
ENSMUSG00000024581	Napg	N-ethylmaleimide sensitive fusion protein attachment protein gamma [Source:MGI Symbol;Acc:MGI:104561]	turquoise	1	-0.856446	1.44301e-06	0.972982	6.60569e-13	-0.970224	1.56841e-12	-0.900053	6.54444e-08	-0.805496	1.82314e-05	0.540165	0.0139468	-0.797831	2.5052e-05
ENSMUSG00000024608	Rps14	ribosomal protein S14 [Source:MGI Symbol;Acc:MGI:98107]	blue	2	0.659755	0.00155065	-0.850766	2.00204e-06	0.839663	3.65956e-06	0.713901	0.000407525	0.571719	0.00844817	-0.32946	0.156049	0.548709	0.0122332
ENSMUSG00000024610	Cd74	CD74 antigen (invariant polypeptide of major histocompatibility complex, class II antigen-associated) [Source:MGI Symbol;Acc:MGI:96534]	grey	0	0.951079	1.27557e-10	-0.817688	1.06778e-05	0.852568	1.80715e-06	0.913329	1.90712e-08	0.924728	5.59359e-09	-0.776635	5.65224e-05	0.894826	1.01523e-07
ENSMUSG00000024621	Csf1r	colony stimulating factor 1 receptor [Source:MGI Symbol;Acc:MGI:1339758]	brown	3	0.99454	4.01445e-19	-0.863465	9.43983e-07	0.894735	1.02284e-07	0.979881	4.76843e-14	0.98569	2.26969e-15	-0.86591	8.0981e-07	0.920595	8.91081e-09
ENSMUSG00000024639	Gnaq	guanine nucleotide binding protein, alpha q polypeptide [Source:MGI Symbol;Acc:MGI:95776]	turquoise	1	-0.745697	0.000160547	0.926407	4.59411e-09	-0.916777	1.34058e-08	-0.793917	2.93166e-05	-0.687877	0.000801788	0.392601	0.0868513	-0.75171	0.000132603
ENSMUSG00000024647	Cbln2	cerebellin 2 precursor protein [Source:MGI Symbol;Acc:MGI:88282]	turquoise	1	-0.743405	0.000172451	0.85606	1.47611e-06	-0.843971	2.91191e-06	-0.840962	3.4183e-06	-0.747011	0.000154043	0.567516	0.00905672	-0.653829	0.00176695
ENSMUSG00000024654	Asrgl1	asparaginase like 1 [Source:MGI Symbol;Acc:MGI:1913764]	green	5	-0.803752	1.9622e-05	0.495596	0.0262763	-0.539322	0.0141259	-0.710042	0.00045256	-0.821039	9.15434e-06	0.919708	9.81582e-09	-0.773939	6.22973e-05
ENSMUSG00000024661	Fth1	ferritin heavy polypeptide 1 [Source:MGI Symbol;Acc:MGI:95588]	blue	2	0.784642	4.20043e-05	-0.937643	1.07827e-09	0.938253	9.89238e-10	0.851076	1.96729e-06	0.719624	0.000347777	-0.435532	0.0549299	0.690627	0.000748863
ENSMUSG00000024663	Rab3il1	RAB3A interacting protein (rabin3)-like 1 [Source:MGI Symbol;Acc:MGI:1922010]	blue	2	0.982706	1.23427e-14	-0.892612	1.21448e-07	0.920072	9.43473e-09	0.978071	1.02852e-13	0.959899	2.20163e-11	-0.802115	2.10104e-05	0.897705	7.99424e-08
ENSMUSG00000024670	Cd6	CD6 antigen [Source:MGI Symbol;Acc:MGI:103566]	green	5	-0.453284	0.0447288	0.0712887	0.765196	-0.0964061	0.685974	-0.376759	0.101543	-0.572492	0.00833994	0.776011	5.78162e-05	-0.494982	0.0264921
ENSMUSG00000024691	Fam111a	family with sequence similarity 111, member A [Source:MGI Symbol;Acc:MGI:1915508]	brown	3	0.993547	1.80103e-18	-0.860261	1.14899e-06	0.893422	1.13793e-07	0.967567	3.35243e-12	0.971863	9.4783e-13	-0.854048	1.65971e-06	0.911799	2.21981e-08
ENSMUSG00000024713	Pcsk5	proprotein convertase subtilisin/kexin type 5 [Source:MGI Symbol;Acc:MGI:97515]	turquoise	1	-0.685155	0.000857281	0.646683	0.00206093	-0.6711	0.00119816	-0.686146	0.000836706	-0.708432	0.000472569	0.490444	0.0281301	-0.760055	0.000100793
ENSMUSG00000024725	Ostf1	osteoclast stimulating factor 1 [Source:MGI Symbol;Acc:MGI:700012]	brown	3	0.974879	3.45515e-13	-0.855382	1.53587e-06	0.893842	1.09997e-07	0.954177	7.16093e-11	0.937274	1.13558e-09	-0.81558	1.17446e-05	0.875439	4.32532e-07
ENSMUSG00000024732	Ccdc86	coiled-coil domain containing 86 [Source:MGI Symbol;Acc:MGI:1277220]	grey	0	0.881628	2.79897e-07	-0.702328	0.000555379	0.735991	0.000216277	0.838692	3.84939e-06	0.89211	1.2641e-07	-0.773269	6.38079e-05	0.875307	4.3644e-07
ENSMUSG00000024736	Tmem132a	transmembrane protein 132A [Source:MGI Symbol;Acc:MGI:2147810]	turquoise	1	-0.830016	5.965e-06	0.764527	8.66245e-05	-0.786993	3.84082e-05	-0.87299	5.10578e-07	-0.807234	1.69315e-05	0.700847	0.000577233	-0.618002	0.00368448
ENSMUSG00000024758	Rtn3	reticulon 3 [Source:MGI Symbol;Acc:MGI:1339970]	turquoise	1	-0.882003	2.72413e-07	0.960476	1.93637e-11	-0.968703	2.44234e-12	-0.89476	1.02073e-07	-0.81046	1.47304e-05	0.559221	0.0103628	-0.816952	1.10403e-05
ENSMUSG00000024769	Cdc42bpg	CDC42 binding protein kinase gamma (DMPK-like) [Source:MGI Symbol;Acc:MGI:2652845]	brown	3	0.942039	5.67631e-10	-0.908862	2.94821e-08	0.919004	1.05895e-08	0.962175	1.31199e-11	0.926012	4.81414e-09	-0.765519	8.37263e-05	0.852885	1.77462e-06
ENSMUSG00000024781	Lipa	lysosomal acid lipase A [Source:MGI Symbol;Acc:MGI:96789]	yellow	4	0.797472	2.54197e-05	-0.549672	0.0120512	0.589821	0.00619532	0.738553	0.000200165	0.85062	2.01864e-06	-0.810296	1.48357e-05	0.862334	1.01238e-06
ENSMUSG00000024798	Htr7	5-hydroxytryptamine (serotonin) receptor 7 [Source:MGI Symbol;Acc:MGI:99841]	turquoise	1	-0.78699	3.84133e-05	0.54951	0.0120818	-0.590718	0.00609805	-0.695078	0.000669445	-0.791335	3.24614e-05	0.79453	2.86096e-05	-0.830232	5.90205e-06
ENSMUSG00000024810	Il33	interleukin 33 [Source:MGI Symbol;Acc:MGI:1924375]	brown	3	0.911349	2.3198e-08	-0.939677	8.06093e-10	0.946128	2.98257e-10	0.972579	7.53748e-13	0.887997	1.74299e-07	-0.71072	0.000444356	0.777028	5.57209e-05
ENSMUSG00000024812	Tjp2	tight junction protein 2 [Source:MGI Symbol;Acc:MGI:1341872]	yellow	4	0.940939	6.69498e-10	-0.82937	6.15656e-06	0.856533	1.43558e-06	0.949742	1.6181e-10	0.962266	1.28442e-11	-0.829619	6.08214e-06	0.908201	3.13854e-08
ENSMUSG00000024816	Frmd8	FERM domain containing 8 [Source:MGI Symbol;Acc:MGI:1914707]	blue	2	0.958999	2.67946e-11	-0.921291	8.25332e-09	0.934974	1.55681e-09	0.984456	4.75549e-15	0.947659	2.31392e-10	-0.781195	4.78014e-05	0.874941	4.47488e-07
ENSMUSG00000024818	Slc25a45	solute carrier family 25, member 45 [Source:MGI Symbol;Acc:MGI:2147731]	brown	3	0.937786	1.05677e-09	-0.9141	1.76489e-08	0.925248	5.26514e-09	0.976	2.29985e-13	0.932088	2.27695e-09	-0.756445	0.000113641	0.844415	2.84307e-06
ENSMUSG00000024830	Rps6kb2	ribosomal protein S6 kinase, polypeptide 2 [Source:MGI Symbol;Acc:MGI:1927343]	blue	2	0.646435	0.00207179	-0.836462	4.31852e-06	0.828079	6.55596e-06	0.677726	0.00102547	0.559876	0.0102544	-0.309205	0.184656	0.629406	0.00294423
ENSMUSG00000024835	Coro1b	coronin, actin binding protein 1B [Source:MGI Symbol;Acc:MGI:1345963]	brown	3	0.835852	4.45497e-06	-0.91604	1.44736e-08	0.916921	1.32064e-08	0.91222	2.1295e-08	0.805481	1.82431e-05	-0.635509	0.00260191	0.695607	0.000660511
ENSMUSG00000024846	Cst6	cystatin E/M [Source:MGI Symbol;Acc:MGI:1920970]	green	5	-0.54739	0.012486	0.363455	0.115213	-0.380453	0.0979664	-0.560901	0.0100865	-0.595682	0.00558207	0.649397	0.00194481	-0.406664	0.0751777
ENSMUSG00000024854	Pold4	polymerase (DNA-directed), delta 4 [Source:MGI Symbol;Acc:MGI:1916995]	blue	2	0.826383	7.11454e-06	-0.892064	1.26873e-07	0.901101	5.97521e-08	0.844785	2.78679e-06	0.766154	8.19134e-05	-0.491769	0.0276439	0.78982	3.44385e-05
ENSMUSG00000024856	Cdk2ap2	CDK2-associated protein 2 [Source:MGI Symbol;Acc:MGI:1098779]	red	6	0.842286	3.18677e-06	-0.811201	1.4261e-05	0.83084	5.72785e-06	0.819392	9.87776e-06	0.82734	6.7945e-06	-0.620758	0.00349279	0.911992	2.17801e-08
ENSMUSG00000024867	Pip5k1b	phosphatidylinositol-4-phosphate 5-kinase, type 1 beta [Source:MGI Symbol;Acc:MGI:107930]	turquoise	1	-0.79447	2.86779e-05	0.837032	4.19414e-06	-0.837559	4.08192e-06	-0.809915	1.50836e-05	-0.756402	0.000113801	0.547089	0.0125442	-0.717506	0.000368949
ENSMUSG00000024875	Yif1a	Yip1 interacting factor homolog A (S. cerevisiae) [Source:MGI Symbol;Acc:MGI:1915340]	blue	2	0.751341	0.00013419	-0.844912	2.76762e-06	0.840641	3.47646e-06	0.797901	2.49814e-05	0.735258	0.00022109	-0.438812	0.0529226	0.737958	0.000203813
ENSMUSG00000024885	Aldh3b1	aldehyde dehydrogenase 3 family, member B1 [Source:MGI Symbol;Acc:MGI:1914939]	brown	3	0.921197	8.33948e-09	-0.920345	9.15791e-09	0.932993	2.02475e-09	0.968955	2.27314e-12	0.895619	9.5123e-08	-0.732407	0.000240672	0.774759	6.04898e-05
ENSMUSG00000024899	Papss2	3'-phosphoadenosine 5'-phosphosulfate synthase 2 [Source:MGI Symbol;Acc:MGI:1330223]	green	5	-0.826044	7.23092e-06	0.549888	0.0120107	-0.611663	0.00415866	-0.712502	0.000423389	-0.811446	1.41091e-05	0.805775	1.80172e-05	-0.846039	2.60298e-06
ENSMUSG00000024900	Cpt1a	carnitine palmitoyltransferase 1a, liver [Source:MGI Symbol;Acc:MGI:1098296]	blue	2	0.602422	0.00493945	-0.811646	1.39854e-05	0.811057	1.43511e-05	0.667357	0.00130609	0.517356	0.0194831	-0.199888	0.398143	0.533952	0.0153103
ENSMUSG00000024909	Efemp2	epidermal growth factor-containing fibulin-like extracellular matrix protein 2 [Source:MGI Symbol;Acc:MGI:1891209]	blue	2	0.946032	3.02981e-10	-0.949547	1.67431e-10	0.967232	3.67266e-12	0.959573	2.365e-11	0.901976	5.53407e-08	-0.698398	0.000614963	0.872933	5.12557e-07
ENSMUSG00000024912	Fosl1	fos-like antigen 1 [Source:MGI Symbol;Acc:MGI:107179]	yellow	4	0.810404	1.47663e-05	-0.606323	0.00459627	0.625728	0.00316802	0.743295	0.000173041	0.817108	1.09625e-05	-0.755415	0.000117553	0.801883	2.12138e-05
ENSMUSG00000024913	Lrp5	low density lipoprotein receptor-related protein 5 [Source:MGI Symbol;Acc:MGI:1278315]	brown	3	0.925058	5.38321e-09	-0.839108	3.76701e-06	0.872405	5.3096e-07	0.929967	2.97959e-09	0.924381	5.82224e-09	-0.745061	0.000163776	0.872816	5.16564e-07
ENSMUSG00000024927	Rela	v-rel reticuloendotheliosis viral oncogene homolog A (avian) [Source:MGI Symbol;Acc:MGI:103290]	blue	2	0.925567	5.07249e-09	-0.891401	1.33726e-07	0.909046	2.89711e-08	0.924926	5.46639e-09	0.903571	4.80315e-08	-0.733019	0.000236352	0.901869	5.58678e-08
ENSMUSG00000024940	Ltbp3	latent transforming growth factor beta binding protein 3 [Source:MGI Symbol;Acc:MGI:1101355]	blue	2	0.661098	0.00150486	-0.900561	6.26306e-08	0.886317	1.9803e-07	0.750076	0.000139749	0.596248	0.00552554	-0.290646	0.213806	0.588112	0.00638428
ENSMUSG00000024957	Kcnk4	potassium channel, subfamily K, member 4 [Source:MGI Symbol;Acc:MGI:1298234]	turquoise	1	-0.700154	0.00058771	0.623271	0.00332533	-0.657441	0.0016323	-0.69784	0.000623861	-0.649061	0.00195887	0.523366	0.0178785	-0.517037	0.0195714
ENSMUSG00000024960	Plcb3	phospholipase C, beta 3 [Source:MGI Symbol;Acc:MGI:104778]	blue	2	0.863772	9.26135e-07	-0.921032	8.493e-09	0.933645	1.85873e-09	0.891995	1.27573e-07	0.822972	8.36448e-06	-0.600192	0.00514496	0.82598	7.25313e-06
ENSMUSG00000024965	Fermt3	fermitin family member 3 [Source:MGI Symbol;Acc:MGI:2147790]	blue	2	0.991728	1.67108e-17	-0.881282	2.86974e-07	0.913667	1.84366e-08	0.967624	3.30076e-12	0.957505	3.67752e-11	-0.830152	5.92533e-06	0.902669	5.20548e-08
ENSMUSG00000024966	Stip1	stress-induced phosphoprotein 1 [Source:MGI Symbol;Acc:MGI:109130]	turquoise	1	-0.7045	0.000524604	0.827322	6.8003e-06	-0.809726	1.52078e-05	-0.80319	2.00894e-05	-0.65561	0.00169946	0.522277	0.0181612	-0.456245	0.0431797
ENSMUSG00000024968	Rcor2	REST corepressor 2 [Source:MGI Symbol;Acc:MGI:1859854]	turquoise	1	-0.582476	0.00704106	0.695027	0.000670316	-0.681972	0.000926238	-0.649843	0.00192624	-0.525506	0.0173335	0.359282	0.119762	-0.386961	0.0918893
ENSMUSG00000024976	Shoc2	Shoc2, leucine rich repeat scaffold protein [Source:MGI Symbol;Acc:MGI:1927197]	turquoise	1	-0.655658	0.00169765	0.897496	8.13628e-08	-0.870028	6.21286e-07	-0.744988	0.000164151	-0.567709	0.00902799	0.306239	0.189123	-0.485464	0.0300181
ENSMUSG00000024978	Gpam	glycerol-3-phosphate acyltransferase, mitochondrial [Source:MGI Symbol;Acc:MGI:109162]	blue	2	0.954864	6.26655e-11	-0.925823	4.92242e-09	0.943085	4.83651e-10	0.969309	2.05296e-12	0.917113	1.29425e-08	-0.739009	0.00019741	0.843052	3.05908e-06
ENSMUSG00000024985	Tcf7l2	transcription factor 7 like 2, T cell specific, HMG box [Source:MGI Symbol;Acc:MGI:1202879]	blue	2	0.595228	0.00562773	-0.575178	0.00797273	0.58656	0.00655987	0.591005	0.00606716	0.584392	0.00681186	-0.392168	0.0872307	0.617377	0.00372912
ENSMUSG00000024998	Plce1	phospholipase C, epsilon 1 [Source:MGI Symbol;Acc:MGI:1921305]	grey	0	0.971121	1.19482e-12	-0.903486	4.84018e-08	0.920744	8.76607e-09	0.983497	8.12404e-15	0.959084	2.63047e-11	-0.82353	8.14797e-06	0.877599	3.72565e-07
ENSMUSG00000025006	Sorbs1	sorbin and SH3 domain containing 1 [Source:MGI Symbol;Acc:MGI:700014]	yellow	4	0.815641	1.1713e-05	-0.654911	0.00172568	0.682283	0.000919295	0.815772	1.16438e-05	0.848205	2.31055e-06	-0.83452	4.76651e-06	0.742815	0.000175635
ENSMUSG00000025017	Pik3ap1	phosphoinositide-3-kinase adaptor protein 1 [Source:MGI Symbol;Acc:MGI:1933177]	grey	0	0.994501	4.27901e-19	-0.86458	8.80574e-07	0.902026	5.50999e-08	0.966401	4.587e-12	0.962834	1.12267e-11	-0.839213	3.74641e-06	0.906191	3.78569e-08
ENSMUSG00000025026	Add3	adducin 3 (gamma) [Source:MGI Symbol;Acc:MGI:1351615]	brown	3	0.969097	2.18208e-12	-0.865044	8.55325e-07	0.896213	9.05635e-08	0.972131	8.70508e-13	0.959266	2.52879e-11	-0.820065	9.57639e-06	0.885659	2.08065e-07
ENSMUSG00000025036	Sfxn2	sideroflexin 2 [Source:MGI Symbol;Acc:MGI:2137678]	blue	2	0.715279	0.000392393	-0.849957	2.09542e-06	0.839565	3.67836e-06	0.777253	5.52665e-05	0.661116	0.00150426	-0.386368	0.0924314	0.60906	0.0043674
ENSMUSG00000025066	Sfr1	SWI5 dependent recombination repair 1 [Source:MGI Symbol;Acc:MGI:1915038]	turquoise	1	-0.705523	0.000510624	0.922442	7.2594e-09	-0.896544	8.81055e-08	-0.771847	6.71216e-05	-0.62578	0.00316478	0.381009	0.0974358	-0.594727	0.00567847
ENSMUSG00000025076	Casp7	caspase 7 [Source:MGI Symbol;Acc:MGI:109383]	brown	3	0.823526	8.14958e-06	-0.803544	1.97942e-05	0.819054	1.00321e-05	0.854454	1.6211e-06	0.779276	5.1318e-05	-0.595026	0.00564813	0.641705	0.00228896
ENSMUSG00000025083	Afap1l2	actin filament associated protein 1-like 2 [Source:MGI Symbol;Acc:MGI:2147658]	grey	0	0.97405	4.61332e-13	-0.82019	9.52117e-06	0.861198	1.08539e-06	0.933687	1.8484e-09	0.960302	2.01323e-11	-0.817401	1.08179e-05	0.944607	3.81098e-10
ENSMUSG00000025092	Hspa12a	heat shock protein 12A [Source:MGI Symbol;Acc:MGI:1920692]	turquoise	1	-0.957479	3.69734e-11	0.922909	6.88746e-09	-0.935899	1.37316e-09	-0.969313	2.05053e-12	-0.927461	4.05044e-09	0.746759	0.000155274	-0.865015	8.56892e-07
ENSMUSG00000025104	Hdgfl3	HDGF like 3 [Source:MGI Symbol;Acc:MGI:1352760]	turquoise	1	-0.718197	0.00036193	0.92499	5.42584e-09	-0.905363	4.08446e-08	-0.761313	9.66186e-05	-0.640277	0.00235816	0.354285	0.125374	-0.688171	0.000795986
ENSMUSG00000025128	Bhlhe22	basic helix-loop-helix family, member e22 [Source:MGI Symbol;Acc:MGI:1930001]	turquoise	1	-0.825717	7.3449e-06	0.868064	7.05758e-07	-0.878611	3.47073e-07	-0.859094	1.23281e-06	-0.787649	3.74542e-05	0.562683	0.00980021	-0.744353	0.000167435
ENSMUSG00000025135	Anapc11	anaphase promoting complex subunit 11 [Source:MGI Symbol;Acc:MGI:1913406]	blue	2	0.293531	0.209088	-0.66877	0.00126443	0.642989	0.00222823	0.413924	0.0696304	0.196371	0.406665	0.129194	0.587229	0.208615	0.377425
ENSMUSG00000025144	Cenpx	centromere protein X [Source:MGI Symbol;Acc:MGI:894324]	blue	2	0.584597	0.00678763	-0.656297	0.00167398	0.645163	0.00212841	0.605266	0.00468722	0.550242	0.0119447	-0.350727	0.129483	0.549962	0.0119969
ENSMUSG00000025145	Lrrc45	leucine rich repeat containing 45 [Source:MGI Symbol;Acc:MGI:2387183]	blue	2	0.563858	0.0096151	-0.767164	7.91012e-05	0.753081	0.00012685	0.602305	0.00495003	0.46755	0.037644	-0.257251	0.273543	0.484376	0.0304432
ENSMUSG00000025154	Arhgap19	Rho GTPase activating protein 19 [Source:MGI Symbol;Acc:MGI:1918335]	grey	0	0.842874	3.08837e-06	-0.740171	0.000190531	0.774652	6.07224e-05	0.839665	3.65907e-06	0.829729	6.04933e-06	-0.671042	0.00119976	0.759887	0.000101361
ENSMUSG00000025161	Slc16a3	solute carrier family 16 (monocarboxylic acid transporters), member 3 [Source:MGI Symbol;Acc:MGI:1933438]	blue	2	0.561517	0.00998679	-0.77851	5.27837e-05	0.752883	0.000127669	0.67001	0.00122878	0.523231	0.0179133	-0.260911	0.266533	0.461417	0.0405739
ENSMUSG00000025171	Ubtd1	ubiquitin domain containing 1 [Source:MGI Symbol;Acc:MGI:2385092]	blue	2	0.73039	0.000255404	-0.83195	5.4216e-06	0.828165	6.5286e-06	0.75073	0.000136851	0.646675	0.00206127	-0.405342	0.0762227	0.626218	0.00313745
ENSMUSG00000025188	Hps1	HPS1, biogenesis of lysosomal organelles complex 3 subunit 1 [Source:MGI Symbol;Acc:MGI:2177763]	blue	2	0.536698	0.0146951	-0.794902	2.81883e-05	0.763708	8.90849e-05	0.658861	0.00158179	0.475495	0.0340951	-0.249436	0.288888	0.379051	0.0993123
ENSMUSG00000025190	Got1	glutamic-oxaloacetic transaminase 1, soluble [Source:MGI Symbol;Acc:MGI:95791]	green	5	-0.932647	2.11822e-09	0.825628	7.37616e-06	-0.837845	4.02196e-06	-0.945848	3.12188e-10	-0.930426	2.81312e-09	0.852807	1.78262e-06	-0.792422	3.1103e-05
ENSMUSG00000025192	Entpd7	ectonucleoside triphosphate diphosphohydrolase 7 [Source:MGI Symbol;Acc:MGI:2135885]	turquoise	1	-0.556983	0.0107402	0.697868	0.000623407	-0.689594	0.000768379	-0.640413	0.0023515	-0.489807	0.0283661	0.346529	0.134454	-0.338273	0.144618
ENSMUSG00000025207	Sema4g	sema domain, immunoglobulin domain (Ig), transmembrane domain (TM) and short cytoplasmic domain, (semaphorin) 4G [Source:MGI Symbol;Acc:MGI:1347047]	blue	2	0.815068	1.20177e-05	-0.904927	4.25019e-08	0.914476	1.69903e-08	0.84127	3.3632e-06	0.746162	0.000158215	-0.4841	0.0305521	0.743229	0.000173395
ENSMUSG00000025232	Hexa	hexosaminidase A [Source:MGI Symbol;Acc:MGI:96073]	yellow	4	0.958176	3.19461e-11	-0.864994	8.58014e-07	0.885401	2.12123e-07	0.945283	3.42083e-10	0.956345	4.66611e-11	-0.810321	1.48196e-05	0.93599	1.35622e-09
ENSMUSG00000025239	Limd1	LIM domains containing 1 [Source:MGI Symbol;Acc:MGI:1352502]	blue	2	0.799872	2.30499e-05	-0.908354	3.09359e-08	0.908646	3.00949e-08	0.840392	3.52227e-06	0.732488	0.0002401	-0.4889	0.0287051	0.67841	0.00100888
ENSMUSG00000025241	Fyco1	FYVE and coiled-coil domain containing 1 [Source:MGI Symbol;Acc:MGI:107277]	brown	3	0.85162	1.90757e-06	-0.899542	6.83869e-08	0.89567	9.47246e-08	0.932635	2.12129e-09	0.852081	1.85817e-06	-0.666854	0.00132121	0.723787	0.000309158
ENSMUSG00000025266	Gnl3l	guanine nucleotide binding protein-like 3 (nucleolar)-like [Source:MGI Symbol;Acc:MGI:2448557]	turquoise	1	-0.804863	1.87259e-05	0.899581	6.81588e-08	-0.907508	3.34984e-08	-0.834715	4.71987e-06	-0.755221	0.000118301	0.508724	0.0219864	-0.781716	4.68845e-05
ENSMUSG00000025277	Abhd6	abhydrolase domain containing 6 [Source:MGI Symbol;Acc:MGI:1913332]	turquoise	1	-0.779169	5.15204e-05	0.799819	2.31e-05	-0.803033	2.02214e-05	-0.842544	3.14316e-06	-0.728344	0.000271134	0.632376	0.00277324	-0.521006	0.0184956
ENSMUSG00000025278	Flnb	filamin, beta [Source:MGI Symbol;Acc:MGI:2446089]	blue	2	0.906425	3.70485e-08	-0.897889	7.8713e-08	0.915478	1.53373e-08	0.914274	1.73404e-08	0.854589	1.60843e-06	-0.71578	0.000387013	0.785596	4.05124e-05
ENSMUSG00000025283	Sat1	spermidine/spermine N1-acetyl transferase 1 [Source:MGI Symbol;Acc:MGI:98233]	grey	0	0.994891	2.20945e-19	-0.876581	3.99835e-07	0.906602	3.64469e-08	0.967086	3.82086e-12	0.965806	5.36054e-12	-0.827352	6.7905e-06	0.920653	8.8543e-09
ENSMUSG00000025324	Atp10a	ATPase, class V, type 10A [Source:MGI Symbol;Acc:MGI:1330809]	red	6	0.763158	9.07671e-05	-0.732467	0.000240244	0.745769	0.00016018	0.765038	8.51209e-05	0.768986	7.42391e-05	-0.603331	0.00485764	0.802991	2.02572e-05
ENSMUSG00000025348	Itga7	integrin alpha 7 [Source:MGI Symbol;Acc:MGI:102700]	blue	2	0.960857	1.77736e-11	-0.890578	1.42683e-07	0.916389	1.3959e-08	0.948172	2.12165e-10	0.926849	4.35873e-09	-0.771462	6.80437e-05	0.885144	2.16238e-07
ENSMUSG00000025351	Cd63	CD63 antigen [Source:MGI Symbol;Acc:MGI:99529]	brown	3	0.979207	6.40072e-14	-0.892802	1.1961e-07	0.920389	9.1146e-09	0.976392	1.98575e-13	0.948969	1.85091e-10	-0.813317	1.29921e-05	0.86971	6.34335e-07
ENSMUSG00000025355	Mmp19	matrix metallopeptidase 19 [Source:MGI Symbol;Acc:MGI:1927899]	brown	3	0.874541	4.59825e-07	-0.80462	1.89187e-05	0.833427	5.0361e-06	0.899073	7.1189e-08	0.851872	1.88039e-06	-0.707645	0.000482621	0.712612	0.000422129
ENSMUSG00000025357	Dgka	diacylglycerol kinase, alpha [Source:MGI Symbol;Acc:MGI:102952]	blue	2	0.776715	5.63586e-05	-0.884366	2.29105e-07	0.885325	2.13325e-07	0.814331	1.242e-05	0.699931	0.000591109	-0.481377	0.0316405	0.638311	0.00245622
ENSMUSG00000025358	Cdk2	cyclin-dependent kinase 2 [Source:MGI Symbol;Acc:MGI:104772]	blue	2	0.933884	1.80078e-09	-0.862601	9.95871e-07	0.895779	9.38742e-08	0.916031	1.44873e-08	0.867371	7.379e-07	-0.719946	0.000344648	0.789494	3.48771e-05
ENSMUSG00000025362	Rps26	ribosomal protein S26 [Source:MGI Symbol;Acc:MGI:1351628]	blue	2	0.668496	0.00127243	-0.592029	0.00595811	0.633497	0.0027109	0.636638	0.00254236	0.644271	0.00216889	-0.480992	0.0317967	0.696654	0.000643098
ENSMUSG00000025366	Esyt1	extended synaptotagmin-like protein 1 [Source:MGI Symbol;Acc:MGI:1344426]	blue	2	0.922761	7.0035e-09	-0.943241	4.72131e-10	0.955286	5.76722e-11	0.942247	5.49967e-10	0.867996	7.0888e-07	-0.695597	0.000660666	0.803661	1.9697e-05
ENSMUSG00000025370	Cdh9	cadherin 9 [Source:MGI Symbol;Acc:MGI:107433]	turquoise	1	-0.705841	0.000506346	0.770286	7.09296e-05	-0.760691	9.86634e-05	-0.726139	0.000289001	-0.699285	0.000601063	0.458028	0.0422676	-0.764874	8.56021e-05
ENSMUSG00000025408	Ddit3	DNA-damage inducible transcript 3 [Source:MGI Symbol;Acc:MGI:109247]	blue	2	0.879657	3.22339e-07	-0.94969	1.63273e-10	0.957491	3.68836e-11	0.887401	1.82411e-07	0.818957	1.00768e-05	-0.562266	0.00986659	0.849418	2.15968e-06
ENSMUSG00000025409	Mbd6	methyl-CpG binding domain protein 6 [Source:MGI Symbol;Acc:MGI:106378]	blue	2	0.672301	0.00116514	-0.824504	7.78131e-06	0.819903	9.64831e-06	0.714486	0.000401046	0.589839	0.00619336	-0.38128	0.0971779	0.567187	0.0091059
ENSMUSG00000025425	St8sia5	ST8 alpha-N-acetyl-neuraminide alpha-2,8-sialyltransferase 5 [Source:MGI Symbol;Acc:MGI:109243]	turquoise	1	-0.788502	3.62425e-05	0.907233	3.43693e-08	-0.904063	4.59553e-08	-0.851832	1.88471e-06	-0.705792	0.000506994	0.493885	0.0268809	-0.571171	0.00852554
ENSMUSG00000025427	Rnf165	ring finger protein 165 [Source:MGI Symbol;Acc:MGI:2444521]	turquoise	1	-0.605332	0.00468148	0.821751	8.85626e-06	-0.810393	1.47729e-05	-0.686558	0.000828278	-0.475095	0.0342671	0.254226	0.27942	-0.328418	0.157441
ENSMUSG00000025437	Usp33	ubiquitin specific peptidase 33 [Source:MGI Symbol;Acc:MGI:2159711]	turquoise	1	-0.895364	9.71454e-08	0.962543	1.20314e-11	-0.957842	3.42733e-11	-0.928445	3.5952e-09	-0.849008	2.20966e-06	0.643234	0.00221678	-0.808645	1.59361e-05
ENSMUSG00000025492	Ifitm3	interferon induced transmembrane protein 3 [Source:MGI Symbol;Acc:MGI:1913391]	grey	0	0.990559	5.46705e-17	-0.891485	1.32843e-07	0.919265	1.02972e-08	0.981834	1.91626e-14	0.966307	4.7028e-12	-0.833424	5.03706e-06	0.898989	7.16971e-08
ENSMUSG00000025498	Irf7	interferon regulatory factor 7 [Source:MGI Symbol;Acc:MGI:1859212]	grey	0	0.978073	1.028e-13	-0.850721	2.00722e-06	0.886266	1.98782e-07	0.953253	8.54187e-11	0.94774	2.28282e-10	-0.837652	4.06231e-06	0.884657	2.24218e-07
ENSMUSG00000025503	Taldo1	transaldolase 1 [Source:MGI Symbol;Acc:MGI:1274789]	brown	3	0.889712	1.52685e-07	-0.855779	1.50064e-06	0.877978	3.62824e-07	0.911718	2.23757e-08	0.890971	1.38345e-07	-0.712522	0.000423163	0.850752	2.00367e-06
ENSMUSG00000025504	Eps8l2	EPS8-like 2 [Source:MGI Symbol;Acc:MGI:2138828]	blue	2	0.347668	0.133092	-0.690405	0.000753027	0.649519	0.00193972	0.514539	0.0202739	0.28604	0.221485	-0.0517446	0.828479	0.143114	0.547224
ENSMUSG00000025508	Rplp2	ribosomal protein, large P2 [Source:MGI Symbol;Acc:MGI:1914436]	blue	2	0.808497	1.60381e-05	-0.877992	3.62461e-07	0.89349	1.13173e-07	0.820046	9.5846e-06	0.716961	0.000374581	-0.500063	0.0247484	0.699731	0.000594176
ENSMUSG00000025509	Pnpla2	patatin-like phospholipase domain containing 2 [Source:MGI Symbol;Acc:MGI:1914103]	blue	2	0.739226	0.000196107	-0.851037	1.97158e-06	0.860273	1.14819e-06	0.758957	0.000104559	0.668948	0.00125927	-0.42446	0.0621334	0.721669	0.000328323
ENSMUSG00000025510	Cd151	CD151 antigen [Source:MGI Symbol;Acc:MGI:1096360]	blue	2	0.972756	7.11448e-13	-0.906964	3.52414e-08	0.924715	5.60188e-09	0.98174	2.00634e-14	0.962849	1.11881e-11	-0.798872	2.40133e-05	0.90175	5.64517e-08
ENSMUSG00000025511	Tspan4	tetraspanin 4 [Source:MGI Symbol;Acc:MGI:1928097]	blue	2	0.948455	2.02179e-10	-0.928973	3.37002e-09	0.944075	4.14495e-10	0.970683	1.36629e-12	0.91784	1.19886e-08	-0.75864	0.000105672	0.851366	1.93528e-06
ENSMUSG00000025525	Apool	apolipoprotein O-like [Source:MGI Symbol;Acc:MGI:1915367]	brown	3	0.707141	0.000489148	-0.635045	0.00262671	0.656113	0.00168078	0.736896	0.000210463	0.722319	0.000322339	-0.632438	0.00276975	0.586673	0.00654691
ENSMUSG00000025529	Zfp711	zinc finger protein 711 [Source:MGI Symbol;Acc:MGI:3045342]	turquoise	1	-0.571651	0.00845767	0.739626	0.000193731	-0.731735	0.000245501	-0.641405	0.00230338	-0.563654	0.00964705	0.313531	0.178269	-0.623567	0.00330601
ENSMUSG00000025531	Chm	choroidermia (RAB escort protein 1) [Source:MGI Symbol;Acc:MGI:892979]	turquoise	1	-0.704037	0.000531038	0.918912	1.06945e-08	-0.895824	9.35273e-08	-0.769814	7.21149e-05	-0.64424	0.00217031	0.352343	0.127605	-0.65555	0.0017017
ENSMUSG00000025533	Asl	argininosuccinate lyase [Source:MGI Symbol;Acc:MGI:88084]	blue	2	0.58693	0.00651767	-0.806414	1.75348e-05	0.788594	3.61137e-05	0.666648	0.00132744	0.507702	0.0222991	-0.293011	0.209933	0.460861	0.0408483
ENSMUSG00000025534	Gusb	glucuronidase, beta [Source:MGI Symbol;Acc:MGI:95872]	blue	2	0.985887	2.00483e-15	-0.887353	1.83076e-07	0.91955	9.98475e-09	0.961895	1.40076e-11	0.945859	3.11625e-10	-0.793757	2.95037e-05	0.908155	3.15227e-08
ENSMUSG00000025537	Phkg1	phosphorylase kinase gamma 1 [Source:MGI Symbol;Acc:MGI:97579]	green	5	-0.795625	2.7384e-05	0.511731	0.021087	-0.566933	0.00914385	-0.764761	8.59338e-05	-0.841173	3.3804e-06	0.888618	1.66171e-07	-0.718891	0.000354988
ENSMUSG00000025551	Fgf14	fibroblast growth factor 14 [Source:MGI Symbol;Acc:MGI:109189]	turquoise	1	-0.891013	1.37893e-07	0.908631	3.01371e-08	-0.914747	1.65284e-08	-0.903663	4.76388e-08	-0.876274	4.08397e-07	0.676765	0.00104911	-0.901953	5.5454e-08
ENSMUSG00000025572	Tmc6	transmembrane channel-like gene family 6 [Source:MGI Symbol;Acc:MGI:1098686]	blue	2	0.902609	5.2332e-08	-0.938271	9.86711e-10	0.952744	9.39888e-11	0.943662	4.42191e-10	0.850607	2.02008e-06	-0.648964	0.00196293	0.75537	0.000117725
ENSMUSG00000025576	Rbfox3	RNA binding protein, fox-1 homolog (C. elegans) 3 [Source:MGI Symbol;Acc:MGI:106368]	turquoise	1	-0.814931	1.20915e-05	0.839485	3.69381e-06	-0.842011	3.23365e-06	-0.841272	3.36278e-06	-0.762405	9.31179e-05	0.580901	0.0072341	-0.655151	0.00171662
ENSMUSG00000025578	Cbx8	chromobox 8 [Source:MGI Symbol;Acc:MGI:1353589]	turquoise	1	-0.409488	0.0729823	0.461294	0.0406344	-0.473233	0.0350775	-0.494783	0.0265625	-0.425176	0.0616475	0.331811	0.15294	-0.317329	0.172786
ENSMUSG00000025582	Nptx1	neuronal pentraxin 1 [Source:MGI Symbol;Acc:MGI:107811]	turquoise	1	-0.800035	2.28955e-05	0.871827	5.518e-07	-0.878117	3.59306e-07	-0.844617	2.81211e-06	-0.710464	0.000447448	0.513972	0.020436	-0.574004	0.00813153
ENSMUSG00000025608	Podxl	podocalyxin-like [Source:MGI Symbol;Acc:MGI:1351317]	brown	3	0.920082	9.42465e-09	-0.838382	3.91191e-06	0.862984	9.72562e-07	0.951725	1.1345e-10	0.928047	3.77379e-09	-0.806257	1.76518e-05	0.806107	1.77648e-05
ENSMUSG00000025612	Bach1	BTB and CNC homology 1, basic leucine zipper transcription factor 1 [Source:MGI Symbol;Acc:MGI:894680]	brown	3	0.958892	2.74207e-11	-0.867575	7.28319e-07	0.895046	9.97088e-08	0.965931	5.1895e-12	0.933265	1.95395e-09	-0.792288	3.1268e-05	0.828238	6.50557e-06
ENSMUSG00000025630	Hprt	hypoxanthine guanine phosphoribosyl transferase [Source:MGI Symbol;Acc:MGI:96217]	turquoise	1	-0.806318	1.76061e-05	0.905323	4.09949e-08	-0.901924	5.55967e-08	-0.822197	8.67385e-06	-0.755744	0.00011629	0.515344	0.0200454	-0.800567	2.23999e-05
ENSMUSG00000025647	Shisa5	shisa family member 5 [Source:MGI Symbol;Acc:MGI:1915044]	grey	0	0.9645	7.47587e-12	-0.901466	5.7876e-08	0.928839	3.42591e-09	0.955653	5.36195e-11	0.932132	2.26413e-09	-0.777299	5.51723e-05	0.89643	8.89467e-08
ENSMUSG00000025648	Pfkfb4	6-phosphofructo-2-kinase/fructose-2,6-biphosphatase 4 [Source:MGI Symbol;Acc:MGI:2687284]	blue	2	0.924081	6.02655e-09	-0.846995	2.47022e-06	0.871183	5.75849e-07	0.883712	2.40442e-07	0.882231	2.67941e-07	-0.737515	0.000206568	0.908182	3.1444e-08
ENSMUSG00000025650	Col7a1	collagen, type VII, alpha 1 [Source:MGI Symbol;Acc:MGI:88462]	blue	2	0.431728	0.0573289	-0.661556	0.0014895	0.645783	0.00210067	0.467871	0.037495	0.321002	0.167594	-0.0854628	0.720158	0.343657	0.137931
ENSMUSG00000025656	Arhgef9	CDC42 guanine nucleotide exchange factor (GEF) 9 [Source:MGI Symbol;Acc:MGI:2442233]	turquoise	1	-0.902225	5.41424e-08	0.964344	7.77253e-12	-0.971385	1.10129e-12	-0.915986	1.45544e-08	-0.839521	3.68687e-06	0.59989	0.00517323	-0.844296	2.86137e-06
ENSMUSG00000025658	Cnksr2	connector enhancer of kinase suppressor of Ras 2 [Source:MGI Symbol;Acc:MGI:2661175]	turquoise	1	-0.797723	2.51618e-05	0.97065	1.37973e-12	-0.954239	7.07595e-11	-0.847664	2.38075e-06	-0.727309	0.0002794	0.449107	0.0469858	-0.734192	0.000228247
ENSMUSG00000025732	Mcrip2	MAPK regulated corepressor interacting protein 2 [Source:MGI Symbol;Acc:MGI:1915491]	blue	2	0.191485	0.41867	-0.506926	0.0225388	0.491307	0.0278125	0.262104	0.264273	0.0644745	0.787119	0.171883	0.468691	0.0830243	0.727848
ENSMUSG00000025757	Hspa4l	heat shock protein 4 like [Source:MGI Symbol;Acc:MGI:107422]	turquoise	1	-0.802829	2.03947e-05	0.958045	3.28406e-11	-0.944559	3.84018e-10	-0.884475	2.27253e-07	-0.74437	0.000167348	0.539577	0.0140716	-0.657032	0.00164709
ENSMUSG00000025776	Crispld1	cysteine-rich secretory protein LCCL domain containing 1 [Source:MGI Symbol;Acc:MGI:1934666]	turquoise	1	-0.554538	0.0111651	0.69951	0.000597587	-0.689115	0.000777582	-0.627017	0.00308807	-0.510581	0.0214276	0.332322	0.15227	-0.438203	0.0532911
ENSMUSG00000025777	Gdap1	ganglioside-induced differentiation-associated-protein 1 [Source:MGI Symbol;Acc:MGI:1338002]	turquoise	1	-0.868806	6.72738e-07	0.961656	1.4803e-11	-0.958523	2.9676e-11	-0.90596	3.86682e-08	-0.827064	6.8855e-06	0.60134	0.00503824	-0.813117	1.3108e-05
ENSMUSG00000025780	Itih5	inter-alpha (globulin) inhibitor H5 [Source:MGI Symbol;Acc:MGI:1925751]	brown	3	0.885678	2.07775e-07	-0.765599	8.34957e-05	0.798172	2.47074e-05	0.894616	1.03279e-07	0.884278	2.30604e-07	-0.790169	3.39747e-05	0.776132	5.75633e-05
ENSMUSG00000025792	Slc25a10	solute carrier family 25 (mitochondrial carrier, dicarboxylate transporter), member 10 [Source:MGI Symbol;Acc:MGI:1353497]	blue	2	0.539487	0.0140906	-0.748295	0.00014791	0.754091	0.000122752	0.575518	0.00792716	0.429923	0.0584948	-0.164543	0.488169	0.482463	0.0312027
ENSMUSG00000025794	Rpl14	ribosomal protein L14 [Source:MGI Symbol;Acc:MGI:1914365]	blue	2	0.767771	7.74525e-05	-0.874139	4.72559e-07	0.885673	2.07848e-07	0.811392	1.41421e-05	0.673234	0.00114005	-0.428981	0.0591106	0.595422	0.00560811
ENSMUSG00000025809	Itgb1	integrin beta 1 (fibronectin receptor beta) [Source:MGI Symbol;Acc:MGI:96610]	yellow	4	0.961622	1.49206e-11	-0.72594	0.00029066	0.768219	7.62545e-05	0.922416	7.28121e-09	0.982824	1.16124e-14	-0.925646	5.02556e-09	0.90654	3.66536e-08
ENSMUSG00000025810	Nrp1	neuropilin 1 [Source:MGI Symbol;Acc:MGI:106206]	grey	0	0.58498	0.0067427	-0.230758	0.327665	0.280393	0.231143	0.474958	0.0343263	0.660282	0.00153255	-0.727832	0.000275196	0.685879	0.000842214
ENSMUSG00000025813	Homer2	homer scaffolding protein 2 [Source:MGI Symbol;Acc:MGI:1347354]	turquoise	1	-0.800984	2.20183e-05	0.909112	2.87895e-08	-0.90222	5.41634e-08	-0.863596	9.36362e-07	-0.738857	0.000198324	0.558297	0.0105172	-0.651352	0.00186458
ENSMUSG00000025823	Pdia4	protein disulfide isomerase associated 4 [Source:MGI Symbol;Acc:MGI:104864]	red	6	0.626019	0.00314981	-0.377363	0.100952	0.406848	0.0750337	0.552402	0.0115472	0.702785	0.000548781	-0.696795	0.000640786	0.778257	5.3276e-05
ENSMUSG00000025880	Smad7	SMAD family member 7 [Source:MGI Symbol;Acc:MGI:1100518]	red	6	0.764785	8.58636e-05	-0.544998	0.0129552	0.582274	0.00706551	0.686446	0.000830563	0.793876	2.93646e-05	-0.696735	0.000641765	0.865618	8.24935e-07
ENSMUSG00000025889	Snca	synuclein, alpha [Source:MGI Symbol;Acc:MGI:1277151]	turquoise	1	-0.85422	1.64322e-06	0.854249	1.64045e-06	-0.88184	2.75642e-07	-0.856624	1.42795e-06	-0.794299	2.88739e-05	0.583923	0.00686738	-0.78131	4.75972e-05
ENSMUSG00000025899	Alkbh8	alkB homolog 8, tRNA methyltransferase [Source:MGI Symbol;Acc:MGI:1914917]	turquoise	1	-0.695349	0.000664855	0.903896	4.66512e-08	-0.894726	1.02355e-07	-0.766977	7.96161e-05	-0.620203	0.00353076	0.325779	0.161004	-0.631698	0.00281155
ENSMUSG00000025907	Rb1cc1	RB1-inducible coiled-coil 1 [Source:MGI Symbol;Acc:MGI:1341850]	turquoise	1	-0.628408	0.0030036	0.894508	1.042e-07	-0.869513	6.42518e-07	-0.695882	0.000655901	-0.538152	0.0143773	0.259578	0.269072	-0.574282	0.00809372
ENSMUSG00000025909	Sntg1	syntrophin, gamma 1 [Source:MGI Symbol;Acc:MGI:1918346]	turquoise	1	-0.820362	9.4461e-06	0.918767	1.08624e-08	-0.90915	2.86863e-08	-0.863581	9.37224e-07	-0.778178	5.34304e-05	0.552831	0.0114697	-0.742423	0.000177778
ENSMUSG00000025911	Adhfe1	alcohol dehydrogenase, iron containing, 1 [Source:MGI Symbol;Acc:MGI:1923437]	green	5	-0.503191	0.0237211	0.103006	0.665634	-0.162019	0.494955	-0.372103	0.106186	-0.551569	0.0116993	0.735615	0.000218736	-0.545909	0.0127749
ENSMUSG00000025912	Mybl1	myeloblastosis oncogene-like 1 [Source:MGI Symbol;Acc:MGI:99925]	brown	3	0.907479	3.35886e-08	-0.754408	0.00012149	0.799305	2.35912e-05	0.881619	2.80073e-07	0.880159	3.1103e-07	-0.777616	5.45395e-05	0.814138	1.2527e-05
ENSMUSG00000025920	Stau2	staufen double-stranded RNA binding protein 2 [Source:MGI Symbol;Acc:MGI:1352508]	turquoise	1	-0.914112	1.76274e-08	0.933355	1.93107e-09	-0.940102	7.57524e-10	-0.953235	8.57053e-11	-0.896604	8.76703e-08	0.689282	0.000774356	-0.831221	5.62123e-06
ENSMUSG00000025931	Paqr8	progestin and adipoQ receptor family member VIII [Source:MGI Symbol;Acc:MGI:1921479]	green	5	-0.829534	6.10736e-06	0.755973	0.00011542	-0.771709	6.74514e-05	-0.872516	5.27032e-07	-0.819053	1.00327e-05	0.789683	3.46223e-05	-0.6171	0.0037491
ENSMUSG00000025939	Ube2w	ubiquitin-conjugating enzyme E2W (putative) [Source:MGI Symbol;Acc:MGI:1914049]	turquoise	1	-0.84242	3.16404e-06	0.9227	7.05202e-09	-0.939321	8.48804e-10	-0.875402	4.3363e-07	-0.757554	0.00010955	0.56448	0.00951815	-0.701283	0.000570735
ENSMUSG00000025958	Creb1	cAMP responsive element binding protein 1 [Source:MGI Symbol;Acc:MGI:88494]	turquoise	1	-0.419044	0.0659069	0.747326	0.000152518	-0.711101	0.000439804	-0.534849	0.0151071	-0.325445	0.161459	0.0785004	0.74218	-0.272454	0.245176
ENSMUSG00000025964	Adam23	a disintegrin and metallopeptidase domain 23 [Source:MGI Symbol;Acc:MGI:1345162]	turquoise	1	-0.929522	3.149e-09	0.942629	5.18767e-10	-0.957001	4.08177e-11	-0.954845	6.28927e-11	-0.892551	1.22042e-07	0.689492	0.000770344	-0.845913	2.62097e-06
ENSMUSG00000025981	Coq10b	coenzyme Q10B [Source:MGI Symbol;Acc:MGI:1915126]	turquoise	1	-0.0705475	0.767573	0.419151	0.0658307	-0.385901	0.0928603	-0.202221	0.392545	0.0447771	0.851309	-0.223117	0.344376	0.200011	0.397847
ENSMUSG00000025986	Slc39a10	solute carrier family 39 (zinc transporter), member 10 [Source:MGI Symbol;Acc:MGI:1914515]	turquoise	1	-0.832519	5.27013e-06	0.931504	2.45406e-09	-0.920674	8.83441e-09	-0.896336	8.96404e-08	-0.81404	1.25819e-05	0.582009	0.00709782	-0.781972	4.64379e-05
ENSMUSG00000025997	Ikzf2	IKAROS family zinc finger 2 [Source:MGI Symbol;Acc:MGI:1342541]	grey	0	0.873694	4.86974e-07	-0.701206	0.000571869	0.745098	0.000163585	0.851667	1.90249e-06	0.872164	5.39573e-07	-0.782525	4.54873e-05	0.807002	1.71005e-05
ENSMUSG00000026000	Lancl1	LanC (bacterial lantibiotic synthetase component C)-like 1 [Source:MGI Symbol;Acc:MGI:1336997]	green	5	-0.934728	1.60916e-09	0.769701	7.24019e-05	-0.794258	2.89211e-05	-0.925498	5.11345e-09	-0.969749	1.80531e-12	0.898142	7.70505e-08	-0.903366	4.89223e-08
ENSMUSG00000026014	Raph1	Ras association (RalGDS/AF-6) and pleckstrin homology domains 1 [Source:MGI Symbol;Acc:MGI:1924550]	turquoise	1	-0.554803	0.0111183	0.838044	3.9809e-06	-0.805031	1.85937e-05	-0.664984	0.00137868	-0.447077	0.0481139	0.20889	0.376782	-0.331949	0.15276
ENSMUSG00000026029	Casp8	caspase 8 [Source:MGI Symbol;Acc:MGI:1261423]	brown	3	0.990062	8.66203e-17	-0.860931	1.10316e-06	0.894987	1.00192e-07	0.966783	4.14517e-12	0.963963	8.5414e-12	-0.824445	7.80315e-06	0.90436	4.47409e-08
ENSMUSG00000026031	Cflar	CASP8 and FADD-like apoptosis regulator [Source:MGI Symbol;Acc:MGI:1336166]	brown	3	0.983974	6.24768e-15	-0.834439	4.78619e-06	0.866879	7.61441e-07	0.961144	1.66495e-11	0.969222	2.1054e-12	-0.861312	1.07784e-06	0.890867	1.39485e-07
ENSMUSG00000026042	Col5a2	collagen, type V, alpha 2 [Source:MGI Symbol;Acc:MGI:88458]	blue	2	0.93076	2.69723e-09	-0.903545	4.81448e-08	0.928841	3.42505e-09	0.933741	1.83518e-09	0.889439	1.55951e-07	-0.668795	0.00126371	0.859836	1.1789e-06
ENSMUSG00000026058	Khdrbs2	KH domain containing, RNA binding, signal transduction associated 2 [Source:MGI Symbol;Acc:MGI:2159649]	turquoise	1	-0.577703	0.00763955	0.697772	0.000624938	-0.664579	0.00139141	-0.689175	0.000776432	-0.639949	0.00237429	0.462649	0.0399719	-0.596619	0.00548881
ENSMUSG00000026072	Il1r1	interleukin 1 receptor, type I [Source:MGI Symbol;Acc:MGI:96545]	brown	3	0.975426	2.83925e-13	-0.80603	1.78236e-05	0.849653	2.13144e-06	0.936148	1.32718e-09	0.954534	6.68265e-11	-0.831888	5.43847e-06	0.907408	3.38119e-08
ENSMUSG00000026074	Map4k4	mitogen-activated protein kinase kinase kinase kinase 4 [Source:MGI Symbol;Acc:MGI:1349394]	yellow	4	0.907651	3.30535e-08	-0.680037	0.000970402	0.714299	0.000403102	0.881718	2.78089e-07	0.957751	3.4935e-11	-0.905521	4.02581e-08	0.888521	1.67417e-07
ENSMUSG00000026088	Mitd1	MIT, microtubule interacting and transport, domain containing 1 [Source:MGI Symbol;Acc:MGI:1916278]	grey	0	0.790316	3.378e-05	-0.570986	0.00855173	0.629948	0.00291239	0.740044	0.000191268	0.778151	5.34833e-05	-0.710481	0.000447243	0.727562	0.000277359
ENSMUSG00000026104	Stat1	signal transducer and activator of transcription 1 [Source:MGI Symbol;Acc:MGI:103063]	grey	0	0.98151	2.24348e-14	-0.87655	4.00695e-07	0.906463	3.69159e-08	0.972035	8.97492e-13	0.955162	5.91021e-11	-0.837157	4.16716e-06	0.877307	3.80212e-07
ENSMUSG00000026121	Sema4c	sema domain, immunoglobulin domain (Ig), transmembrane domain (TM) and short cytoplasmic domain, (semaphorin) 4C [Source:MGI Symbol;Acc:MGI:109252]	blue	2	0.775001	5.99643e-05	-0.859159	1.22797e-06	0.848215	2.30934e-06	0.830557	5.80849e-06	0.73422	0.000228054	-0.545262	0.0129029	0.652131	0.0018334
ENSMUSG00000026135	Zfp142	zinc finger protein 142 [Source:MGI Symbol;Acc:MGI:1924514]	yellow	4	0.575475	0.0079329	-0.302668	0.194598	0.32201	0.166188	0.581659	0.0071406	0.717373	0.000370317	-0.81397	1.26211e-05	0.606766	0.00455853
ENSMUSG00000026142	Rhbdd1	rhomboid domain containing 1 [Source:MGI Symbol;Acc:MGI:1924117]	blue	2	0.705156	0.000515602	-0.853401	1.72285e-06	0.837932	4.00393e-06	0.803128	2.01421e-05	0.679683	0.000978667	-0.450549	0.0461968	0.587314	0.0064741
ENSMUSG00000026158	Ogfrl1	opioid growth factor receptor-like 1 [Source:MGI Symbol;Acc:MGI:1917405]	turquoise	1	-0.780944	4.8249e-05	0.950319	1.46133e-10	-0.932109	2.27069e-09	-0.827078	6.88072e-06	-0.706158	0.000502108	0.430749	0.0579592	-0.701432	0.00056852
ENSMUSG00000026163	Sphkap	SPHK1 interactor, AKAP domain containing [Source:MGI Symbol;Acc:MGI:1924879]	turquoise	1	-0.835026	4.64603e-06	0.949437	1.70662e-10	-0.951176	1.25343e-10	-0.877465	3.76058e-07	-0.775817	5.82244e-05	0.502006	0.0241064	-0.757223	0.000110758
ENSMUSG00000026167	Wnt10a	wingless-type MMTV integration site family, member 10A [Source:MGI Symbol;Acc:MGI:108071]	green	5	-0.715809	0.000386701	0.508158	0.0221594	-0.534814	0.0151149	-0.711502	0.000435054	-0.733043	0.00023618	0.77341	6.34877e-05	-0.520743	0.0185653
ENSMUSG00000026170	Cyp27a1	cytochrome P450, family 27, subfamily a, polypeptide 1 [Source:MGI Symbol;Acc:MGI:88594]	brown	3	0.735499	0.000219496	-0.815137	1.19806e-05	0.823117	8.3076e-06	0.804091	1.93452e-05	0.704906	0.000519016	-0.437191	0.0539074	0.649941	0.00192218
ENSMUSG00000026172	Bcs1l	BCS1-like (yeast) [Source:MGI Symbol;Acc:MGI:1914071]	yellow	4	0.350528	0.129716	-0.117524	0.621689	0.13761	0.562894	0.394056	0.0855849	0.4951	0.0264505	-0.637956	0.00247429	0.323783	0.163736
ENSMUSG00000026173	Plcd4	phospholipase C, delta 4 [Source:MGI Symbol;Acc:MGI:107469]	yellow	4	0.873756	4.84929e-07	-0.708224	0.000475204	0.726958	0.000282253	0.887893	1.75685e-07	0.943268	4.70127e-10	-0.884391	2.28685e-07	0.852572	1.80674e-06
ENSMUSG00000026176	Ctdsp1	CTD (carboxy-terminal domain, RNA polymerase II, polypeptide A) small phosphatase 1 [Source:MGI Symbol;Acc:MGI:2654470]	blue	2	0.822357	8.60914e-06	-0.868971	6.65594e-07	0.893063	1.17125e-07	0.847829	2.35914e-06	0.775938	5.79683e-05	-0.543191	0.0133192	0.777386	5.49981e-05
ENSMUSG00000026177	Slc11a1	solute carrier family 11 (proton-coupled divalent metal ion transporters), member 1 [Source:MGI Symbol;Acc:MGI:1345275]	grey	0	0.983609	7.64374e-15	-0.883221	2.49273e-07	0.909033	2.90065e-08	0.965417	5.92742e-12	0.959572	2.36557e-11	-0.821582	8.92608e-06	0.913142	1.94322e-08
ENSMUSG00000026185	Igfbp5	insulin-like growth factor binding protein 5 [Source:MGI Symbol;Acc:MGI:96440]	grey	0	0.913889	1.80279e-08	-0.719234	0.000351595	0.767083	7.93235e-05	0.862476	1.00357e-06	0.886998	1.88091e-07	-0.800415	2.25407e-05	0.821782	8.8434e-06
ENSMUSG00000026188	Tmem169	transmembrane protein 169 [Source:MGI Symbol;Acc:MGI:2442781]	turquoise	1	-0.745994	0.000159053	0.927661	3.95408e-09	-0.918489	1.11899e-08	-0.81037	1.47882e-05	-0.661386	0.00149518	0.416908	0.067442	-0.595675	0.00558279
ENSMUSG00000026193	Fn1	fibronectin 1 [Source:MGI Symbol;Acc:MGI:95566]	yellow	4	0.908803	2.96476e-08	-0.747689	0.000150775	0.780073	4.98317e-05	0.905646	3.98022e-08	0.948338	2.06275e-10	-0.830626	5.78872e-06	0.889239	1.58393e-07
ENSMUSG00000026202	Tuba4a	tubulin, alpha 4A [Source:MGI Symbol;Acc:MGI:1095410]	turquoise	1	-0.918878	1.07336e-08	0.879276	3.31162e-07	-0.892595	1.2161e-07	-0.942068	5.65077e-10	-0.872606	5.2387e-07	0.734825	0.000223974	-0.726368	0.000287099
ENSMUSG00000026220	Slc16a14	solute carrier family 16 (monocarboxylic acid transporters), member 14 [Source:MGI Symbol;Acc:MGI:1919031]	turquoise	1	-0.637506	0.00249736	0.76861	7.52216e-05	-0.762413	9.30916e-05	-0.646153	0.00208426	-0.569848	0.00871475	0.326095	0.160574	-0.650752	0.00188892
ENSMUSG00000026222	Sp100	nuclear antigen Sp100 [Source:MGI Symbol;Acc:MGI:109561]	brown	3	0.989324	1.64673e-16	-0.843468	2.99175e-06	0.88023	3.09445e-07	0.968346	2.70106e-12	0.973686	5.22189e-13	-0.869268	6.52843e-07	0.893642	1.11787e-07
ENSMUSG00000026227	2810459M11Rik	RIKEN cDNA 2810459M11 gene [Source:MGI Symbol;Acc:MGI:1920042]	brown	3	0.846765	2.50153e-06	-0.840597	3.48452e-06	0.864653	8.76584e-07	0.901144	5.95305e-08	0.831219	5.62164e-06	-0.634108	0.00267738	0.726049	0.000289753
ENSMUSG00000026235	Epha4	Eph receptor A4 [Source:MGI Symbol;Acc:MGI:98277]	turquoise	1	-0.835465	4.54365e-06	0.96517	6.31381e-12	-0.95799	3.32259e-11	-0.882587	2.61088e-07	-0.781381	4.74726e-05	0.52489	0.0174889	-0.780166	4.96607e-05
ENSMUSG00000026249	Serpine2	serine (or cysteine) peptidase inhibitor, clade E, member 2 [Source:MGI Symbol;Acc:MGI:101780]	blue	2	0.792913	3.05066e-05	-0.886721	1.92077e-07	0.887586	1.79858e-07	0.874021	4.76324e-07	0.772156	6.63891e-05	-0.517076	0.0195608	0.687181	0.000815675
ENSMUSG00000026255	Efhd1	EF hand domain containing 1 [Source:MGI Symbol;Acc:MGI:1921607]	brown	3	-0.230626	0.327949	-0.0423249	0.859372	-0.0140467	0.95313	-0.0391801	0.869732	-0.156396	0.510244	0.273666	0.242999	-0.257436	0.273185
ENSMUSG00000026259	Ngef	neuronal guanine nucleotide exchange factor [Source:MGI Symbol;Acc:MGI:1858414]	green	5	-0.934938	1.56447e-09	0.759583	0.000102397	-0.794864	2.82305e-05	-0.89348	1.13263e-07	-0.907108	3.47705e-08	0.826353	7.12493e-06	-0.824115	7.92612e-06
ENSMUSG00000026269	Rnpepl1	arginyl aminopeptidase (aminopeptidase B)-like 1 [Source:MGI Symbol;Acc:MGI:1914170]	blue	2	0.75789	0.000108336	-0.902551	5.26023e-08	0.899385	6.93099e-08	0.81653	1.12528e-05	0.712474	0.000423712	-0.458579	0.0419883	0.716272	0.00038179
ENSMUSG00000026288	Inpp5d	inositol polyphosphate-5-phosphatase D [Source:MGI Symbol;Acc:MGI:107357]	brown	3	0.994084	8.24565e-19	-0.88191	2.74254e-07	0.911759	2.22852e-08	0.980256	4.03195e-14	0.968955	2.2729e-12	-0.849213	2.18451e-06	0.897864	7.88782e-08
ENSMUSG00000026303	Mlph	melanophilin [Source:MGI Symbol;Acc:MGI:2176380]	brown	3	0.93702	1.17647e-09	-0.880754	2.98067e-07	0.897927	7.84642e-08	0.952144	1.05051e-10	0.92405	6.04796e-09	-0.76053	9.91994e-05	0.860309	1.14568e-06
ENSMUSG00000026312	Cdh7	cadherin 7, type 2 [Source:MGI Symbol;Acc:MGI:2442792]	turquoise	1	-0.76218	9.38294e-05	0.839136	3.76147e-06	-0.830479	5.83078e-06	-0.810782	1.45248e-05	-0.760077	0.000100719	0.564633	0.00949443	-0.77705	5.56751e-05
ENSMUSG00000026315	Serpinb8	serine (or cysteine) peptidase inhibitor, clade B, member 8 [Source:MGI Symbol;Acc:MGI:894657]	turquoise	1	-0.416494	0.0677425	0.683523	0.000892066	-0.656118	0.00168059	-0.502589	0.0239162	-0.338026	0.14493	0.0879218	0.712429	-0.318396	0.171267
ENSMUSG00000026321	Tnfrsf11a	tumor necrosis factor receptor superfamily, member 11a, NFKB activator [Source:MGI Symbol;Acc:MGI:1314891]	grey	0	0.697092	0.000635934	-0.666308	0.00133777	0.680218	0.000966197	0.711543	0.000434567	0.626523	0.00311849	-0.526777	0.017016	0.448119	0.0475324
ENSMUSG00000026355	Mcm6	minichromosome maintenance complex component 6 [Source:MGI Symbol;Acc:MGI:1298227]	brown	3	0.929257	3.25425e-09	-0.824794	7.67515e-06	0.85833	1.2905e-06	0.916823	1.33415e-08	0.891905	1.28487e-07	-0.782552	4.54419e-05	0.802143	2.09856e-05
ENSMUSG00000026365	Cfh	complement component factor h [Source:MGI Symbol;Acc:MGI:88385]	yellow	4	0.945269	3.42854e-10	-0.849494	2.15048e-06	0.872643	5.22607e-07	0.949733	1.62053e-10	0.934335	1.6962e-09	-0.799414	2.34869e-05	0.857822	1.33016e-06
ENSMUSG00000026380	Tfcp2l1	transcription factor CP2-like 1 [Source:MGI Symbol;Acc:MGI:2444691]	blue	2	0.924449	5.77662e-09	-0.891943	1.281e-07	0.917841	1.19883e-08	0.907892	3.23129e-08	0.868973	6.65505e-07	-0.655309	0.00171071	0.869685	6.35349e-07
ENSMUSG00000026384	Ptpn4	protein tyrosine phosphatase, non-receptor type 4 [Source:MGI Symbol;Acc:MGI:1099792]	turquoise	1	-0.792023	3.15957e-05	0.944789	3.70184e-10	-0.935328	1.48418e-09	-0.836106	4.39779e-06	-0.722803	0.000317937	0.475883	0.0339287	-0.733101	0.000235775
ENSMUSG00000026385	Dbi	diazepam binding inhibitor [Source:MGI Symbol;Acc:MGI:94865]	brown	3	0.970665	1.37364e-12	-0.906393	3.71566e-08	0.928528	3.55877e-09	0.982728	1.22072e-14	0.947358	2.43409e-10	-0.797653	2.52342e-05	0.867594	7.27412e-07
ENSMUSG00000026389	Steap3	STEAP family member 3 [Source:MGI Symbol;Acc:MGI:1915678]	red	6	0.846376	2.5555e-06	-0.810543	1.46772e-05	0.82475	7.69112e-06	0.824828	7.66272e-06	0.83156	5.52754e-06	-0.650191	0.00191187	0.887789	1.77094e-07
ENSMUSG00000026395	Ptprc	protein tyrosine phosphatase, receptor type, C [Source:MGI Symbol;Acc:MGI:97810]	grey	0	0.995509	6.95014e-20	-0.859167	1.2274e-06	0.894156	1.07228e-07	0.961322	1.59865e-11	0.967781	3.16149e-12	-0.841573	3.3096e-06	0.923067	6.76578e-09
ENSMUSG00000026399	Cd55	CD55 molecule, decay accelerating factor for complement [Source:MGI Symbol;Acc:MGI:104850]	turquoise	1	-0.625914	0.0031564	0.807057	1.70605e-05	-0.799845	2.30751e-05	-0.698973	0.000605933	-0.564782	0.00947154	0.313071	0.17894	-0.558835	0.010427
ENSMUSG00000026414	Tnnt2	troponin T2, cardiac [Source:MGI Symbol;Acc:MGI:104597]	blue	2	0.502467	0.023956	-0.765038	8.51216e-05	0.752383	0.000129751	0.622705	0.00336243	0.40639	0.0753938	-0.149172	0.530208	0.291733	0.212021
ENSMUSG00000026418	Tnni1	troponin I, skeletal, slow 1 [Source:MGI Symbol;Acc:MGI:105073]	brown	3	0.92438	5.82291e-09	-0.931513	2.45108e-09	0.94425	4.03218e-10	0.969021	2.23076e-12	0.897291	8.27744e-08	-0.734041	0.000229277	0.803359	1.99483e-05
ENSMUSG00000026424	Gpr37l1	G protein-coupled receptor 37-like 1 [Source:MGI Symbol;Acc:MGI:1928503]	blue	2	0.146023	0.539021	-0.560357	0.0101753	0.509656	0.0217044	0.284863	0.223476	0.0829701	0.728019	0.258565	0.271012	0.110378	0.643178
ENSMUSG00000026433	Rab29	RAB29, member RAS oncogene family [Source:MGI Symbol;Acc:MGI:2385107]	brown	3	0.975396	2.8704e-13	-0.868819	6.72187e-07	0.890809	1.40123e-07	0.96857	2.53645e-12	0.968396	2.66359e-12	-0.83479	4.70187e-06	0.90159	5.72502e-08
ENSMUSG00000026442	Nfasc	neurofascin [Source:MGI Symbol;Acc:MGI:104753]	yellow	4	0.854035	1.66093e-06	-0.677534	0.00103015	0.695986	0.000654165	0.854466	1.62002e-06	0.921692	7.89478e-09	-0.872624	5.23269e-07	0.837821	4.02705e-06
ENSMUSG00000026452	Syt2	synaptotagmin II [Source:MGI Symbol;Acc:MGI:99666]	green	5	-0.840063	3.58375e-06	0.641932	0.00227813	-0.671113	0.0011978	-0.831891	5.43763e-06	-0.895121	9.91043e-08	0.866902	7.60341e-07	-0.822994	8.35611e-06
ENSMUSG00000026458	Ppfia4	protein tyrosine phosphatase, receptor type, f polypeptide (PTPRF), interacting protein (liprin), alpha 4 [Source:MGI Symbol;Acc:MGI:1915757]	blue	2	0.903067	5.02458e-08	-0.931092	2.58628e-09	0.93818	9.99527e-10	0.930416	2.81659e-09	0.871081	5.79722e-07	-0.691395	0.000734605	0.824462	7.79693e-06
ENSMUSG00000026463	Atp2b4	ATPase, Ca++ transporting, plasma membrane 4 [Source:MGI Symbol;Acc:MGI:88111]	turquoise	1	-0.852594	1.80452e-06	0.957069	4.02466e-11	-0.955995	5.00798e-11	-0.881976	2.72941e-07	-0.771436	6.81072e-05	0.531245	0.0159369	-0.736709	0.000211656
ENSMUSG00000026466	Tor1aip1	torsin A interacting protein 1 [Source:MGI Symbol;Acc:MGI:3582693]	yellow	4	0.976085	2.22849e-13	-0.870456	6.04091e-07	0.900627	6.22692e-08	0.966811	4.11382e-12	0.961097	1.68284e-11	-0.807773	1.65449e-05	0.913755	1.82729e-08
ENSMUSG00000026471	Mr1	major histocompatibility complex, class I-related [Source:MGI Symbol;Acc:MGI:1195463]	blue	2	0.460223	0.0411648	-0.636993	0.00252387	0.631595	0.00281737	0.48443	0.0304222	0.313415	0.178438	-0.165333	0.486053	0.264836	0.259144
ENSMUSG00000026473	Glul	glutamate-ammonia ligase (glutamine synthetase) [Source:MGI Symbol;Acc:MGI:95739]	green	5	-0.734303	0.00022749	0.481214	0.0317066	-0.509002	0.0219022	-0.710927	0.000441885	-0.790359	3.37234e-05	0.918948	1.06541e-08	-0.661959	0.00147609
ENSMUSG00000026479	Lamc2	laminin, gamma 2 [Source:MGI Symbol;Acc:MGI:99913]	turquoise	1	-0.859554	1.19911e-06	0.899263	7.00375e-08	-0.904247	4.52014e-08	-0.921502	8.0631e-09	-0.822922	8.38404e-06	0.63455	0.00265338	-0.680741	0.000954122
ENSMUSG00000026480	Ncf2	neutrophil cytosolic factor 2 [Source:MGI Symbol;Acc:MGI:97284]	brown	3	0.985702	2.25231e-15	-0.867892	7.13614e-07	0.894328	1.05734e-07	0.965664	5.56246e-12	0.972488	7.76227e-13	-0.837037	4.19292e-06	0.931938	2.32141e-09
ENSMUSG00000026483	Niban1	niban apoptosis regulator 1 [Source:MGI Symbol;Acc:MGI:2137237]	blue	2	0.837136	4.17177e-06	-0.688146	0.000796473	0.738325	0.00020156	0.785465	4.07146e-05	0.77967	5.05798e-05	-0.707874	0.000479676	0.717236	0.000371727
ENSMUSG00000026519	Tmem63a	transmembrane protein 63a [Source:MGI Symbol;Acc:MGI:2384789]	brown	3	0.907222	3.44045e-08	-0.870223	6.13394e-07	0.882237	2.67818e-07	0.955987	5.01596e-11	0.91549	1.53183e-08	-0.76407	8.79887e-05	0.80084	2.21496e-05
ENSMUSG00000026525	Opn3	opsin 3 [Source:MGI Symbol;Acc:MGI:1338022]	turquoise	1	-0.628567	0.00299406	0.722314	0.000322378	-0.712688	0.000421258	-0.697301	0.000632544	-0.609373	0.00434185	0.469156	0.0369044	-0.514095	0.0204006
ENSMUSG00000026527	Rgs7	regulator of G protein signaling 7 [Source:MGI Symbol;Acc:MGI:1346089]	turquoise	1	-0.854916	1.5782e-06	0.87966	3.22257e-07	-0.875021	4.45052e-07	-0.894691	1.02649e-07	-0.84159	3.30672e-06	0.664267	0.00140127	-0.760982	9.77013e-05
ENSMUSG00000026547	Tagln2	transgelin 2 [Source:MGI Symbol;Acc:MGI:1312985]	grey	0	0.995909	3.00021e-20	-0.858522	1.27577e-06	0.892178	1.25724e-07	0.96085	1.78012e-11	0.967767	3.17342e-12	-0.843992	2.90862e-06	0.921066	8.46137e-09
ENSMUSG00000026566	Mpzl1	myelin protein zero-like 1 [Source:MGI Symbol;Acc:MGI:1915731]	yellow	4	0.842997	3.06817e-06	-0.664014	0.00140931	0.69969	0.000594808	0.833663	4.97681e-06	0.876983	3.88872e-07	-0.800188	2.27528e-05	0.768372	7.58497e-05
ENSMUSG00000026571	Dcaf6	DDB1 and CUL4 associated factor 6 [Source:MGI Symbol;Acc:MGI:1921356]	turquoise	1	-0.816331	1.13543e-05	0.940402	7.24891e-10	-0.927324	4.11816e-09	-0.870661	5.95988e-07	-0.746165	0.000158204	0.521008	0.0184951	-0.662415	0.00146104
ENSMUSG00000026585	Kifap3	kinesin-associated protein 3 [Source:MGI Symbol;Acc:MGI:107566]	turquoise	1	-0.907288	3.41926e-08	0.974478	3.97838e-13	-0.981361	2.41017e-14	-0.929257	3.25409e-09	-0.851856	1.88214e-06	0.611689	0.00415661	-0.842966	3.07324e-06
ENSMUSG00000026586	Prrx1	paired related homeobox 1 [Source:MGI Symbol;Acc:MGI:97712]	grey	0	0.946872	2.63918e-10	-0.772435	6.57344e-05	0.814862	1.21287e-05	0.898835	7.26476e-08	0.937086	1.16574e-09	-0.800165	2.27741e-05	0.929319	3.22912e-09
ENSMUSG00000026587	Astn1	astrotactin 1 [Source:MGI Symbol;Acc:MGI:1098567]	turquoise	1	-0.811142	1.4298e-05	0.960806	1.79792e-11	-0.956438	4.57888e-11	-0.840906	3.42839e-06	-0.723793	0.000309104	0.43155	0.0574433	-0.745914	0.000159457
ENSMUSG00000026610	Esrrg	estrogen-related receptor gamma [Source:MGI Symbol;Acc:MGI:1347056]	turquoise	1	-0.848512	2.27146e-06	0.899849	6.66021e-08	-0.899137	7.08001e-08	-0.893033	1.17415e-07	-0.828563	6.40367e-06	0.620908	0.00348263	-0.7778	5.41726e-05
ENSMUSG00000026614	Slc30a10	solute carrier family 30, member 10 [Source:MGI Symbol;Acc:MGI:2685058]	turquoise	1	-0.813303	1.30004e-05	0.659402	0.00156289	-0.683638	0.000889582	-0.741027	0.000185591	-0.810968	1.44069e-05	0.75286	0.000127764	-0.882397	2.64722e-07
ENSMUSG00000026623	Lpgat1	lysophosphatidylglycerol acyltransferase 1 [Source:MGI Symbol;Acc:MGI:2446186]	turquoise	1	-0.786981	3.84263e-05	0.956626	4.40753e-11	-0.95017	1.50047e-10	-0.843691	2.95602e-06	-0.721157	0.000333104	0.448286	0.0474396	-0.726982	0.000282056
ENSMUSG00000026640	Plxna2	plexin A2 [Source:MGI Symbol;Acc:MGI:107684]	turquoise	1	-0.79949	2.34136e-05	0.964409	7.64776e-12	-0.957207	3.91157e-11	-0.852944	1.76866e-06	-0.713261	0.000414721	0.432364	0.0569221	-0.683148	0.000900237
ENSMUSG00000026646	Suv39h2	suppressor of variegation 3-9 2 [Source:MGI Symbol;Acc:MGI:1890396]	turquoise	1	-0.703824	0.000534027	0.838534	3.88116e-06	-0.84113	3.38808e-06	-0.776057	5.77205e-05	-0.642943	0.00223037	0.422738	0.0633153	-0.56074	0.0101128
ENSMUSG00000026655	Fam107b	family with sequence similarity 107, member B [Source:MGI Symbol;Acc:MGI:1913790]	yellow	4	0.848276	2.30154e-06	-0.586274	0.00659268	0.627027	0.00308745	0.817451	1.07934e-05	0.916046	1.44639e-08	-0.885163	2.15931e-07	0.846796	2.49734e-06
ENSMUSG00000026656	Fcgr2b	Fc receptor, IgG, low affinity IIb [Source:MGI Symbol;Acc:MGI:95499]	grey	0	0.987643	6.09903e-16	-0.847378	2.41869e-06	0.884687	2.23719e-07	0.951537	1.17411e-10	0.958335	3.0885e-11	-0.824948	7.61889e-06	0.9106	2.49549e-08
ENSMUSG00000026657	Frmd4a	FERM domain containing 4A [Source:MGI Symbol;Acc:MGI:1919850]	grey	0	0.947749	2.27933e-10	-0.744984	0.00016417	0.788188	3.66844e-05	0.890289	1.4596e-07	0.933991	1.77548e-09	-0.854985	1.57187e-06	0.907383	3.38898e-08
ENSMUSG00000026674	Ddr2	discoidin domain receptor family, member 2 [Source:MGI Symbol;Acc:MGI:1345277]	yellow	4	0.937537	1.09449e-09	-0.720185	0.000342344	0.758013	0.000107895	0.909023	2.90364e-08	0.963195	1.02961e-11	-0.889766	1.52035e-07	0.871882	5.49768e-07
ENSMUSG00000026678	Rgs5	regulator of G-protein signaling 5 [Source:MGI Symbol;Acc:MGI:1098434]	turquoise	1	-0.114162	0.631764	0.564007	0.00959177	-0.508511	0.0220514	-0.258148	0.271813	-0.0268182	0.91064	-0.267498	0.254207	-0.0386725	0.871406
ENSMUSG00000026701	Prdx6	peroxiredoxin 6 [Source:MGI Symbol;Acc:MGI:894320]	blue	2	0.943199	4.75212e-10	-0.95461	6.58484e-11	0.966563	4.39431e-12	0.976202	2.1334e-13	0.912815	2.00753e-08	-0.700676	0.000579812	0.853956	1.66857e-06
ENSMUSG00000026712	Mrc1	mannose receptor, C type 1 [Source:MGI Symbol;Acc:MGI:97142]	grey	0	0.733292	0.000234441	-0.492489	0.0273823	0.539184	0.0141554	0.685584	0.000848313	0.734566	0.000225711	-0.732519	0.000239876	0.633813	0.0026935
ENSMUSG00000026721	Rabgap1l	RAB GTPase activating protein 1-like [Source:MGI Symbol;Acc:MGI:1352507]	turquoise	1	-0.775311	5.92984e-05	0.939038	8.84203e-10	-0.928726	3.47395e-09	-0.826381	7.11513e-06	-0.713976	0.000406692	0.422544	0.0634493	-0.73217	0.000242367
ENSMUSG00000026727	Rsu1	Ras suppressor protein 1 [Source:MGI Symbol;Acc:MGI:103040]	brown	3	0.874546	4.59685e-07	-0.764048	8.80563e-05	0.79213	3.14633e-05	0.891098	1.36966e-07	0.889837	1.51205e-07	-0.790649	3.33437e-05	0.804366	1.91223e-05
ENSMUSG00000026728	Vim	vimentin [Source:MGI Symbol;Acc:MGI:98932]	grey	0	0.997064	1.52433e-21	-0.867034	7.53965e-07	0.901218	5.91461e-08	0.966375	4.61934e-12	0.968879	2.32312e-12	-0.83371	4.96519e-06	0.92136	8.19046e-09
ENSMUSG00000026730	Pter	phosphotriesterase related [Source:MGI Symbol;Acc:MGI:107372]	turquoise	1	-0.764483	8.67574e-05	0.921364	8.18725e-09	-0.91224	2.12531e-08	-0.796953	2.59584e-05	-0.685102	0.000858387	0.423302	0.0629262	-0.696181	0.000650919
ENSMUSG00000026749	Nek6	NIMA (never in mitosis gene a)-related expressed kinase 6 [Source:MGI Symbol;Acc:MGI:1891638]	blue	2	0.95436	6.91266e-11	-0.939556	8.20405e-10	0.951171	1.25464e-10	0.971881	9.42712e-13	0.922524	7.1935e-09	-0.748068	0.00014898	0.855596	1.51682e-06
ENSMUSG00000026764	Kif5c	kinesin family member 5C [Source:MGI Symbol;Acc:MGI:1098269]	turquoise	1	-0.922085	7.55647e-09	0.866452	7.82437e-07	-0.875396	4.33788e-07	-0.962904	1.10409e-11	-0.939756	7.96899e-10	0.831844	5.45024e-06	-0.826306	7.14087e-06
ENSMUSG00000026773	Pfkfb3	6-phosphofructo-2-kinase/fructose-2,6-biphosphatase 3 [Source:MGI Symbol;Acc:MGI:2181202]	red	6	0.687432	0.000810652	-0.399268	0.0811614	0.449723	0.0466479	0.567338	0.00908335	0.737413	0.000207205	-0.696704	0.000642286	0.880956	2.93787e-07
ENSMUSG00000026782	Abi2	abl interactor 2 [Source:MGI Symbol;Acc:MGI:106913]	turquoise	1	-0.7648	8.58178e-05	0.949284	1.75269e-10	-0.941707	5.96808e-10	-0.821762	8.85174e-06	-0.691319	0.000736009	0.405672	0.0759609	-0.701006	0.000574858
ENSMUSG00000026786	Apbb1ip	amyloid beta (A4) precursor protein-binding, family B, member 1 interacting protein [Source:MGI Symbol;Acc:MGI:1861354]	brown	3	0.976023	2.28067e-13	-0.887651	1.78963e-07	0.913131	1.94525e-08	0.979805	4.93167e-14	0.95492	6.19744e-11	-0.819918	9.64139e-06	0.858948	1.24367e-06
ENSMUSG00000026796	Niban2	niban apoptosis regulator 2 [Source:MGI Symbol;Acc:MGI:2442910]	red	6	0.960763	1.81519e-11	-0.81443	1.23651e-05	0.850005	2.08975e-06	0.912947	1.98143e-08	0.952232	1.03363e-10	-0.815	1.2054e-05	0.96899	2.25064e-12
ENSMUSG00000026797	Stxbp1	syntaxin binding protein 1 [Source:MGI Symbol;Acc:MGI:107363]	turquoise	1	-0.895223	9.82761e-08	0.879991	3.14776e-07	-0.882816	2.56767e-07	-0.918216	1.15203e-08	-0.868253	6.97217e-07	0.709701	0.000456746	-0.774818	6.03617e-05
ENSMUSG00000026814	Eng	endoglin [Source:MGI Symbol;Acc:MGI:95392]	yellow	4	0.802684	2.05189e-05	-0.617066	0.00375151	0.657072	0.00164566	0.77227	6.61219e-05	0.8497	2.12584e-06	-0.778643	5.25268e-05	0.849726	2.12271e-06
ENSMUSG00000026824	Kcnj3	potassium inwardly-rectifying channel, subfamily J, member 3 [Source:MGI Symbol;Acc:MGI:104742]	turquoise	1	-0.863152	9.6251e-07	0.971641	1.0165e-12	-0.965817	5.34606e-12	-0.901562	5.73907e-08	-0.810455	1.47332e-05	0.557908	0.0105829	-0.804273	1.91972e-05
ENSMUSG00000026828	Galnt5	polypeptide N-acetylgalactosaminyltransferase 5 [Source:MGI Symbol;Acc:MGI:2179403]	yellow	4	0.842751	3.10864e-06	-0.726748	0.000283971	0.765123	8.48724e-05	0.855895	1.49049e-06	0.832003	5.40731e-06	-0.726415	0.000286713	0.711875	0.000430669
ENSMUSG00000026830	Ermn	ermin, ERM-like protein [Source:MGI Symbol;Acc:MGI:1925017]	brown	3	0.914614	1.67535e-08	-0.823447	8.17994e-06	0.84969	2.12695e-06	0.929459	3.17372e-09	0.906086	3.82252e-08	-0.751806	0.000132191	0.806061	1.77996e-05
ENSMUSG00000026834	Acvr1c	activin A receptor, type IC [Source:MGI Symbol;Acc:MGI:2661081]	turquoise	1	-0.869995	6.22631e-07	0.847316	2.42692e-06	-0.856946	1.40109e-06	-0.86518	8.48039e-07	-0.845343	2.70365e-06	0.705883	0.000505778	-0.869121	6.59116e-07
ENSMUSG00000026837	Col5a1	collagen, type V, alpha 1 [Source:MGI Symbol;Acc:MGI:88457]	brown	3	0.727821	0.000275284	-0.773371	6.35764e-05	0.772709	6.50964e-05	0.770924	6.93517e-05	0.693996	0.000688065	-0.618756	0.00363122	0.613939	0.00398294
ENSMUSG00000026879	Gsn	gelsolin [Source:MGI Symbol;Acc:MGI:95851]	yellow	4	0.938326	9.78966e-10	-0.79599	2.69855e-05	0.817956	1.05482e-05	0.946152	2.97121e-10	0.966975	3.93723e-12	-0.894192	1.0691e-07	0.867381	7.37431e-07
ENSMUSG00000026880	Stom	stomatin [Source:MGI Symbol;Acc:MGI:95403]	brown	3	0.90884	2.95445e-08	-0.890355	1.45206e-07	0.905278	4.11639e-08	0.950867	1.32513e-10	0.885479	2.10888e-07	-0.726413	0.000286726	0.770469	7.04729e-05
ENSMUSG00000026896	Ifih1	interferon induced with helicase C domain 1 [Source:MGI Symbol;Acc:MGI:1918836]	grey	0	0.977124	1.49991e-13	-0.857167	1.3829e-06	0.8888	1.63868e-07	0.962299	1.27431e-11	0.951342	1.21646e-10	-0.847437	2.41074e-06	0.866782	7.66209e-07
ENSMUSG00000026904	Slc4a10	solute carrier family 4, sodium bicarbonate cotransporter-like, member 10 [Source:MGI Symbol;Acc:MGI:2150150]	turquoise	1	-0.833731	4.96e-06	0.956694	4.34679e-11	-0.95069	1.36796e-10	-0.868838	6.71357e-07	-0.784785	4.17786e-05	0.518902	0.0190599	-0.810217	1.4887e-05
ENSMUSG00000026923	Notch1	notch 1 [Source:MGI Symbol;Acc:MGI:97363]	blue	2	0.946339	2.88137e-10	-0.885853	2.05053e-07	0.909893	2.67167e-08	0.923005	6.8134e-09	0.904782	4.3064e-08	-0.729781	0.000260007	0.89228	1.2471e-07
ENSMUSG00000026928	Card9	caspase recruitment domain family, member 9 [Source:MGI Symbol;Acc:MGI:2685628]	brown	3	0.966031	5.05589e-12	-0.877949	3.63552e-07	0.901718	5.66125e-08	0.961601	1.49929e-11	0.945637	3.23051e-10	-0.817959	1.05468e-05	0.881112	2.90501e-07
ENSMUSG00000026933	Camsap1	calmodulin regulated spectrin-associated protein 1 [Source:MGI Symbol;Acc:MGI:3036242]	turquoise	1	-0.699515	0.000597513	0.907212	3.44368e-08	-0.887336	1.83309e-07	-0.785031	4.13902e-05	-0.596047	0.00554557	0.362974	0.115731	-0.48084	0.0318586
ENSMUSG00000026942	Traf2	TNF receptor-associated factor 2 [Source:MGI Symbol;Acc:MGI:101835]	blue	2	0.858729	1.26005e-06	-0.762181	9.38276e-05	0.779349	5.1181e-05	0.81506	1.2022e-05	0.833751	4.95486e-06	-0.735218	0.000221354	0.84804	2.3318e-06
ENSMUSG00000026946	Nmi	N-myc (and STAT) interactor [Source:MGI Symbol;Acc:MGI:1928368]	brown	3	0.948767	1.91643e-10	-0.860238	1.15063e-06	0.880437	3.04901e-07	0.94349	4.54249e-10	0.921328	8.21949e-09	-0.793984	2.92383e-05	0.844354	2.8524e-06
ENSMUSG00000026956	Uap1l1	UDP-N-acteylglucosamine pyrophosphorylase 1-like 1 [Source:MGI Symbol;Acc:MGI:2443318]	blue	2	0.771614	6.76778e-05	-0.798244	2.46357e-05	0.82427	7.86812e-06	0.791532	3.22114e-05	0.676327	0.00106005	-0.542017	0.0135598	0.550769	0.0118467
ENSMUSG00000026972	Arrdc1	arrestin domain containing 1 [Source:MGI Symbol;Acc:MGI:2446136]	blue	2	0.785124	4.12445e-05	-0.909011	2.90689e-08	0.906627	3.63605e-08	0.861196	1.08551e-06	0.720527	0.000339068	-0.511069	0.0212827	0.585497	0.00668241
ENSMUSG00000027002	Nckap1	NCK-associated protein 1 [Source:MGI Symbol;Acc:MGI:1355333]	turquoise	1	-0.928346	3.63878e-09	0.962126	1.32709e-11	-0.964957	6.66465e-12	-0.94413	4.10916e-10	-0.887012	1.87885e-07	0.670557	0.00121334	-0.877076	3.86359e-07
ENSMUSG00000027004	Frzb	frizzled-related protein [Source:MGI Symbol;Acc:MGI:892032]	turquoise	1	-0.872257	5.36236e-07	0.962079	1.34178e-11	-0.951547	1.17197e-10	-0.93005	2.94897e-09	-0.830631	5.78724e-06	0.614843	0.00391481	-0.744304	0.000167693
ENSMUSG00000027007	Itprid2	ITPR interacting domain containing 2 [Source:MGI Symbol;Acc:MGI:1917849]	blue	2	0.943821	4.31326e-10	-0.939442	8.3402e-10	0.957475	3.70068e-11	0.950241	1.48177e-10	0.899171	7.05927e-08	-0.68309	0.000901489	0.872203	5.38183e-07
ENSMUSG00000027015	Cybrd1	cytochrome b reductase 1 [Source:MGI Symbol;Acc:MGI:2654575]	grey	0	0.965005	6.58377e-12	-0.735645	0.000218539	0.781427	4.73902e-05	0.906741	3.59786e-08	0.960941	1.74357e-11	-0.900349	6.37888e-08	0.904247	4.5201e-08
ENSMUSG00000027035	Cers6	ceramide synthase 6 [Source:MGI Symbol;Acc:MGI:2442564]	turquoise	1	-0.676116	0.00106537	0.88267	2.59515e-07	-0.881159	2.89532e-07	-0.765314	8.4319e-05	-0.594646	0.00568666	0.331014	0.15399	-0.526154	0.0171711
ENSMUSG00000027078	Ube2l6	ubiquitin-conjugating enzyme E2L 6 [Source:MGI Symbol;Acc:MGI:1914500]	brown	3	0.971544	1.04783e-12	-0.878702	3.4485e-07	0.908829	2.95757e-08	0.967923	3.03941e-12	0.935738	1.40376e-09	-0.802528	2.06523e-05	0.843127	3.04691e-06
ENSMUSG00000027082	Tfpi	tissue factor pathway inhibitor [Source:MGI Symbol;Acc:MGI:1095418]	grey	0	0.787624	3.74897e-05	-0.598604	0.00529549	0.647964	0.00200538	0.755415	0.000117552	0.785567	4.05568e-05	-0.685661	0.000846717	0.749645	0.000141687
ENSMUSG00000027108	Ola1	Obg-like ATPase 1 [Source:MGI Symbol;Acc:MGI:1914309]	turquoise	1	-0.735949	0.000216551	0.933532	1.88653e-09	-0.916011	1.45176e-08	-0.802388	2.0773e-05	-0.665443	0.00136437	0.384668	0.0939982	-0.633068	0.00273459
ENSMUSG00000027111	Itga6	integrin alpha 6 [Source:MGI Symbol;Acc:MGI:96605]	yellow	4	0.956341	4.66971e-11	-0.721304	0.000331729	0.764564	8.65171e-05	0.897478	8.14841e-08	0.970316	1.52606e-12	-0.895272	9.78777e-08	0.944991	3.58443e-10
ENSMUSG00000027199	Gatm	glycine amidinotransferase (L-arginine:glycine amidinotransferase) [Source:MGI Symbol;Acc:MGI:1914342]	blue	2	0.821268	9.05768e-06	-0.926119	4.75376e-09	0.927755	3.90942e-09	0.911923	2.19282e-08	0.784117	4.28466e-05	-0.547159	0.0125308	0.658756	0.00158546
ENSMUSG00000027204	Fbn1	fibrillin 1 [Source:MGI Symbol;Acc:MGI:95489]	blue	2	0.652141	0.00183301	-0.720883	0.00033569	0.713672	0.00041009	0.685752	0.000844827	0.599354	0.00522395	-0.457766	0.0424007	0.539833	0.0140171
ENSMUSG00000027215	Cd82	CD82 antigen [Source:MGI Symbol;Acc:MGI:104651]	brown	3	0.876187	4.10861e-07	-0.906814	3.57369e-08	0.904255	4.51658e-08	0.93701	1.17814e-09	0.869837	6.29104e-07	-0.695214	0.000667131	0.769868	7.19787e-05
ENSMUSG00000027217	Tspan18	tetraspanin 18 [Source:MGI Symbol;Acc:MGI:1917186]	blue	2	0.681227	0.000943026	-0.806914	1.7165e-05	0.813365	1.29649e-05	0.722804	0.000317931	0.587135	0.00649434	-0.342879	0.138883	0.537818	0.0144499
ENSMUSG00000027220	Syt13	synaptotagmin XIII [Source:MGI Symbol;Acc:MGI:1933945]	turquoise	1	-0.835399	4.55889e-06	0.873655	4.88252e-07	-0.883546	2.43383e-07	-0.901909	5.56727e-08	-0.79939	2.35093e-05	0.613274	0.0040336	-0.643016	0.00222697
ENSMUSG00000027227	Sord	sorbitol dehydrogenase [Source:MGI Symbol;Acc:MGI:98266]	blue	2	0.510473	0.0214598	-0.706595	0.00049631	0.682324	0.000918369	0.603665	0.00482783	0.43918	0.0527011	-0.289581	0.215566	0.317791	0.172127
ENSMUSG00000027230	Creb3l1	cAMP responsive element binding protein 3-like 1 [Source:MGI Symbol;Acc:MGI:1347062]	blue	2	0.723982	0.000307445	-0.681723	0.00093181	0.72193	0.000325905	0.687888	0.000801582	0.652933	0.00180177	-0.511386	0.0211887	0.673288	0.00113861
ENSMUSG00000027239	Mdk	midkine [Source:MGI Symbol;Acc:MGI:96949]	blue	2	0.439168	0.0527083	-0.587211	0.00648571	0.554076	0.0112468	0.559699	0.0102836	0.483886	0.0306365	-0.312617	0.179606	0.410838	0.0719495
ENSMUSG00000027254	Map1a	microtubule-associated protein 1 A [Source:MGI Symbol;Acc:MGI:1306776]	turquoise	1	-0.87857	3.48065e-07	0.93182	2.3568e-09	-0.938921	8.99136e-10	-0.91682	1.33463e-08	-0.801524	2.1532e-05	0.611668	0.00415825	-0.69579	0.00065744
ENSMUSG00000027270	Lamp5	lysosomal-associated membrane protein family, member 5 [Source:MGI Symbol;Acc:MGI:1923411]	turquoise	1	-0.903416	4.87023e-08	0.820587	9.34796e-06	-0.833311	5.06572e-06	-0.927335	4.11254e-09	-0.91612	1.43536e-08	0.805312	1.83739e-05	-0.799973	2.29546e-05
ENSMUSG00000027273	Snap25	synaptosomal-associated protein 25 [Source:MGI Symbol;Acc:MGI:98331]	turquoise	1	-0.935634	1.42377e-09	0.868078	7.05119e-07	-0.885435	2.11591e-07	-0.934725	1.60979e-09	-0.934622	1.63219e-09	0.786827	3.86537e-05	-0.911132	2.36957e-08
ENSMUSG00000027287	Snap23	synaptosomal-associated protein 23 [Source:MGI Symbol;Acc:MGI:109356]	yellow	4	0.855889	1.49102e-06	-0.70555	0.000510258	0.728415	0.000270572	0.817544	1.07477e-05	0.872573	5.25047e-07	-0.773154	6.40714e-05	0.88544	2.11497e-07
ENSMUSG00000027293	Ehd4	EH-domain containing 4 [Source:MGI Symbol;Acc:MGI:1919619]	blue	2	0.973977	4.72947e-13	-0.875204	4.39519e-07	0.907247	3.43236e-08	0.955105	5.97701e-11	0.946579	2.76983e-10	-0.80305	2.02072e-05	0.911928	2.19188e-08
ENSMUSG00000027304	Rtf1	RTF1, Paf1/RNA polymerase II complex component [Source:MGI Symbol;Acc:MGI:1309480]	turquoise	1	-0.722417	0.000321445	0.939288	8.52879e-10	-0.922345	7.33902e-09	-0.800453	2.2506e-05	-0.639538	0.00239465	0.339233	0.14341	-0.595137	0.00563686
ENSMUSG00000027306	Nusap1	nucleolar and spindle associated protein 1 [Source:MGI Symbol;Acc:MGI:2675669]	grey	0	0.468426	0.0372391	-0.304578	0.191658	0.299988	0.198776	0.449101	0.0469891	0.529456	0.0163622	-0.531755	0.0158172	0.47238	0.0354538
ENSMUSG00000027312	Atrn	attractin [Source:MGI Symbol;Acc:MGI:1341628]	turquoise	1	-0.811808	1.38867e-05	0.945329	3.39556e-10	-0.942974	4.92008e-10	-0.835386	4.56193e-06	-0.727221	0.000280109	0.451695	0.0455773	-0.757174	0.000110939
ENSMUSG00000027313	Chac1	ChaC, cation transport regulator 1 [Source:MGI Symbol;Acc:MGI:1916315]	green	5	-0.388874	0.0901571	-0.0271891	0.909408	-0.0234137	0.921948	-0.222574	0.345581	-0.422205	0.0636842	0.647204	0.00203819	-0.464461	0.0390982
ENSMUSG00000027315	Spint1	serine protease inhibitor, Kunitz type 1 [Source:MGI Symbol;Acc:MGI:1338033]	grey	0	0.993619	1.62815e-18	-0.881315	2.86297e-07	0.911432	2.30108e-08	0.974284	4.25572e-13	0.967013	3.89723e-12	-0.841169	3.38108e-06	0.909853	2.68199e-08
ENSMUSG00000027318	Adam33	a disintegrin and metallopeptidase domain 33 [Source:MGI Symbol;Acc:MGI:1341813]	blue	2	0.0735877	0.757837	-0.522391	0.0181314	0.459882	0.0413343	0.217079	0.357925	-0.0185508	0.938125	0.276133	0.238607	-0.0264022	0.912021
ENSMUSG00000027335	Adra1d	adrenergic receptor, alpha 1d [Source:MGI Symbol;Acc:MGI:106673]	turquoise	1	-0.665362	0.00136689	0.674143	0.00111604	-0.687757	0.000804169	-0.713248	0.000414862	-0.636165	0.00256714	0.494723	0.0265835	-0.516458	0.0197324
ENSMUSG00000027347	Rasgrp1	RAS guanyl releasing protein 1 [Source:MGI Symbol;Acc:MGI:1314635]	turquoise	1	-0.89221	1.25409e-07	0.972139	8.68439e-13	-0.975813	2.46478e-13	-0.927107	4.22651e-09	-0.844601	2.81452e-06	0.594891	0.00566175	-0.828737	6.34953e-06
ENSMUSG00000027350	Chgb	chromogranin B [Source:MGI Symbol;Acc:MGI:88395]	turquoise	1	-0.842171	3.20626e-06	0.924498	5.74412e-09	-0.932903	2.04876e-09	-0.891652	1.31096e-07	-0.767778	7.74348e-05	0.562683	0.00980016	-0.659571	0.00155702
ENSMUSG00000027351	Spred1	sprouty protein with EVH-1 domain 1, related sequence [Source:MGI Symbol;Acc:MGI:2150016]	turquoise	1	-0.539524	0.0140828	0.782117	4.61871e-05	-0.747883	0.000149853	-0.658084	0.00160927	-0.463437	0.03959	0.294034	0.208272	-0.313394	0.178469
ENSMUSG00000027358	Bmp2	bone morphogenetic protein 2 [Source:MGI Symbol;Acc:MGI:88177]	turquoise	1	-0.101903	0.669019	0.354793	0.124795	-0.336812	0.146471	-0.214427	0.363972	-0.00940953	0.968594	-0.145085	0.54166	0.167898	0.479217
ENSMUSG00000027371	Fahd2a	fumarylacetoacetate hydrolase domain containing 2A [Source:MGI Symbol;Acc:MGI:1915376]	blue	2	0.00903084	0.969857	-0.366572	0.111898	0.328261	0.157651	0.181263	0.444388	-0.0455584	0.848743	0.247571	0.292627	-0.169651	0.474571
ENSMUSG00000027375	Mal	myelin and lymphocyte protein, T cell differentiation protein [Source:MGI Symbol;Acc:MGI:892970]	brown	3	0.471434	0.0358748	-0.492684	0.0273119	0.461662	0.0404537	0.604271	0.00477422	0.589741	0.00620405	-0.532117	0.0157329	0.423867	0.0625385
ENSMUSG00000027408	Cpxm1	carboxypeptidase X 1 (M14 family) [Source:MGI Symbol;Acc:MGI:1934569]	blue	2	0.261227	0.265933	-0.497846	0.0254977	0.465434	0.0386357	0.393379	0.0861724	0.20948	0.375404	-0.127276	0.592839	0.0416156	0.861707
ENSMUSG00000027419	Pcsk2	proprotein convertase subtilisin/kexin type 2 [Source:MGI Symbol;Acc:MGI:97512]	turquoise	1	-0.939399	8.39253e-10	0.951361	1.21225e-10	-0.962101	1.3348e-11	-0.936464	1.27068e-09	-0.876313	4.0731e-07	0.663377	0.00142972	-0.85821	1.29976e-06
ENSMUSG00000027422	Rrbp1	ribosome binding protein 1 [Source:MGI Symbol;Acc:MGI:1932395]	yellow	4	0.960538	1.90969e-11	-0.781182	4.7825e-05	0.813331	1.29844e-05	0.93012	2.92325e-09	0.979793	4.95866e-14	-0.886244	1.99114e-07	0.936931	1.19116e-09
ENSMUSG00000027423	Snx5	sorting nexin 5 [Source:MGI Symbol;Acc:MGI:1916428]	brown	3	0.941573	6.0895e-10	-0.791792	3.18843e-05	0.823174	8.2855e-06	0.936732	1.22447e-09	0.937624	1.08112e-09	-0.852512	1.813e-06	0.832049	5.3951e-06
ENSMUSG00000027438	Napb	N-ethylmaleimide sensitive fusion protein attachment protein beta [Source:MGI Symbol;Acc:MGI:104562]	turquoise	1	-0.895424	9.66619e-08	0.924609	5.67103e-09	-0.931918	2.3274e-09	-0.886436	1.96255e-07	-0.849832	2.11012e-06	0.619261	0.00359584	-0.908535	3.04126e-08
ENSMUSG00000027447	Cst3	cystatin C [Source:MGI Symbol;Acc:MGI:102519]	blue	2	0.590633	0.00610727	-0.895013	9.99848e-08	0.869061	6.6168e-07	0.713436	0.000412746	0.518044	0.0192939	-0.174033	0.463063	0.475907	0.0339185
ENSMUSG00000027452	Acss1	acyl-CoA synthetase short-chain family member 1 [Source:MGI Symbol;Acc:MGI:1915988]	green	5	-0.437497	0.0537204	0.0396879	0.868058	-0.0918832	0.700036	-0.326647	0.159826	-0.502474	0.0239535	0.742893	0.000175207	-0.461654	0.0404577
ENSMUSG00000027459	Fam110a	family with sequence similarity 110, member A [Source:MGI Symbol;Acc:MGI:1921097]	blue	2	0.6364	0.00255483	-0.660269	0.00153299	0.667737	0.00129478	0.647816	0.00201174	0.611764	0.00415074	-0.471956	0.0356419	0.627392	0.00306512
ENSMUSG00000027469	Tpx2	TPX2, microtubule-associated [Source:MGI Symbol;Acc:MGI:1919369]	yellow	4	0.922151	7.50018e-09	-0.812546	1.34426e-05	0.838662	3.85546e-06	0.92009	9.41614e-09	0.931508	2.4529e-09	-0.791237	3.25857e-05	0.878442	3.51203e-07
ENSMUSG00000027474	Ccm2l	cerebral cavernous malformation 2-like [Source:MGI Symbol;Acc:MGI:2385159]	grey	0	0.808269	1.61962e-05	-0.725774	0.000292051	0.744892	0.000164642	0.809266	1.55138e-05	0.814262	1.24583e-05	-0.701262	0.000571045	0.780916	4.82995e-05
ENSMUSG00000027534	Snx16	sorting nexin 16 [Source:MGI Symbol;Acc:MGI:1921968]	turquoise	1	-0.727878	0.000274834	0.892601	1.21555e-07	-0.885094	2.17045e-07	-0.805571	1.81738e-05	-0.650332	0.00190609	0.441062	0.0515787	-0.544307	0.0130934
ENSMUSG00000027540	Ptpn1	protein tyrosine phosphatase, non-receptor type 1 [Source:MGI Symbol;Acc:MGI:97805]	red	6	0.653835	0.00176673	-0.4461	0.0486643	0.484254	0.0304914	0.539087	0.0141761	0.684934	0.000861908	-0.602977	0.00488932	0.884609	2.25009e-07
ENSMUSG00000027544	Nfatc2	nuclear factor of activated T cells, cytoplasmic, calcineurin dependent 2 [Source:MGI Symbol;Acc:MGI:102463]	blue	2	0.909177	2.86121e-08	-0.857729	1.33752e-06	0.879728	3.20719e-07	0.887619	1.79406e-07	0.87499	4.45996e-07	-0.714899	0.000396524	0.87878	3.4297e-07
ENSMUSG00000027562	Car2	carbonic anhydrase 2 [Source:MGI Symbol;Acc:MGI:88269]	blue	2	0.687616	0.000806972	-0.812621	1.33982e-05	0.834283	4.82404e-06	0.709815	0.000455341	0.579022	0.00747016	-0.279918	0.231968	0.590676	0.00610256
ENSMUSG00000027568	Ntsr1	neurotensin receptor 1 [Source:MGI Symbol;Acc:MGI:97386]	turquoise	1	-0.55913	0.0103778	0.710419	0.000447985	-0.693545	0.000695949	-0.584074	0.00684946	-0.431156	0.0576968	0.278288	0.234812	-0.334638	0.14926
ENSMUSG00000027570	Col9a3	collagen, type IX, alpha 3 [Source:MGI Symbol;Acc:MGI:894686]	yellow	4	0.874173	4.71447e-07	-0.83803	3.98386e-06	0.840491	3.50405e-06	0.902751	5.16788e-08	0.882602	2.60804e-07	-0.740766	0.000187086	0.818638	1.02252e-05
ENSMUSG00000027574	Nkain4	Na+/K+ transporting ATPase interacting 4 [Source:MGI Symbol;Acc:MGI:1915372]	green	5	-0.60175	0.00500061	0.202959	0.390782	-0.256488	0.275016	-0.480796	0.0318765	-0.635154	0.00262085	0.783975	4.30761e-05	-0.560316	0.0101821
ENSMUSG00000027580	Helz2	helicase with zinc finger 2, transcriptional coactivator [Source:MGI Symbol;Acc:MGI:2385169]	yellow	4	0.969842	1.7569e-12	-0.835584	4.51619e-06	0.862465	1.00424e-06	0.9381	1.01089e-09	0.971665	1.00897e-12	-0.8432	3.03494e-06	0.971122	1.19444e-12
ENSMUSG00000027605	Acss2	acyl-CoA synthetase short-chain family member 2 [Source:MGI Symbol;Acc:MGI:1890410]	green	5	-0.896817	8.61214e-08	0.714293	0.000403174	-0.747477	0.00015179	-0.897194	8.34539e-08	-0.923473	6.46046e-09	0.899295	6.98511e-08	-0.804186	1.92676e-05
ENSMUSG00000027615	Hps3	HPS3, biogenesis of lysosomal organelles complex 2 subunit 1 [Source:MGI Symbol;Acc:MGI:2153839]	grey	0	0.917898	1.19157e-08	-0.779737	5.0455e-05	0.820198	9.51786e-06	0.905469	4.04499e-08	0.889371	1.5678e-07	-0.812127	1.36933e-05	0.780484	4.90801e-05
ENSMUSG00000027634	Ndrg3	N-myc downstream regulated gene 3 [Source:MGI Symbol;Acc:MGI:1352499]	turquoise	1	-0.922646	7.09496e-09	0.865767	8.17197e-07	-0.888459	1.6822e-07	-0.94459	3.82097e-10	-0.914463	1.70125e-08	0.750589	0.000137468	-0.836295	4.35554e-06
ENSMUSG00000027639	Samhd1	SAM domain and HD domain, 1 [Source:MGI Symbol;Acc:MGI:1927468]	brown	3	0.979066	6.79866e-14	-0.873323	4.99281e-07	0.906489	3.6828e-08	0.97189	9.3986e-13	0.955015	6.0832e-11	-0.820657	9.31783e-06	0.8869	1.89483e-07
ENSMUSG00000027641	Rbl1	RB transcriptional corepressor like 1 [Source:MGI Symbol;Acc:MGI:103300]	brown	3	0.978458	8.77711e-14	-0.862616	9.94932e-07	0.894679	1.02753e-07	0.9633	1.00403e-11	0.962987	1.08243e-11	-0.813201	1.30592e-05	0.904568	4.39073e-08
ENSMUSG00000027660	Skil	SKI-like [Source:MGI Symbol;Acc:MGI:106203]	turquoise	1	-0.390607	0.0886088	0.750324	0.000138642	-0.713411	0.000413022	-0.513172	0.0206666	-0.267849	0.253561	0.00108779	0.996368	-0.173167	0.465327
ENSMUSG00000027695	Pld1	phospholipase D1 [Source:MGI Symbol;Acc:MGI:109585]	brown	3	0.953574	8.03759e-11	-0.851956	1.87139e-06	0.872017	5.44869e-07	0.964668	7.16818e-12	0.962208	1.30189e-11	-0.825221	7.52089e-06	0.876391	4.05133e-07
ENSMUSG00000027698	Nceh1	neutral cholesterol ester hydrolase 1 [Source:MGI Symbol;Acc:MGI:2443191]	turquoise	1	-0.875614	4.2738e-07	0.95028	1.47143e-10	-0.961662	1.47835e-11	-0.905199	4.1462e-08	-0.822699	8.47241e-06	0.557116	0.0107174	-0.833441	5.03272e-06
ENSMUSG00000027708	Dcun1d1	DCN1, defective in cullin neddylation 1, domain containing 1 (S. cerevisiae) [Source:MGI Symbol;Acc:MGI:2150386]	turquoise	1	-0.683655	0.000889209	0.83402	4.88839e-06	-0.80874	1.58711e-05	-0.742783	0.000175806	-0.64447	0.00215983	0.422861	0.0632305	-0.640348	0.00235464
ENSMUSG00000027712	Anxa5	annexin A5 [Source:MGI Symbol;Acc:MGI:106008]	blue	2	0.961718	1.45944e-11	-0.90414	4.56385e-08	0.930427	2.81261e-09	0.966999	3.91137e-12	0.934877	1.57745e-09	-0.750955	0.000135865	0.883875	2.37566e-07
ENSMUSG00000027715	Ccna2	cyclin A2 [Source:MGI Symbol;Acc:MGI:108069]	blue	2	0.752062	0.000131105	-0.737017	0.000209699	0.746863	0.000154762	0.757096	0.000111224	0.69851	0.000613193	-0.571887	0.00842454	0.614394	0.00394852
ENSMUSG00000027765	P2ry1	purinergic receptor P2Y, G-protein coupled 1 [Source:MGI Symbol;Acc:MGI:105049]	grey	0	0.787791	3.72501e-05	-0.729098	0.000265248	0.751065	0.000135384	0.766483	8.09901e-05	0.741151	0.000184887	-0.557381	0.0106722	0.707339	0.000486574
ENSMUSG00000027775	Mfsd1	major facilitator superfamily domain containing 1 [Source:MGI Symbol;Acc:MGI:1914118]	brown	3	0.954137	7.21579e-11	-0.877735	3.69051e-07	0.894636	1.03114e-07	0.968112	2.88439e-12	0.938435	9.63927e-10	-0.814912	1.21015e-05	0.831295	5.60054e-06
ENSMUSG00000027777	Schip1	schwannomin interacting protein 1 [Source:MGI Symbol;Acc:MGI:1353557]	turquoise	1	-0.64471	0.00214889	0.732783	0.000238006	-0.740138	0.000190723	-0.736602	0.000212338	-0.589282	0.00625441	0.41675	0.0675564	-0.403371	0.0778002
ENSMUSG00000027784	Ppm1l	protein phosphatase 1 (formerly 2C)-like [Source:MGI Symbol;Acc:MGI:2139740]	turquoise	1	-0.839938	3.60726e-06	0.968119	2.87868e-12	-0.963883	8.71111e-12	-0.883499	2.44226e-07	-0.781014	4.8124e-05	0.501758	0.0241875	-0.779072	5.17047e-05
ENSMUSG00000027792	Bche	butyrylcholinesterase [Source:MGI Symbol;Acc:MGI:894278]	grey	0	-0.0707248	0.767004	0.0980979	0.68074	-0.0870723	0.715096	0.0137337	0.954174	-0.0211551	0.929458	0.0387115	0.871278	-0.170883	0.471322
ENSMUSG00000027797	Dclk1	doublecortin-like kinase 1 [Source:MGI Symbol;Acc:MGI:1330861]	turquoise	1	-0.837833	4.0245e-06	0.988728	2.67784e-16	-0.983744	7.09903e-15	-0.900691	6.19249e-08	-0.773708	6.28138e-05	0.503161	0.0237306	-0.73685	0.000210756
ENSMUSG00000027799	Nbea	neurobeachin [Source:MGI Symbol;Acc:MGI:1347075]	turquoise	1	-0.818101	1.04786e-05	0.952578	9.69297e-11	-0.949748	1.61635e-10	-0.847395	2.41642e-06	-0.745767	0.000160193	0.447119	0.0480904	-0.78417	4.27606e-05
ENSMUSG00000027800	Tm4sf1	transmembrane 4 superfamily member 1 [Source:MGI Symbol;Acc:MGI:104678]	blue	2	0.981779	1.96848e-14	-0.906759	3.5919e-08	0.928719	3.47691e-09	0.980424	3.73612e-14	0.953163	8.68677e-11	-0.806015	1.78345e-05	0.87677	3.94647e-07
ENSMUSG00000027803	Wwtr1	WW domain containing transcription regulator 1 [Source:MGI Symbol;Acc:MGI:1917649]	yellow	4	0.963865	8.74904e-12	-0.771924	6.69398e-05	0.816078	1.14845e-05	0.928133	3.73439e-09	0.968578	2.53042e-12	-0.852199	1.84571e-06	0.921102	8.42786e-09
ENSMUSG00000027808	Serp1	stress-associated endoplasmic reticulum protein 1 [Source:MGI Symbol;Acc:MGI:92638]	grey	0	0.975878	2.4067e-13	-0.798901	2.39844e-05	0.841685	3.29003e-06	0.946756	2.69037e-10	0.96514	6.36266e-12	-0.875833	4.20979e-07	0.889758	1.5213e-07
ENSMUSG00000027820	Mme	membrane metallo endopeptidase [Source:MGI Symbol;Acc:MGI:97004]	turquoise	1	-0.776104	5.76216e-05	0.637898	0.00247728	-0.672722	0.00115376	-0.748244	0.000148149	-0.7797	5.05221e-05	0.69828	0.000616842	-0.782433	4.56442e-05
ENSMUSG00000027823	Gmps	guanine monophosphate synthetase [Source:MGI Symbol;Acc:MGI:2448526]	turquoise	1	-0.717959	0.000364336	0.929341	3.22034e-09	-0.917263	1.27406e-08	-0.784624	4.20337e-05	-0.639741	0.00238458	0.359544	0.119472	-0.641398	0.00230371
ENSMUSG00000027827	Kcnab1	potassium voltage-gated channel, shaker-related subfamily, beta member 1 [Source:MGI Symbol;Acc:MGI:109155]	green	5	-0.907766	3.26971e-08	0.741147	0.000184907	-0.772503	6.55763e-05	-0.868126	7.02958e-07	-0.897167	8.3639e-08	0.830599	5.79623e-06	-0.85297	1.76603e-06
ENSMUSG00000027834	Serpini1	serine (or cysteine) peptidase inhibitor, clade I, member 1 [Source:MGI Symbol;Acc:MGI:1194506]	turquoise	1	-0.832196	5.35569e-06	0.963759	8.97868e-12	-0.959176	2.57867e-11	-0.872565	5.25335e-07	-0.776623	5.65473e-05	0.50697	0.0225252	-0.793825	2.94238e-05
ENSMUSG00000027848	Olfml3	olfactomedin-like 3 [Source:MGI Symbol;Acc:MGI:1914877]	brown	3	0.990954	3.72863e-17	-0.889615	1.53836e-07	0.915984	1.45577e-08	0.979646	5.28939e-14	0.971269	1.14166e-12	-0.823913	8.00193e-06	0.913889	1.80281e-08
ENSMUSG00000027852	Nras	neuroblastoma ras oncogene [Source:MGI Symbol;Acc:MGI:97376]	yellow	4	0.782509	4.55162e-05	-0.597318	0.00542008	0.605904	0.00463216	0.80476	1.88078e-05	0.86305	9.68624e-07	-0.848034	2.33255e-06	0.700358	0.000584604
ENSMUSG00000027858	Tspan2	tetraspanin 2 [Source:MGI Symbol;Acc:MGI:1917997]	yellow	4	0.736776	0.000211228	-0.552257	0.0115736	0.560682	0.0101222	0.78492	4.15647e-05	0.834181	4.84896e-06	-0.862132	1.025e-06	0.654853	0.00172787
ENSMUSG00000027875	Hmgcs2	3-hydroxy-3-methylglutaryl-Coenzyme A synthase 2 [Source:MGI Symbol;Acc:MGI:101939]	green	5	-0.518541	0.0191581	0.247513	0.292744	-0.288345	0.217621	-0.487247	0.0293311	-0.576997	0.00773154	0.690599	0.000749387	-0.445843	0.0488098
ENSMUSG00000027878	Notch2	notch 2 [Source:MGI Symbol;Acc:MGI:97364]	blue	2	0.809808	1.5154e-05	-0.910088	2.62194e-08	0.915686	1.50119e-08	0.844863	2.77491e-06	0.744617	0.000166064	-0.456764	0.0429126	0.723615	0.000310675
ENSMUSG00000027882	Stxbp3	syntaxin binding protein 3 [Source:MGI Symbol;Acc:MGI:107362]	brown	3	0.930029	2.95666e-09	-0.872815	5.16627e-07	0.891372	1.34041e-07	0.964769	6.98824e-12	0.907163	3.4595e-08	-0.772029	6.66903e-05	0.769831	7.20716e-05
ENSMUSG00000027893	Ahcyl1	S-adenosylhomocysteine hydrolase-like 1 [Source:MGI Symbol;Acc:MGI:2385184]	green	5	-0.96781	3.13616e-12	0.822869	8.40512e-06	-0.851766	1.89182e-06	-0.943891	4.26659e-10	-0.96885	2.34262e-12	0.873937	4.79065e-07	-0.911915	2.19461e-08
ENSMUSG00000027907	S100a11	S100 calcium binding protein A11 [Source:MGI Symbol;Acc:MGI:1338798]	grey	0	0.983063	1.02441e-14	-0.857154	1.38396e-06	0.890736	1.4093e-07	0.956088	4.91501e-11	0.956713	4.32993e-11	-0.82263	8.49992e-06	0.905447	4.05305e-08
ENSMUSG00000027932	Slc27a3	solute carrier family 27 (fatty acid transporter), member 3 [Source:MGI Symbol;Acc:MGI:1347358]	red	6	0.723148	0.000314835	-0.68772	0.000804913	0.698879	0.000607402	0.663237	0.00143424	0.669834	0.0012338	-0.533832	0.0153375	0.777009	5.57596e-05
ENSMUSG00000027935	Rab13	RAB13, member RAS oncogene family [Source:MGI Symbol;Acc:MGI:1927232]	blue	2	0.653515	0.00177912	-0.783583	4.37171e-05	0.765542	8.36593e-05	0.734557	0.000225776	0.637563	0.00249445	-0.461532	0.0405176	0.59663	0.00548775
ENSMUSG00000027936	Crtc2	CREB regulated transcription coactivator 2 [Source:MGI Symbol;Acc:MGI:1921593]	blue	2	0.788995	3.55589e-05	-0.851439	1.92728e-06	0.856317	1.454e-06	0.779549	5.08057e-05	0.729672	0.000260838	-0.520191	0.0187125	0.818107	1.0476e-05
ENSMUSG00000027947	Il6ra	interleukin 6 receptor, alpha [Source:MGI Symbol;Acc:MGI:105304]	grey	0	0.969839	1.75854e-12	-0.830519	5.8193e-06	0.868896	6.68798e-07	0.942079	5.64164e-10	0.960007	2.14934e-11	-0.821646	8.89959e-06	0.934457	1.66875e-09
ENSMUSG00000027953	Slc50a1	solute carrier family 50 (sugar transporter), member 1 [Source:MGI Symbol;Acc:MGI:107417]	blue	2	0.66321	0.00143513	-0.847094	2.45674e-06	0.838938	3.8005e-06	0.746952	0.000154331	0.622852	0.00335273	-0.357955	0.121234	0.594845	0.00566646
ENSMUSG00000027954	Efna1	ephrin A1 [Source:MGI Symbol;Acc:MGI:103236]	brown	3	0.727972	0.000274082	-0.782646	4.52833e-05	0.764256	8.74319e-05	0.790889	3.30329e-05	0.735043	0.000222516	-0.570215	0.008662	0.656062	0.00168267
ENSMUSG00000027955	Gask1b	golgi associated kinase 1B [Source:MGI Symbol;Acc:MGI:1915909]	turquoise	1	-0.765999	8.23544e-05	0.789007	3.55426e-05	-0.793218	3.01409e-05	-0.764555	8.6543e-05	-0.756314	0.00011413	0.531609	0.0158515	-0.843651	2.96245e-06
ENSMUSG00000027959	Sass6	SAS-6 centriolar assembly protein [Source:MGI Symbol;Acc:MGI:1920026]	yellow	4	0.809636	1.52672e-05	-0.515529	0.0199932	0.563016	0.0097474	0.775054	5.98506e-05	0.850107	2.07783e-06	-0.876849	3.92499e-07	0.696618	0.000643699
ENSMUSG00000027961	Lrrc39	leucine rich repeat containing 39 [Source:MGI Symbol;Acc:MGI:1924557]	brown	3	0.479885	0.0322494	-0.59859	0.00529684	0.584143	0.00684127	0.573408	0.0082132	0.407102	0.0748342	-0.300135	0.198546	0.180732	0.445746
ENSMUSG00000027962	Vcam1	vascular cell adhesion molecule 1 [Source:MGI Symbol;Acc:MGI:98926]	grey	0	0.990704	4.75818e-17	-0.853974	1.66684e-06	0.884205	2.3184e-07	0.96104	1.70492e-11	0.972917	6.74958e-13	-0.844667	2.8046e-06	0.927907	3.83808e-09
ENSMUSG00000027965	Olfm3	olfactomedin 3 [Source:MGI Symbol;Acc:MGI:2387329]	turquoise	1	-0.810194	1.49018e-05	0.952166	1.04626e-10	-0.943969	4.21483e-10	-0.862585	9.96821e-07	-0.759201	0.000103714	0.486439	0.0296407	-0.755061	0.000118924
ENSMUSG00000027966	Col11a1	collagen, type XI, alpha 1 [Source:MGI Symbol;Acc:MGI:88446]	blue	2	0.529733	0.0162958	-0.587023	0.00650706	0.592984	0.00585782	0.485758	0.0299037	0.40199	0.0789193	-0.279524	0.232653	0.420114	0.0651484
ENSMUSG00000027971	Ndst4	N-deacetylase/N-sulfotransferase (heparin glucosaminyl) 4 [Source:MGI Symbol;Acc:MGI:1932545]	turquoise	1	-0.736064	0.000215808	0.838847	3.81851e-06	-0.832074	5.38841e-06	-0.759267	0.000103485	-0.677501	0.00103094	0.455023	0.0438138	-0.683679	0.000888695
ENSMUSG00000027984	Hadh	hydroxyacyl-Coenzyme A dehydrogenase [Source:MGI Symbol;Acc:MGI:96009]	blue	2	0.552709	0.0114917	-0.814554	1.22967e-05	0.789001	3.55507e-05	0.653255	0.00178919	0.473388	0.0350098	-0.152609	0.520663	0.442834	0.0505392
ENSMUSG00000027993	Trim2	tripartite motif-containing 2 [Source:MGI Symbol;Acc:MGI:1933163]	turquoise	1	-0.744075	0.000168891	0.948164	2.1247e-10	-0.931344	2.50458e-09	-0.811195	1.4265e-05	-0.662397	0.00146165	0.386412	0.0923911	-0.650907	0.00188259
ENSMUSG00000027995	Tlr2	toll-like receptor 2 [Source:MGI Symbol;Acc:MGI:1346060]	grey	0	0.99234	8.38703e-18	-0.855527	1.5229e-06	0.889341	1.57149e-07	0.96003	2.13846e-11	0.970927	1.26816e-12	-0.835021	4.64721e-06	0.93161	2.42101e-09
ENSMUSG00000027997	Casp6	caspase 6 [Source:MGI Symbol;Acc:MGI:1312921]	blue	2	0.888556	1.66972e-07	-0.914332	1.72396e-08	0.909393	2.80293e-08	0.914669	1.66595e-08	0.858798	1.25486e-06	-0.667043	0.00131551	0.804164	1.92859e-05
ENSMUSG00000028005	Gucy1b1	guanylate cyclase 1, soluble, beta 1 [Source:MGI Symbol;Acc:MGI:1860604]	turquoise	1	-0.933506	1.89304e-09	0.924988	5.42733e-09	-0.926962	4.30041e-09	-0.951931	1.09239e-10	-0.911722	2.23657e-08	0.76186	9.48513e-05	-0.859906	1.17394e-06
ENSMUSG00000028020	Glrb	glycine receptor, beta subunit [Source:MGI Symbol;Acc:MGI:95751]	turquoise	1	-0.927105	4.22741e-09	0.969841	1.75746e-12	-0.975904	2.38348e-13	-0.949709	1.62737e-10	-0.873223	5.02648e-07	0.663287	0.00143263	-0.828899	6.29974e-06
ENSMUSG00000028030	Tbck	TBC1 domain containing kinase [Source:MGI Symbol;Acc:MGI:2445052]	turquoise	1	-0.685436	0.000851391	0.877169	3.83884e-07	-0.858439	1.28213e-06	-0.749252	0.000143475	-0.600502	0.00511595	0.367161	0.11128	-0.577985	0.00760313
ENSMUSG00000028033	Kcnq5	potassium voltage-gated channel, subfamily Q, member 5 [Source:MGI Symbol;Acc:MGI:1924937]	turquoise	1	-0.873164	5.04669e-07	0.94337	4.62743e-10	-0.935213	1.50741e-09	-0.898401	7.53787e-08	-0.832238	5.34453e-06	0.605232	0.00469015	-0.826925	6.93158e-06
ENSMUSG00000028037	Ifi44	interferon-induced protein 44 [Source:MGI Symbol;Acc:MGI:2443016]	grey	0	0.957766	3.48268e-11	-0.821995	8.75619e-06	0.86082	1.11064e-06	0.928779	3.45115e-09	0.923577	6.38466e-09	-0.827777	6.65258e-06	0.855662	1.51097e-06
ENSMUSG00000028041	Adam15	a disintegrin and metallopeptidase domain 15 (metargidin) [Source:MGI Symbol;Acc:MGI:1333882]	blue	2	0.70937	0.000460822	-0.827755	6.65947e-06	0.815709	1.16772e-05	0.73533	0.000220613	0.676301	0.00106072	-0.477815	0.0331097	0.738838	0.000198441
ENSMUSG00000028042	Zbtb7b	zinc finger and BTB domain containing 7B [Source:MGI Symbol;Acc:MGI:102755]	red	6	0.901877	5.58252e-08	-0.828131	6.53932e-06	0.862683	9.90841e-07	0.867376	7.37653e-07	0.867765	7.19452e-07	-0.709422	0.000460186	0.894933	1.00639e-07
ENSMUSG00000028047	Thbs3	thrombospondin 3 [Source:MGI Symbol;Acc:MGI:98739]	blue	2	0.773957	6.22578e-05	-0.895796	9.37452e-08	0.880042	3.13637e-07	0.79435	2.88162e-05	0.704969	0.000518156	-0.501464	0.0242841	0.714922	0.000396268
ENSMUSG00000028053	Ash1l	ASH1 like histone lysine methyltransferase [Source:MGI Symbol;Acc:MGI:2183158]	turquoise	1	-0.660739	0.001517	0.925515	5.10336e-09	-0.896641	8.74009e-08	-0.7522	0.00013052	-0.586012	0.00662278	0.268488	0.252386	-0.583602	0.00690557
ENSMUSG00000028073	Pear1	platelet endothelial aggregation receptor 1 [Source:MGI Symbol;Acc:MGI:1920432]	grey	0	0.720793	0.000336536	-0.761649	9.55304e-05	0.780097	4.97885e-05	0.766149	8.19287e-05	0.658095	0.00160888	-0.463102	0.0397521	0.531037	0.0159858
ENSMUSG00000028081	Rps3a1	ribosomal protein S3A1 [Source:MGI Symbol;Acc:MGI:1202063]	blue	2	0.704216	0.000528553	-0.822847	8.41377e-06	0.845268	2.71468e-06	0.754591	0.000120765	0.61967	0.00356747	-0.349042	0.131463	0.579459	0.00741476
ENSMUSG00000028082	Sh3d19	SH3 domain protein D19 [Source:MGI Symbol;Acc:MGI:1350923]	yellow	4	0.880636	3.00596e-07	-0.660431	0.00152746	0.696182	0.000650901	0.841319	3.35433e-06	0.904536	4.40343e-08	-0.867287	7.41843e-07	0.833649	4.98044e-06
ENSMUSG00000028086	Fbxw7	F-box and WD-40 domain protein 7 [Source:MGI Symbol;Acc:MGI:1354695]	turquoise	1	-0.80414	1.93053e-05	0.864909	8.62587e-07	-0.874544	4.5975e-07	-0.834411	4.79298e-06	-0.789903	3.4327e-05	0.551306	0.0117475	-0.8345	4.77147e-06
ENSMUSG00000028088	Fmo5	flavin containing monooxygenase 5 [Source:MGI Symbol;Acc:MGI:1310004]	brown	3	0.567097	0.0091193	-0.60274	0.00491068	0.588703	0.00631843	0.634112	0.00267719	0.610593	0.00424346	-0.477382	0.0332919	0.557479	0.0106555
ENSMUSG00000028108	Ecm1	extracellular matrix protein 1 [Source:MGI Symbol;Acc:MGI:103060]	brown	3	0.842274	3.18869e-06	-0.79419	2.89997e-05	0.80603	1.78231e-05	0.851852	1.88254e-06	0.839599	3.67179e-06	-0.730794	0.000252396	0.797956	2.49253e-05
ENSMUSG00000028121	Bcar3	breast cancer anti-estrogen resistance 3 [Source:MGI Symbol;Acc:MGI:1352501]	green	5	-0.436664	0.0542306	0.17956	0.448751	-0.192945	0.415063	-0.442975	0.050457	-0.522668	0.0180593	0.732242	0.000241849	-0.277415	0.236345
ENSMUSG00000028126	Pip5k1a	phosphatidylinositol-4-phosphate 5-kinase, type 1 alpha [Source:MGI Symbol;Acc:MGI:107929]	turquoise	1	-0.622127	0.00340071	0.864172	9.03319e-07	-0.842533	3.14507e-06	-0.71526	0.000392602	-0.519389	0.018928	0.25029	0.287187	-0.410236	0.0724087
ENSMUSG00000028128	F3	coagulation factor III [Source:MGI Symbol;Acc:MGI:88381]	blue	2	0.800582	2.23867e-05	-0.847905	2.34925e-06	0.868133	7.02655e-07	0.832589	5.25194e-06	0.743741	0.000170659	-0.527265	0.0168954	0.720779	0.000336676
ENSMUSG00000028132	Tlcd4	TLC domain containing 4 [Source:MGI Symbol;Acc:MGI:1923195]	turquoise	1	-0.805848	1.79612e-05	0.974058	4.60094e-13	-0.966114	4.94692e-12	-0.85926	1.22054e-06	-0.731844	0.00024471	0.447781	0.0477207	-0.722837	0.000317635
ENSMUSG00000028133	Rwdd3	RWD domain containing 3 [Source:MGI Symbol;Acc:MGI:1920420]	grey	0	-0.288074	0.218073	0.0018922	0.993683	-0.0482795	0.839817	-0.19304	0.414829	-0.380054	0.0983479	0.439838	0.0523068	-0.496116	0.0260949
ENSMUSG00000028159	Dapp1	dual adaptor for phosphotyrosine and 3-phosphoinositides 1 [Source:MGI Symbol;Acc:MGI:1347063]	blue	2	0.933186	1.97428e-09	-0.910082	2.6234e-08	0.920486	9.01826e-09	0.942466	5.31901e-10	0.902404	5.3291e-08	-0.731592	0.000246539	0.859944	1.17123e-06
ENSMUSG00000028161	Ppp3ca	protein phosphatase 3, catalytic subunit, alpha isoform [Source:MGI Symbol;Acc:MGI:107164]	turquoise	1	-0.870972	5.83903e-07	0.902983	5.06212e-08	-0.907384	3.38893e-08	-0.884942	2.19515e-07	-0.823038	8.33852e-06	0.608083	0.00444803	-0.792903	3.05182e-05
ENSMUSG00000028163	Nfkb1	nuclear factor of kappa light polypeptide gene enhancer in B cells 1, p105 [Source:MGI Symbol;Acc:MGI:97312]	brown	3	0.985402	2.71201e-15	-0.86646	7.82063e-07	0.900593	6.24529e-08	0.967153	3.75264e-12	0.972638	7.39348e-13	-0.825792	7.31873e-06	0.933918	1.79282e-09
ENSMUSG00000028164	Manba	mannosidase, beta A, lysosomal [Source:MGI Symbol;Acc:MGI:88175]	brown	3	0.882504	2.62659e-07	-0.834477	4.77691e-06	0.851458	1.92513e-06	0.906966	3.52331e-08	0.870421	6.05459e-07	-0.736603	0.000212332	0.782357	4.57756e-05
ENSMUSG00000028176	Lrrc7	leucine rich repeat containing 7 [Source:MGI Symbol;Acc:MGI:2676665]	turquoise	1	-0.600586	0.00510807	0.872547	5.25941e-07	-0.849216	2.18415e-06	-0.668118	0.00128352	-0.492596	0.0273436	0.199402	0.399316	-0.52346	0.0178542
ENSMUSG00000028184	Adgrl2	adhesion G protein-coupled receptor L2 [Source:MGI Symbol;Acc:MGI:2139714]	turquoise	1	-0.792484	3.10269e-05	0.967492	3.42187e-12	-0.959826	2.23744e-11	-0.854335	1.63237e-06	-0.71292	0.000418593	0.413452	0.0699816	-0.680912	0.000950205
ENSMUSG00000028191	Bcl10	B cell leukemia/lymphoma 10 [Source:MGI Symbol;Acc:MGI:1337994]	red	6	0.821796	8.83769e-06	-0.649102	0.00195715	0.678684	0.00100231	0.753538	0.000124982	0.811373	1.41543e-05	-0.706887	0.000492466	0.837671	4.05836e-06
ENSMUSG00000028195	Ccn1	cellular communication network factor 1 [Source:MGI Symbol;Acc:MGI:88613]	grey	0	0.75907	0.000104166	-0.683525	0.000892022	0.692128	0.000721237	0.742357	0.00017814	0.721157	0.000333101	-0.653071	0.00179637	0.648812	0.00196935
ENSMUSG00000028197	Col24a1	collagen, type XXIV, alpha 1 [Source:MGI Symbol;Acc:MGI:1918605]	blue	2	0.208433	0.37785	-0.503879	0.0234995	0.454423	0.0441279	0.267392	0.254402	0.0902167	0.705241	0.0694797	0.771	0.0705688	0.767504
ENSMUSG00000028211	Trp53inp1	transformation related protein 53 inducible nuclear protein 1 [Source:MGI Symbol;Acc:MGI:1926609]	grey	0	0.986258	1.57975e-15	-0.845505	2.67993e-06	0.875257	4.37934e-07	0.960437	1.95342e-11	0.972408	7.96486e-13	-0.858094	1.30881e-06	0.9214	8.15439e-09
ENSMUSG00000028222	Calb1	calbindin 1 [Source:MGI Symbol;Acc:MGI:88248]	turquoise	1	-0.898001	7.79712e-08	0.910673	2.47777e-08	-0.917245	1.27653e-08	-0.915371	1.55065e-08	-0.876757	3.95003e-07	0.662137	0.0014702	-0.862937	9.75414e-07
ENSMUSG00000028223	Decr1	2,4-dienoyl CoA reductase 1, mitochondrial [Source:MGI Symbol;Acc:MGI:1914710]	blue	2	0.543922	0.0131709	-0.761064	9.74326e-05	0.75708	0.000111282	0.626091	0.00314537	0.467875	0.0374931	-0.1439	0.545003	0.442165	0.0509296
ENSMUSG00000028228	Cpne3	copine III [Source:MGI Symbol;Acc:MGI:1917818]	brown	3	0.953662	7.90314e-11	-0.875912	4.18715e-07	0.896938	8.52608e-08	0.967347	3.55987e-12	0.934928	1.5666e-09	-0.791334	3.2463e-05	0.828683	6.36625e-06
ENSMUSG00000028232	Tmem68	transmembrane protein 68 [Source:MGI Symbol;Acc:MGI:1919348]	turquoise	1	-0.773365	6.35899e-05	0.924176	5.96161e-09	-0.928265	3.6749e-09	-0.815347	1.18684e-05	-0.690245	0.000756027	0.44144	0.051356	-0.700338	0.00058492
ENSMUSG00000028234	Rps20	ribosomal protein S20 [Source:MGI Symbol;Acc:MGI:1914677]	blue	2	0.882121	2.70089e-07	-0.845723	2.64832e-06	0.878957	3.38712e-07	0.86536	8.38435e-07	0.829706	6.05627e-06	-0.643839	0.00218875	0.847864	2.35466e-06
ENSMUSG00000028243	Ubxn2b	UBX domain protein 2B [Source:MGI Symbol;Acc:MGI:1915303]	turquoise	1	-0.814637	1.22511e-05	0.92093	8.58918e-09	-0.92545	5.14255e-09	-0.845706	2.65076e-06	-0.722006	0.000325204	0.509778	0.0216678	-0.693469	0.000697279
ENSMUSG00000028246	Faxc	failed axon connections homolog [Source:MGI Symbol;Acc:MGI:1923382]	turquoise	1	-0.768806	7.47078e-05	0.969265	2.07941e-12	-0.952458	9.91149e-11	-0.837394	4.11669e-06	-0.694896	0.000672553	0.425112	0.0616905	-0.68625	0.000834568
ENSMUSG00000028261	Ndufaf4	NADH:ubiquinone oxidoreductase complex assembly factor 4 [Source:MGI Symbol;Acc:MGI:1915743]	turquoise	1	-0.698357	0.000615619	0.916186	1.4257e-08	-0.902504	5.28204e-08	-0.753602	0.000124725	-0.593689	0.00578474	0.340872	0.141361	-0.58527	0.00670884
ENSMUSG00000028266	Lmo4	LIM domain only 4 [Source:MGI Symbol;Acc:MGI:109360]	turquoise	1	-0.710325	0.000449119	0.761316	9.6609e-05	-0.757436	0.000109979	-0.735057	0.000222426	-0.697509	0.000629182	0.488483	0.0288619	-0.709394	0.000460535
ENSMUSG00000028268	Gbp3	guanylate binding protein 3 [Source:MGI Symbol;Acc:MGI:1926263]	grey	0	0.981345	2.42917e-14	-0.871118	5.78323e-07	0.900252	6.43277e-08	0.975883	2.40154e-13	0.962961	1.08924e-11	-0.85255	1.80905e-06	0.880409	3.0553e-07
ENSMUSG00000028270	Gbp2	guanylate binding protein 2 [Source:MGI Symbol;Acc:MGI:102772]	grey	0	0.997451	4.28031e-22	-0.868887	6.69229e-07	0.901384	5.82932e-08	0.974312	4.21462e-13	0.976555	1.8668e-13	-0.843052	3.05903e-06	0.920885	8.63152e-09
ENSMUSG00000028273	Pdlim5	PDZ and LIM domain 5 [Source:MGI Symbol;Acc:MGI:1927489]	brown	3	0.935027	1.54582e-09	-0.857618	1.34637e-06	0.888487	1.67863e-07	0.937759	1.06074e-09	0.915271	1.56657e-08	-0.718373	0.000360161	0.865153	8.49445e-07
ENSMUSG00000028289	Epha7	Eph receptor A7 [Source:MGI Symbol;Acc:MGI:95276]	turquoise	1	-0.815732	1.16651e-05	0.951021	1.28912e-10	-0.953549	8.07613e-11	-0.849295	2.17457e-06	-0.722542	0.000320307	0.444083	0.0498155	-0.708391	0.000473089
ENSMUSG00000028307	Aldob	aldolase B, fructose-bisphosphate [Source:MGI Symbol;Acc:MGI:87995]	grey	0	0.131899	0.57936	-0.434348	0.0556684	0.39391	0.0857111	0.26654	0.255977	0.0429	0.85748	0.110308	0.643389	-0.138385	0.560674
ENSMUSG00000028333	Anp32b	acidic (leucine-rich) nuclear phosphoprotein 32 family, member B [Source:MGI Symbol;Acc:MGI:1914878]	yellow	4	0.759147	0.000103901	-0.63476	0.00264203	0.645069	0.00213266	0.77351	6.32609e-05	0.767354	7.85825e-05	-0.714635	0.000399403	0.61433	0.00395334
ENSMUSG00000028339	Col15a1	collagen, type XV, alpha 1 [Source:MGI Symbol;Acc:MGI:88449]	grey	0	0.936419	1.27859e-09	-0.790569	3.34477e-05	0.81439	1.23873e-05	0.91793	1.18748e-08	0.936664	1.23608e-09	-0.846524	2.53486e-06	0.847995	2.3376e-06
ENSMUSG00000028351	Brinp1	bone morphogenic protein/retinoic acid inducible neural specific 1 [Source:MGI Symbol;Acc:MGI:1928478]	turquoise	1	-0.937667	1.07457e-09	0.955437	5.59778e-11	-0.961113	1.67682e-11	-0.967876	3.07939e-12	-0.900516	6.28753e-08	0.704753	0.000521122	-0.827255	6.82227e-06
ENSMUSG00000028364	Tnc	tenascin C [Source:MGI Symbol;Acc:MGI:101922]	yellow	4	0.869076	6.6106e-07	-0.559829	0.0102622	0.61644	0.00379691	0.780151	4.96883e-05	0.890129	1.47793e-07	-0.877105	3.85575e-07	0.85176	1.89242e-06
ENSMUSG00000028381	Ugcg	UDP-glucose ceramide glucosyltransferase [Source:MGI Symbol;Acc:MGI:1332243]	turquoise	1	-0.758342	0.000106725	0.936404	1.28133e-09	-0.934678	1.62003e-09	-0.815348	1.18676e-05	-0.686951	0.000820315	0.406	0.0757009	-0.687021	0.000818897
ENSMUSG00000028382	Ptbp3	polypyrimidine tract binding protein 3 [Source:MGI Symbol;Acc:MGI:1923334]	red	6	0.739667	0.000193484	-0.406322	0.0754473	0.456739	0.0429257	0.652662	0.00181243	0.814911	1.21025e-05	-0.808434	1.60815e-05	0.84248	3.15394e-06
ENSMUSG00000028399	Ptprd	protein tyrosine phosphatase, receptor type, D [Source:MGI Symbol;Acc:MGI:97812]	turquoise	1	-0.572671	0.00831503	0.853576	1.70549e-06	-0.83178	5.46753e-06	-0.623311	0.00332269	-0.469458	0.0367663	0.125035	0.599418	-0.568021	0.00898183
ENSMUSG00000028412	Slc44a1	solute carrier family 44, member 1 [Source:MGI Symbol;Acc:MGI:2140592]	brown	3	0.939121	8.73644e-10	-0.846075	2.59796e-06	0.862331	1.01255e-06	0.967727	3.20878e-12	0.943305	4.67453e-10	-0.839778	3.63751e-06	0.800898	2.20962e-05
ENSMUSG00000028413	B4galt1	UDP-Gal:betaGlcNAc beta 1,4- galactosyltransferase, polypeptide 1 [Source:MGI Symbol;Acc:MGI:95705]	grey	0	0.983533	7.96413e-15	-0.847131	2.45175e-06	0.881758	2.7729e-07	0.960708	1.83804e-11	0.960778	1.80899e-11	-0.859981	1.16865e-06	0.885192	2.15457e-07
ENSMUSG00000028426	Rad23b	RAD23 homolog B, nucleotide excision repair protein [Source:MGI Symbol;Acc:MGI:105128]	turquoise	1	-0.709609	0.000457868	0.931565	2.4351e-09	-0.910246	2.58238e-08	-0.783687	4.35458e-05	-0.611907	0.0041395	0.338007	0.144955	-0.543663	0.0132233
ENSMUSG00000028445	Enho	energy homeostasis associated [Source:MGI Symbol;Acc:MGI:1916888]	green	5	-0.445958	0.0487445	0.145931	0.53928	-0.163382	0.491285	-0.388859	0.0901705	-0.497973	0.0254545	0.707979	0.000478332	-0.358576	0.120543
ENSMUSG00000028465	Tln1	talin 1 [Source:MGI Symbol;Acc:MGI:1099832]	grey	0	0.991327	2.55644e-17	-0.875722	4.24225e-07	0.90568	3.96773e-08	0.974062	4.59352e-13	0.976332	2.0313e-13	-0.847762	2.36787e-06	0.924437	5.78462e-09
ENSMUSG00000028470	Hint2	histidine triad nucleotide binding protein 2 [Source:MGI Symbol;Acc:MGI:1916167]	blue	2	0.290652	0.213797	-0.640519	0.00234629	0.605365	0.00467863	0.434416	0.0556256	0.211439	0.370854	0.042637	0.858345	0.114809	0.629819
ENSMUSG00000028476	Reck	reversion-inducing-cysteine-rich protein with kazal motifs [Source:MGI Symbol;Acc:MGI:1855698]	blue	2	0.441883	0.0510952	-0.651426	0.00186161	0.638703	0.00243639	0.579819	0.00736929	0.386364	0.092435	-0.19576	0.408155	0.190248	0.421739
ENSMUSG00000028480	Glipr2	GLI pathogenesis-related 2 [Source:MGI Symbol;Acc:MGI:1917770]	blue	2	0.992496	6.97098e-18	-0.902535	5.26752e-08	0.924898	5.48391e-09	0.982366	1.46916e-14	0.969305	2.05542e-12	-0.826505	7.07294e-06	0.912338	2.1048e-08
ENSMUSG00000028484	Psip1	PC4 and SFRS1 interacting protein 1 [Source:MGI Symbol;Acc:MGI:2142116]	turquoise	1	-0.764836	8.57147e-05	0.926764	4.40323e-09	-0.909064	2.89222e-08	-0.822926	8.38261e-06	-0.705002	0.000517711	0.475846	0.0339445	-0.6728	0.00115168
ENSMUSG00000028488	Sh3gl2	SH3-domain GRB2-like 2 [Source:MGI Symbol;Acc:MGI:700009]	turquoise	1	-0.949567	1.66839e-10	0.818022	1.05167e-05	-0.852272	1.83797e-06	-0.92829	3.66376e-09	-0.949135	1.79864e-10	0.826388	7.11269e-06	-0.925417	5.16224e-09
ENSMUSG00000028494	Plin2	perilipin 2 [Source:MGI Symbol;Acc:MGI:87920]	grey	0	0.984254	5.33893e-15	-0.911101	2.37671e-08	0.938161	1.00217e-09	0.981629	2.11764e-14	0.952733	9.41782e-11	-0.792237	3.13305e-05	0.892274	1.24766e-07
ENSMUSG00000028497	Hacd4	3-hydroxyacyl-CoA dehydratase 4 [Source:MGI Symbol;Acc:MGI:1914025]	brown	3	0.964319	7.82062e-12	-0.835862	4.45273e-06	0.862569	9.97792e-07	0.951577	1.16547e-10	0.951993	1.08014e-10	-0.847431	2.41166e-06	0.865943	8.08118e-07
ENSMUSG00000028517	Plpp3	phospholipid phosphatase 3 [Source:MGI Symbol;Acc:MGI:1915166]	green	5	-0.712642	0.000421781	0.325813	0.160957	-0.378577	0.0997714	-0.597474	0.00540485	-0.772767	6.49623e-05	0.905153	4.16341e-08	-0.75401	0.000123078
ENSMUSG00000028518	Prkaa2	protein kinase, AMP-activated, alpha 2 catalytic subunit [Source:MGI Symbol;Acc:MGI:1336173]	turquoise	1	-0.638951	0.00242392	0.88061	3.01167e-07	-0.857178	1.382e-06	-0.686463	0.000830224	-0.550736	0.0118528	0.220526	0.350152	-0.622295	0.00338957
ENSMUSG00000028524	Sgip1	SH3-domain GRB2-like (endophilin) interacting protein 1 [Source:MGI Symbol;Acc:MGI:1920344]	turquoise	1	-0.788824	3.57946e-05	0.954338	6.94179e-11	-0.939583	8.17174e-10	-0.839934	3.60792e-06	-0.72675	0.000283953	0.446709	0.048321	-0.734061	0.000229142
ENSMUSG00000028527	Ak4	adenylate kinase 4 [Source:MGI Symbol;Acc:MGI:87979]	turquoise	1	-0.71428	0.000403317	0.767476	7.82502e-05	-0.770363	7.07365e-05	-0.774715	6.05859e-05	-0.63803	0.00247052	0.545153	0.0129244	-0.450765	0.0460797
ENSMUSG00000028528	Dnajc6	DnaJ heat shock protein family (Hsp40) member C6 [Source:MGI Symbol;Acc:MGI:1919935]	turquoise	1	-0.890901	1.39114e-07	0.980282	3.98366e-14	-0.976443	1.94774e-13	-0.920108	9.39846e-09	-0.8238	8.04484e-06	0.610516	0.0042496	-0.792274	3.12857e-05
ENSMUSG00000028532	Cachd1	cache domain containing 1 [Source:MGI Symbol;Acc:MGI:2444177]	red	6	0.829037	6.25756e-06	-0.657814	0.00161891	0.709297	0.000461731	0.751893	0.000131822	0.799843	2.30772e-05	-0.65769	0.00162334	0.852845	1.7787e-06
ENSMUSG00000028546	Elavl4	ELAV like RNA binding protein 4 [Source:MGI Symbol;Acc:MGI:107427]	turquoise	1	-0.752087	0.000130998	0.951308	1.22384e-10	-0.931354	2.50139e-09	-0.810967	1.4408e-05	-0.683111	0.000901025	0.405751	0.075898	-0.687356	0.000812166
ENSMUSG00000028552	Eps15	epidermal growth factor receptor pathway substrate 15 [Source:MGI Symbol;Acc:MGI:104583]	turquoise	1	-0.832459	5.28588e-06	0.899213	7.03402e-08	-0.907958	3.21124e-08	-0.816365	1.13369e-05	-0.750695	0.000137001	0.548636	0.0122471	-0.808218	1.62317e-05
ENSMUSG00000028555	Ttc39a	tetratricopeptide repeat domain 39A [Source:MGI Symbol;Acc:MGI:2444350]	blue	2	0.20152	0.394223	-0.43775	0.0535666	0.44949	0.0467754	0.240839	0.306368	0.0919544	0.699814	0.19617	0.407156	0.159471	0.501855
ENSMUSG00000028568	Btf3l4	basic transcription factor 3-like 4 [Source:MGI Symbol;Acc:MGI:1915312]	turquoise	1	-0.673116	0.00114321	0.764998	8.52378e-05	-0.751263	0.000134523	-0.659484	0.00156003	-0.603432	0.00484861	0.416652	0.0676273	-0.658982	0.00157755
ENSMUSG00000028578	Caap1	caspase activity and apoptosis inhibitor 1 [Source:MGI Symbol;Acc:MGI:1915020]	turquoise	1	-0.317612	0.172382	0.610278	0.00426868	-0.575107	0.00798214	-0.435838	0.0547398	-0.244636	0.298572	0.000750442	0.997495	-0.152426	0.521169
ENSMUSG00000028581	Laptm5	lysosomal-associated protein transmembrane 5 [Source:MGI Symbol;Acc:MGI:108046]	grey	0	0.991754	1.62499e-17	-0.89377	1.10635e-07	0.922327	7.35407e-09	0.979594	5.41137e-14	0.968619	2.50122e-12	-0.823379	8.2061e-06	0.913086	1.95403e-08
ENSMUSG00000028582	Cc2d1b	coiled-coil and C2 domain containing 1B [Source:MGI Symbol;Acc:MGI:2443076]	blue	2	0.624099	0.00327162	-0.866035	8.03421e-07	0.848322	2.29561e-06	0.713821	0.000408421	0.513574	0.0205506	-0.307085	0.187842	0.407209	0.0747506
ENSMUSG00000028583	Pdpn	podoplanin [Source:MGI Symbol;Acc:MGI:103098]	grey	0	0.996366	1.03497e-20	-0.879368	3.28997e-07	0.90968	2.72677e-08	0.980115	4.29586e-14	0.974578	3.84104e-13	-0.837929	4.00474e-06	0.910699	2.47151e-08
ENSMUSG00000028599	Tnfrsf1b	tumor necrosis factor receptor superfamily, member 1b [Source:MGI Symbol;Acc:MGI:1314883]	grey	0	0.991933	1.33392e-17	-0.876005	4.16034e-07	0.906455	3.69451e-08	0.974764	3.59822e-13	0.974811	3.53817e-13	-0.82649	7.07808e-06	0.928096	3.75154e-09
ENSMUSG00000028607	Cpt2	carnitine palmitoyltransferase 2 [Source:MGI Symbol;Acc:MGI:109176]	brown	3	0.72982	0.000259712	-0.732108	0.000242812	0.746968	0.000154254	0.784793	4.17649e-05	0.748586	0.00014655	-0.51321	0.0206556	0.688703	0.000785564
ENSMUSG00000028626	Col9a2	collagen, type IX, alpha 2 [Source:MGI Symbol;Acc:MGI:88466]	blue	2	0.392786	0.0866895	-0.687776	0.000803802	0.655773	0.00169338	0.46601	0.0383634	0.295018	0.206683	-0.0136219	0.954546	0.33306	0.151307
ENSMUSG00000028630	Dyrk2	dual-specificity tyrosine-(Y)-phosphorylation regulated kinase 2 [Source:MGI Symbol;Acc:MGI:1330301]	turquoise	1	-0.546399	0.0126788	0.832538	5.26525e-06	-0.806815	1.72374e-05	-0.676625	0.0010526	-0.462156	0.0402118	0.167577	0.480069	-0.333052	0.151317
ENSMUSG00000028634	Hivep3	human immunodeficiency virus type I enhancer binding protein 3 [Source:MGI Symbol;Acc:MGI:106589]	turquoise	1	-0.345406	0.135805	0.590457	0.00612623	-0.559729	0.0102785	-0.466471	0.038147	-0.239182	0.30981	0.0918614	0.700104	-0.00742264	0.975223
ENSMUSG00000028645	Slc2a1	solute carrier family 2 (facilitated glucose transporter), member 1 [Source:MGI Symbol;Acc:MGI:95755]	red	6	0.663769	0.00141712	-0.50313	0.0237409	0.522545	0.0180914	0.640723	0.00233634	0.751258	0.000134549	-0.666398	0.00133502	0.842774	3.10493e-06
ENSMUSG00000028664	Ephb2	Eph receptor B2 [Source:MGI Symbol;Acc:MGI:99611]	turquoise	1	-0.469485	0.0367544	0.698892	0.000607193	-0.675628	0.00107771	-0.587949	0.00640255	-0.377163	0.101147	0.186751	0.43048	-0.183782	0.437974
ENSMUSG00000028671	Gale	galactose-4-epimerase, UDP [Source:MGI Symbol;Acc:MGI:1921496]	blue	2	0.424475	0.0621233	-0.695165	0.000667971	0.656117	0.00168062	0.52663	0.0170525	0.349476	0.130951	-0.196892	0.405398	0.283379	0.226003
ENSMUSG00000028672	Hmgcl	3-hydroxy-3-methylglutaryl-Coenzyme A lyase [Source:MGI Symbol;Acc:MGI:96158]	blue	2	0.539984	0.013985	-0.827624	6.70185e-06	0.786358	3.93517e-05	0.630998	0.00285154	0.482316	0.0312617	-0.220438	0.350349	0.488224	0.0289598
ENSMUSG00000028673	Fuca1	fucosidase, alpha-L- 1, tissue [Source:MGI Symbol;Acc:MGI:95593]	blue	2	0.835946	4.43377e-06	-0.923621	6.3523e-09	0.923776	6.24078e-09	0.897595	8.06872e-08	0.805176	1.84799e-05	-0.606814	0.00455447	0.738274	0.00020187
ENSMUSG00000028689	Ccdc163	coiled-coil domain containing 163 [Source:MGI Symbol;Acc:MGI:1915644]	brown	3	0.676483	0.00105614	-0.770959	6.92645e-05	0.774711	6.05935e-05	0.781153	4.78763e-05	0.668588	0.00126974	-0.428389	0.0595001	0.547455	0.0124734
ENSMUSG00000028691	Prdx1	peroxiredoxin 1 [Source:MGI Symbol;Acc:MGI:99523]	brown	3	0.916265	1.414e-08	-0.908454	3.06465e-08	0.922742	7.01909e-09	0.963074	1.06013e-11	0.889852	1.5102e-07	-0.704685	0.000522062	0.763096	9.09604e-05
ENSMUSG00000028702	Rad54l	RAD54 like (S. cerevisiae) [Source:MGI Symbol;Acc:MGI:894697]	blue	2	0.677234	0.00103752	-0.823537	8.14537e-06	0.807013	1.7092e-05	0.704124	0.00052983	0.613036	0.00405187	-0.394179	0.0854787	0.632222	0.00278191
ENSMUSG00000028708	Mknk1	MAP kinase-interacting serine/threonine kinase 1 [Source:MGI Symbol;Acc:MGI:894316]	blue	2	0.848922	2.22032e-06	-0.90805	3.1835e-08	0.913964	1.78922e-08	0.878688	3.45193e-07	0.793863	2.93789e-05	-0.628851	0.00297711	0.737731	0.000205221
ENSMUSG00000028709	Mob3c	MOB kinase activator 3C [Source:MGI Symbol;Acc:MGI:2140623]	grey	0	0.755636	0.000116705	-0.696134	0.0006517	0.702097	0.000558752	0.750169	0.000139332	0.711147	0.000439259	-0.670684	0.00120977	0.622265	0.00339157
ENSMUSG00000028710	Atpaf1	ATP synthase mitochondrial F1 complex assembly factor 1 [Source:MGI Symbol;Acc:MGI:2180560]	green	5	-0.860372	1.1413e-06	0.722412	0.000321482	-0.742148	0.000179296	-0.853521	1.71099e-06	-0.904326	4.48807e-08	0.836876	4.22774e-06	-0.879001	3.37644e-07
ENSMUSG00000028717	Tal1	T cell acute lymphocytic leukemia 1 [Source:MGI Symbol;Acc:MGI:98480]	blue	2	0.550333	0.0119277	-0.655418	0.00170662	0.656982	0.00164891	0.54763	0.0124398	0.447769	0.0477273	-0.249426	0.288907	0.431788	0.0572905
ENSMUSG00000028737	Aldh4a1	aldehyde dehydrogenase 4 family, member A1 [Source:MGI Symbol;Acc:MGI:2443883]	blue	2	0.617045	0.00375303	-0.788622	3.60748e-05	0.776515	5.67694e-05	0.705883	0.000505777	0.577131	0.00771405	-0.330645	0.154476	0.531923	0.0157782
ENSMUSG00000028747	Htr6	5-hydroxytryptamine (serotonin) receptor 6 [Source:MGI Symbol;Acc:MGI:1196627]	turquoise	1	-0.693609	0.000694826	0.721025	0.000334345	-0.716929	0.00037491	-0.702225	0.000556883	-0.661153	0.00150299	0.449763	0.046626	-0.656136	0.00167991
ENSMUSG00000028763	Hspg2	perlecan (heparan sulfate proteoglycan 2) [Source:MGI Symbol;Acc:MGI:96257]	yellow	4	0.789443	3.4947e-05	-0.652744	0.00180919	0.658924	0.00157958	0.818085	1.04863e-05	0.853639	1.69934e-06	-0.821439	8.98574e-06	0.710313	0.000449267
ENSMUSG00000028766	Alpl	alkaline phosphatase, liver/bone/kidney [Source:MGI Symbol;Acc:MGI:87983]	green	5	-0.696111	0.00065208	0.396936	0.0831188	-0.423421	0.0628446	-0.604407	0.00476229	-0.731497	0.000247227	0.867155	7.48159e-07	-0.701768	0.000563564
ENSMUSG00000028773	Fabp3	fatty acid binding protein 3, muscle and heart [Source:MGI Symbol;Acc:MGI:95476]	turquoise	1	-0.776804	5.61763e-05	0.814882	1.2118e-05	-0.813516	1.28782e-05	-0.821754	8.85486e-06	-0.718684	0.000357041	0.577	0.00773121	-0.56665	0.00918648
ENSMUSG00000028792	Ak2	adenylate kinase 2 [Source:MGI Symbol;Acc:MGI:87978]	blue	2	0.924244	5.91481e-09	-0.817307	1.0864e-05	0.840633	3.47794e-06	0.876046	4.14864e-07	0.903626	4.77959e-08	-0.769404	7.31602e-05	0.92672	4.42665e-09
ENSMUSG00000028859	Csf3r	colony stimulating factor 3 receptor (granulocyte) [Source:MGI Symbol;Acc:MGI:1339755]	brown	3	0.994501	4.27816e-19	-0.881185	2.8898e-07	0.913678	1.84158e-08	0.975484	2.78047e-13	0.968572	2.53457e-12	-0.823882	8.01388e-06	0.91176	2.22841e-08
ENSMUSG00000028862	Map3k6	mitogen-activated protein kinase kinase kinase 6 [Source:MGI Symbol;Acc:MGI:1855691]	red	6	0.78569	4.03677e-05	-0.656773	0.00165654	0.690391	0.000753283	0.723728	0.000309675	0.783048	4.46049e-05	-0.663289	0.00143256	0.886879	1.89784e-07
ENSMUSG00000028868	Wasf2	WASP family, member 2 [Source:MGI Symbol;Acc:MGI:1098641]	brown	3	0.965424	5.91685e-12	-0.896725	8.67856e-08	0.920959	8.5613e-09	0.972588	7.51558e-13	0.950628	1.38308e-10	-0.79007	3.41047e-05	0.888576	1.6672e-07
ENSMUSG00000028883	Sema3a	sema domain, immunoglobulin domain (Ig), short basic domain, secreted, (semaphorin) 3A [Source:MGI Symbol;Acc:MGI:107558]	turquoise	1	-0.815059	1.20222e-05	0.957699	3.53139e-11	-0.953852	7.62148e-11	-0.856076	1.47473e-06	-0.752342	0.000129926	0.472466	0.0354159	-0.780955	4.823e-05
ENSMUSG00000028885	Smpdl3b	sphingomyelin phosphodiesterase, acid-like 3B [Source:MGI Symbol;Acc:MGI:1916022]	blue	2	0.432518	0.0568241	-0.587839	0.00641486	0.593843	0.0057688	0.494276	0.0267419	0.408003	0.0741311	-0.152171	0.521877	0.4687	0.0371133
ENSMUSG00000028893	Sesn2	sestrin 2 [Source:MGI Symbol;Acc:MGI:2651874]	yellow	4	0.870084	6.19022e-07	-0.833745	4.95649e-06	0.842785	3.10303e-06	0.885239	2.14703e-07	0.878249	3.56001e-07	-0.713027	0.000417372	0.875038	4.44532e-07
ENSMUSG00000028896	Rcc1	regulator of chromosome condensation 1 [Source:MGI Symbol;Acc:MGI:1913989]	blue	2	0.698434	0.000614403	-0.790312	3.37856e-05	0.770178	7.11976e-05	0.738964	0.000197681	0.679018	0.000994358	-0.535804	0.014893	0.666617	0.00132839
ENSMUSG00000028919	Arhgef19	Rho guanine nucleotide exchange factor (GEF) 19 [Source:MGI Symbol;Acc:MGI:1925912]	blue	2	0.377578	0.100742	-0.712744	0.000420609	0.688977	0.00078025	0.487109	0.0293836	0.289831	0.215152	0.068144	0.775293	0.301927	0.195748
ENSMUSG00000028923	Necap2	NECAP endocytosis associated 2 [Source:MGI Symbol;Acc:MGI:1913397]	blue	2	0.969217	2.1082e-12	-0.922489	7.22122e-09	0.94032	7.33677e-10	0.979861	4.81118e-14	0.950035	1.53662e-10	-0.786915	3.85228e-05	0.903871	4.67569e-08
ENSMUSG00000028926	Cdk14	cyclin-dependent kinase 14 [Source:MGI Symbol;Acc:MGI:894318]	turquoise	1	-0.874121	4.73127e-07	0.956451	4.56681e-11	-0.953468	8.20049e-11	-0.893123	1.16566e-07	-0.812368	1.35484e-05	0.585401	0.00669356	-0.805344	1.83489e-05
ENSMUSG00000028936	Rpl22	ribosomal protein L22 [Source:MGI Symbol;Acc:MGI:99262]	blue	2	0.884041	2.3467e-07	-0.903609	4.78696e-08	0.921254	8.28783e-09	0.901942	5.55104e-08	0.825759	7.33014e-06	-0.622221	0.00339443	0.762708	9.2165e-05
ENSMUSG00000028943	Espn	espin [Source:MGI Symbol;Acc:MGI:1861630]	blue	2	0.494371	0.0267083	-0.549822	0.0120231	0.560426	0.010164	0.508206	0.0221445	0.427342	0.0601931	-0.3294	0.156129	0.410244	0.0724029
ENSMUSG00000028952	Zbtb48	zinc finger and BTB domain containing 48 [Source:MGI Symbol;Acc:MGI:2140248]	blue	2	0.460783	0.0408869	-0.62682	0.00310015	0.611486	0.00417259	0.470237	0.0364131	0.39807	0.0821627	-0.21816	0.355476	0.530098	0.0162086
ENSMUSG00000028955	Vamp3	vesicle-associated membrane protein 3 [Source:MGI Symbol;Acc:MGI:1321389]	grey	0	0.970593	1.40372e-12	-0.846478	2.54127e-06	0.865634	8.2407e-07	0.954294	7.0009e-11	0.970368	1.50238e-12	-0.846131	2.58999e-06	0.918265	1.14609e-08
ENSMUSG00000028961	Pgd	phosphogluconate dehydrogenase [Source:MGI Symbol;Acc:MGI:97553]	blue	2	0.889698	1.52847e-07	-0.896321	8.97547e-08	0.909018	2.90488e-08	0.888216	1.71394e-07	0.828879	6.30593e-06	-0.636287	0.00256074	0.782238	4.59785e-05
ENSMUSG00000028962	Slc4a2	solute carrier family 4 (anion exchanger), member 2 [Source:MGI Symbol;Acc:MGI:109351]	brown	3	0.8807	2.99233e-07	-0.898093	7.7368e-08	0.899165	7.06299e-08	0.911468	2.293e-08	0.877734	3.69076e-07	-0.70244	0.000553754	0.861157	1.08809e-06
ENSMUSG00000028970	Abcb1b	ATP-binding cassette, sub-family B (MDR/TAP), member 1B [Source:MGI Symbol;Acc:MGI:97568]	blue	2	0.885528	2.1011e-07	-0.872206	5.38069e-07	0.888093	1.73016e-07	0.877076	3.8637e-07	0.804065	1.93662e-05	-0.669625	0.00123976	0.735033	0.000222581
ENSMUSG00000028976	Slc2a5	solute carrier family 2 (facilitated glucose transporter), member 5 [Source:MGI Symbol;Acc:MGI:1928369]	brown	3	0.923759	6.25343e-09	-0.891936	1.28174e-07	0.90712	3.47336e-08	0.956035	4.96766e-11	0.915555	1.52158e-08	-0.756938	0.000111806	0.829998	5.9701e-06
ENSMUSG00000028980	H6pd	hexose-6-phosphate dehydrogenase (glucose 1-dehydrogenase) [Source:MGI Symbol;Acc:MGI:2140356]	brown	3	0.813731	1.27559e-05	-0.829671	6.06675e-06	0.845637	2.66071e-06	0.852752	1.78822e-06	0.756043	0.000115153	-0.608378	0.00442358	0.605529	0.00466448
ENSMUSG00000029007	Agtrap	angiotensin II, type I receptor-associated protein [Source:MGI Symbol;Acc:MGI:1339977]	brown	3	0.776257	5.73039e-05	-0.861322	1.07718e-06	0.84873	2.2442e-06	0.87443	4.63306e-07	0.774515	6.10216e-05	-0.594914	0.00565943	0.623539	0.00330783
ENSMUSG00000029054	Gabrd	gamma-aminobutyric acid (GABA) A receptor, subunit delta [Source:MGI Symbol;Acc:MGI:95622]	green	5	-0.906932	3.53454e-08	0.616645	0.00378199	-0.671103	0.00119807	-0.862761	9.86057e-07	-0.93477	1.60023e-09	0.935905	1.37214e-09	-0.8095	1.53579e-05
ENSMUSG00000029070	Mxra8	matrix-remodelling associated 8 [Source:MGI Symbol;Acc:MGI:1922011]	blue	2	0.947875	2.23142e-10	-0.937065	1.16912e-09	0.947194	2.50165e-10	0.981689	2.05705e-14	0.922601	7.13092e-09	-0.750154	0.000139397	0.826469	7.08514e-06
ENSMUSG00000029084	Cd38	CD38 antigen [Source:MGI Symbol;Acc:MGI:107474]	blue	2	0.863332	9.51803e-07	-0.811834	1.3871e-05	0.818566	1.02585e-05	0.86478	8.69632e-07	0.850461	2.03676e-06	-0.707559	0.000483725	0.813381	1.29553e-05
ENSMUSG00000029096	Htra3	HtrA serine peptidase 3 [Source:MGI Symbol;Acc:MGI:1925808]	blue	2	0.860832	1.10986e-06	-0.928554	3.54761e-09	0.929234	3.26345e-09	0.921651	7.93056e-09	0.841126	3.38875e-06	-0.618603	0.00364199	0.788246	3.66021e-05
ENSMUSG00000029108	Pcdh7	protocadherin 7 [Source:MGI Symbol;Acc:MGI:1860487]	turquoise	1	-0.866408	7.84627e-07	0.958265	3.13492e-11	-0.95417	7.17086e-11	-0.905647	3.97957e-08	-0.834054	4.87996e-06	0.58555	0.00667622	-0.845006	2.75361e-06
ENSMUSG00000029119	Man2b2	mannosidase 2, alpha B2 [Source:MGI Symbol;Acc:MGI:1195262]	yellow	4	0.941734	5.94384e-10	-0.861981	1.03456e-06	0.882417	2.6434e-07	0.957017	4.06855e-11	0.9517	1.13975e-10	-0.818317	1.0376e-05	0.89517	9.87072e-08
ENSMUSG00000029122	Evc	EvC ciliary complex subunit 1 [Source:MGI Symbol;Acc:MGI:1890596]	blue	2	0.390422	0.0887726	-0.706873	0.000492651	0.667328	0.00130697	0.524732	0.0175291	0.320537	0.168245	-0.0923092	0.698707	0.226115	0.337761
ENSMUSG00000029162	Khk	ketohexokinase [Source:MGI Symbol;Acc:MGI:1096353]	brown	3	0.8096	1.52911e-05	-0.826096	7.21293e-06	0.827967	6.59161e-06	0.84021	3.55626e-06	0.77251	6.55592e-05	-0.666522	0.00133127	0.704591	0.000523351
ENSMUSG00000029178	Klf3	Kruppel-like factor 3 (basic) [Source:MGI Symbol;Acc:MGI:1342773]	yellow	4	0.872256	5.36262e-07	-0.654003	0.00176029	0.700343	0.000584834	0.837883	4.01407e-06	0.891436	1.33359e-07	-0.788457	3.63064e-05	0.821733	8.86372e-06
ENSMUSG00000029185	Fam114a1	family with sequence similarity 114, member A1 [Source:MGI Symbol;Acc:MGI:1915553]	blue	2	0.789163	3.5328e-05	-0.815784	1.16375e-05	0.830779	5.74521e-06	0.802333	2.08209e-05	0.717128	0.000372851	-0.57561	0.00791484	0.645514	0.00211268
ENSMUSG00000029189	Sel1l3	sel-1 suppressor of lin-12-like 3 (C. elegans) [Source:MGI Symbol;Acc:MGI:1916941]	turquoise	1	-0.845511	2.67901e-06	0.958528	2.96435e-11	-0.954296	6.99875e-11	-0.910339	2.55928e-08	-0.785568	4.05554e-05	0.54298	0.013362	-0.691021	0.00074153
ENSMUSG00000029201	Ugdh	UDP-glucose dehydrogenase [Source:MGI Symbol;Acc:MGI:1306785]	yellow	4	0.953517	8.12408e-11	-0.813156	1.30851e-05	0.839017	3.78487e-06	0.923557	6.39884e-09	0.951612	1.15807e-10	-0.844141	2.88535e-06	0.922271	7.40053e-09
ENSMUSG00000029211	Gabra4	gamma-aminobutyric acid (GABA) A receptor, subunit alpha 4 [Source:MGI Symbol;Acc:MGI:95616]	turquoise	1	-0.905815	3.91881e-08	0.918153	1.15979e-08	-0.927088	4.23619e-09	-0.907013	3.50819e-08	-0.856171	1.46655e-06	0.667441	0.00130358	-0.83535	4.57024e-06
ENSMUSG00000029212	Gabrb1	gamma-aminobutyric acid (GABA) A receptor, subunit beta 1 [Source:MGI Symbol;Acc:MGI:95619]	turquoise	1	-0.67669	0.00105097	0.863865	9.20807e-07	-0.847932	2.34578e-06	-0.709759	0.000456024	-0.616228	0.00381244	0.340156	0.142254	-0.725022	0.000298428
ENSMUSG00000029231	Pdgfra	platelet derived growth factor receptor, alpha polypeptide [Source:MGI Symbol;Acc:MGI:97530]	blue	2	0.899623	6.79141e-08	-0.842785	3.10313e-06	0.880802	2.97052e-07	0.887535	1.80564e-07	0.831326	5.59186e-06	-0.657921	0.0016151	0.762879	9.16333e-05
ENSMUSG00000029245	Epha5	Eph receptor A5 [Source:MGI Symbol;Acc:MGI:99654]	turquoise	1	-0.775468	5.89623e-05	0.95657	4.45807e-11	-0.94901	1.83786e-10	-0.825982	7.2526e-06	-0.690212	0.000756653	0.418874	0.0660284	-0.693601	0.00069497
ENSMUSG00000029249	Rest	RE1-silencing transcription factor [Source:MGI Symbol;Acc:MGI:104897]	brown	3	0.889394	1.56501e-07	-0.851102	1.96443e-06	0.859375	1.21211e-06	0.905782	3.93091e-08	0.858132	1.30585e-06	-0.71711	0.00037303	0.762152	9.39203e-05
ENSMUSG00000029298	Gbp9	guanylate-binding protein 9 [Source:MGI Symbol;Acc:MGI:3605620]	brown	3	0.981778	1.96965e-14	-0.857772	1.3341e-06	0.887361	1.8297e-07	0.972399	7.98914e-13	0.961335	1.59386e-11	-0.874058	4.75154e-07	0.857563	1.35077e-06
ENSMUSG00000029304	Spp1	secreted phosphoprotein 1 [Source:MGI Symbol;Acc:MGI:98389]	blue	2	0.894087	1.07827e-07	-0.831942	5.42377e-06	0.860681	1.12005e-06	0.894722	1.0239e-07	0.868259	6.96948e-07	-0.66817	0.00128199	0.835251	4.59337e-06
ENSMUSG00000029307	Dmp1	dentin matrix protein 1 [Source:MGI Symbol;Acc:MGI:94910]	turquoise	1	-0.545259	0.0129033	0.49169	0.0276725	-0.496515	0.0259562	-0.558576	0.0104704	-0.523316	0.0178916	0.558901	0.010416	-0.396729	0.0832948
ENSMUSG00000029309	Sparcl1	SPARC-like 1 [Source:MGI Symbol;Acc:MGI:108110]	grey	0	-0.954501	6.72627e-11	0.841206	3.3745e-06	-0.859696	1.18889e-06	-0.927505	4.0294e-09	-0.928565	3.54302e-09	0.847466	2.40693e-06	-0.857838	1.32886e-06
ENSMUSG00000029313	Aff1	AF4/FMR2 family, member 1 [Source:MGI Symbol;Acc:MGI:1100819]	red	6	0.911798	2.21989e-08	-0.825626	7.37682e-06	0.851886	1.87894e-06	0.886117	2.01029e-07	0.901034	6.01068e-08	-0.714157	0.00040468	0.937078	1.16709e-09
ENSMUSG00000029334	Prkg2	protein kinase, cGMP-dependent, type II [Source:MGI Symbol;Acc:MGI:108173]	turquoise	1	-0.635241	0.00261621	0.798935	2.39508e-05	-0.803686	1.9677e-05	-0.72028	0.000341427	-0.575832	0.00788533	0.340938	0.14128	-0.507411	0.0223889
ENSMUSG00000029335	Bmp3	bone morphogenetic protein 3 [Source:MGI Symbol;Acc:MGI:88179]	turquoise	1	-0.592647	0.00589302	0.764508	8.66811e-05	-0.750623	0.000137321	-0.612729	0.00407558	-0.547871	0.0123933	0.260007	0.268254	-0.691213	0.000737967
ENSMUSG00000029343	Crybb1	crystallin, beta B1 [Source:MGI Symbol;Acc:MGI:104992]	blue	2	0.954118	7.24193e-11	-0.932196	2.24557e-09	0.94824	2.09753e-10	0.976905	1.63303e-13	0.925607	5.04846e-09	-0.76702	7.94982e-05	0.846359	2.55782e-06
ENSMUSG00000029359	Tesc	tescalcin [Source:MGI Symbol;Acc:MGI:1930803]	green	5	-0.74887	0.00014523	0.468287	0.0373032	-0.50499	0.0231457	-0.710381	0.000448445	-0.761553	9.58411e-05	0.851808	1.8872e-06	-0.574947	0.00800376
ENSMUSG00000029381	Shroom3	shroom family member 3 [Source:MGI Symbol;Acc:MGI:1351655]	blue	2	0.845563	2.67148e-06	-0.747674	0.000150848	0.789185	3.52976e-05	0.790694	3.32853e-05	0.794922	2.81658e-05	-0.608183	0.00443971	0.833232	5.08567e-06
ENSMUSG00000029403	Cdkl2	cyclin-dependent kinase-like 2 (CDC2-related kinase) [Source:MGI Symbol;Acc:MGI:1858227]	turquoise	1	-0.708244	0.00047496	0.874054	4.75285e-07	-0.87654	4.00991e-07	-0.754074	0.000122819	-0.617541	0.00371737	0.324985	0.162087	-0.630403	0.00288584
ENSMUSG00000029405	G3bp2	GTPase activating protein (SH3 domain) binding protein 2 [Source:MGI Symbol;Acc:MGI:2442040]	turquoise	1	-0.832315	5.32409e-06	0.967742	3.19562e-12	-0.961426	1.56109e-11	-0.88505	2.17746e-07	-0.765792	8.29418e-05	0.522582	0.0180817	-0.728595	0.000269161
ENSMUSG00000029413	Naaa	N-acylethanolamine acid amidase [Source:MGI Symbol;Acc:MGI:1914361]	blue	2	0.501751	0.0241897	-0.804751	1.88147e-05	0.79459	2.85409e-05	0.584618	0.00678516	0.382268	0.0962432	-0.0373698	0.875705	0.390334	0.0888508
ENSMUSG00000029428	Stx2	syntaxin 2 [Source:MGI Symbol;Acc:MGI:108059]	brown	3	0.827368	6.78539e-06	-0.816274	1.13835e-05	0.826706	7.00491e-06	0.840594	3.48516e-06	0.774984	6.00009e-05	-0.677916	0.00102082	0.677517	0.00103056
ENSMUSG00000029456	Acad10	acyl-Coenzyme A dehydrogenase family, member 10 [Source:MGI Symbol;Acc:MGI:1919235]	blue	2	0.20621	0.383073	-0.538412	0.0143211	0.497485	0.0256215	0.240792	0.306467	0.0742288	0.755788	0.153048	0.519451	0.150399	0.52679
ENSMUSG00000029467	Atp2a2	ATPase, Ca++ transporting, cardiac muscle, slow twitch 2 [Source:MGI Symbol;Acc:MGI:88110]	turquoise	1	-0.881521	2.82061e-07	0.97342	5.71185e-13	-0.97873	7.83501e-14	-0.921844	7.76215e-09	-0.810856	1.44781e-05	0.575763	0.00789452	-0.758705	0.000105442
ENSMUSG00000029468	P2rx7	purinergic receptor P2X, ligand-gated ion channel, 7 [Source:MGI Symbol;Acc:MGI:1339957]	blue	2	0.982042	1.72849e-14	-0.890658	1.41794e-07	0.918814	1.08078e-08	0.966043	5.0398e-12	0.952649	9.56587e-11	-0.784865	4.16509e-05	0.911713	2.23863e-08
ENSMUSG00000029470	P2rx4	purinergic receptor P2X, ligand-gated ion channel 4 [Source:MGI Symbol;Acc:MGI:1338859]	grey	0	0.965387	5.97358e-12	-0.83172	5.48379e-06	0.874319	4.66813e-07	0.92352	6.42606e-09	0.911606	2.26225e-08	-0.778436	5.29276e-05	0.859144	1.22909e-06
ENSMUSG00000029471	Camkk2	calcium/calmodulin-dependent protein kinase kinase 2, beta [Source:MGI Symbol;Acc:MGI:2444812]	turquoise	1	-0.881908	2.74286e-07	0.920169	9.3356e-09	-0.940334	7.32151e-10	-0.908083	3.17388e-08	-0.814532	1.23091e-05	0.600183	0.00514574	-0.749679	0.000141531
ENSMUSG00000029484	Anxa3	annexin A3 [Source:MGI Symbol;Acc:MGI:1201378]	grey	0	0.996614	5.49079e-21	-0.858054	1.31193e-06	0.894064	1.08034e-07	0.964588	7.31411e-12	0.969064	2.20331e-12	-0.846422	2.54905e-06	0.917081	1.29873e-08
ENSMUSG00000029513	Prkab1	protein kinase, AMP-activated, beta 1 non-catalytic subunit [Source:MGI Symbol;Acc:MGI:1336167]	brown	3	0.683053	0.000902309	-0.809018	1.56815e-05	0.797538	2.53521e-05	0.776699	5.63912e-05	0.630756	0.00286543	-0.495195	0.0264171	0.465244	0.0387255
ENSMUSG00000029528	Pxn	paxillin [Source:MGI Symbol;Acc:MGI:108295]	blue	2	0.89502	9.99224e-08	-0.915767	1.48871e-08	0.928374	3.62642e-09	0.90639	3.71671e-08	0.84921	2.18494e-06	-0.666782	0.00132339	0.829801	6.02801e-06
ENSMUSG00000029545	Acads	acyl-Coenzyme A dehydrogenase, short chain [Source:MGI Symbol;Acc:MGI:87868]	blue	2	0.942711	5.12313e-10	-0.920854	8.66138e-09	0.947133	2.52694e-10	0.93307	2.0046e-09	0.879276	3.31155e-07	-0.69194	0.00072465	0.848038	2.33205e-06
ENSMUSG00000029560	Snx8	sorting nexin 8 [Source:MGI Symbol;Acc:MGI:2443816]	blue	2	0.819986	9.61113e-06	-0.808143	1.62839e-05	0.813352	1.29722e-05	0.833282	5.07308e-06	0.813936	1.26402e-05	-0.670274	0.00122129	0.79623	2.67269e-05
ENSMUSG00000029561	Oasl2	2'-5' oligoadenylate synthetase-like 2 [Source:MGI Symbol;Acc:MGI:1344390]	grey	0	0.979615	5.3623e-14	-0.856215	1.46276e-06	0.891955	1.27982e-07	0.958719	2.84559e-11	0.948312	2.07197e-10	-0.838953	3.7975e-06	0.875666	4.25851e-07
ENSMUSG00000029563	Foxp2	forkhead box P2 [Source:MGI Symbol;Acc:MGI:2148705]	turquoise	1	-0.756927	0.000111848	0.801769	2.13143e-05	-0.821186	9.09211e-06	-0.782014	4.63649e-05	-0.685222	0.000855866	0.479103	0.0325725	-0.643492	0.0022048
ENSMUSG00000029570	Lfng	LFNG O-fucosylpeptide 3-beta-N-acetylglucosaminyltransferase [Source:MGI Symbol;Acc:MGI:1095413]	blue	2	0.774363	6.1357e-05	-0.836297	4.35511e-06	0.85876	1.25776e-06	0.778564	5.2679e-05	0.68765	0.00080631	-0.459742	0.0414043	0.702758	0.000549175
ENSMUSG00000029614	Rpl6	ribosomal protein L6 [Source:MGI Symbol;Acc:MGI:108057]	blue	2	0.767877	7.71681e-05	-0.945394	3.3599e-10	0.948042	2.1692e-10	0.82646	7.08819e-06	0.677404	0.00103334	-0.39171	0.087633	0.651164	0.00187219
ENSMUSG00000029622	Arpc1b	actin related protein 2/3 complex, subunit 1B [Source:MGI Symbol;Acc:MGI:1343142]	grey	0	0.994135	7.63964e-19	-0.887839	1.76413e-07	0.915235	1.57241e-08	0.978974	7.06845e-14	0.973909	4.84185e-13	-0.842268	3.18972e-06	0.918796	1.0829e-08
ENSMUSG00000029625	Cpsf4	cleavage and polyadenylation specific factor 4 [Source:MGI Symbol;Acc:MGI:1861602]	blue	2	0.733607	0.000232257	-0.875888	4.1939e-07	0.872137	5.40537e-07	0.790103	3.40615e-05	0.645123	0.00213023	-0.45656	0.0430174	0.574796	0.00802411
ENSMUSG00000029634	Rnf6	ring finger protein (C3H2C3 type) 6 [Source:MGI Symbol;Acc:MGI:1921382]	turquoise	1	-0.82015	9.53898e-06	0.951685	1.14271e-10	-0.947949	2.2036e-10	-0.87612	4.12751e-07	-0.750952	0.000135876	0.509846	0.0216475	-0.696691	0.000642491
ENSMUSG00000029650	Slc46a3	solute carrier family 46, member 3 [Source:MGI Symbol;Acc:MGI:1918956]	blue	2	0.807753	1.65593e-05	-0.786951	3.84696e-05	0.81263	1.33928e-05	0.83768	4.05648e-06	0.796226	2.67305e-05	-0.566718	0.00917624	0.732675	0.00023877
ENSMUSG00000029651	Mtus2	microtubule associated tumor suppressor candidate 2 [Source:MGI Symbol;Acc:MGI:1915388]	turquoise	1	-0.840741	3.45829e-06	0.908384	3.08485e-08	-0.9164	1.39433e-08	-0.898273	7.61998e-08	-0.769904	7.1889e-05	0.571713	0.00844892	-0.633338	0.00271968
ENSMUSG00000029657	Hsph1	heat shock 105kDa/110kDa protein 1 [Source:MGI Symbol;Acc:MGI:105053]	turquoise	1	-0.701504	0.00056745	0.801583	2.14789e-05	-0.804209	1.92493e-05	-0.803469	1.98562e-05	-0.65154	0.00185705	0.516055	0.0198452	-0.437658	0.0536227
ENSMUSG00000029659	Medag	mesenteric estrogen dependent adipogenesis [Source:MGI Symbol;Acc:MGI:1917967]	turquoise	1	-0.60743	0.00450255	0.609052	0.00436809	-0.607132	0.00452762	-0.636924	0.00252748	-0.617952	0.00368801	0.502723	0.0238727	-0.606853	0.00455123
ENSMUSG00000029669	Tspan12	tetraspanin 12 [Source:MGI Symbol;Acc:MGI:1889818]	yellow	4	0.779287	5.12979e-05	-0.726064	0.00028963	0.730581	0.000253981	0.813434	1.29251e-05	0.830918	5.70583e-06	-0.708279	0.000474504	0.795873	2.71125e-05
ENSMUSG00000029675	Eln	elastin [Source:MGI Symbol;Acc:MGI:95317]	brown	3	0.728541	0.000269586	-0.772827	6.4823e-05	0.78043	4.91773e-05	0.787814	3.72163e-05	0.6729	0.00114897	-0.52397	0.0177235	0.525487	0.0173383
ENSMUSG00000029687	Ezh2	enhancer of zeste 2 polycomb repressive complex 2 subunit [Source:MGI Symbol;Acc:MGI:107940]	grey	0	0.855092	1.56204e-06	-0.765812	8.28849e-05	0.784294	4.25604e-05	0.832209	5.35228e-06	0.810203	1.48962e-05	-0.730665	0.000253355	0.722401	0.00032159
ENSMUSG00000029710	Ephb4	Eph receptor B4 [Source:MGI Symbol;Acc:MGI:104757]	yellow	4	0.906086	3.82236e-08	-0.784307	4.25396e-05	0.805267	1.84088e-05	0.895542	9.57286e-08	0.90513	4.17222e-08	-0.810545	1.46757e-05	0.828388	6.45818e-06
ENSMUSG00000029718	Pcolce	procollagen C-endopeptidase enhancer protein [Source:MGI Symbol;Acc:MGI:105099]	blue	2	0.6982	0.000618105	-0.752165	0.000130668	0.76512	8.48815e-05	0.738719	0.000199157	0.630955	0.00285395	-0.43399	0.0558927	0.550418	0.0119118
ENSMUSG00000029723	Tsc22d4	TSC22 domain family, member 4 [Source:MGI Symbol;Acc:MGI:1926079]	blue	2	0.920742	8.76843e-09	-0.954468	6.76853e-11	0.960255	2.03458e-11	0.963303	1.00316e-11	0.896027	9.19705e-08	-0.696081	0.000652571	0.844651	2.80705e-06
ENSMUSG00000029730	Mcm7	minichromosome maintenance complex component 7 [Source:MGI Symbol;Acc:MGI:1298398]	grey	0	0.894506	1.04212e-07	-0.864005	9.12825e-07	0.883399	2.46029e-07	0.890603	1.42407e-07	0.832606	5.24751e-06	-0.698814	0.000608419	0.764317	8.7249e-05
ENSMUSG00000029757	Dync1i1	dynein cytoplasmic 1 intermediate chain 1 [Source:MGI Symbol;Acc:MGI:107743]	turquoise	1	-0.933116	1.99254e-09	0.864901	8.6303e-07	-0.877906	3.64645e-07	-0.922645	7.09551e-09	-0.899745	6.7202e-08	0.786108	3.97293e-05	-0.837357	4.12459e-06
ENSMUSG00000029771	Irf5	interferon regulatory factor 5 [Source:MGI Symbol;Acc:MGI:1350924]	yellow	4	0.950544	1.40405e-10	-0.728778	0.000267733	0.771077	6.89782e-05	0.903424	4.86703e-08	0.966053	5.02723e-12	-0.894011	1.08494e-07	0.916288	1.41062e-08
ENSMUSG00000029797	Sspo	SCO-spondin [Source:MGI Symbol;Acc:MGI:2674311]	blue	2	0.913609	1.85448e-08	-0.873371	4.97674e-07	0.887663	1.78799e-07	0.91243	2.08573e-08	0.884183	2.32223e-07	-0.770431	7.05664e-05	0.828743	6.34782e-06
ENSMUSG00000029798	Herc6	hect domain and RLD 6 [Source:MGI Symbol;Acc:MGI:1914388]	grey	0	0.901397	5.82298e-08	-0.746783	0.000155154	0.783599	4.36904e-05	0.869697	6.34851e-07	0.863857	9.21248e-07	-0.807115	1.70177e-05	0.769253	7.35497e-05
ENSMUSG00000029804	Herc3	hect domain and RLD 3 [Source:MGI Symbol;Acc:MGI:1921248]	turquoise	1	-0.847885	2.35181e-06	0.93763	1.08027e-09	-0.935943	1.36498e-09	-0.872063	5.43193e-07	-0.792098	3.15025e-05	0.549842	0.0120193	-0.803152	2.01219e-05
ENSMUSG00000029810	Tmem176b	transmembrane protein 176B [Source:MGI Symbol;Acc:MGI:1916348]	blue	2	0.989039	2.08476e-16	-0.907277	3.42281e-08	0.934164	1.73509e-09	0.983559	7.85507e-15	0.96252	1.20966e-11	-0.812613	1.34028e-05	0.902324	5.36689e-08
ENSMUSG00000029816	Gpnmb	glycoprotein (transmembrane) nmb [Source:MGI Symbol;Acc:MGI:1934765]	grey	0	0.978275	9.4623e-14	-0.834842	4.68955e-06	0.871641	5.58653e-07	0.933212	1.96744e-09	0.94686	2.64444e-10	-0.804664	1.8884e-05	0.919899	9.61425e-09
ENSMUSG00000029822	Osbpl3	oxysterol binding protein-like 3 [Source:MGI Symbol;Acc:MGI:1918970]	turquoise	1	-0.703844	0.000533749	0.844163	2.882e-06	-0.841812	3.26799e-06	-0.777645	5.44804e-05	-0.630881	0.00285826	0.404927	0.0765524	-0.520846	0.0185381
ENSMUSG00000029826	Zc3hav1	zinc finger CCCH type, antiviral 1 [Source:MGI Symbol;Acc:MGI:1926031]	brown	3	0.972506	7.7179e-13	-0.884005	2.35299e-07	0.911112	2.37424e-08	0.9742	4.38043e-13	0.948578	1.97982e-10	-0.824589	7.74996e-06	0.865319	8.4063e-07
ENSMUSG00000029840	Mtpn	myotrophin [Source:MGI Symbol;Acc:MGI:99445]	turquoise	1	-0.800702	2.22756e-05	0.95868	2.86974e-11	-0.948354	2.05705e-10	-0.835185	4.60871e-06	-0.730015	0.000258231	0.464592	0.039036	-0.763436	8.99141e-05
ENSMUSG00000029868	Trpv6	transient receptor potential cation channel, subfamily V, member 6 [Source:MGI Symbol;Acc:MGI:1927259]	turquoise	1	-0.465868	0.0384305	0.503228	0.0237093	-0.510573	0.02143	-0.461592	0.0404882	-0.40674	0.0751179	0.360885	0.117999	-0.405892	0.0757865
ENSMUSG00000029878	Dbpht2	DNA binding protein with his-thr domain [Source:MGI Symbol;Acc:MGI:2679513]	turquoise	1	-0.641095	0.0023183	0.826412	7.10457e-06	-0.809839	1.51337e-05	-0.72899	0.000266079	-0.611729	0.00415345	0.355552	0.123933	-0.593436	0.00581084
ENSMUSG00000029915	Clec5a	C-type lectin domain family 5, member a [Source:MGI Symbol;Acc:MGI:1345151]	brown	3	0.983653	7.46275e-15	-0.867184	7.46784e-07	0.896962	8.50894e-08	0.971731	9.88331e-13	0.966801	4.12432e-12	-0.841927	3.24813e-06	0.892009	1.2743e-07
ENSMUSG00000029919	Hpgds	hematopoietic prostaglandin D synthase [Source:MGI Symbol;Acc:MGI:1859384]	brown	3	0.979957	4.61138e-14	-0.869916	6.25825e-07	0.899917	6.62143e-08	0.968106	2.8889e-12	0.949933	1.56454e-10	-0.825738	7.33755e-06	0.857258	1.37546e-06
ENSMUSG00000029925	Tbxas1	thromboxane A synthase 1, platelet [Source:MGI Symbol;Acc:MGI:98497]	blue	2	0.977522	1.28236e-13	-0.907523	3.34492e-08	0.929013	3.35356e-09	0.98334	8.84294e-15	0.96205	1.35093e-11	-0.802984	2.02633e-05	0.900044	6.54941e-08
ENSMUSG00000029994	Anxa4	annexin A4 [Source:MGI Symbol;Acc:MGI:88030]	brown	3	0.978252	9.55443e-14	-0.886808	1.9082e-07	0.911391	2.31033e-08	0.98619	1.65105e-15	0.961378	1.57832e-11	-0.829745	6.04461e-06	0.861385	1.07302e-06
ENSMUSG00000030000	Add2	adducin 2 (beta) [Source:MGI Symbol;Acc:MGI:87919]	turquoise	1	-0.844373	2.84953e-06	0.902995	5.05698e-08	-0.911884	2.20124e-08	-0.880754	2.98058e-07	-0.777374	5.5022e-05	0.571621	0.00846187	-0.707867	0.000479772
ENSMUSG00000030020	Prickle2	prickle planar cell polarity protein 2 [Source:MGI Symbol;Acc:MGI:1925144]	turquoise	1	-0.877782	3.67823e-07	0.957263	3.86728e-11	-0.959189	2.57166e-11	-0.921463	8.09774e-09	-0.817972	1.05408e-05	0.60125	0.00504655	-0.750558	0.000137608
ENSMUSG00000030029	Lrig1	leucine-rich repeats and immunoglobulin-like domains 1 [Source:MGI Symbol;Acc:MGI:107935]	brown	3	0.975357	2.91067e-13	-0.860623	1.12401e-06	0.890844	1.3974e-07	0.961091	1.68522e-11	0.963049	1.06638e-11	-0.833954	4.90468e-06	0.906758	3.59205e-08
ENSMUSG00000030034	Ino80b	INO80 complex subunit B [Source:MGI Symbol;Acc:MGI:1917270]	blue	2	0.427092	0.0603601	-0.622371	0.0033845	0.624609	0.00323885	0.478167	0.0329625	0.303457	0.19338	-0.13739	0.563523	0.238912	0.310374
ENSMUSG00000030035	Wbp1	WW domain binding protein 1 [Source:MGI Symbol;Acc:MGI:104710]	blue	2	0.383785	0.0948192	-0.722286	0.000322639	0.674286	0.00111229	0.4941	0.0268043	0.327474	0.158709	-0.0488082	0.838085	0.375053	0.103227
ENSMUSG00000030047	Arhgap25	Rho GTPase activating protein 25 [Source:MGI Symbol;Acc:MGI:2443687]	red	6	0.658154	0.00160676	-0.344892	0.136427	0.38631	0.0924847	0.556751	0.0107799	0.737716	0.000205316	-0.75757	0.000109492	0.817265	1.08848e-05
ENSMUSG00000030064	Frmd4b	FERM domain containing 4B [Source:MGI Symbol;Acc:MGI:2141794]	brown	3	0.838751	3.83763e-06	-0.855033	1.56744e-06	0.858252	1.29652e-06	0.904254	4.51723e-08	0.82217	8.68478e-06	-0.649582	0.00193708	0.655289	0.00171147
ENSMUSG00000030067	Foxp1	forkhead box P1 [Source:MGI Symbol;Acc:MGI:1914004]	turquoise	1	-0.746631	0.000155899	0.860187	1.15414e-06	-0.8604	1.13933e-06	-0.766041	8.22331e-05	-0.673194	0.0011411	0.429537	0.0587468	-0.710652	0.000445175
ENSMUSG00000030088	Aldh1l1	aldehyde dehydrogenase 1 family, member L1 [Source:MGI Symbol;Acc:MGI:1340024]	blue	2	0.870248	6.12379e-07	-0.950875	1.32342e-10	0.950338	1.45644e-10	0.912849	2.0008e-08	0.833486	5.02122e-06	-0.590174	0.00615693	0.807746	1.65645e-05
ENSMUSG00000030092	Cntn6	contactin 6 [Source:MGI Symbol;Acc:MGI:1858223]	turquoise	1	-0.573062	0.00826083	0.811332	1.41798e-05	-0.788045	3.68868e-05	-0.668675	0.00126718	-0.521866	0.0182689	0.234087	0.320539	-0.503704	0.0235557
ENSMUSG00000030095	Tmem43	transmembrane protein 43 [Source:MGI Symbol;Acc:MGI:1921372]	brown	3	0.972465	7.82125e-13	-0.849255	2.17939e-06	0.880624	3.00848e-07	0.951914	1.09582e-10	0.950678	1.37075e-10	-0.835624	4.5071e-06	0.887728	1.77913e-07
ENSMUSG00000030104	Edem1	ER degradation enhancer, mannosidase alpha-like 1 [Source:MGI Symbol;Acc:MGI:2180139]	brown	3	0.937636	1.07931e-09	-0.788944	3.56287e-05	0.816995	1.10186e-05	0.913055	1.96013e-08	0.917958	1.184e-08	-0.838444	3.89933e-06	0.833155	5.10523e-06
ENSMUSG00000030105	Arl8b	ADP-ribosylation factor-like 8B [Source:MGI Symbol;Acc:MGI:1914416]	turquoise	1	-0.828381	6.46055e-06	0.970307	1.53013e-12	-0.960045	2.13164e-11	-0.868363	6.92278e-07	-0.753508	0.000125106	0.487183	0.0293555	-0.735381	0.000220276
ENSMUSG00000030107	Usp18	ubiquitin specific peptidase 18 [Source:MGI Symbol;Acc:MGI:1344364]	grey	0	0.965955	5.15761e-12	-0.857897	1.32427e-06	0.888756	1.64416e-07	0.953602	7.99381e-11	0.93878	9.17539e-10	-0.829808	6.02606e-06	0.86619	7.956e-07
ENSMUSG00000030111	A2m	alpha-2-macroglobulin [Source:MGI Symbol;Acc:MGI:2449119]	grey	0	0.996144	1.76643e-20	-0.882911	2.54975e-07	0.912753	2.01998e-08	0.97698	1.58631e-13	0.969669	1.84828e-12	-0.84282	3.09733e-06	0.908922	2.93149e-08
ENSMUSG00000030124	Lag3	lymphocyte-activation gene 3 [Source:MGI Symbol;Acc:MGI:106588]	grey	0	0.997702	1.6849e-22	-0.886021	2.02487e-07	0.914895	1.6281e-08	0.983214	9.45692e-15	0.976031	2.27397e-13	-0.839131	3.76263e-06	0.912398	2.09234e-08
ENSMUSG00000030137	Tuba8	tubulin, alpha 8 [Source:MGI Symbol;Acc:MGI:1858225]	green	5	-0.667303	0.00130772	0.450231	0.0463702	-0.464752	0.0389596	-0.634589	0.00265128	-0.702266	0.000556282	0.81774	1.06524e-05	-0.608603	0.00440495
ENSMUSG00000030145	Zfp248	zinc finger protein 248 [Source:MGI Symbol;Acc:MGI:1919970]	turquoise	1	-0.655643	0.00169824	0.793736	2.95285e-05	-0.780743	4.86105e-05	-0.678635	0.00100349	-0.597805	0.00537259	0.373518	0.104759	-0.630241	0.00289527
ENSMUSG00000030157	Clec2d	C-type lectin domain family 2, member d [Source:MGI Symbol;Acc:MGI:2135589]	brown	3	0.906058	3.8323e-08	-0.851262	1.94663e-06	0.873403	4.96613e-07	0.939031	8.85079e-10	0.867482	7.32676e-07	-0.734632	0.00022527	0.695735	0.000658363
ENSMUSG00000030199	Etv6	ets variant 6 [Source:MGI Symbol;Acc:MGI:109336]	red	6	0.782417	4.56731e-05	-0.499302	0.0250036	0.554508	0.0111703	0.692088	0.000721964	0.810124	1.49473e-05	-0.791627	3.2091e-05	0.823886	8.01223e-06
ENSMUSG00000030208	Emp1	epithelial membrane protein 1 [Source:MGI Symbol;Acc:MGI:107941]	blue	2	0.98627	1.56703e-15	-0.863392	9.48308e-07	0.89843	7.51895e-08	0.960219	2.05062e-11	0.951406	1.20227e-10	-0.823978	7.9774e-06	0.892566	1.21894e-07
ENSMUSG00000030209	Grin2b	glutamate receptor, ionotropic, NMDA2B (epsilon 2) [Source:MGI Symbol;Acc:MGI:95821]	turquoise	1	-0.577662	0.00764489	0.747685	0.000150798	-0.740441	0.000188962	-0.609884	0.00430039	-0.541085	0.0137536	0.240393	0.307294	-0.691234	0.000737584
ENSMUSG00000030218	Mgp	matrix Gla protein [Source:MGI Symbol;Acc:MGI:96976]	brown	3	0.768605	7.52349e-05	-0.840516	3.49943e-06	0.848322	2.2956e-06	0.852849	1.77829e-06	0.743262	0.000173215	-0.566469	0.00921376	0.626911	0.00309456
ENSMUSG00000030220	Arhgdib	Rho, GDP dissociation inhibitor (GDI) beta [Source:MGI Symbol;Acc:MGI:101940]	brown	3	0.986654	1.2159e-15	-0.879453	3.27028e-07	0.914953	1.61845e-08	0.962537	1.20492e-11	0.947268	2.47086e-10	-0.801106	2.19074e-05	0.894289	1.06071e-07
ENSMUSG00000030222	Rerg	RAS-like, estrogen-regulated, growth-inhibitor [Source:MGI Symbol;Acc:MGI:2665139]	turquoise	1	-0.588141	0.00638105	0.595349	0.00561552	-0.581044	0.00721638	-0.622797	0.00335635	-0.575958	0.00786858	0.516436	0.0197387	-0.475336	0.0341637
ENSMUSG00000030247	Kcnj8	potassium inwardly-rectifying channel, subfamily J, member 8 [Source:MGI Symbol;Acc:MGI:1100508]	blue	2	0.763721	8.90433e-05	-0.773982	6.22021e-05	0.794152	2.90442e-05	0.775423	5.90594e-05	0.703492	0.0005387	-0.502111	0.0240721	0.647038	0.0020454
ENSMUSG00000030249	Abcc9	ATP-binding cassette, sub-family C (CFTR/MRP), member 9 [Source:MGI Symbol;Acc:MGI:1352630]	yellow	4	0.896558	8.80016e-08	-0.750606	0.000137394	0.773599	6.30609e-05	0.882601	2.60811e-07	0.906643	3.63067e-08	-0.822579	8.52031e-06	0.838746	3.83859e-06
ENSMUSG00000030255	Sspn	sarcospan [Source:MGI Symbol;Acc:MGI:1353511]	brown	3	0.710179	0.000450902	-0.76686	7.99413e-05	0.762018	9.43455e-05	0.826208	7.17461e-06	0.72683	0.000283297	-0.57248	0.00834163	0.534952	0.0150838
ENSMUSG00000030270	Cpne9	copine family member IX [Source:MGI Symbol;Acc:MGI:2443052]	turquoise	1	-0.74253	0.000177191	0.705305	0.000513577	-0.717851	0.000365431	-0.763781	8.88627e-05	-0.709064	0.000464635	0.558112	0.0105484	-0.574077	0.00812163
ENSMUSG00000030271	Ogg1	8-oxoguanine DNA-glycosylase 1 [Source:MGI Symbol;Acc:MGI:1097693]	blue	2	0.56485	0.00946091	-0.688003	0.000799299	0.696443	0.00064658	0.63322	0.00272621	0.514443	0.0203011	-0.35341	0.126376	0.463089	0.0397581
ENSMUSG00000030281	Il17rc	interleukin 17 receptor C [Source:MGI Symbol;Acc:MGI:2159336]	blue	2	0.706486	0.000497744	-0.890654	1.4184e-07	0.886852	1.90183e-07	0.780905	4.83196e-05	0.610047	0.0042873	-0.358992	0.120082	0.523056	0.0179587
ENSMUSG00000030283	St8sia1	ST8 alpha-N-acetyl-neuraminide alpha-2,8-sialyltransferase 1 [Source:MGI Symbol;Acc:MGI:106011]	turquoise	1	-0.693615	0.000694715	0.834604	4.74636e-06	-0.818613	1.02368e-05	-0.794916	2.81725e-05	-0.70572	0.000507964	0.486102	0.0297707	-0.658662	0.00158878
ENSMUSG00000030287	Itpr2	inositol 1,4,5-triphosphate receptor 2 [Source:MGI Symbol;Acc:MGI:99418]	yellow	4	0.917568	1.23391e-08	-0.790404	3.36648e-05	0.80926	1.55181e-05	0.947813	2.25492e-10	0.957385	3.77043e-11	-0.880516	3.03185e-07	0.818916	1.00959e-05
ENSMUSG00000030302	Atp2b2	ATPase, Ca++ transporting, plasma membrane 2 [Source:MGI Symbol;Acc:MGI:105368]	turquoise	1	-0.924596	5.67918e-09	0.949972	1.55379e-10	-0.95828	3.12526e-11	-0.956328	4.68268e-11	-0.877994	3.62406e-07	0.687787	0.000803587	-0.810276	1.48486e-05
ENSMUSG00000030307	Slc6a11	solute carrier family 6 (neurotransmitter transporter, GABA), member 11 [Source:MGI Symbol;Acc:MGI:95630]	green	5	-0.62345	0.00331362	0.290966	0.213279	-0.331904	0.152818	-0.551151	0.0117761	-0.690642	0.000748579	0.868952	6.66389e-07	-0.6202	0.00353092
ENSMUSG00000030310	Slc6a1	solute carrier family 6 (neurotransmitter transporter, GABA), member 1 [Source:MGI Symbol;Acc:MGI:95627]	green	5	-0.848861	2.22781e-06	0.513935	0.0204466	-0.565844	0.00930858	-0.76293	9.14736e-05	-0.877194	3.832e-07	0.953787	7.71779e-11	-0.814165	1.25118e-05
ENSMUSG00000030313	Dennd5b	DENN/MADD domain containing 5B [Source:MGI Symbol;Acc:MGI:2444273]	turquoise	1	-0.706761	0.000494121	0.947999	2.1851e-10	-0.922421	7.27716e-09	-0.803539	1.97984e-05	-0.636953	0.00252598	0.351549	0.128526	-0.588552	0.00633518
ENSMUSG00000030319	Cand2	cullin-associated and neddylation-dissociated 2 (putative) [Source:MGI Symbol;Acc:MGI:1914338]	blue	2	0.849463	2.15419e-06	-0.914424	1.70801e-08	0.926054	4.79039e-09	0.876039	4.1508e-07	0.779277	5.13175e-05	-0.5435	0.0132562	0.732353	0.000241055
ENSMUSG00000030339	Ltbr	lymphotoxin B receptor [Source:MGI Symbol;Acc:MGI:104875]	blue	2	0.974126	4.49393e-13	-0.903469	4.84719e-08	0.927343	4.10878e-09	0.970487	1.44949e-12	0.951834	1.11205e-10	-0.787559	3.75838e-05	0.911343	2.32137e-08
ENSMUSG00000030340	Scnn1a	sodium channel, nonvoltage-gated 1 alpha [Source:MGI Symbol;Acc:MGI:101782]	blue	2	0.325628	0.161209	-0.465004	0.0388398	0.471698	0.035757	0.337056	0.14616	0.230766	0.327647	-0.112784	0.635912	0.266925	0.255265
ENSMUSG00000030341	Tnfrsf1a	tumor necrosis factor receptor superfamily, member 1a [Source:MGI Symbol;Acc:MGI:1314884]	grey	0	0.994316	5.75707e-19	-0.872493	5.27862e-07	0.902181	5.43526e-08	0.975102	3.1907e-13	0.980336	3.88817e-14	-0.844881	2.77223e-06	0.932932	2.04092e-09
ENSMUSG00000030342	Cd9	CD9 antigen [Source:MGI Symbol;Acc:MGI:88348]	brown	3	0.995797	3.82635e-20	-0.868505	6.85954e-07	0.898907	7.22002e-08	0.982471	1.39269e-14	0.98357	7.80818e-15	-0.860126	1.15841e-06	0.915086	1.59655e-08
ENSMUSG00000030350	Prmt8	protein arginine N-methyltransferase 8 [Source:MGI Symbol;Acc:MGI:3043083]	turquoise	1	-0.948446	2.02505e-10	0.827501	6.74183e-06	-0.861367	1.0742e-06	-0.915879	1.47158e-08	-0.913037	1.9637e-08	0.799669	2.32427e-05	-0.862408	1.00779e-06
ENSMUSG00000030351	Tspan11	tetraspanin 11 [Source:MGI Symbol;Acc:MGI:1915748]	turquoise	1	-0.866791	7.65742e-07	0.84291	3.08244e-06	-0.857296	1.37234e-06	-0.910819	2.44289e-08	-0.841177	3.37974e-06	0.691267	0.00073697	-0.682762	0.000908686
ENSMUSG00000030376	Slc8a2	solute carrier family 8 (sodium/calcium exchanger), member 2 [Source:MGI Symbol;Acc:MGI:107996]	turquoise	1	-0.902901	5.09947e-08	0.859739	1.18585e-06	-0.885184	2.15584e-07	-0.890705	1.41276e-07	-0.826288	7.14695e-06	0.658608	0.00159068	-0.751627	0.000132958
ENSMUSG00000030403	Vasp	vasodilator-stimulated phosphoprotein [Source:MGI Symbol;Acc:MGI:109268]	brown	3	0.991555	2.01279e-17	-0.881413	2.84272e-07	0.913964	1.78929e-08	0.978069	1.0295e-13	0.964009	8.44504e-12	-0.829412	6.14388e-06	0.895971	9.23949e-08
ENSMUSG00000030406	Gipr	gastric inhibitory polypeptide receptor [Source:MGI Symbol;Acc:MGI:1352753]	blue	2	0.565718	0.00932784	-0.797184	2.57173e-05	0.772825	6.48282e-05	0.680227	0.00096599	0.524351	0.0176259	-0.303017	0.194058	0.441991	0.0510315
ENSMUSG00000030409	Dmpk	dystrophia myotonica-protein kinase [Source:MGI Symbol;Acc:MGI:94906]	blue	2	0.860399	1.13939e-06	-0.829085	6.24301e-06	0.839709	3.65068e-06	0.843107	3.05015e-06	0.850737	2.00541e-06	-0.679157	0.00099106	0.907723	3.28284e-08
ENSMUSG00000030413	Pglyrp1	peptidoglycan recognition protein 1 [Source:MGI Symbol;Acc:MGI:1345092]	blue	2	0.72828	0.000271643	-0.761299	9.66639e-05	0.7681	7.65713e-05	0.757729	0.000108919	0.717629	0.000367693	-0.530003	0.0162312	0.736292	0.00021433
ENSMUSG00000030428	Ttyh1	tweety family member 1 [Source:MGI Symbol;Acc:MGI:1889007]	green	5	-0.88394	2.36429e-07	0.583399	0.00692984	-0.630564	0.00287651	-0.831756	5.47398e-06	-0.910933	2.41589e-08	0.970477	1.45373e-12	-0.776907	5.59652e-05
ENSMUSG00000030465	Psd3	pleckstrin and Sec7 domain containing 3 [Source:MGI Symbol;Acc:MGI:1918215]	turquoise	1	-0.787545	3.76039e-05	0.948147	2.13098e-10	-0.940186	7.4823e-10	-0.848554	2.26623e-06	-0.731728	0.000245554	0.475759	0.0339819	-0.730205	0.000256794
ENSMUSG00000030469	Zfp719	zinc finger protein 719 [Source:MGI Symbol;Acc:MGI:2444708]	turquoise	1	-0.658253	0.00160325	0.859592	1.19643e-06	-0.837121	4.17489e-06	-0.769045	7.40865e-05	-0.626686	0.00310845	0.392128	0.0872654	-0.553156	0.0114112
ENSMUSG00000030494	Rhpn2	rhophilin, Rho GTPase binding protein 2 [Source:MGI Symbol;Acc:MGI:1289234]	blue	2	0.271068	0.247681	-0.431853	0.0572489	0.432984	0.0565283	0.240425	0.307227	0.172069	0.468205	-0.00127495	0.995744	0.353897	0.125818
ENSMUSG00000030495	Slc7a10	solute carrier family 7 (cationic amino acid transporter, y+ system), member 10 [Source:MGI Symbol;Acc:MGI:1858261]	green	5	-0.843772	2.94316e-06	0.583616	0.00690388	-0.618843	0.0036251	-0.804769	1.88006e-05	-0.878063	3.60663e-07	0.950899	1.31757e-10	-0.759612	0.000102297
ENSMUSG00000030500	Slc17a6	solute carrier family 17 (sodium-dependent inorganic phosphate cotransporter), member 6 [Source:MGI Symbol;Acc:MGI:2156052]	turquoise	1	-0.769986	7.16812e-05	0.739259	0.000195912	-0.740696	0.000187485	-0.788394	3.63936e-05	-0.746554	0.000156279	0.693009	0.000705428	-0.641139	0.00231616
ENSMUSG00000030513	Pcsk6	proprotein convertase subtilisin/kexin type 6 [Source:MGI Symbol;Acc:MGI:102897]	blue	2	0.172501	0.46707	-0.61131	0.00418646	0.555193	0.0110499	0.344953	0.136354	0.11543	0.627958	0.209159	0.376154	0.0849742	0.721696
ENSMUSG00000030515	Tarsl2	threonyl-tRNA synthetase-like 2 [Source:MGI Symbol;Acc:MGI:2444486]	turquoise	1	-0.78549	4.06755e-05	0.885216	2.15066e-07	-0.873279	5.00788e-07	-0.822739	8.45652e-06	-0.757258	0.000110629	0.503556	0.0236034	-0.759202	0.00010371
ENSMUSG00000030521	Mphosph10	M-phase phosphoprotein 10 (U3 small nucleolar ribonucleoprotein) [Source:MGI Symbol;Acc:MGI:1915223]	turquoise	1	-0.236242	0.315973	0.588782	0.00630967	-0.532672	0.0156041	-0.37013	0.108198	-0.150781	0.525729	-0.0988843	0.678311	-0.0430345	0.857037
ENSMUSG00000030525	Chrna7	cholinergic receptor, nicotinic, alpha polypeptide 7 [Source:MGI Symbol;Acc:MGI:99779]	turquoise	1	-0.86737	7.37918e-07	0.878535	3.48918e-07	-0.876873	3.91845e-07	-0.899375	6.9369e-08	-0.856546	1.4345e-06	0.682945	0.000904662	-0.798945	2.39412e-05
ENSMUSG00000030536	Iqgap1	IQ motif containing GTPase activating protein 1 [Source:MGI Symbol;Acc:MGI:1352757]	yellow	4	0.962971	1.0867e-11	-0.818699	1.01964e-05	0.852665	1.79717e-06	0.927145	4.20744e-09	0.960265	2.02975e-11	-0.835158	4.615e-06	0.949674	1.63741e-10
ENSMUSG00000030538	Cib1	calcium and integrin binding 1 (calmyrin) [Source:MGI Symbol;Acc:MGI:1344418]	blue	2	0.716903	0.000375178	-0.909511	2.77126e-08	0.89164	1.31224e-07	0.788676	3.6e-05	0.663288	0.00143262	-0.39731	0.0828027	0.656693	0.00165947
ENSMUSG00000030541	Idh2	isocitrate dehydrogenase 2 (NADP+), mitochondrial [Source:MGI Symbol;Acc:MGI:96414]	blue	2	0.855495	1.52574e-06	-0.949983	1.55096e-10	0.964439	7.59185e-12	0.907126	3.47142e-08	0.787358	3.78739e-05	-0.520608	0.0186013	0.72439	0.00030388
ENSMUSG00000030560	Ctsc	cathepsin C [Source:MGI Symbol;Acc:MGI:109553]	grey	0	0.997766	1.3079e-22	-0.853538	1.70926e-06	0.890621	1.42203e-07	0.965179	6.29928e-12	0.972918	6.74631e-13	-0.850118	2.07647e-06	0.921764	7.83162e-09
ENSMUSG00000030579	Tyrobp	TYRO protein tyrosine kinase binding protein [Source:MGI Symbol;Acc:MGI:1277211]	blue	2	0.990069	8.61186e-17	-0.907696	3.29142e-08	0.933922	1.79175e-09	0.986961	9.86747e-16	0.964854	6.84003e-12	-0.808322	1.61595e-05	0.899463	6.88476e-08
ENSMUSG00000030602	Pak4	p21 (RAC1) activated kinase 4 [Source:MGI Symbol;Acc:MGI:1917834]	red	6	0.73866	0.000199513	-0.580998	0.00722206	0.623006	0.00334266	0.652836	0.00180558	0.731838	0.000244758	-0.617379	0.00372901	0.84687	2.48717e-06
ENSMUSG00000030605	Mfge8	milk fat globule EGF and factor V/VIII domain containing [Source:MGI Symbol;Acc:MGI:102768]	green	5	-0.760361	9.97631e-05	0.539753	0.0140342	-0.557808	0.0105996	-0.790613	3.33908e-05	-0.847331	2.42496e-06	0.901842	5.59996e-08	-0.651357	0.0018644
ENSMUSG00000030607	Acan	aggrecan [Source:MGI Symbol;Acc:MGI:99602]	turquoise	1	-0.645878	0.00209646	0.580357	0.00730182	-0.586642	0.00655048	-0.682987	0.000903752	-0.658233	0.00160396	0.644887	0.0021409	-0.543071	0.0133436
ENSMUSG00000030609	Aen	apoptosis enhancing nuclease [Source:MGI Symbol;Acc:MGI:1915298]	red	6	0.841526	3.31782e-06	-0.673769	0.00112586	0.701284	0.000570713	0.802213	2.09253e-05	0.871084	5.79608e-07	-0.816723	1.11551e-05	0.886273	1.98682e-07
ENSMUSG00000030619	Eed	embryonic ectoderm development [Source:MGI Symbol;Acc:MGI:95286]	red	6	0.758692	0.000105487	-0.544152	0.0131246	0.575191	0.00797093	0.660357	0.00152999	0.774242	6.16236e-05	-0.730166	0.000257089	0.866049	8.02737e-07
ENSMUSG00000030623	Prss23os	protease, serine 23, opposite strand [Source:MGI Symbol;Acc:MGI:1916654]	blue	2	0.642059	0.00227208	-0.721053	0.000334082	0.731195	0.00024944	0.646354	0.00207538	0.590632	0.00610736	-0.298426	0.20124	0.689314	0.000773749
ENSMUSG00000030630	Fah	fumarylacetoacetate hydrolase [Source:MGI Symbol;Acc:MGI:95482]	blue	2	0.64274	0.00223989	-0.868926	6.67531e-07	0.870665	5.95855e-07	0.693973	0.000688473	0.534496	0.0151868	-0.21797	0.355906	0.564463	0.00952088
ENSMUSG00000030643	Rab30	RAB30, member RAS oncogene family [Source:MGI Symbol;Acc:MGI:1923235]	turquoise	1	-0.824342	7.84117e-06	0.909706	2.71996e-08	-0.904219	4.53166e-08	-0.878195	3.57344e-07	-0.812087	1.37175e-05	0.586976	0.00651239	-0.807659	1.66265e-05
ENSMUSG00000030671	Pde3b	phosphodiesterase 3B, cGMP-inhibited [Source:MGI Symbol;Acc:MGI:1333863]	grey	0	0.987633	6.14608e-16	-0.849175	2.18918e-06	0.886358	1.97418e-07	0.954454	6.7869e-11	0.961263	1.62027e-11	-0.839014	3.78553e-06	0.922982	6.8307e-09
ENSMUSG00000030681	Mvp	major vault protein [Source:MGI Symbol;Acc:MGI:1925638]	blue	2	0.98638	1.45802e-15	-0.896119	9.12709e-08	0.91963	9.89886e-09	0.974351	4.15747e-13	0.950969	1.3011e-10	-0.83319	5.09637e-06	0.880246	3.09095e-07
ENSMUSG00000030697	Ppp4c	protein phosphatase 4, catalytic subunit [Source:MGI Symbol;Acc:MGI:1891763]	blue	2	0.750698	0.000136989	-0.824718	7.70288e-06	0.811466	1.40964e-05	0.74794	0.000149582	0.693551	0.000695842	-0.509905	0.0216298	0.727051	0.000281491
ENSMUSG00000030701	Plekhb1	pleckstrin homology domain containing, family B (evectins) member 1 [Source:MGI Symbol;Acc:MGI:1351469]	brown	3	0.702195	0.000557315	-0.841245	3.36748e-06	0.835732	4.48248e-06	0.815954	1.15489e-05	0.698786	0.000608863	-0.436789	0.0541541	0.601866	0.00499
ENSMUSG00000030704	Rab6a	RAB6A, member RAS oncogene family [Source:MGI Symbol;Acc:MGI:894313]	turquoise	1	-0.837119	4.17542e-06	0.966361	4.63673e-12	-0.96591	5.2178e-12	-0.877504	3.75044e-07	-0.772684	6.51552e-05	0.489491	0.028484	-0.775455	5.89915e-05
ENSMUSG00000030717	Nupr1	nuclear protein transcription regulator 1 [Source:MGI Symbol;Acc:MGI:1891834]	brown	3	0.989242	1.76289e-16	-0.855797	1.49907e-06	0.888548	1.67072e-07	0.971769	9.76386e-13	0.97803	1.04578e-13	-0.854259	1.63957e-06	0.913098	1.95166e-08
ENSMUSG00000030720	Cln3	ceroid lipofuscinosis, neuronal 3, juvenile (Batten, Spielmeyer-Vogt disease) [Source:MGI Symbol;Acc:MGI:107537]	brown	3	0.83261	5.24624e-06	-0.912992	1.97258e-08	0.906162	3.79573e-08	0.904033	4.60808e-08	0.825039	7.58619e-06	-0.611173	0.00419729	0.755485	0.000117283
ENSMUSG00000030727	Rabep2	rabaptin, RAB GTPase binding effector protein 2 [Source:MGI Symbol;Acc:MGI:1917564]	grey	0	0.770871	6.94803e-05	-0.710182	0.000450858	0.733564	0.000232552	0.763407	9.00032e-05	0.743302	0.000173002	-0.622686	0.00336371	0.72246	0.000321049
ENSMUSG00000030729	Pgm2l1	phosphoglucomutase 2-like 1 [Source:MGI Symbol;Acc:MGI:1918224]	turquoise	1	-0.751799	0.000132223	0.962956	1.09046e-11	-0.950459	1.42541e-10	-0.807175	1.69744e-05	-0.66492	0.00138067	0.353004	0.126843	-0.688341	0.000792652
ENSMUSG00000030737	Slco2b1	solute carrier organic anion transporter family, member 2b1 [Source:MGI Symbol;Acc:MGI:1351872]	grey	0	0.996064	2.12345e-20	-0.857827	1.32975e-06	0.892145	1.26057e-07	0.96973	1.81583e-12	0.979162	6.5242e-14	-0.849712	2.12437e-06	0.932005	2.30148e-09
ENSMUSG00000030748	Il4ra	interleukin 4 receptor, alpha [Source:MGI Symbol;Acc:MGI:105367]	grey	0	0.989035	2.09086e-16	-0.871431	5.66474e-07	0.902398	5.33176e-08	0.964249	7.95842e-12	0.957429	3.7358e-11	-0.831592	5.51885e-06	0.902285	5.38542e-08
ENSMUSG00000030750	Nsmce1	NSE1 homolog, SMC5-SMC6 complex component [Source:MGI Symbol;Acc:MGI:1914961]	blue	2	0.63426	0.00266913	-0.77542	5.90659e-05	0.763013	9.12166e-05	0.711106	0.00043974	0.568072	0.00897429	-0.386525	0.0922879	0.455651	0.0434874
ENSMUSG00000030766	Arhgap17	Rho GTPase activating protein 17 [Source:MGI Symbol;Acc:MGI:1917747]	grey	0	0.941416	6.2345e-10	-0.859328	1.21558e-06	0.889144	1.5956e-07	0.931406	2.48503e-09	0.924218	5.93264e-09	-0.7749	6.0184e-05	0.892587	1.2169e-07
ENSMUSG00000030774	Pak1	p21 (RAC1) activated kinase 1 [Source:MGI Symbol;Acc:MGI:1339975]	turquoise	1	-0.889594	1.54083e-07	0.980686	3.31115e-14	-0.979248	6.28827e-14	-0.94553	3.28724e-10	-0.836206	4.37534e-06	0.598446	0.00531064	-0.750862	0.000136268
ENSMUSG00000030786	Itgam	integrin alpha M [Source:MGI Symbol;Acc:MGI:96607]	grey	0	0.996681	4.59002e-21	-0.880793	2.97238e-07	0.909068	2.89107e-08	0.979826	4.88571e-14	0.97413	4.48729e-13	-0.853324	1.73048e-06	0.910256	2.57977e-08
ENSMUSG00000030789	Itgax	integrin alpha X [Source:MGI Symbol;Acc:MGI:96609]	grey	0	0.993975	9.72315e-19	-0.855096	1.5617e-06	0.891099	1.36955e-07	0.957765	3.48316e-11	0.964975	6.63424e-12	-0.831774	5.46914e-06	0.922047	7.58862e-09
ENSMUSG00000030793	Pycard	PYD and CARD domain containing [Source:MGI Symbol;Acc:MGI:1931465]	grey	0	0.989541	1.37006e-16	-0.890057	1.48623e-07	0.920034	9.47361e-09	0.976045	2.26189e-13	0.957418	3.74477e-11	-0.831017	5.67816e-06	0.88682	1.90635e-07
ENSMUSG00000030798	Cd37	CD37 antigen [Source:MGI Symbol;Acc:MGI:88330]	blue	2	0.989353	1.6066e-16	-0.8957	9.44938e-08	0.923205	6.66052e-09	0.972619	7.4387e-13	0.960806	1.79768e-11	-0.812008	1.3765e-05	0.918652	1.09972e-08
ENSMUSG00000030844	Rgs10	regulator of G-protein signalling 10 [Source:MGI Symbol;Acc:MGI:1915115]	brown	3	0.97865	8.10081e-14	-0.83464	4.73785e-06	0.86769	7.22953e-07	0.962504	1.21443e-11	0.984817	3.85448e-15	-0.845947	2.61621e-06	0.936713	1.22765e-09
ENSMUSG00000030847	Bag3	BCL2-associated athanogene 3 [Source:MGI Symbol;Acc:MGI:1352493]	blue	2	0.91496	1.61727e-08	-0.836648	4.27754e-06	0.867548	7.29555e-07	0.887288	1.83984e-07	0.885004	2.18498e-07	-0.695516	0.000662039	0.913922	1.79682e-08
ENSMUSG00000030882	Dnhd1	dynein heavy chain domain 1 [Source:MGI Symbol;Acc:MGI:1924755]	blue	2	0.690037	0.000759963	-0.801514	2.15408e-05	0.791313	3.24891e-05	0.742347	0.000178197	0.655502	0.00170348	-0.432361	0.0569247	0.619039	0.00361139
ENSMUSG00000030889	Vwa3a	von Willebrand factor A domain containing 3A [Source:MGI Symbol;Acc:MGI:3041229]	green	5	-0.527612	0.0168101	0.296949	0.203586	-0.324233	0.163117	-0.515051	0.0201283	-0.612111	0.00412355	0.605886	0.00463367	-0.524556	0.0175739
ENSMUSG00000030898	Cckbr	cholecystokinin B receptor [Source:MGI Symbol;Acc:MGI:99479]	turquoise	1	-0.73479	0.00022421	0.675048	0.00109254	-0.679604	0.000980514	-0.784165	4.27683e-05	-0.712189	0.000427011	0.651595	0.00185482	-0.483493	0.0307919
ENSMUSG00000030905	Crym	crystallin, mu [Source:MGI Symbol;Acc:MGI:102675]	blue	2	0.6013	0.00504194	-0.805516	1.8216e-05	0.782689	4.52097e-05	0.668766	0.00126453	0.527942	0.0167291	-0.301911	0.195773	0.498051	0.0254278
ENSMUSG00000030921	Trim30a	tripartite motif-containing 30A [Source:MGI Symbol;Acc:MGI:98178]	grey	0	0.992018	1.2142e-17	-0.85516	1.55587e-06	0.889579	1.54269e-07	0.966791	4.13549e-12	0.970918	1.27161e-12	-0.860038	1.16462e-06	0.908906	2.93606e-08
ENSMUSG00000030934	Oat	ornithine aminotransferase [Source:MGI Symbol;Acc:MGI:97394]	blue	2	0.823142	8.2979e-06	-0.908828	2.95794e-08	0.908262	3.12054e-08	0.891032	1.37686e-07	0.79163	3.20875e-05	-0.555577	0.0109829	0.714818	0.000397406
ENSMUSG00000030966	Trim21	tripartite motif-containing 21 [Source:MGI Symbol;Acc:MGI:106657]	grey	0	0.976864	1.65867e-13	-0.864062	9.09577e-07	0.892288	1.24631e-07	0.97075	1.33882e-12	0.958063	3.27159e-11	-0.857023	1.39469e-06	0.859715	1.18754e-06
ENSMUSG00000030990	Pgap2	post-GPI attachment to proteins 2 [Source:MGI Symbol;Acc:MGI:2385286]	blue	2	0.690304	0.000754912	-0.78998	3.42253e-05	0.770372	7.07131e-05	0.743502	0.000171929	0.656647	0.00166114	-0.507114	0.0224806	0.583615	0.00690397
ENSMUSG00000031004	Mki67	antigen identified by monoclonal antibody Ki 67 [Source:MGI Symbol;Acc:MGI:106035]	yellow	4	0.973824	4.98406e-13	-0.811046	1.43581e-05	0.846192	2.5814e-06	0.924825	5.53109e-09	0.958056	3.27676e-11	-0.83488	4.68061e-06	0.945374	3.37085e-10
ENSMUSG00000031016	Wee1	WEE 1 homolog 1 (S. pombe) [Source:MGI Symbol;Acc:MGI:103075]	turquoise	1	-0.813866	1.26795e-05	0.877249	3.81745e-07	-0.879655	3.22371e-07	-0.864794	8.68845e-07	-0.782062	4.6282e-05	0.621927	0.00341407	-0.721302	0.000331743
ENSMUSG00000031024	Denn2b	DENN domain containing 2B [Source:MGI Symbol;Acc:MGI:108517]	blue	2	0.877029	3.8764e-07	-0.778911	5.20119e-05	0.809965	1.50509e-05	0.838794	3.82906e-06	0.85162	1.90748e-06	-0.651128	0.00187365	0.886612	1.93664e-07
ENSMUSG00000031072	LTO1	ABCE maturation factor [Source:MGI Symbol;Acc:MGI:1919534]	grey	0	0.99471	3.02275e-19	-0.864048	9.10358e-07	0.894694	1.02624e-07	0.968728	2.42495e-12	0.974489	3.96282e-13	-0.84893	2.21929e-06	0.916136	1.43299e-08
ENSMUSG00000031075	Ano1	anoctamin 1, calcium activated chloride channel [Source:MGI Symbol;Acc:MGI:2142149]	grey	0	0.701799	0.000563109	-0.520149	0.0187238	0.568787	0.00886901	0.6722	0.00116789	0.682256	0.000919887	-0.666733	0.00132487	0.575569	0.00792033
ENSMUSG00000031077	Fadd	Fas (TNFRSF6)-associated via death domain [Source:MGI Symbol;Acc:MGI:109324]	brown	3	0.60861	0.00440437	-0.703309	0.000541296	0.703067	0.000544739	0.669138	0.00125375	0.528279	0.0166469	-0.402628	0.0784007	0.350671	0.129549
ENSMUSG00000031090	Nadsyn1	NAD synthetase 1 [Source:MGI Symbol;Acc:MGI:1926164]	blue	2	0.662297	0.00146493	-0.703238	0.000542303	0.714593	0.000399869	0.650467	0.00190053	0.607767	0.00447433	-0.424375	0.0621912	0.671458	0.00118823
ENSMUSG00000031093	Dock11	dedicator of cytokinesis 11 [Source:MGI Symbol;Acc:MGI:1923224]	yellow	4	0.887033	1.87585e-07	-0.674208	0.00111432	0.717377	0.000370283	0.850014	2.08866e-06	0.904478	4.42669e-08	-0.823206	8.27323e-06	0.840138	3.56965e-06
ENSMUSG00000031095	Cul4b	cullin 4B [Source:MGI Symbol;Acc:MGI:1919834]	turquoise	1	-0.53047	0.01612	0.839652	3.6616e-06	-0.797982	2.48987e-05	-0.607093	0.00453091	-0.449524	0.0467568	0.147802	0.534035	-0.50272	0.0238735
ENSMUSG00000031099	Smarca1	SWI/SNF related, matrix associated, actin dependent regulator of chromatin, subfamily a, member 1 [Source:MGI Symbol;Acc:MGI:1935127]	turquoise	1	-0.651583	0.0018553	0.843218	3.03212e-06	-0.829618	6.08247e-06	-0.721866	0.000326499	-0.557864	0.0105902	0.351606	0.128459	-0.491888	0.0276006
ENSMUSG00000031101	Sash3	SAM and SH3 domain containing 3 [Source:MGI Symbol;Acc:MGI:1921381]	brown	3	0.988646	2.85887e-16	-0.855972	1.48373e-06	0.885767	2.06391e-07	0.972559	7.58646e-13	0.978624	8.19221e-14	-0.853845	1.67928e-06	0.908239	3.12754e-08
ENSMUSG00000031103	Elf4	E74-like factor 4 (ets domain transcription factor) [Source:MGI Symbol;Acc:MGI:1928377]	grey	0	0.986537	1.31465e-15	-0.867366	7.38141e-07	0.900707	6.18426e-08	0.96085	1.77993e-11	0.958613	2.91134e-11	-0.822782	8.43965e-06	0.910769	2.45486e-08
ENSMUSG00000031104	Rab33a	RAB33A, member RAS oncogene family [Source:MGI Symbol;Acc:MGI:109493]	green	5	-0.586718	0.00654178	0.202918	0.39088	-0.251349	0.285084	-0.502169	0.0240531	-0.69816	0.00061874	0.785693	4.03619e-05	-0.677286	0.00103623
ENSMUSG00000031133	Arhgef6	Rac/Cdc42 guanine nucleotide exchange factor (GEF) 6 [Source:MGI Symbol;Acc:MGI:1920591]	yellow	4	0.869514	6.425e-07	-0.764148	8.77563e-05	0.783038	4.46215e-05	0.872359	5.32583e-07	0.883764	2.39513e-07	-0.736423	0.000213486	0.83588	4.44879e-06
ENSMUSG00000031137	Fgf13	fibroblast growth factor 13 [Source:MGI Symbol;Acc:MGI:109178]	turquoise	1	-0.931009	2.61349e-09	0.943171	4.7728e-10	-0.953792	7.70925e-11	-0.969701	1.83138e-12	-0.900015	6.56565e-08	0.698209	0.000617964	-0.809649	1.52588e-05
ENSMUSG00000031139	Mcf2	mcf.2 transforming sequence [Source:MGI Symbol;Acc:MGI:96932]	turquoise	1	-0.73289	0.000237257	0.828994	6.27053e-06	-0.816874	1.10793e-05	-0.745844	0.000159807	-0.688296	0.000793521	0.503229	0.0237088	-0.751082	0.000135309
ENSMUSG00000031146	Plp2	proteolipid protein 2 [Source:MGI Symbol;Acc:MGI:1298382]	yellow	4	0.629716	0.00292598	-0.478695	0.0327422	0.499882	0.0248091	0.673838	0.00112404	0.719855	0.000345535	-0.702006	0.000560075	0.571425	0.00848964
ENSMUSG00000031170	Slc38a5	solute carrier family 38, member 5 [Source:MGI Symbol;Acc:MGI:2148066]	yellow	4	0.853259	1.73691e-06	-0.568582	0.00889904	0.622665	0.0033651	0.754116	0.000122652	0.843048	3.0597e-06	-0.858284	1.29405e-06	0.811328	1.41823e-05
ENSMUSG00000031189	Aff2	AF4/FMR2 family, member 2 [Source:MGI Symbol;Acc:MGI:1202294]	turquoise	1	-0.721848	0.000326662	0.839822	3.62931e-06	-0.820087	9.56645e-06	-0.789282	3.51657e-05	-0.711693	0.000432809	0.530531	0.0161056	-0.672497	0.00115985
ENSMUSG00000031202	Rab39b	RAB39B, member RAS oncogene family [Source:MGI Symbol;Acc:MGI:1915040]	turquoise	1	-0.798964	2.39228e-05	0.916368	1.3989e-08	-0.91665	1.35856e-08	-0.822628	8.50044e-06	-0.727891	0.000274723	0.472717	0.0353051	-0.751601	0.000133071
ENSMUSG00000031207	Msn	moesin [Source:MGI Symbol;Acc:MGI:97167]	grey	0	0.998278	1.2565e-23	-0.861077	1.09338e-06	0.893487	1.13198e-07	0.976186	2.14555e-13	0.984061	5.95345e-15	-0.864969	8.59346e-07	0.922066	7.57234e-09
ENSMUSG00000031209	Heph	hephaestin [Source:MGI Symbol;Acc:MGI:1332240]	green	5	-0.60452	0.00475232	0.255822	0.276308	-0.310229	0.183131	-0.506672	0.0226177	-0.65933	0.00156539	0.778973	5.18934e-05	-0.660877	0.0015123
ENSMUSG00000031210	Gpr165	G protein-coupled receptor 165 [Source:MGI Symbol;Acc:MGI:1923456]	turquoise	1	-0.507519	0.0223555	0.590353	0.00613747	-0.583068	0.00696957	-0.569376	0.00878319	-0.511865	0.0210476	0.415008	0.0688296	-0.479245	0.0325137
ENSMUSG00000031217	Efnb1	ephrin B1 [Source:MGI Symbol;Acc:MGI:102708]	turquoise	1	-0.320934	0.16769	0.490197	0.0282215	-0.477931	0.0330612	-0.439824	0.0523149	-0.239678	0.308779	0.140341	0.555094	0.0419981	0.860448
ENSMUSG00000031229	Atrx	ATRX, chromatin remodeler [Source:MGI Symbol;Acc:MGI:103067]	turquoise	1	-0.643429	0.00220771	0.892226	1.25253e-07	-0.866457	7.82193e-07	-0.702915	0.000546915	-0.565228	0.00940278	0.264562	0.259655	-0.629534	0.00293665
ENSMUSG00000031232	Magt1	magnesium transporter 1 [Source:MGI Symbol;Acc:MGI:1914325]	brown	3	0.815845	1.16059e-05	-0.840513	3.49994e-06	0.829042	6.25607e-06	0.89307	1.17064e-07	0.828539	6.41121e-06	-0.684473	0.000871677	0.688649	0.00078662
ENSMUSG00000031242	2610002M06Rik	RIKEN cDNA 2610002M06 gene [Source:MGI Symbol;Acc:MGI:1914278]	turquoise	1	-0.768297	7.60465e-05	0.935073	1.53623e-09	-0.918711	1.09273e-08	-0.82831	6.48271e-06	-0.716322	0.000381263	0.457632	0.0424689	-0.705649	0.000508921
ENSMUSG00000031274	Col4a5	collagen, type IV, alpha 5 [Source:MGI Symbol;Acc:MGI:88456]	brown	3	0.87392	4.79607e-07	-0.88475	2.22672e-07	0.892885	1.18815e-07	0.926992	4.28512e-09	0.865867	8.12011e-07	-0.70856	0.000470956	0.784131	4.28237e-05
ENSMUSG00000031278	Acsl4	acyl-CoA synthetase long-chain family member 4 [Source:MGI Symbol;Acc:MGI:1354713]	turquoise	1	-0.677264	0.00103678	0.932754	2.0887e-09	-0.904588	4.38279e-08	-0.755594	0.000116865	-0.596621	0.00548864	0.302661	0.19461	-0.596297	0.00552065
ENSMUSG00000031283	Chrdl1	chordin-like 1 [Source:MGI Symbol;Acc:MGI:1933172]	yellow	4	0.891826	1.293e-07	-0.711897	0.000430412	0.738356	0.000201365	0.891875	1.288e-07	0.931085	2.58854e-09	-0.869033	6.62904e-07	0.82394	7.99178e-06
ENSMUSG00000031284	Pak3	p21 (RAC1) activated kinase 3 [Source:MGI Symbol;Acc:MGI:1339656]	turquoise	1	-0.778733	5.2354e-05	0.963263	1.01295e-11	-0.954172	7.16829e-11	-0.840686	3.46837e-06	-0.701777	0.00056343	0.424515	0.0620961	-0.691508	0.000732532
ENSMUSG00000031292	Cdkl5	cyclin-dependent kinase-like 5 [Source:MGI Symbol;Acc:MGI:1278336]	turquoise	1	-0.842854	3.09162e-06	0.971663	1.00963e-12	-0.966516	4.44997e-12	-0.874491	4.61403e-07	-0.779262	5.13447e-05	0.508309	0.0221131	-0.810201	1.48969e-05
ENSMUSG00000031320	Rps4x	ribosomal protein S4, X-linked [Source:MGI Symbol;Acc:MGI:98158]	brown	3	0.950642	1.37961e-10	-0.906076	3.82581e-08	0.933706	1.84373e-09	0.957156	3.95319e-11	0.90676	3.59142e-08	-0.725529	0.000294116	0.847004	2.46891e-06
ENSMUSG00000031328	Flna	filamin, alpha [Source:MGI Symbol;Acc:MGI:95556]	blue	2	0.960577	1.89314e-11	-0.910356	2.55507e-08	0.928195	3.70646e-09	0.95829	3.11838e-11	0.923457	6.47284e-09	-0.76458	8.64683e-05	0.869984	6.2307e-07
ENSMUSG00000031343	Gabra3	gamma-aminobutyric acid (GABA) A receptor, subunit alpha 3 [Source:MGI Symbol;Acc:MGI:95615]	turquoise	1	-0.85851	1.27673e-06	0.957423	3.74041e-11	-0.949533	1.67836e-10	-0.903533	4.8195e-08	-0.809798	1.51605e-05	0.569371	0.00878387	-0.761092	9.73417e-05
ENSMUSG00000031349	Nsdhl	NAD(P) dependent steroid dehydrogenase-like [Source:MGI Symbol;Acc:MGI:1099438]	turquoise	1	-0.936312	1.29762e-09	0.770801	6.96522e-05	-0.809346	1.54605e-05	-0.890928	1.38815e-07	-0.897894	7.86784e-08	0.837628	4.06742e-06	-0.809977	1.5043e-05
ENSMUSG00000031371	Haus7	HAUS augmin-like complex, subunit 7 [Source:MGI Symbol;Acc:MGI:1920988]	blue	2	0.465423	0.0386407	-0.659334	0.00156524	0.666999	0.00131684	0.517481	0.0194486	0.338679	0.144106	-0.153921	0.517043	0.285792	0.221904
ENSMUSG00000031373	Car5b	carbonic anhydrase 5b, mitochondrial [Source:MGI Symbol;Acc:MGI:1926249]	blue	2	0.744245	0.000168003	-0.728911	0.000266698	0.756499	0.000113438	0.734098	0.000228883	0.669734	0.00123664	-0.498258	0.0253572	0.623809	0.00329035
ENSMUSG00000031376	Atp2b3	ATPase, Ca++ transporting, plasma membrane 3 [Source:MGI Symbol;Acc:MGI:1347353]	turquoise	1	-0.872297	5.34819e-07	0.922743	7.01759e-09	-0.924981	5.43176e-09	-0.919245	1.03188e-08	-0.840228	3.55284e-06	0.617813	0.00369797	-0.775178	5.95842e-05
ENSMUSG00000031378	Abcd1	ATP-binding cassette, sub-family D (ALD), member 1 [Source:MGI Symbol;Acc:MGI:1349215]	brown	3	0.838609	3.866e-06	-0.880552	3.02408e-07	0.883838	2.38219e-07	0.890446	1.44179e-07	0.834394	4.79703e-06	-0.640381	0.00235306	0.808951	1.5727e-05
ENSMUSG00000031385	Plxnb3	plexin B3 [Source:MGI Symbol;Acc:MGI:2154240]	brown	3	0.931446	2.47237e-09	-0.919065	1.05204e-08	0.933774	1.82736e-09	0.956054	4.94858e-11	0.903663	4.76373e-08	-0.717434	0.000369696	0.831017	5.67794e-06
ENSMUSG00000031387	Renbp	renin binding protein [Source:MGI Symbol;Acc:MGI:105940]	blue	2	0.976062	2.24722e-13	-0.912236	2.12612e-08	0.934899	1.57273e-09	0.979074	6.77399e-14	0.948788	1.90968e-10	-0.784148	4.27958e-05	0.894068	1.07991e-07
ENSMUSG00000031389	Arhgap4	Rho GTPase activating protein 4 [Source:MGI Symbol;Acc:MGI:2159577]	brown	3	0.985433	2.66053e-15	-0.894697	1.02605e-07	0.920902	8.61589e-09	0.980417	3.74792e-14	0.962837	1.12201e-11	-0.813258	1.30263e-05	0.889182	1.59097e-07
ENSMUSG00000031425	Plp1	proteolipid protein (myelin) 1 [Source:MGI Symbol;Acc:MGI:97623]	yellow	4	0.867584	7.27897e-07	-0.802452	2.07178e-05	0.80417	1.92809e-05	0.921915	7.70062e-09	0.903476	4.84417e-08	-0.793234	3.01217e-05	0.762569	9.26019e-05
ENSMUSG00000031431	Tsc22d3	TSC22 domain family, member 3 [Source:MGI Symbol;Acc:MGI:1196284]	turquoise	1	-0.653568	0.00177705	0.561219	0.0100349	-0.590866	0.00608208	-0.696024	0.00065352	-0.623207	0.00332952	0.623568	0.00330599	-0.347789	0.132948
ENSMUSG00000031447	Lamp1	lysosomal-associated membrane protein 1 [Source:MGI Symbol;Acc:MGI:96745]	brown	3	0.933456	1.90559e-09	-0.909974	2.6509e-08	0.921625	7.9533e-09	0.979851	4.83236e-14	0.938244	9.90525e-10	-0.766316	8.14581e-05	0.851143	1.95983e-06
ENSMUSG00000031451	Gas6	growth arrest specific 6 [Source:MGI Symbol;Acc:MGI:95660]	blue	2	0.87681	3.93545e-07	-0.892359	1.2393e-07	0.910968	2.40775e-08	0.906718	3.60571e-08	0.84387	2.92773e-06	-0.635283	0.00261398	0.798256	2.46235e-05
ENSMUSG00000031453	Rasa3	RAS p21 protein activator 3 [Source:MGI Symbol;Acc:MGI:1197013]	yellow	4	0.904549	4.39836e-08	-0.834195	4.84534e-06	0.864118	9.06404e-07	0.920946	8.57382e-09	0.916231	1.41895e-08	-0.729338	0.000263392	0.884195	2.32022e-07
ENSMUSG00000031480	Thsd1	thrombospondin, type I, domain 1 [Source:MGI Symbol;Acc:MGI:1929096]	yellow	4	0.786058	3.98055e-05	-0.607302	0.00451326	0.644711	0.00214885	0.790911	3.3004e-05	0.795351	2.76863e-05	-0.780851	4.84167e-05	0.630805	0.00286262
ENSMUSG00000031488	Rab11fip1	RAB11 family interacting protein 1 (class I) [Source:MGI Symbol;Acc:MGI:1923017]	blue	2	0.647698	0.0020168	-0.701534	0.000567018	0.701862	0.000562179	0.686265	0.000834265	0.606785	0.00455694	-0.461187	0.0406871	0.538338	0.0143372
ENSMUSG00000031490	Eif4ebp1	eukaryotic translation initiation factor 4E binding protein 1 [Source:MGI Symbol;Acc:MGI:103267]	brown	3	0.890349	1.45278e-07	-0.856065	1.47571e-06	0.865694	8.20965e-07	0.934109	1.74793e-09	0.877765	3.68273e-07	-0.759962	0.000101109	0.73287	0.000237395
ENSMUSG00000031517	Gpm6a	glycoprotein m6a [Source:MGI Symbol;Acc:MGI:107671]	turquoise	1	-0.947138	2.52513e-10	0.944222	4.05014e-10	-0.956183	4.82122e-11	-0.973582	5.40896e-13	-0.927039	4.26083e-09	0.726296	0.0002877	-0.875775	4.22683e-07
ENSMUSG00000031538	Plat	plasminogen activator, tissue [Source:MGI Symbol;Acc:MGI:97610]	red	6	0.899067	7.12244e-08	-0.673539	0.00113193	0.718597	0.000357916	0.811117	1.43139e-05	0.898408	7.53312e-08	-0.829029	6.25985e-06	0.953764	7.75106e-11
ENSMUSG00000031548	Sfrp1	secreted frizzled-related protein 1 [Source:MGI Symbol;Acc:MGI:892014]	blue	2	0.845444	2.68889e-06	-0.78158	4.7122e-05	0.815996	1.1527e-05	0.7969	2.6015e-05	0.754078	0.000122805	-0.576291	0.00782446	0.747331	0.000152494
ENSMUSG00000031558	Slit2	slit guidance ligand 2 [Source:MGI Symbol;Acc:MGI:1315205]	turquoise	1	-0.755617	0.000116777	0.932015	2.29841e-09	-0.925417	5.1623e-09	-0.817662	1.06905e-05	-0.68684	0.000822554	0.413391	0.0700273	-0.675904	0.0010707
ENSMUSG00000031561	Tenm3	teneurin transmembrane protein 3 [Source:MGI Symbol;Acc:MGI:1345183]	turquoise	1	-0.75493	0.000119436	0.949271	1.75662e-10	-0.935757	1.40011e-09	-0.804966	1.86447e-05	-0.663562	0.00142378	0.380072	0.0983311	-0.680435	0.000961158
ENSMUSG00000031565	Fgfr1	fibroblast growth factor receptor 1 [Source:MGI Symbol;Acc:MGI:95522]	blue	2	0.925682	5.00463e-09	-0.885332	2.13214e-07	0.914644	1.67021e-08	0.899919	6.62039e-08	0.875804	4.21817e-07	-0.64332	0.00221276	0.909557	2.75921e-08
ENSMUSG00000031591	Asah1	N-acylsphingosine amidohydrolase 1 [Source:MGI Symbol;Acc:MGI:1277124]	yellow	4	0.949993	1.54814e-10	-0.720293	0.000341304	0.761401	9.63319e-05	0.893671	1.11523e-07	0.958139	3.21943e-11	-0.909372	2.80838e-08	0.926223	4.69533e-09
ENSMUSG00000031603	Fgf20	fibroblast growth factor 20 [Source:MGI Symbol;Acc:MGI:1891346]	turquoise	1	-0.590688	0.00610128	0.705788	0.000507054	-0.718946	0.000354444	-0.617846	0.00369559	-0.526534	0.0170764	0.29467	0.207244	-0.558196	0.0105342
ENSMUSG00000031608	Galnt7	polypeptide N-acetylgalactosaminyltransferase 7 [Source:MGI Symbol;Acc:MGI:1349449]	red	6	0.759707	0.000101976	-0.487515	0.0292287	0.532768	0.0155819	0.645365	0.00211936	0.785649	4.04301e-05	-0.744033	0.000169117	0.877511	3.74841e-07
ENSMUSG00000031613	Hpgd	hydroxyprostaglandin dehydrogenase 15 (NAD) [Source:MGI Symbol;Acc:MGI:108085]	yellow	4	0.973266	6.0138e-13	-0.782349	4.57881e-05	0.826881	6.94623e-06	0.920134	9.37102e-09	0.958381	3.05875e-11	-0.844851	2.77678e-06	0.923569	6.39005e-09
ENSMUSG00000031626	Sorbs2	sorbin and SH3 domain containing 2 [Source:MGI Symbol;Acc:MGI:1924574]	turquoise	1	-0.753003	0.000127171	0.931136	2.5717e-09	-0.915145	1.58695e-08	-0.821397	9.00321e-06	-0.672755	0.00115287	0.42425	0.0622771	-0.599614	0.00519929
ENSMUSG00000031639	Tlr3	toll-like receptor 3 [Source:MGI Symbol;Acc:MGI:2156367]	brown	3	0.959392	2.4602e-11	-0.866307	7.89715e-07	0.900402	6.34981e-08	0.960691	1.84522e-11	0.925909	4.87282e-09	-0.809579	1.53051e-05	0.82994	5.98726e-06
ENSMUSG00000031659	Adcy7	adenylate cyclase 7 [Source:MGI Symbol;Acc:MGI:102891]	blue	2	0.983162	9.72286e-15	-0.876459	4.03223e-07	0.903469	4.84728e-08	0.957313	3.82686e-11	0.955797	5.21034e-11	-0.814717	1.22078e-05	0.923715	6.28479e-09
ENSMUSG00000031665	Sall1	spalt like transcription factor 1 [Source:MGI Symbol;Acc:MGI:1889585]	blue	2	0.978074	1.02739e-13	-0.882372	2.65195e-07	0.916298	1.40918e-08	0.960733	1.82755e-11	0.949275	1.75553e-10	-0.773506	6.32706e-05	0.911707	2.23995e-08
ENSMUSG00000031673	Cdh11	cadherin 11 [Source:MGI Symbol;Acc:MGI:99217]	turquoise	1	-0.798448	2.44312e-05	0.962438	1.23341e-11	-0.945294	3.41481e-10	-0.86857	6.83103e-07	-0.735058	0.000222418	0.506317	0.0227281	-0.667745	0.00129454
ENSMUSG00000031684	Slc10a7	solute carrier family 10 (sodium/bile acid cotransporter family), member 7 [Source:MGI Symbol;Acc:MGI:1924025]	yellow	4	0.723868	0.000308443	-0.500728	0.0245272	0.538371	0.01433	0.679306	0.000987541	0.765502	8.37762e-05	-0.740435	0.000188996	0.742472	0.00017751
ENSMUSG00000031698	Mylk3	myosin light chain kinase 3 [Source:MGI Symbol;Acc:MGI:2443063]	green	5	-0.546021	0.0127528	0.4197	0.0654415	-0.417727	0.0668503	-0.531577	0.0158589	-0.598293	0.00532544	0.62398	0.00327926	-0.544878	0.0129793
ENSMUSG00000031703	Itfg1	integrin alpha FG-GAP repeat containing 1 [Source:MGI Symbol;Acc:MGI:106419]	turquoise	1	-0.886565	1.94351e-07	0.956924	4.14673e-11	-0.961561	1.51339e-11	-0.896022	9.20078e-08	-0.823199	8.27566e-06	0.581756	0.0071288	-0.831495	5.54544e-06
ENSMUSG00000031740	Mmp2	matrix metallopeptidase 2 [Source:MGI Symbol;Acc:MGI:97009]	blue	2	0.958998	2.68018e-11	-0.899204	7.03929e-08	0.921448	8.11104e-09	0.963807	8.87514e-12	0.933449	1.90728e-09	-0.79611	2.6856e-05	0.865228	8.45449e-07
ENSMUSG00000031758	Cdyl2	chromodomain protein, Y chromosome-like 2 [Source:MGI Symbol;Acc:MGI:1923046]	turquoise	1	-0.288756	0.216935	0.502506	0.0239432	-0.50142	0.0242985	-0.369533	0.108813	-0.171426	0.469893	-0.00856841	0.9714	-0.0660525	0.782028
ENSMUSG00000031762	Mt2	metallothionein 2 [Source:MGI Symbol;Acc:MGI:97172]	blue	2	0.90533	4.09674e-08	-0.957831	3.43534e-11	0.963622	9.2853e-12	0.951214	1.245e-10	0.874564	4.59124e-07	-0.636296	0.00256026	0.831386	5.57548e-06
ENSMUSG00000031765	Mt1	metallothionein 1 [Source:MGI Symbol;Acc:MGI:97171]	blue	2	0.841693	3.28865e-06	-0.960719	1.83325e-11	0.963053	1.06537e-11	0.900427	6.33602e-08	0.793774	2.94832e-05	-0.51849	0.019172	0.773863	6.24668e-05
ENSMUSG00000031767	Nudt7	nudix (nucleoside diphosphate linked moiety X)-type motif 7 [Source:MGI Symbol;Acc:MGI:1914778]	brown	3	0.614607	0.00393253	-0.662109	0.00147111	0.665358	0.00136703	0.689432	0.000771485	0.616424	0.00379809	-0.383448	0.0951346	0.518906	0.0190589
ENSMUSG00000031772	Cntnap4	contactin associated protein-like 4 [Source:MGI Symbol;Acc:MGI:2183572]	turquoise	1	-0.703709	0.000535646	0.791972	3.16596e-05	-0.803808	1.95758e-05	-0.705965	0.000504674	-0.613167	0.0040418	0.41797	0.0666754	-0.663038	0.00144071
ENSMUSG00000031775	Pllp	plasma membrane proteolipid [Source:MGI Symbol;Acc:MGI:1915051]	brown	3	0.829713	6.05404e-06	-0.900813	6.12743e-08	0.901693	5.67351e-08	0.919795	9.7234e-09	0.82445	7.80143e-06	-0.618025	0.00368284	0.715441	0.000390652
ENSMUSG00000031778	Cx3cl1	chemokine (C-X3-C motif) ligand 1 [Source:MGI Symbol;Acc:MGI:1097153]	turquoise	1	-0.828893	6.30173e-06	0.868658	6.79208e-07	-0.880227	3.09526e-07	-0.879097	3.35375e-07	-0.75278	0.000128093	0.60909	0.00436496	-0.58388	0.00687249
ENSMUSG00000031785	Adgrg1	adhesion G protein-coupled receptor G1 [Source:MGI Symbol;Acc:MGI:1340051]	brown	3	0.901492	5.77466e-08	-0.835433	4.551e-06	0.874856	4.50093e-07	0.900656	6.2112e-08	0.867398	7.36596e-07	-0.682704	0.000909968	0.816835	1.10991e-05
ENSMUSG00000031792	Usb1	U6 snRNA biogenesis 1 [Source:MGI Symbol;Acc:MGI:2142454]	blue	2	0.658856	0.00158194	-0.813359	1.29679e-05	0.80767	1.66186e-05	0.70824	0.000475003	0.578669	0.00751518	-0.37883	0.0995263	0.539306	0.0141293
ENSMUSG00000031799	Tpm4	tropomyosin 4 [Source:MGI Symbol;Acc:MGI:2449202]	yellow	4	0.953561	8.05638e-11	-0.794668	2.84525e-05	0.832596	5.25001e-06	0.913225	1.92714e-08	0.946818	2.66302e-10	-0.818081	1.04886e-05	0.945044	3.5546e-10
ENSMUSG00000031805	Jak3	Janus kinase 3 [Source:MGI Symbol;Acc:MGI:99928]	grey	0	0.990995	3.58076e-17	-0.87269	5.20944e-07	0.903337	4.90475e-08	0.959725	2.28763e-11	0.959361	2.47722e-11	-0.83032	5.87648e-06	0.91859	1.107e-08
ENSMUSG00000031807	Pgls	6-phosphogluconolactonase [Source:MGI Symbol;Acc:MGI:1913421]	blue	2	0.608411	0.00442084	-0.779583	5.07415e-05	0.777323	5.51247e-05	0.634868	0.00263622	0.500724	0.0245284	-0.298066	0.20181	0.53962	0.0140623
ENSMUSG00000031827	Cotl1	coactosin-like 1 (Dictyostelium) [Source:MGI Symbol;Acc:MGI:1919292]	red	6	0.978067	1.03033e-13	-0.872684	5.21147e-07	0.905321	4.10026e-08	0.94934	1.73558e-10	0.95746	3.71195e-11	-0.792416	3.11109e-05	0.955203	5.86273e-11
ENSMUSG00000031838	Ifi30	interferon gamma inducible protein 30 [Source:MGI Symbol;Acc:MGI:2137648]	grey	0	0.991597	1.92436e-17	-0.856734	1.41873e-06	0.888674	1.65463e-07	0.95797	3.33617e-11	0.968085	2.90588e-12	-0.834795	4.70078e-06	0.926501	4.54314e-09
ENSMUSG00000031841	Cdh13	cadherin 13 [Source:MGI Symbol;Acc:MGI:99551]	turquoise	1	-0.678611	0.00100406	0.829117	6.23306e-06	-0.822818	8.42535e-06	-0.717075	0.0003734	-0.552364	0.0115543	0.330071	0.155237	-0.453783	0.044465
ENSMUSG00000031847	1700030J22Rik	RIKEN cDNA 1700030J22 gene [Source:MGI Symbol;Acc:MGI:1916778]	turquoise	1	-0.843055	3.05868e-06	0.809381	1.54369e-05	-0.820346	9.45288e-06	-0.896001	9.2171e-08	-0.821996	8.75546e-06	0.712042	0.000428722	-0.632383	0.00277282
ENSMUSG00000031851	Ntpcr	nucleoside-triphosphatase, cancer-related [Source:MGI Symbol;Acc:MGI:1913816]	blue	2	0.950972	1.30045e-10	-0.893147	1.16339e-07	0.913213	1.9295e-08	0.951325	1.22011e-10	0.93078	2.69035e-09	-0.777612	5.45475e-05	0.884585	2.25415e-07
ENSMUSG00000031870	Pgr	progesterone receptor [Source:MGI Symbol;Acc:MGI:97567]	turquoise	1	-0.812908	1.32293e-05	0.910805	2.44613e-08	-0.910967	2.40797e-08	-0.871516	5.63313e-07	-0.779572	5.07618e-05	0.537016	0.0146251	-0.756588	0.000113104
ENSMUSG00000031875	Cmtm3	CKLF-like MARVEL transmembrane domain containing 3 [Source:MGI Symbol;Acc:MGI:2447162]	brown	3	0.948791	1.9088e-10	-0.906173	3.79198e-08	0.924271	5.89638e-09	0.969242	2.09276e-12	0.933104	1.9956e-09	-0.788652	3.60338e-05	0.859602	1.19566e-06
ENSMUSG00000031885	Cbfb	core binding factor beta [Source:MGI Symbol;Acc:MGI:99851]	yellow	4	0.864484	8.85892e-07	-0.564712	0.00948228	0.612864	0.0040651	0.798286	2.45931e-05	0.90232	5.36907e-08	-0.915086	1.5965e-08	0.845515	2.67853e-06
ENSMUSG00000031887	Tradd	TNFRSF1A-associated via death domain [Source:MGI Symbol;Acc:MGI:109200]	blue	2	0.488425	0.028884	-0.720488	0.00033944	0.701486	0.000567718	0.537439	0.0145324	0.398709	0.0816272	-0.174064	0.462981	0.412238	0.0708905
ENSMUSG00000031897	Psmb10	proteasome (prosome, macropain) subunit, beta type 10 [Source:MGI Symbol;Acc:MGI:1096380]	blue	2	0.866184	7.9589e-07	-0.918856	1.07594e-08	0.935386	1.47258e-09	0.860697	1.11898e-06	0.791261	3.25549e-05	-0.571928	0.00841882	0.818258	1.0404e-05
ENSMUSG00000031902	Nfatc3	nuclear factor of activated T cells, cytoplasmic, calcineurin dependent 3 [Source:MGI Symbol;Acc:MGI:103296]	grey	0	0.811802	1.38903e-05	-0.64243	0.00225448	0.671052	0.00119948	0.80955	1.53241e-05	0.799899	2.30237e-05	-0.763408	8.99995e-05	0.625186	0.00320223
ENSMUSG00000031903	Pla2g15	phospholipase A2, group XV [Source:MGI Symbol;Acc:MGI:2178076]	yellow	4	0.956027	4.97549e-11	-0.873681	4.87409e-07	0.893241	1.15461e-07	0.947871	2.23302e-10	0.939117	8.74104e-10	-0.807337	1.68567e-05	0.90426	4.51462e-08
ENSMUSG00000031907	Zfp90	zinc finger protein 90 [Source:MGI Symbol;Acc:MGI:104786]	brown	3	0.895041	9.97493e-08	-0.826188	7.18123e-06	0.84098	3.415e-06	0.920527	8.97783e-09	0.894836	1.01443e-07	-0.804146	1.93007e-05	0.770562	7.02428e-05
ENSMUSG00000031925	Maml2	mastermind like transcriptional coactivator 2 [Source:MGI Symbol;Acc:MGI:2389460]	brown	3	0.951181	1.25236e-10	-0.848173	2.31464e-06	0.876619	3.98797e-07	0.947123	2.53147e-10	0.922474	7.23354e-09	-0.773826	6.25494e-05	0.820446	9.40931e-06
ENSMUSG00000031938	4931406C07Rik	RIKEN cDNA 4931406C07 gene [Source:MGI Symbol;Acc:MGI:1918234]	brown	3	0.867082	7.5168e-07	-0.775074	5.98071e-05	0.797325	2.55714e-05	0.913076	1.95609e-08	0.860352	1.14269e-06	-0.761328	9.65719e-05	0.646772	0.00205703
ENSMUSG00000031953	Tmem170	transmembrane protein 170 [Source:MGI Symbol;Acc:MGI:106426]	blue	2	0.482341	0.0312519	-0.523961	0.0177257	0.510355	0.021495	0.439628	0.0524326	0.452528	0.0451308	-0.290432	0.21416	0.614224	0.00396136
ENSMUSG00000031963	Bmper	BMP-binding endothelial regulator [Source:MGI Symbol;Acc:MGI:1920480]	turquoise	1	-0.619872	0.00355347	0.69409	0.000686432	-0.675377	0.00108409	-0.670722	0.00120869	-0.623587	0.00330471	0.470986	0.0360756	-0.58235	0.0070563
ENSMUSG00000031980	Agt	angiotensinogen (serpin peptidase inhibitor, clade A, member 8) [Source:MGI Symbol;Acc:MGI:87963]	green	5	-0.42704	0.0603945	0.278516	0.234412	-0.272106	0.245803	-0.490949	0.027944	-0.553575	0.0113361	0.652824	0.00180604	-0.370286	0.108039
ENSMUSG00000031983	2310022B05Rik	RIKEN cDNA 2310022B05 gene [Source:MGI Symbol;Acc:MGI:1916801]	green	5	-0.607067	0.00453309	0.227281	0.335209	-0.262998	0.262587	-0.553285	0.011388	-0.720061	0.000343536	0.906376	3.72143e-08	-0.59641	0.00550944
ENSMUSG00000031990	Jam3	junction adhesion molecule 3 [Source:MGI Symbol;Acc:MGI:1933825]	grey	0	0.92977	3.05358e-09	-0.815856	1.15998e-05	0.844462	2.83575e-06	0.920854	8.66112e-09	0.912163	2.14166e-08	-0.801495	2.15573e-05	0.82981	6.02537e-06
ENSMUSG00000031994	Adamts8	a disintegrin-like and metallopeptidase (reprolysin type) with thrombospondin type 1 motif, 8 [Source:MGI Symbol;Acc:MGI:1353468]	turquoise	1	-0.534481	0.0151903	0.633247	0.00272471	-0.624384	0.00325329	-0.59888	0.00526908	-0.531622	0.0158483	0.321887	0.166359	-0.523882	0.0177459
ENSMUSG00000031997	Trpc6	transient receptor potential cation channel, subfamily C, member 6 [Source:MGI Symbol;Acc:MGI:109523]	turquoise	1	-0.756493	0.000113459	0.584294	0.00682338	-0.617986	0.00368564	-0.728544	0.000269563	-0.752005	0.000131346	0.73763	0.000205847	-0.685415	0.000851831
ENSMUSG00000032000	Birc3	baculoviral IAP repeat-containing 3 [Source:MGI Symbol;Acc:MGI:1197007]	brown	3	0.980364	3.83805e-14	-0.886174	2.00167e-07	0.910571	2.50239e-08	0.973518	5.52608e-13	0.9596	2.35137e-11	-0.822067	8.72668e-06	0.884837	2.21239e-07
ENSMUSG00000032014	Oaf	out at first homolog [Source:MGI Symbol;Acc:MGI:94852]	blue	2	0.861404	1.07178e-06	-0.880308	3.07734e-07	0.895267	9.79225e-08	0.874398	4.64331e-07	0.819831	9.67998e-06	-0.627594	0.00305276	0.805838	1.79689e-05
ENSMUSG00000032030	Cul5	cullin 5 [Source:MGI Symbol;Acc:MGI:1922967]	turquoise	1	-0.615683	0.00385246	0.903644	4.77176e-08	-0.872906	5.13474e-07	-0.695267	0.000666237	-0.531529	0.0158703	0.22121	0.348621	-0.569422	0.00877646
ENSMUSG00000032033	Barx2	BarH-like homeobox 2 [Source:MGI Symbol;Acc:MGI:109617]	turquoise	1	-0.531368	0.015908	0.543806	0.0131943	-0.553135	0.0114149	-0.52788	0.0167444	-0.505768	0.0229001	0.343887	0.13765	-0.565797	0.00931573
[truncated: 2,184 more rows]

## Sheet: ME0
ID	GeneRatio	BgRatio	EnrichmentRatio	pvalue	p.adjust	qvalue	Count	geneID
[truncated: 892 more rows]

## Sheet: ME1
ID	GeneRatio	BgRatio	EnrichmentRatio	pvalue	p.adjust	qvalue	Count	geneID
[truncated: 820 more rows]

## Sheet: ME2
ID	GeneRatio	BgRatio	EnrichmentRatio	pvalue	p.adjust	qvalue	Count	geneID
[truncated: 367 more rows]

## Sheet: ME3
ID	GeneRatio	BgRatio	EnrichmentRatio	pvalue	p.adjust	qvalue	Count	geneID
[truncated: 392 more rows]

[truncated: 3 more sheets: ME4, ME5, ME6]
